# Supplementary material for: High-resolution Hi-C maps highlight multiscale 3D epigenome reprogramming during pancreatic cancer metastasis
Source: J Hematol Oncol. 2021 Aug 4;14:120. doi: 10.1186/s13045-021-01131-0 (PMC8336101; doi:10.1186/s13045-021-01131-0)
Supplement: Supplementary file 1 — Additional file 1. Quality control of the next generation sequencing data in this study. [file 13045_2021_1131_MOESM1_ESM.xlsx]

## Sheet: Hi-C
Quality control of Hi-C
Sample	HPNE	PANC-1	Capan-1
Read Length (bp)	50	50	50
Raw Paired-end Reads	3153632363	3372726369	3553841285
Raw Bases (bp)	946089708900	1011817910700	1066152385500
Clean Paired-end Reads	3013279529	3220686825	3424065345
Clean Paired-end Reads Rate (%)	95.55	95.49	96.35
Low-quality Paired-end Reads	112712872	117830221	92077486
Low-quality Paired-end Reads Rate (%)	3.57	3.49	2.59
Ns Paired-end Reads	370304	1210129	2711745
Ns Paired-end Reads Rate (%)	0.01	0.04	0.08
Adapter Polluted Paired-end Reads	27269658	32999194	34986709
Adapter Polluted Paired-end Reads Rate (%)	0.86	0.98	0.98
Raw Q30 Bases Rate (%)	90.33	90.83	92.91
Clean Q30 Bases Rate (%)	95.35	95.64	96.45
Clean Paired-end Reads	3013279529	3220686825	3424065345
Unmapped Paired-end Reads	58694541	88292556	41377501
Unmapped Paired-end Reads Rate (%)	1.95	2.74	1.21
Paired-end Reads with Singleton	540312194	501019806	473258378
Paired-end Reads with Singleton Rate (%)	17.93	15.56	13.82
Multi Mapped Paired-end Reads	592489771	683020987	719014228
Multi Mapped Ratio (%)	19.66	21.21	21
Unique Mapped Paired-end Reads	1821783023	1948353476	2190415238
Unique Mapped Ratio (% sequenced reads)	60.46	60.49	63.97
Dangling End Paired-end Reads	95794541	56129724	68455733
Dangling End Rate (%)	5.26	2.88	3.13
Self Circle Paired-end Reads	24987557	22312552	22809077
Self Circle Rate (%)	1.37	1.15	1.04
Dumped Paired-end Reads	141973029	105200435	122787114
Dumped Rate (%)	7.79	5.4	5.61
Interaction Paired-end Reads	1559027896	1764710765	1976363314
Interaction Rate (%)	85.58	90.57	90.23
Valid Paired-end Reads	918389824	1058881202	1320318925
Valid Rate (% uniqure mapped paired-end reads)	50.41	54.35	60.28
Inter_chromosomal	197005104	116511402	148204113
Intra_chromosomal contacts	801878422	910677089	1123313821
Long Range(>20k) contacts	499996664	618236743	631212180
Short Range(<20k) contacts	301881758	292440346	492101641

## Sheet: ATAC-seq
Quality control of ATAC-seq
Sample	HPNE Rep1	HPNE Rep2	PANC-1 Rep1	PANC-1 Rep2	Capan-1 Rep1	Capan-1 Rep2
Raw Reads	176090056	184483586	171066364	163721082	166387266	143697378
Raw Bases (G)	26.41	27.67	25.66	24.56	24.96	21.55
Raw Q30 (%)	87.78	87.9	87.99	87.76	87.86	88.22
Raw GC (%)	48.38	48.96	50.53	51.16	47.3	47.88
Clean Reads	166745660	174370492	159011434	152404198	157176084	137113388
Clean Bases (G)	17	18.05	19.06	18.58	15.8	13.27
Clean Q30 (%)	94.88	94.91	94.34	93.91	94.97	95.43
Clean GC (%)	47.84	48.37	50.56	51.39	46.33	47.27
Clean Reads Rate (%)	94.69	94.52	92.95	93.09	94.46	95.42
Mapped Reads	164854327	172400455	155714127	149123580	151767273	135172396
Mapped Ratio (%)	98.87	98.87	97.93	97.85	96.56	98.58
Unique Mapped Reads	76914804	85016451	126636108	122987174	66102272	58929534
Unique Mapped Ratio (%)	46.13	48.76	79.64	80.7	42.06	42.98
Properly Paired Reads	54238868	61450618	110623478	108263144	44883740	39902428
Properly Paired Ratio (%)	32.53	35.24	69.57	71.04	28.56	29.1
Duplication (%)	61.45	58.44	21.45	19.78	64.76	65.05
Non Nucleus (%)	0	0	0	0	0	0
Insert Size (bp)	231.16	224.63	246.67	254.56	244.84	215.58

## Sheet: RNA-seq
Quality control of RNA-seq
Sample	HPNE Rep1	HPNE Rep2	HPNE Rep3	PANC-1 Rep1	PANC-1 Rep2	PANC-1 Rep3	Capan-1 Rep1	Capan-1 Rep2	Capan-1 Rep3
Raw Reads Number	45584866	45120442	46734386	47696560	45385632	44508518	45676596	42990666	47105280
Clean Reads Number	44657310	44046318	45539012	46594922	44308122	43468918	44417182	42032672	45759092
Clean Reads Rate(%)	97.97	97.62	97.44	97.69	97.63	97.66	97.24	97.77	97.14
Low-quality Reads Number	373620	320668	368812	266398	283018	235410	264738	222248	234464
Low-quality Reads Rate(%)	0.82	0.71	0.79	0.56	0.62	0.53	0.58	0.52	0.5
Ns Reads Number	5482	5082	5802	5328	3818	5814	5916	4954	5318
Ns Reads Rate(%)	0.01	0.01	0.01	0.01	0.01	0.01	0.01	0.01	0.01
Adapter Polluted Reads Number	548450	748350	820742	829890	790630	798332	988706	730758	1106364
Adapter Polluted Reads Rate(%)	1.2	1.66	1.76	1.74	1.74	1.79	2.17	1.7	2.35
Raw Q30 Bases Rate(%)	93.34	93.54	93.58	94.72	94.48	94.63	94.82	94.57	95.03
Clean Q30 Bases Rate(%)	93.77	93.9	93.97	95.01	94.8	94.91	95.11	94.84	95.27
Mapped Reads	43209264	42612548	44012337	45265681	43019572	42205044	43030875	40577570	44358074
Mapping Rate	0.9676	0.9674	0.9665	0.9715	0.9709	0.9709	0.9688	0.9654	0.9694
UnMapped Reads	1448046	1433770	1526675	1329241	1288550	1263874	1386307	1455102	1401018
MultiMap Reads	1079659	1112694	1138141	1196899	1184882	1150598	1078700	1002219	1129554
MultiMap Rate	0.0242	0.0253	0.025	0.0257	0.0267	0.0265	0.0243	0.0238	0.0247

## Sheet: ChIP-seq
Quality control of ChIP-seq
Input
Sample	HPNE	PANC-1	Capan-1
Raw Reads Number	90246932	97569736	56968138
Clean Reads Number	89574894	96838010	56653340
Clean Reads Rate(%)	99.25	99.25	99.45
Low-quality Reads Number	511834	572010	216728
Low-quality Reads Rate(%)	0.57	0.59	0.38
Ns Reads Number	344	344	7654
Ns Reads Rate(%)	0	0	0.01
Adapter Polluted Reads Number	159860	159372	90416
Adapter Polluted Reads Rate(%)	0.18	0.16	0.16
Raw Q30 Bases Rate(%)	96.45	96.41	97.36
Clean Q30 Bases Rate(%)	96.7	96.67	97.53
Unique Mapped Reads	74630226	81693891	47440594
Unique Mapped Ratio (%)	83.32	84.36	83.74
Multi Mapped Reads	13588902	13863285	8268711
Multi Mapped Ratio (%)	15.17	14.32	14.6
Mapped Ratio (%)	98.49	98.68	98.33
CTCF ChIP-seq
Sample	HPNE Rep1	HPNE Rep2	PANC-1 Rep1	PANC-1 Rep2	Capan-1 Rep1	Capan-1 Rep2
Raw Reads Number	37079802	40405078	36042654	73358428	39810640	41235530
Clean Reads Number	36784508	40098612	35762750	72399260	39536866	40902270
Clean Reads Rate(%)	99.2	99.24	99.22	98.69	99.31	99.19
Low-quality Reads Number	220228	219234	206378	781202	185702	226810
Low-quality Reads Rate(%)	0.59	0.54	0.57	1.06	0.47	0.55
Ns Reads Number	578	642	554	476	720	686
Ns Reads Rate(%)	0	0	0	0	0	0
Adapter Polluted Reads Number	74488	86590	72972	177490	87352	105764
Adapter Polluted Reads Rate(%)	0.2	0.21	0.2	0.24	0.22	0.26
Raw Q30 Bases Rate(%)	96.62	96.71	96.76	95.19	97.06	96.78
Clean Q30 Bases Rate(%)	96.88	96.94	97.01	95.66	97.26	97.02
Unique Mapped Reads	31214369	33855323	30798934	61510961	33523304	34123112
Unique Mapped Ratio (%)	84.86	84.43	86.12	84.96	84.79	83.43
Multi Mapped Reads	5108086	5725210	4589817	9944868	5513542	6086308
Multi Mapped Ratio (%)	13.89	14.28	12.83	13.74	13.95	14.88
Mapped Ratio (%)	98.74	98.71	98.95	98.7	98.74	98.31
H3K4me3 ChIP-seq
Sample	HPNE Rep1	HPNE Rep2	PANC-1 Rep1	PANC-1 Rep2	Capan-1 Rep1	Capan-1 Rep2
Raw Reads Number	70135268	70179450	72202422	58280072	62269068	65807134
Clean Reads Number	68822436	68871198	71549822	57371700	61453194	64935278
Clean Reads Rate(%)	98.13	98.14	99.1	98.44	98.69	98.67
Low-quality Reads Number	495436	516172	507310	589926	482910	492384
Low-quality Reads Rate(%)	0.71	0.74	0.7	1.01	0.78	0.75
Ns Reads Number	848	824	236	552	748	764
Ns Reads Rate(%)	0	0	0	0	0	0
Adapter Polluted Reads Number	816548	791256	145054	317894	332216	378708
Adapter Polluted Reads Rate(%)	1.16	1.13	0.2	0.55	0.53	0.57
Raw Q30 Bases Rate(%)	95.85	95.99	95.58	95.17	95.64	95.73
Clean Q30 Bases Rate(%)	96.16	96.31	95.89	95.62	95.98	96.06
Unique Mapped Reads	60802318	57425226	63175787	50408715	53461025	56401768
Unique Mapped Ratio (%)	88.35	83.38	88.3	87.86	86.99	86.86
Multi Mapped Reads	7236882	10181929	7735271	6251798	7158530	7687529
Multi Mapped Ratio (%)	10.52	14.78	10.81	10.9	11.65	11.84
Mapped Ratio (%)	98.86	98.16	99.11	98.76	98.64	98.7
H3K27me3 ChIP-seq
Sample	HPNE Rep1	HPNE Rep2	PANC-1 Rep1	PANC-1 Rep2	Capan-1 Rep1	Capan-1 Rep2
Raw Reads Number	55266182	34373000	54294290	55842772	73905720	92258532
Clean Reads Number	54936898	34151976	53977608	55435424	73539052	91651528
Clean Reads Rate(%)	99.4	99.36	99.42	99.27	99.5	99.34
Low-quality Reads Number	239960	163864	224838	311802	234866	431474
Low-quality Reads Rate(%)	0.43	0.48	0.41	0.56	0.32	0.47
Ns Reads Number	7568	512	8036	62	9426	260
Ns Reads Rate(%)	0.01	0	0.01	0	0.01	0
Adapter Polluted Reads Number	81756	56648	83808	95484	122376	175270
Adapter Polluted Reads Rate(%)	0.15	0.17	0.15	0.17	0.17	0.19
Raw Q30 Bases Rate(%)	97.17	96.94	97.37	97.14	97.68	97.2
Clean Q30 Bases Rate(%)	97.36	97.14	97.55	97.39	97.82	97.41
Unique Mapped Reads	47113975	29195586	46151356	47718486	61972495	76693060
Unique Mapped Ratio (%)	85.76	85.49	85.5	86.08	84.27	83.68
Multi Mapped Reads	7356585	4663947	7361532	7314361	10655645	13795123
Multi Mapped Ratio (%)	13.39	13.66	13.64	13.19	14.49	15.05
Mapped Ratio (%)	99.15	99.14	99.14	99.27	98.76	98.73
H3K36me3 ChIP-seq
Sample	HPNE Rep1	HPNE Rep2	PANC-1 Rep1	PANC-1 Rep2	Capan-1 Rep1	Capan-1 Rep2
Raw Reads Number	57078130	67932490	57553132	53014288	69717000	39795224
Clean Reads Number	56751280	67392268	57197900	52571968	69351248	39492458
Clean Reads Rate(%)	99.43	99.2	99.38	99.17	99.47	99.24
Low-quality Reads Number	226932	415558	256040	343302	241192	214930
Low-quality Reads Rate(%)	0.4	0.61	0.45	0.65	0.35	0.54
Ns Reads Number	7774	1118	7560	80	9118	632
Ns Reads Rate(%)	0.01	0	0.01	0	0.01	0
Adapter Polluted Reads Number	92144	123546	91632	98938	115442	87204
Adapter Polluted Reads Rate(%)	0.16	0.18	0.16	0.19	0.17	0.22
Raw Q30 Bases Rate(%)	97.46	96.79	97.05	96.78	97.55	96.89
Clean Q30 Bases Rate(%)	97.64	97.06	97.25	97.07	97.7	97.12
Unique Mapped Reads	48176121	57101634	48266183	44600667	57942539	32668389
Unique Mapped Ratio (%)	84.89	84.73	84.38	84.84	83.55	82.72
Multi Mapped Reads	7891383	9464207	8166393	7330271	10377286	6128063
Multi Mapped Ratio (%)	13.91	14.04	14.28	13.94	14.96	15.52
Mapped Ratio (%)	98.8	98.77	98.66	98.78	98.51	98.24
H3K9me3 ChIP-seq
Sample	HPNE Rep1	HPNE Rep2	PANC-1 Rep1	PANC-1 Rep2	Capan-1 Rep1	Capan-1 Rep2
Raw Reads Number	58538192	33868464	52474642	49937442	71566794	50623268
Clean Reads Number	58230340	33595618	52179896	49457094	71197516	50061848
Clean Reads Rate(%)	99.47	99.19	99.44	99.04	99.48	98.89
Low-quality Reads Number	209028	210766	202576	378658	245542	440504
Low-quality Reads Rate(%)	0.36	0.62	0.39	0.76	0.34	0.87
Ns Reads Number	7902	512	7204	60	9154	60
Ns Reads Rate(%)	0.01	0	0.01	0	0.01	0
Adapter Polluted Reads Number	90922	61568	84966	101630	114582	120856
Adapter Polluted Reads Rate(%)	0.15	0.18	0.16	0.2	0.16	0.24
Raw Q30 Bases Rate(%)	97.6	96.66	97.51	96.8	97.41	96.34
Clean Q30 Bases Rate(%)	97.76	96.93	97.69	97.14	97.57	96.73
Unique Mapped Reads	44524298	26019795	39268088	37904248	52957122	37626535
Unique Mapped Ratio (%)	76.46	77.45	75.26	76.64	74.38	75.16
Multi Mapped Reads	11816455	6590327	11100136	10001461	15610622	10537777
Multi Mapped Ratio (%)	20.29	19.62	21.27	20.22	21.93	21.05
Mapped Ratio (%)	96.75	97.07	96.53	96.86	96.31	96.21
H3K27ac ChIP-seq
Sample	HPNE Rep1	HPNE Rep2	PANC-1 Rep1	PANC-1 Rep2	Capan-1 Rep1	Capan-1 Rep2
Raw Reads Number	54904808	61597836	52086466	53242382	62632706	61590898
Clean Reads Number	54572288	60577032	51783336	52930436	61373976	60345140
Clean Reads Rate(%)	99.39	98.34	99.42	99.41	97.99	97.98
Low-quality Reads Number	226978	470558	207844	212188	426554	521806
Low-quality Reads Rate(%)	0.41	0.76	0.4	0.4	0.68	0.85
Ns Reads Number	7414	734	7078	7512	726	760
Ns Reads Rate(%)	0.01	0	0.01	0.01	0	0
Adapter Polluted Reads Number	98128	549512	88208	92246	831450	723192
Adapter Polluted Reads Rate(%)	0.18	0.89	0.17	0.17	1.33	1.17
Raw Q30 Bases Rate(%)	97.36	95.67	97.3	97.44	95.87	95.57
Clean Q30 Bases Rate(%)	97.55	96	97.47	97.62	96.16	95.93
Unique Mapped Reads	48639985	53009543	46132791	47131567	53538237	52799766
Unique Mapped Ratio (%)	89.13	87.51	89.09	89.04	87.23	87.5
Multi Mapped Reads	5449479	6836886	5170516	5318297	7017667	6753687
Multi Mapped Ratio (%)	9.99	11.29	9.98	10.05	11.43	11.19
Mapped Ratio (%)	99.12	98.79	99.07	99.09	98.67	98.69
