# Supplementary material for: High-resolution Hi-C maps highlight multiscale 3D epigenome reprogramming during pancreatic cancer metastasis
Source: J Hematol Oncol. 2021 Aug 4;14:120. doi: 10.1186/s13045-021-01131-0 (PMC8336101; doi:10.1186/s13045-021-01131-0)
Supplement: Supplementary file 2 — Additional file 2. A/B compartments identified by in situ Hi-C. (A) PC1 value of chromosome regions in three cell lines. (B) Concordance genes related to Fig. 2. (C) GO enrichment analysis of the concordance genes. [file 13045_2021_1131_MOESM2_ESM.xlsx]

## Sheet: PC1 value
Location	HPNE PC1 value	PANC-1 PC1 value	Capan-1 PC1 value
chr1_1000000_2000000	0.0760359	0.0765649	0.0750206
chr1_2000000_3000000	0.0772628	0.0799626	0.0545016
chr1_6000000_7000000	0.0770688	0.0814392	0.0644051
chr1_7000000_8000000	0.0779544	0.0810838	0.072814
chr1_8000000_9000000	0.0768122	0.0807243	0.0758057
chr1_9000000_10000000	0.0776416	0.0803409	0.0788797
chr1_10000000_11000000	0.0781993	0.0803089	0.078534
chr1_11000000_12000000	0.0796171	0.0812839	0.0767208
chr1_12000000_13000000	0.0114436	0.0421455	0.0483596
chr1_15000000_16000000	0.031036	0.0500326	0.0433928
chr1_16000000_17000000	0.0783256	0.0810775	0.0732289
chr1_17000000_18000000	0.0756206	0.0788902	0.0604166
chr1_18000000_19000000	0.0313642	0.0677324	0.0664288
chr1_19000000_20000000	0.0781343	0.0799973	0.0708582
chr1_20000000_21000000	0.0759945	0.0783195	0.0689897
chr1_21000000_22000000	0.0729691	0.0759159	0.0658067
chr1_22000000_23000000	0.0742655	0.0765009	0.0641912
chr1_23000000_24000000	0.0733703	0.0765663	0.0683926
chr1_24000000_25000000	0.0734543	0.0765435	0.0683266
chr1_25000000_26000000	0.0739052	0.075837	0.0657984
chr1_26000000_27000000	0.0746514	0.077064	0.0691058
chr1_27000000_28000000	0.0735606	0.0767026	0.0695986
chr1_28000000_29000000	0.0750527	0.0783287	0.0709611
chr1_29000000_30000000	0.07687	0.0762063	0.064038
chr1_30000000_31000000	0.070286	0.0592519	0.0544366
chr1_31000000_32000000	0.0778182	0.0798476	0.0694909
chr1_32000000_33000000	0.0775614	0.0795526	0.0708639
chr1_33000000_34000000	0.0718543	0.0776304	0.0579012
chr1_35000000_36000000	0.00775963	0.06395	0.0398606
chr1_36000000_37000000	0.0777413	0.0802874	0.0729622
chr1_37000000_38000000	0.005919	0.0704932	0.0499212
chr1_38000000_39000000	0.0369584	0.0761366	0.0709488
chr1_39000000_40000000	0.0665953	0.0769705	0.0713477
chr1_40000000_41000000	0.0767292	0.0783757	0.0740616
chr1_41000000_42000000	0.0770133	0.0789651	0.0720462
chr1_42000000_43000000	0.0749012	0.0723776	0.068889
chr1_43000000_44000000	0.0751526	0.0782464	0.0731301
chr1_44000000_45000000	0.077293	0.0796107	0.0735244
chr1_45000000_46000000	0.0777625	0.0799248	0.0741719
chr1_46000000_47000000	0.0787016	0.0808013	0.0757891
chr1_51000000_52000000	0.0580104	0.0552838	0.0384731
chr1_52000000_53000000	0.0783872	0.0808954	0.0735251
chr1_53000000_54000000	0.0790947	0.0811851	0.0762954
chr1_54000000_55000000	0.0764639	0.080089	0.0776589
chr1_55000000_56000000	0.0635132	0.0615332	0.068564
chr1_85000000_86000000	0.0670306	0.0604677	0.0585016
chr1_86000000_87000000	0.0111574	0.0106857	0.000491721
chr1_93000000_94000000	0.0735493	0.0723855	0.0748448
chr1_94000000_95000000	0.073928	0.0733825	0.0737916
chr1_109000000_110000000	0.0722431	0.0731067	0.0713752
chr1_110000000_111000000	0.073911	0.0748776	0.0781812
chr1_113000000_114000000	0.065046	0.0699253	0.0723792
chr1_120000000_121000000	0.0128767	0.0268755	0.0552822
chr1_144000000_145000000	0.0194073	0.0310573	0.0294687
chr1_145000000_146000000	0.0573494	0.0596138	0.068532
chr1_149000000_150000000	0.0234073	0.0394164	0.0207633
chr1_150000000_151000000	0.0731158	0.075002	0.0716911
chr1_151000000_152000000	0.0734302	0.0743171	0.0702271
chr1_153000000_154000000	0.0541223	0.0591404	0.0687823
chr1_154000000_155000000	0.073429	0.0752039	0.0693169
chr1_155000000_156000000	0.071692	0.0750791	0.0712947
chr1_156000000_157000000	0.0754474	0.0759597	0.0741092
chr1_161000000_162000000	0.0719646	0.0647622	0.0683461
chr1_179000000_180000000	0.00185639	0.0450576	0.0236314
chr1_183000000_184000000	0.00833283	0.0200617	0.000746183
chr1_200000000_201000000	0.0726087	0.0613713	0.0197042
chr1_201000000_202000000	0.0763503	0.0794005	0.0688533
chr1_202000000_203000000	0.0750571	0.0786639	0.0690343
chr1_203000000_204000000	0.07378	0.0777482	0.0676685
chr1_204000000_205000000	0.0745539	0.0779103	0.0679441
chr1_205000000_206000000	0.0758666	0.0793573	0.0666107
chr1_206000000_207000000	0.0148603	0.0427634	0.0223714
chr1_224000000_225000000	0.0774623	0.066158	0.0477007
chr1_225000000_226000000	0.0489783	0.0567257	0.020634
chr1_226000000_227000000	0.0792148	0.0806782	0.0719942
chr1_227000000_228000000	0.0767077	0.079258	0.0594384
chr1_228000000_229000000	0.0787583	0.08026	0.0686929
chr1_229000000_230000000	0.078478	0.0783985	0.0658156
chr1_230000000_231000000	0.0482977	0.0511494	0.056549
chr1_234000000_235000000	0.0770903	0.0557805	0.0266311
chr2_9000000_10000000	0.0738854	0.0697731	0.0723168
chr2_10000000_11000000	0.0736933	0.0700147	0.0752553
chr2_11000000_12000000	0.0741095	0.0694622	0.0668156
chr2_24000000_25000000	0.072655	0.0691791	0.0536656
chr2_25000000_26000000	0.0732522	0.0694012	0.081556
chr2_26000000_27000000	0.0723384	0.0689921	0.084508
chr2_27000000_28000000	0.0724491	0.0690312	0.0825383
chr2_28000000_29000000	0.0723573	0.0690986	0.0832122
chr2_29000000_30000000	0.0152183	0.0640377	0.0807821
chr2_32000000_33000000	0.0660149	0.0691387	0.0692729
chr2_37000000_38000000	0.0722767	0.0623793	0.0674769
chr2_38000000_39000000	0.0733167	0.0675186	0.0838801
chr2_39000000_40000000	0.0706465	0.0635884	0.0813254
chr2_42000000_43000000	0.0637783	0.0678107	0.0852635
chr2_43000000_44000000	0.0738916	0.0698714	0.086264
chr2_44000000_45000000	0.0721485	0.0692824	0.0859492
chr2_45000000_46000000	0.0713219	0.0682245	0.0824685
chr2_46000000_47000000	0.0737822	0.0693793	0.0840647
chr2_47000000_48000000	0.0731931	0.0700242	0.0726075
chr2_54000000_55000000	0.0699635	0.0685935	0.0401554
chr2_55000000_56000000	0.0726021	0.0696957	0.0731139
chr2_61000000_62000000	0.0725494	0.0701162	0.0810318
chr2_62000000_63000000	0.0715276	0.069634	0.0846303
chr2_64000000_65000000	0.0656761	0.0681211	0.0857201
chr2_65000000_66000000	0.066611	0.0678914	0.0851169
chr2_69000000_70000000	0.071713	0.0698857	0.0815847
chr2_70000000_71000000	0.0738417	0.0699781	0.0840128
chr2_71000000_72000000	0.0724701	0.069619	0.0835996
chr2_72000000_73000000	0.0571669	0.066755	0.0688107
chr2_73000000_74000000	0.0725046	0.0699515	0.0848395
chr2_74000000_75000000	0.0728973	0.0703672	0.0840585
chr2_85000000_86000000	0.0693705	0.0687978	0.0831034
chr2_86000000_87000000	0.0715162	0.0695082	0.0844193
chr2_88000000_89000000	0.0363273	0.0427108	0.00361598
chr2_96000000_97000000	0.0712221	0.0690433	0.0825403
chr2_97000000_98000000	0.0715926	0.0680131	0.0838102
chr2_98000000_99000000	0.0625996	0.06772	0.0805782
chr2_99000000_100000000	0.0628297	0.0683286	0.0814619
chr2_100000000_101000000	0.0681957	0.0626537	0.0522536
chr2_101000000_102000000	0.0723068	0.0697848	0.0728033
chr2_102000000_103000000	0.0596621	0.0620556	0.0718417
chr2_106000000_107000000	0.027406	0.0686242	0.013622
chr2_109000000_110000000	0.0682702	0.0694724	0.0534542
chr2_110000000_111000000	0.0704464	0.0682822	0.0736224
chr2_111000000_112000000	0.0682294	0.0670578	0.066238
chr2_112000000_113000000	0.0718489	0.0685346	0.0750604
chr2_113000000_114000000	0.072603	0.0697961	0.0697212
chr2_114000000_115000000	0.0648696	0.0597344	0.00283003
chr2_120000000_121000000	0.0716935	0.0698651	0.0709151
chr2_121000000_122000000	0.0735243	0.0698886	0.0616722
chr2_128000000_129000000	0.0741497	0.0696903	0.0745697
chr2_152000000_153000000	0.0599661	0.0674214	0.0103364
chr2_160000000_161000000	0.0733551	0.0666491	0.0253147
chr2_170000000_171000000	0.0734243	0.0680014	0.047635
chr2_171000000_172000000	0.0730708	0.068139	0.0530242
chr2_172000000_173000000	0.0731051	0.068206	0.0567081
chr2_173000000_174000000	0.0730198	0.0681173	0.0481548
chr2_174000000_175000000	0.0733639	0.0680714	0.0251524
chr2_175000000_176000000	0.0733781	0.0684851	0.0104533
chr2_190000000_191000000	0.0662582	0.00471724	0.0306117
chr2_191000000_192000000	0.0732552	0.0678729	0.0578706
chr2_197000000_198000000	0.0671241	0.0150702	0.0177603
chr2_201000000_202000000	0.073413	0.0688469	0.0681173
chr2_202000000_203000000	0.0737128	0.0694236	0.0794804
chr2_203000000_204000000	0.0726147	0.0691758	0.079604
chr2_204000000_205000000	0.0255133	0.0490057	0.0728499
chr2_208000000_209000000	0.0722982	0.0679671	0.0749417
chr2_219000000_220000000	0.0739677	0.0700178	0.0837116
chr2_220000000_221000000	0.0590677	0.0668355	0.0757267
chr2_231000000_232000000	0.0722039	0.0693701	0.0817822
chr2_232000000_233000000	0.0721791	0.0697776	0.0851804
chr2_233000000_234000000	0.0720106	0.0693556	0.0801513
chr2_234000000_235000000	0.0711533	0.0692654	0.0662104
chr2_235000000_236000000	0.0708667	0.0690954	0.058834
chr2_236000000_237000000	0.0710028	0.0684809	0.0424677
chr2_237000000_238000000	0.0551807	0.0627692	0.0258313
chr2_238000000_239000000	0.0721025	0.0691754	0.0750413
chr2_239000000_240000000	0.071714	0.0692214	0.0719268
chr2_240000000_241000000	0.0688321	0.0683744	0.0656519
chr2_241000000_242000000	0.0718775	0.0686038	0.07329
chr2_242000000_243000000	0.0721354	0.0687017	0.0793105
chr3_9000000_10000000	0.092387	0.0965009	0.0713575
chr3_10000000_11000000	0.0919542	0.0957026	0.0696852
chr3_11000000_12000000	0.0922093	0.0943828	0.0652882
chr3_12000000_13000000	0.0916604	0.0945731	0.0696027
chr3_13000000_14000000	0.0924297	0.0955177	0.0677811
chr3_14000000_15000000	0.0924796	0.0963233	0.067062
chr3_15000000_16000000	0.093308	0.0964568	0.0561772
chr3_32000000_33000000	0.0933291	0.0950063	0.0145518
chr3_37000000_38000000	0.074748	0.0830762	0.0334918
chr3_38000000_39000000	0.0599901	0.0781156	0.0673474
chr3_42000000_43000000	0.0815079	0.092086	0.0880379
chr3_43000000_44000000	0.0804927	0.0908704	0.0852297
chr3_44000000_45000000	0.0771978	0.0923026	0.0839357
chr3_45000000_46000000	0.0931319	0.0958777	0.0856909
chr3_46000000_47000000	0.0916404	0.0948747	0.0835108
chr3_47000000_48000000	0.0916572	0.0947861	0.0836592
chr3_48000000_49000000	0.0903983	0.09404	0.0819405
chr3_49000000_50000000	0.0904944	0.0937822	0.081848
chr3_50000000_51000000	0.0923942	0.0948382	0.0840903
chr3_51000000_52000000	0.0924409	0.0942964	0.0855091
chr3_52000000_53000000	0.0926471	0.0959964	0.0881252
chr3_53000000_54000000	0.0920589	0.0954469	0.0750211
chr3_57000000_58000000	0.0938626	0.0964974	0.086365
chr3_58000000_59000000	0.0885398	0.0813651	0.0589682
chr3_72000000_73000000	0.0642258	0.0726333	0.0412087
chr3_101000000_102000000	0.0410191	0.0117587	0.0533194
chr3_107000000_108000000	0.0646535	0.00343651	0.0345444
chr3_112000000_113000000	0.0474976	0.0437193	0.0704365
chr3_113000000_114000000	0.0467751	0.0627912	0.0593207
chr3_119000000_120000000	0.0744923	0.075583	0.0559134
chr3_122000000_123000000	0.0924911	0.0936811	0.0889188
chr3_123000000_124000000	0.090794	0.0917337	0.0876426
chr3_124000000_125000000	0.0915878	0.0921853	0.0875857
chr3_125000000_126000000	0.0902862	0.0915972	0.0837792
chr3_126000000_127000000	0.0905015	0.0911904	0.0825001
chr3_127000000_128000000	0.0907836	0.0916597	0.0855978
chr3_128000000_129000000	0.090048	0.0919191	0.0874408
chr3_129000000_130000000	0.0909661	0.0925023	0.0819265
chr3_133000000_134000000	0.0638675	0.0863376	0.0669073
chr3_138000000_139000000	0.0825138	0.0862654	0.0842569
chr3_141000000_142000000	0.0876627	0.0901641	0.0886783
chr3_142000000_143000000	0.0715184	0.066967	0.0810555
chr3_149000000_150000000	0.0898384	0.0926932	0.0831053
chr3_150000000_151000000	0.0889729	0.0842493	0.0196223
chr3_156000000_157000000	0.0835503	0.0635502	0.0565941
chr3_169000000_170000000	0.0711415	0.0264918	0.0602944
chr3_170000000_171000000	0.0936547	0.0938059	0.0825328
chr3_171000000_172000000	0.0935038	0.0960227	0.0643986
chr3_182000000_183000000	0.0659102	0.0479033	0.0792514
chr3_183000000_184000000	0.092165	0.0969757	0.0866539
chr3_184000000_185000000	0.0918969	0.0961029	0.0844374
chr3_185000000_186000000	0.0927592	0.0968773	0.0882395
chr3_186000000_187000000	0.0913889	0.0925919	0.0867621
chr3_187000000_188000000	0.089935	0.0540363	0.0829744
chr3_188000000_189000000	0.0881934	0.0253934	0.0655709
chr3_193000000_194000000	0.0739074	0.0710771	0.0762744
chr3_194000000_195000000	0.0923191	0.096284	0.0882023
chr3_195000000_196000000	0.0908745	0.0954842	0.0863662
chr3_196000000_197000000	0.0898101	0.0944784	0.0875626
chr3_197000000_198000000	0.0898178	0.0941884	0.0843719
chr4_2000000_3000000	0.0760022	0.0775146	0.00451321
chr4_4000000_5000000	0.0778329	0.0782343	0.0125652
chr4_6000000_7000000	0.0772616	0.0789786	0.0467917
chr4_7000000_8000000	0.0775719	0.0794137	0.0406308
chr4_8000000_9000000	0.07813	0.0800609	0.0315964
chr4_9000000_10000000	0.0659853	0.0698901	0.00455145
chr4_10000000_11000000	0.0700168	0.0557483	0.0297829
chr4_13000000_14000000	0.052299	0.0284683	0.0271471
chr4_15000000_16000000	0.0776089	0.0724676	0.0365878
chr4_16000000_17000000	0.0323222	0.0284733	0.0295961
chr4_17000000_18000000	0.0629677	0.0703219	0.0338414
chr4_24000000_25000000	0.0679828	0.0706079	0.0389788
chr4_25000000_26000000	0.0784978	0.0807533	0.0376443
chr4_26000000_27000000	0.077574	0.077805	0.0429701
chr4_37000000_38000000	0.0764482	0.0532979	0.0541602
chr4_38000000_39000000	0.0803235	0.0809318	0.0441052
chr4_39000000_40000000	0.0795688	0.0806348	0.0442229
chr4_40000000_41000000	0.0799639	0.081167	0.0551965
chr4_41000000_42000000	0.0763751	0.0736375	0.0641642
chr4_47000000_48000000	0.0131281	0.00836358	0.081689
chr4_48000000_49000000	0.080057	0.0811368	0.0870373
chr4_53000000_54000000	0.0604633	0.0691185	0.0720127
chr4_54000000_55000000	0.0794529	0.079483	0.0773377
chr4_55000000_56000000	0.0609554	0.042273	0.0824584
chr4_56000000_57000000	0.0791562	0.0803166	0.0776037
chr4_57000000_58000000	0.0794474	0.0804123	0.0774352
chr4_74000000_75000000	0.0801221	0.0791701	0.0799398
chr4_76000000_77000000	0.0806012	0.0809379	0.065279
chr4_77000000_78000000	0.0805781	0.0808291	0.0753391
chr4_78000000_79000000	0.0762817	0.0794514	0.0775678
chr4_79000000_80000000	0.0608062	0.0270709	0.0809619
chr4_83000000_84000000	0.0799216	0.0807115	0.0641183
chr4_84000000_85000000	0.079812	0.08046	0.0733412
chr4_85000000_86000000	0.0778549	0.078465	0.0816259
chr4_86000000_87000000	0.0793955	0.0779417	0.0821764
chr4_87000000_88000000	0.0488403	0.0677811	0.079777
chr4_88000000_89000000	0.0803027	0.0804977	0.0755439
chr4_89000000_90000000	0.0804573	0.0812212	0.0739064
chr4_95000000_96000000	0.0585385	0.0711025	0.084208
chr4_99000000_100000000	0.0786864	0.0802895	0.0718847
chr4_100000000_101000000	0.0305821	0.0256126	0.0715824
chr4_103000000_104000000	0.0800498	0.0804698	0.06985
chr4_109000000_110000000	0.065529	0.0473912	0.0633777
chr4_110000000_111000000	0.067894	0.0768139	0.0645884
chr4_113000000_114000000	0.0797163	0.0788536	0.071594
chr4_114000000_115000000	0.0786459	0.0779926	0.0738622
chr4_119000000_120000000	0.0751094	0.0757428	0.0763647
chr4_120000000_121000000	0.080044	0.0782537	0.0738582
chr4_122000000_123000000	0.0656779	0.0635003	0.0745898
chr4_123000000_124000000	0.0780667	0.0785577	0.0706077
chr4_124000000_125000000	0.078868	0.0777766	0.0678003
chr4_125000000_126000000	0.0755656	0.0356712	0.0174769
chr4_126000000_127000000	0.0752555	0.046558	0.00233322
chr4_128000000_129000000	0.0778074	0.0776666	0.0302584
chr4_129000000_130000000	0.079413	0.0797769	0.0374556
chr5_54000000_55000000	0.0558173	0.0627003	0.0111522
chr5_55000000_56000000	0.0868982	0.0790746	0.0128155
chr5_56000000_57000000	0.0770658	0.07112	0.0158344
chr5_68000000_69000000	0.0614554	0.0836048	0.0104171
chr5_70000000_71000000	0.096913	0.0883967	0.062721
chr5_71000000_72000000	0.0936376	0.0937377	0.000230156
chr5_73000000_74000000	0.0940102	0.090954	0.00136634
chr5_88000000_89000000	0.0502396	0.0898792	0.0206203
chr5_89000000_90000000	0.026905	0.0492536	0.00839201
chr5_94000000_95000000	0.0971311	0.0933919	0.0828675
chr5_95000000_96000000	0.100113	0.095682	0.0881722
chr5_96000000_97000000	0.0950319	0.0528159	0.0862197
chr5_112000000_113000000	0.0121666	0.0276719	0.11207
chr5_122000000_123000000	0.0320745	0.0329153	0.105039
chr5_131000000_132000000	0.093579	0.0881694	0.0972978
chr5_132000000_133000000	0.095197	0.093188	0.0842974
chr5_133000000_134000000	0.0944948	0.0954472	0.076264
chr5_134000000_135000000	0.0964502	0.0840383	0.0773712
chr5_137000000_138000000	0.0966367	0.0863668	0.0324584
chr5_138000000_139000000	0.0964412	0.0903034	0.0290219
chr5_139000000_140000000	0.0971458	0.0900133	0.0300944
chr5_140000000_141000000	0.0579931	0.0766064	0.0601564
chr5_141000000_142000000	0.0992499	0.0893217	0.0403037
chr5_142000000_143000000	0.0935575	0.0097437	0.0515885
chr5_145000000_146000000	0.0275817	0.00158957	0.0564127
chr5_148000000_149000000	0.0816393	0.0617558	0.0407714
chr5_149000000_150000000	0.103458	0.0969508	0.0340346
chr5_150000000_151000000	0.00652281	0.0577232	0.0544257
chr5_159000000_160000000	0.0891729	0.0755823	0.078919
chr5_168000000_169000000	0.0716814	0.0269766	0.0670361
chr5_171000000_172000000	0.101634	0.0936195	0.010083
chr5_172000000_173000000	0.103158	0.0951787	0.0150027
chr5_173000000_174000000	0.0845209	0.0686657	0.025226
chr5_174000000_175000000	0.0190713	0.00940586	0.0265294
chr5_175000000_176000000	0.0905419	0.0873574	0.0318745
chr5_176000000_177000000	0.100658	0.0996485	0.0156953
chr5_177000000_178000000	0.0975984	0.0879947	0.0607649
chr5_178000000_179000000	0.0742493	0.0837551	0.0751908
chr5_179000000_180000000	0.0976879	0.0871902	0.0338104
chr5_180000000_181000000	0.0964586	0.0843522	0.0561765
chr6_0_1000000	0.0885944	0.0971248	0.0890022
chr6_1000000_2000000	0.0938349	0.0912552	0.0842511
chr6_2000000_3000000	0.0949448	0.0916963	0.0886433
chr6_3000000_4000000	0.0948869	0.0952404	0.0844464
chr6_4000000_5000000	0.0961957	0.0920087	0.0935901
chr6_5000000_6000000	0.0736752	0.0435309	0.0954342
chr6_6000000_7000000	0.0741887	0.0213399	0.0964593
chr6_7000000_8000000	0.0948706	0.0948829	0.0957846
chr6_10000000_11000000	0.0958425	0.0875535	0.0978052
chr6_11000000_12000000	0.0944051	0.0867609	0.0973509
chr6_12000000_13000000	0.0790659	0.0702158	0.0962048
chr6_13000000_14000000	0.0743965	0.080061	0.0975611
chr6_14000000_15000000	0.0612269	0.0327561	0.0964313
chr6_15000000_16000000	0.0629468	0.0715681	0.0945594
chr6_16000000_17000000	0.0904943	0.0926885	0.0948677
chr6_17000000_18000000	0.0928008	0.0964662	0.0970248
chr6_18000000_19000000	0.0243283	0.0635255	0.0959602
chr6_20000000_21000000	0.0717811	0.0767593	0.0924113
chr6_21000000_22000000	0.0895979	0.0638065	0.0921266
chr6_24000000_25000000	0.0492888	0.0223244	0.0880819
chr6_25000000_26000000	0.0696635	0.0609528	0.0857247
chr6_26000000_27000000	0.092277	0.0938714	0.0857975
chr6_27000000_28000000	0.0905971	0.0935051	0.0872287
chr6_28000000_29000000	0.0888212	0.0937298	0.0921107
chr6_52000000_53000000	0.0883741	0.0863804	0.0230212
chr6_53000000_54000000	6.55305e-06	0.0429189	0.00945054
chr6_56000000_57000000	0.0514107	0.0798621	0.0141109
chr6_135000000_136000000	0.0881591	0.0271381	0.083441
chr6_136000000_137000000	0.0866804	0.0509731	0.0811258
chr6_137000000_138000000	0.0817912	0.0678396	0.0764252
chr6_138000000_139000000	0.0925268	0.0862457	0.0809492
chr6_139000000_140000000	0.0922414	0.0827883	0.0894337
chr6_140000000_141000000	0.0810318	0.0532272	0.0988817
chr6_141000000_142000000	0.0791351	0.0411891	0.100382
chr6_142000000_143000000	0.0910102	0.084816	0.0975269
chr6_143000000_144000000	0.0923847	0.0878869	0.0958987
chr6_144000000_145000000	0.0934215	0.0882373	0.0984867
chr6_149000000_150000000	0.0919551	0.0603859	0.0962389
chr6_150000000_151000000	0.0951648	0.0912237	0.0844233
chr6_151000000_152000000	0.095089	0.0904273	0.0907387
chr6_155000000_156000000	0.0928341	0.0807572	0.100464
chr6_157000000_158000000	0.0957367	0.0947104	0.0993434
chr6_158000000_159000000	0.0930909	0.0937497	0.0946835
chr6_159000000_160000000	0.0949144	0.0926944	0.0988894
chr6_160000000_161000000	0.0718029	0.0761933	0.0972663
chr6_168000000_169000000	0.0503487	0.0756194	0.0937211
chr6_169000000_170000000	0.0262363	0.0596194	0.0953365
chr6_170000000_171000000	0.0650429	0.0758707	0.0955549
chr7_72000000_73000000	0.101432	0.0954951	0.00339771
chr7_74000000_75000000	0.0836805	0.0771492	0.0942722
chr7_76000000_77000000	0.097559	0.0877393	0.064502
chr7_80000000_81000000	0.0953367	0.000764057	0.000196776
chr7_101000000_102000000	0.0953958	0.0936909	0.0933663
chr7_102000000_103000000	0.0950488	0.0906502	0.0958172
chr7_105000000_106000000	0.0902262	0.0851179	0.0950742
chr7_107000000_108000000	0.054063	0.0594118	0.0955153
chr7_111000000_112000000	0.056969	0.0450936	0.0961458
chr7_116000000_117000000	0.0753064	0.0726719	0.0965125
chr7_127000000_128000000	0.0876371	0.0789053	0.0969426
chr7_128000000_129000000	0.101552	0.097051	0.0927966
chr7_129000000_130000000	0.101606	0.0973145	0.0935361
chr7_130000000_131000000	0.100865	0.0964867	0.0967028
chr7_131000000_132000000	0.0723884	0.0702455	0.0971056
chr7_132000000_133000000	0.0060634	0.0277427	0.096787
chr7_138000000_139000000	0.0939722	0.0913156	0.0963932
chr7_139000000_140000000	0.102434	0.0961257	0.0953063
chr7_140000000_141000000	0.0739462	0.091057	0.0958669
chr7_143000000_144000000	0.018082	0.0214574	0.0960754
chr7_148000000_149000000	0.0796481	0.0893303	0.0952544
chr7_149000000_150000000	0.0471032	0.0925687	0.095215
chr7_150000000_151000000	0.0724861	0.0930249	0.0907536
chr7_151000000_152000000	0.100689	0.0967486	0.0939926
chr7_152000000_153000000	0.0127683	0.0505582	0.0963349
chr7_155000000_156000000	0.0975491	0.0956781	0.0960594
chr7_156000000_157000000	0.0963381	0.0958252	0.0957441
chr7_157000000_158000000	0.098022	0.0954211	0.0960893
chr7_158000000_159000000	0.0974178	0.0943554	0.0949838
chr8_0_1000000	0.0980086	0.100123	0.0606241
chr8_1000000_2000000	0.0992966	0.100329	0.0760203
chr8_6000000_7000000	0.0876288	0.0981491	0.0856205
chr8_7000000_8000000	0.0700879	0.0673231	0.00098913
chr8_8000000_9000000	0.100187	0.0998489	0.121876
chr8_9000000_10000000	0.0976446	0.097677	0.101058
chr8_10000000_11000000	0.0975181	0.0973146	0.0981062
chr8_11000000_12000000	0.0998986	0.100758	0.126011
chr8_12000000_13000000	0.0927034	0.0910873	0.0123503
chr8_17000000_18000000	0.0982937	0.100377	0.116132
chr8_18000000_19000000	0.0978966	0.0975845	0.11328
chr8_19000000_20000000	0.0987886	0.0993268	0.102641
chr8_20000000_21000000	0.0847074	0.0864536	0.0410186
chr8_21000000_22000000	0.0961068	0.0960936	0.0764204
chr8_22000000_23000000	0.0953256	0.0994354	0.124557
chr8_23000000_24000000	0.0978907	0.0981109	0.109902
chr8_24000000_25000000	0.0788882	0.0670478	0.113919
chr8_25000000_26000000	0.0947507	0.0993154	0.0911388
chr8_26000000_27000000	0.0961972	0.0972053	0.0689678
chr8_27000000_28000000	0.0978704	0.100043	0.0895191
chr8_28000000_29000000	0.0974601	0.100136	0.111873
chr8_29000000_30000000	0.0990892	0.0986044	0.111105
chr8_30000000_31000000	0.0991745	0.100299	0.0845666
chr8_33000000_34000000	0.0581616	0.064936	0.0160154
chr8_36000000_37000000	0.0147058	0.025847	0.0029346
chr8_37000000_38000000	0.0981336	0.0985704	0.103427
chr8_38000000_39000000	0.0988827	0.101665	0.104745
chr8_40000000_41000000	0.0434214	0.0587251	0.0557919
chr8_41000000_42000000	0.0997441	0.101769	0.0912117
chr8_42000000_43000000	0.100311	0.101409	0.0796092
chr8_48000000_49000000	0.0397409	0.0504174	0.0330016
chr8_54000000_55000000	0.0221868	0.0276397	0.0492564
chr8_67000000_68000000	0.0890464	0.088618	0.0214624
chr8_74000000_75000000	0.0551236	0.0613174	0.0138143
chr8_81000000_82000000	0.0831543	0.0690298	0.0399301
chr8_95000000_96000000	0.0915261	0.0917125	0.0246373
chr8_99000000_100000000	0.0975624	0.0913781	0.0207383
chr8_101000000_102000000	0.0994115	0.0982712	0.0465567
chr8_102000000_103000000	0.0993754	0.0963648	0.0473958
chr8_103000000_104000000	0.0964186	0.0962739	0.0435331
chr8_124000000_125000000	0.0986916	0.0904472	0.113571
chr8_125000000_126000000	0.0897802	0.0883265	0.108663
chr8_126000000_127000000	0.0861672	0.0652544	0.100163
chr8_129000000_130000000	0.0910029	0.0496477	0.0302111
chr8_131000000_132000000	0.0821154	0.0491771	0.0388196
chr8_134000000_135000000	0.0831421	0.0644428	0.081778
chr8_141000000_142000000	0.0793356	0.0791237	0.112633
chr8_142000000_143000000	0.0959622	0.0930248	0.123217
chr8_143000000_144000000	0.0963909	0.0924727	0.120069
chr8_144000000_145000000	0.0932714	0.0923462	0.118121
chr8_145000000_146000000	0.0888734	0.089387	0.0934315
chr8_146000000_147000000	0.0796223	0.08179	0.0463188
chr9_4000000_5000000	0.0404921	0.04891	0.0882335
chr9_33000000_34000000	0.0733122	0.0971049	0.0843079
chr9_34000000_35000000	0.0663581	0.0849906	0.0714623
chr9_35000000_36000000	0.0511329	0.07813	0.0650589
chr9_36000000_37000000	0.0686138	0.0933281	0.0730111
chr9_37000000_38000000	0.0717295	0.102405	0.0916073
chr9_38000000_39000000	0.0220537	0.0739224	0.0531996
chr9_71000000_72000000	0.0699616	0.0707611	0.103383
chr9_72000000_73000000	0.0472947	0.0445708	0.0926646
chr9_74000000_75000000	0.0688895	0.0551833	0.0818987
chr9_75000000_76000000	0.0591937	0.0494541	0.07512
chr9_77000000_78000000	0.0125396	0.0175306	0.0213229
chr9_79000000_80000000	0.065547	0.0570458	0.0793305
chr9_80000000_81000000	0.0819173	0.0708206	0.0963056
chr9_84000000_85000000	0.0329432	0.00647981	0.0840002
chr9_86000000_87000000	0.0696439	0.0482026	0.0995221
chr9_88000000_89000000	0.0789835	0.0695777	0.0913288
chr9_90000000_91000000	0.0712385	0.0612446	0.0777522
chr9_91000000_92000000	0.0773379	0.0776018	0.0767481
chr9_92000000_93000000	0.0470053	0.0222821	0.0314187
chr9_93000000_94000000	0.0553896	0.00545639	0.0713383
chr9_94000000_95000000	0.10108	0.0903674	0.0691438
chr9_95000000_96000000	0.0930381	0.105384	0.0646088
chr9_96000000_97000000	0.0944619	0.101771	0.0661688
chr9_97000000_98000000	0.0899726	0.0995382	0.0712823
chr9_98000000_99000000	0.100688	0.102461	0.0797553
chr9_99000000_100000000	0.0948603	0.100395	0.0808437
chr9_100000000_101000000	0.107296	0.106639	0.0989793
chr9_101000000_102000000	0.0964119	0.108609	0.104144
chr9_102000000_103000000	0.0541114	0.0285556	0.055046
chr9_103000000_104000000	0.0312569	0.00891052	0.0334724
chr9_107000000_108000000	0.0308956	0.00624538	0.0667861
chr9_108000000_109000000	0.0563207	0.0116641	0.0621875
chr9_111000000_112000000	0.0956916	0.0124638	0.084277
chr9_112000000_113000000	0.10306	0.0159466	0.105649
chr9_114000000_115000000	0.0861275	0.0944002	0.0822792
chr9_115000000_116000000	0.0916629	0.0951711	0.101453
chr9_116000000_117000000	0.0908717	0.0945309	0.109126
chr9_117000000_118000000	0.0725169	0.0241717	0.0933772
chr9_123000000_124000000	0.0993116	0.105668	0.0994869
chr9_124000000_125000000	0.101359	0.10795	0.106531
chr9_125000000_126000000	0.0876404	0.103842	0.0829938
chr9_126000000_127000000	0.0945632	0.106335	0.100069
chr9_127000000_128000000	0.0857534	0.102488	0.0938839
chr9_128000000_129000000	0.078355	0.0996535	0.0862625
chr9_129000000_130000000	0.0844054	0.0987061	0.0835228
chr9_130000000_131000000	0.0666025	0.0843302	0.0459399
chr9_131000000_132000000	0.0445129	0.0452507	0.00519565
chr9_132000000_133000000	0.0475769	0.0619604	0.0341637
chr9_133000000_134000000	0.0531172	0.0524794	0.0140572
chr9_134000000_135000000	0.0544187	0.0729231	0.0518338
chr9_135000000_136000000	0.0707881	0.0769726	0.0381374
chr9_136000000_137000000	0.0670112	0.054229	0.00947971
chr9_138000000_139000000	0.076536	0.0534346	0.00554172
chr9_140000000_141000000	0.0637239	0.0515846	0.0111914
chr10_0_1000000	0.101137	0.102644	0.0587967
chr10_3000000_4000000	0.102134	0.103107	0.0440867
chr10_4000000_5000000	0.0994247	0.102632	0.0476182
chr10_5000000_6000000	0.101668	0.102899	0.0445859
chr10_6000000_7000000	0.0697241	0.0693192	0.0666497
chr10_8000000_9000000	0.0780087	0.0350553	0.0796782
chr10_11000000_12000000	0.0761367	0.0678339	0.0734303
chr10_12000000_13000000	0.101803	0.102593	0.0697915
chr10_13000000_14000000	0.101554	0.102177	0.0715857
chr10_14000000_15000000	0.1024	0.102232	0.0824743
chr10_15000000_16000000	0.090239	0.0756806	0.0330084
chr10_21000000_22000000	0.0857543	0.0878459	0.00027666
chr10_22000000_23000000	0.0999777	0.0842869	0.067673
chr10_27000000_28000000	0.0836206	0.0793811	0.0790009
chr10_29000000_30000000	0.0784621	0.0939066	0.0822153
chr10_30000000_31000000	0.102686	0.104165	0.0739212
chr10_31000000_32000000	0.0983793	0.101832	0.0705987
chr10_32000000_33000000	0.100576	0.102046	0.0751523
chr10_33000000_34000000	0.10035	0.101045	0.0962353
chr10_34000000_35000000	0.100139	0.0968098	0.107279
chr10_35000000_36000000	0.101275	0.100708	0.105214
chr10_43000000_44000000	0.00339924	0.0305519	0.0984975
chr10_47000000_48000000	0.0769071	0.0845959	0.0729502
chr10_48000000_49000000	0.0833696	0.0914221	0.0370145
chr10_49000000_50000000	0.0223217	0.0117391	0.100282
chr10_70000000_71000000	0.101651	0.101753	0.0692052
chr10_71000000_72000000	0.102004	0.102552	0.0587818
chr10_72000000_73000000	0.101709	0.102604	0.0427861
chr10_73000000_74000000	0.1018	0.102878	0.0345571
chr10_74000000_75000000	0.100199	0.10282	0.0496141
chr10_75000000_76000000	0.100338	0.10234	0.0452824
chr10_76000000_77000000	0.0940206	0.0996669	0.0818968
chr10_79000000_80000000	0.0856231	0.0861475	0.0713077
chr10_80000000_81000000	0.100945	0.0956435	0.0647343
chr10_81000000_82000000	0.0786577	0.0719305	0.0622566
chr10_88000000_89000000	0.089827	0.085466	0.0637513
chr10_89000000_90000000	0.100046	0.0199069	0.049225
chr10_93000000_94000000	0.0948305	0.00479126	0.0843965
chr11_0_1000000	0.0919932	0.0909791	0.0864483
chr11_1000000_2000000	0.0926594	0.0941879	0.0904842
chr11_2000000_3000000	0.0977842	0.0981129	0.0960495
chr11_3000000_4000000	0.0960341	0.0994006	0.0962109
chr11_8000000_9000000	0.0697775	0.071294	0.0740054
chr11_9000000_10000000	0.101416	0.100841	0.0968549
chr11_10000000_11000000	0.0990285	0.0995797	0.0970999
chr11_11000000_12000000	0.0682747	0.0890595	0.0938438
chr11_12000000_13000000	0.0861798	0.0839426	0.0955634
chr11_17000000_18000000	0.0817918	0.0899733	0.0973902
chr11_18000000_19000000	0.0739071	0.0868982	0.0975648
chr11_19000000_20000000	0.0395214	0.0334585	0.0946132
chr11_32000000_33000000	0.067718	0.061388	0.0821631
chr11_33000000_34000000	0.109686	0.110864	0.0970798
chr11_34000000_35000000	0.108308	0.106757	0.0971543
chr11_35000000_36000000	0.0995237	0.0889763	0.0727402
chr11_44000000_45000000	0.081754	0.0884298	0.0934432
chr11_45000000_46000000	0.0881064	0.0958393	0.096652
chr11_46000000_47000000	0.103213	0.105015	0.0970335
chr11_47000000_48000000	0.103458	0.10378	0.0918088
chr11_61000000_62000000	0.102295	0.103765	0.0946055
chr11_62000000_63000000	0.0953627	0.0974095	0.0905187
chr11_63000000_64000000	0.0897982	0.0958979	0.0909076
chr11_64000000_65000000	0.0993444	0.0996794	0.0875837
chr11_65000000_66000000	0.0937666	0.091997	0.0866101
chr11_66000000_67000000	0.0941454	0.095906	0.0900473
chr11_67000000_68000000	0.0937725	0.0966461	0.0894094
chr11_68000000_69000000	0.097308	0.100301	0.0953473
chr11_69000000_70000000	0.0963891	0.102977	0.0921367
chr11_70000000_71000000	0.101239	0.102314	0.0935116
chr11_71000000_72000000	0.0934724	0.0989715	0.0918882
chr11_72000000_73000000	0.101955	0.102938	0.0940789
chr11_73000000_74000000	0.102996	0.103992	0.094906
chr11_74000000_75000000	0.103515	0.102337	0.0930963
chr11_75000000_76000000	0.105091	0.103064	0.094193
chr11_76000000_77000000	0.104749	0.102646	0.0933405
chr11_77000000_78000000	0.100552	0.0975675	0.0846208
chr11_86000000_87000000	0.0882732	0.0568916	0.0236424
chr11_102000000_103000000	0.0820778	0.0552338	0.0733959
chr11_107000000_108000000	0.0942016	0.0651186	0.0718071
chr11_108000000_109000000	0.0728238	0.0206638	0.0578291
chr11_111000000_112000000	0.0177795	0.0323809	0.0875147
chr11_117000000_118000000	0.1024	0.101205	0.091126
chr11_118000000_119000000	0.102602	0.100729	0.0915629
chr11_119000000_120000000	0.100523	0.0992967	0.0910684
chr11_120000000_121000000	0.0833076	0.0802686	0.088165
chr11_125000000_126000000	0.0469278	0.0745578	0.0701886
chr11_129000000_130000000	0.0968491	0.0724039	0.0871019
chr11_134000000_135000000	0.0703881	0.0698343	0.0574714
chr12_0_1000000	0.105173	0.102786	0.0998938
chr12_1000000_2000000	0.105849	0.103205	0.0988358
chr12_2000000_3000000	0.0919938	0.0932916	0.0945273
chr12_3000000_4000000	0.095348	0.0949931	0.099756
chr12_4000000_5000000	0.0631433	0.0625228	0.0341592
chr12_6000000_7000000	0.106887	0.105582	0.107419
chr12_7000000_8000000	0.0966199	0.094408	0.104449
chr12_8000000_9000000	0.093299	0.0879249	0.0886549
chr12_9000000_10000000	0.0862429	0.0605667	0.0278909
chr12_12000000_13000000	0.105604	0.103637	0.0656124
chr12_13000000_14000000	0.07841	0.0587814	0.0692604
chr12_14000000_15000000	0.0557357	0.0106957	0.0234562
chr12_27000000_28000000	0.103949	0.100402	0.0510383
chr12_31000000_32000000	0.10314	0.0988547	0.0382567
chr12_48000000_49000000	0.0900084	0.0883967	0.0915327
chr12_49000000_50000000	0.0966036	0.0911145	0.0975405
chr12_50000000_51000000	0.0969501	0.0888321	0.0893902
chr12_51000000_52000000	0.0998964	0.0909183	0.0828087
chr12_52000000_53000000	0.0995045	0.0933444	0.0806583
chr12_53000000_54000000	0.0988777	0.0929424	0.0826619
chr12_54000000_55000000	0.0975742	0.0952097	0.0466484
chr12_56000000_57000000	0.0970341	0.0951638	0.0838107
chr12_57000000_58000000	0.0983594	0.0947049	0.089258
chr12_64000000_65000000	0.0980037	0.0874847	0.058573
chr12_65000000_66000000	0.0962427	0.0768284	0.0615948
chr12_66000000_67000000	0.0941359	0.0399787	0.0476123
chr12_69000000_70000000	0.072945	0.0728811	0.0901871
chr12_94000000_95000000	0.0222526	0.0566806	0.0763735
chr12_95000000_96000000	0.0732591	0.089445	0.0927168
chr12_96000000_97000000	0.0920478	0.0748447	0.0608785
chr12_104000000_105000000	0.100619	0.0795174	0.0412533
chr12_105000000_106000000	0.100023	0.0736344	0.0388375
chr12_107000000_108000000	0.00526339	0.0315487	0.0232667
chr12_108000000_109000000	0.0551981	0.0631569	0.0475087
chr12_109000000_110000000	0.106134	0.099084	0.0810638
chr12_110000000_111000000	0.103628	0.0972042	0.0869461
chr12_111000000_112000000	0.103859	0.0959222	0.0804786
chr12_112000000_113000000	0.104693	0.0972906	0.0822997
chr12_113000000_114000000	0.105633	0.0985829	0.069819
chr12_114000000_115000000	0.0528526	0.0274137	0.0395701
chr12_120000000_121000000	0.102214	0.0931888	0.0982263
chr12_121000000_122000000	0.0989097	0.0909941	0.106057
chr12_122000000_123000000	0.0950312	0.0893916	0.0958674
chr12_123000000_124000000	0.0979175	0.0910354	0.0960175
chr12_124000000_125000000	0.102688	0.0954591	0.0969321
chr12_125000000_126000000	0.0983379	0.0825662	0.010147
chr12_132000000_133000000	0.0942334	0.100655	0.0815838
chr12_133000000_134000000	0.0915534	0.0944991	0.0967765
chr13_20000000_21000000	0.119542	0.114661	0.0621136
chr13_21000000_22000000	0.120097	0.116241	0.0583012
chr13_24000000_25000000	0.122182	0.109358	0.0757813
chr13_25000000_26000000	0.118413	0.109703	0.073863
chr13_26000000_27000000	0.0917717	0.0782839	0.0942827
chr13_27000000_28000000	0.124487	0.119779	0.0813554
chr13_28000000_29000000	0.123749	0.116893	0.0774623
chr13_29000000_30000000	0.0476445	0.0462505	0.103411
chr13_30000000_31000000	0.121633	0.114663	0.0850834
chr13_31000000_32000000	0.123382	0.113445	0.0768488
chr13_33000000_34000000	0.114237	0.0999618	0.0838775
chr13_34000000_35000000	0.110185	0.0681906	0.0981419
chr13_40000000_41000000	0.0828171	0.0347489	0.0683012
chr13_41000000_42000000	0.116363	0.104909	0.0350512
chr13_42000000_43000000	0.121351	0.113296	0.0326032
chr13_43000000_44000000	0.103804	0.0808075	0.0169248
chr13_44000000_45000000	0.123107	0.109069	0.00313659
chr13_60000000_61000000	0.0323947	0.00745929	0.0474901
chr13_77000000_78000000	0.0715218	0.0036775	0.107341
chr13_80000000_81000000	0.108996	0.0864491	0.0974267
chr13_110000000_111000000	0.104828	0.095321	0.023377
chr13_111000000_112000000	0.120159	0.11571	0.0396142
chr13_112000000_113000000	0.11487	0.118736	0.116395
chr13_113000000_114000000	0.121913	0.118651	0.0733394
chr13_114000000_115000000	0.115531	0.118605	0.100797
chr13_115000000_116000000	0.0611176	0.0678584	0.121682
chr14_21000000_22000000	0.127955	0.110041	0.0879513
chr14_22000000_23000000	0.11661	0.00550671	0.104793
chr14_23000000_24000000	0.131397	0.130867	0.0963114
chr14_24000000_25000000	0.122456	0.123483	0.080278
chr14_31000000_32000000	0.111901	0.088042	0.113788
chr14_35000000_36000000	0.13137	0.122269	0.135289
chr14_50000000_51000000	0.125363	0.124016	0.120678
chr14_51000000_52000000	0.129033	0.102734	0.106873
chr14_52000000_53000000	0.0948595	0.0256837	0.0660912
chr14_53000000_54000000	0.0750119	0.00296995	0.0703513
chr14_55000000_56000000	0.133935	0.120359	0.108393
chr14_58000000_59000000	0.0290237	0.0187201	0.0724434
chr14_64000000_65000000	0.125609	0.116027	0.109508
chr14_65000000_66000000	0.124738	0.113893	0.118285
chr14_68000000_69000000	0.129573	0.123346	0.0501254
chr14_69000000_70000000	0.131529	0.129965	0.058169
chr14_73000000_74000000	0.123869	0.115272	0.0183093
chr14_74000000_75000000	0.128316	0.12778	0.0720823
chr14_75000000_76000000	0.124982	0.125411	0.0734895
chr14_76000000_77000000	0.130432	0.133395	0.0709438
chr14_77000000_78000000	0.127916	0.132964	0.0842753
chr14_90000000_91000000	0.0490732	0.0837742	0.0599208
chr14_91000000_92000000	0.121887	0.126602	0.0979667
chr14_92000000_93000000	0.0924756	0.113792	0.0908296
chr14_93000000_94000000	0.115264	0.12421	0.0918026
chr14_94000000_95000000	0.0980781	0.105954	0.0675439
chr14_95000000_96000000	0.110222	0.116074	0.0643354
chr14_96000000_97000000	0.0430022	0.0761099	0.070113
chr14_100000000_101000000	0.132597	0.136587	0.123767
chr14_101000000_102000000	0.12221	0.129836	0.0860779
chr14_102000000_103000000	0.115456	0.123351	0.112194
chr14_103000000_104000000	0.110094	0.115114	0.0986732
chr14_104000000_105000000	0.115978	0.115281	0.0883275
chr14_105000000_106000000	0.118363	0.117017	0.0919381
chr15_51000000_52000000	0.00715281	0.00677015	0.0988908
chr15_52000000_53000000	0.0085823	0.0282882	0.098016
chr15_59000000_60000000	0.0834041	0.083995	0.102557
chr15_63000000_64000000	0.0921612	0.098543	0.103072
chr15_64000000_65000000	0.109054	0.124894	0.102098
chr15_65000000_66000000	0.116006	0.128704	0.0966951
chr15_66000000_67000000	0.120461	0.130631	0.093727
chr15_67000000_68000000	0.125272	0.126389	0.0902139
chr15_68000000_69000000	0.120896	0.125744	0.0934191
chr15_69000000_70000000	0.124849	0.122639	0.0864913
chr15_70000000_71000000	0.12763	0.125655	0.0685506
chr15_71000000_72000000	0.126751	0.115505	0.0931672
chr15_72000000_73000000	0.122093	0.126017	0.0971275
chr15_73000000_74000000	0.0343993	0.0700491	0.0959621
chr15_74000000_75000000	0.113571	0.126628	0.0758634
chr15_75000000_76000000	0.116936	0.130631	0.0927187
chr15_76000000_77000000	0.099322	0.12307	0.103623
chr15_77000000_78000000	0.0971002	0.12194	0.105813
chr15_78000000_79000000	0.0992999	0.122639	0.103604
chr15_85000000_86000000	0.0875871	0.101904	0.104506
chr15_89000000_90000000	0.0124531	0.0453801	0.0977863
chr15_90000000_91000000	0.102575	0.115923	0.0907954
chr15_102000000_103000000	0.104857	0.101075	0.0195671
chr16_0_1000000	0.118916	0.117349	0.0918241
chr16_1000000_2000000	0.127186	0.124255	0.0943071
chr16_2000000_3000000	0.130414	0.133829	0.106695
chr16_3000000_4000000	0.137628	0.143664	0.128829
chr16_4000000_5000000	0.136497	0.138723	0.126857
chr16_11000000_12000000	0.129357	0.127019	0.131056
chr16_14000000_15000000	0.0873876	0.0937678	0.056469
chr16_15000000_16000000	0.136964	0.143461	0.125707
chr16_19000000_20000000	0.0282115	0.0984523	0.105034
chr16_21000000_22000000	0.129756	0.137843	0.116751
chr16_22000000_23000000	0.131541	0.13851	0.130644
chr16_23000000_24000000	0.00431012	0.119544	0.129885
chr16_28000000_29000000	0.136307	0.144253	0.123822
chr16_29000000_30000000	0.106987	0.124396	0.102159
chr16_30000000_31000000	0.137945	0.144931	0.128051
chr16_56000000_57000000	0.0292134	0.0215688	0.0732355
chr16_57000000_58000000	0.132949	0.132442	0.125598
chr16_58000000_59000000	0.040893	0.00440744	0.0615339
chr16_66000000_67000000	0.0186766	0.00724345	0.0876639
chr16_67000000_68000000	0.141116	0.142807	0.12799
chr16_68000000_69000000	0.137861	0.141703	0.123215
chr16_69000000_70000000	0.1386	0.141698	0.121852
chr16_70000000_71000000	0.122035	0.126356	0.121498
chr16_74000000_75000000	0.0748116	0.0274948	0.118732
chr16_75000000_76000000	0.0952887	0.0025697	0.0550128
chr16_81000000_82000000	0.0409802	0.00430423	0.083975
chr16_84000000_85000000	0.129297	0.11203	0.117781
chr16_85000000_86000000	0.140783	0.130442	0.129545
chr16_87000000_88000000	0.139009	0.0847432	0.130955
chr16_88000000_89000000	0.109128	0.115821	0.0972705
chr16_89000000_90000000	0.13285	0.136988	0.126042
chr17_1000000_2000000	0.146787	0.141291	0.107454
chr17_2000000_3000000	0.137434	0.145167	0.112139
chr17_3000000_4000000	0.052629	0.147378	0.0969877
chr17_4000000_5000000	0.1454	0.140077	0.121582
chr17_5000000_6000000	0.10182	0.14336	0.0323899
chr17_6000000_7000000	0.110378	0.13839	0.067965
chr17_7000000_8000000	0.132001	0.133347	0.124041
chr17_17000000_18000000	0.132477	0.140682	0.105679
chr17_18000000_19000000	0.122222	0.144898	0.135832
chr17_35000000_36000000	0.135792	0.145729	0.094015
chr17_36000000_37000000	0.141238	0.144967	0.137207
chr17_37000000_38000000	0.145947	0.127428	0.141417
chr17_40000000_41000000	0.141457	0.139912	0.136032
chr17_41000000_42000000	0.139226	0.14425	0.121886
chr17_42000000_43000000	0.138296	0.141804	0.141524
chr17_43000000_44000000	0.126493	0.144084	0.132548
chr17_44000000_45000000	0.113102	0.145978	0.00694381
chr17_45000000_46000000	0.134216	0.126172	0.133669
chr17_57000000_58000000	0.127563	0.13969	0.115988
chr17_58000000_59000000	0.105049	0.145164	0.0836721
chr17_62000000_63000000	0.13118	0.141616	0.128426
chr17_65000000_66000000	0.126716	0.141363	0.10061
chr17_74000000_75000000	0.134782	0.00928468	0.0973103
chr17_76000000_77000000	0.131872	0.0150416	0.088191
chr17_77000000_78000000	0.117405	0.0412914	0.046757
chr17_78000000_79000000	0.130951	0.0260971	0.0669969
chr17_79000000_80000000	0.13679	0.0550831	0.0980216
chr18_0_1000000	0.136732	0.131904	0.120475
chr18_2000000_3000000	0.0694558	0.101592	0.125064
chr18_3000000_4000000	0.128003	0.131005	0.127958
chr18_8000000_9000000	0.113103	0.105151	0.10557
chr18_9000000_10000000	0.140614	0.1305	0.128256
chr18_10000000_11000000	0.069596	0.0919536	0.122584
chr18_11000000_12000000	0.0822952	0.0852846	0.110951
chr18_12000000_13000000	0.14922	0.13143	0.129475
chr18_13000000_14000000	0.104327	0.12942	0.10824
chr18_18000000_19000000	0.10702	0.119838	0.0962265
chr18_19000000_20000000	0.131758	0.130026	0.128874
chr18_20000000_21000000	0.116918	0.128471	0.127956
chr18_21000000_22000000	0.119234	0.128685	0.118166
chr18_29000000_30000000	0.112485	0.122357	0.109655
chr18_33000000_34000000	0.134217	0.130113	0.118594
chr18_43000000_44000000	0.0972472	0.128927	0.125635
chr18_44000000_45000000	0.0284589	0.131515	0.109598
chr18_45000000_46000000	0.12074	0.131295	0.119998
chr18_46000000_47000000	0.131889	0.127847	0.122754
chr18_47000000_48000000	0.120551	0.131161	0.12549
chr18_48000000_49000000	0.0183973	0.119665	0.0575779
chr18_55000000_56000000	0.146122	0.129793	0.129104
chr18_56000000_57000000	0.148693	0.130101	0.128974
chr18_57000000_58000000	0.096939	0.0179217	0.0620175
chr18_60000000_61000000	0.148852	0.128594	0.127646
chr18_72000000_73000000	0.149476	0.131356	0.0567144
chr18_74000000_75000000	0.146838	0.131369	0.0965527
chr18_77000000_78000000	0.153509	0.131791	0.125124
chr19_35000000_36000000	0.094978	0.132096	0.0436739
chr19_36000000_37000000	0.117594	0.131704	0.0252037
chr19_39000000_40000000	0.0839659	0.0739731	0.104476
chr19_40000000_41000000	0.07936	0.0476648	0.117327
chr19_41000000_42000000	0.141045	0.136136	0.14514
chr19_42000000_43000000	0.141423	0.136138	0.157991
chr19_43000000_44000000	0.141209	0.136101	0.0262498
chr19_45000000_46000000	0.138643	0.136083	0.168154
chr19_46000000_47000000	0.138768	0.136098	0.170336
chr19_47000000_48000000	0.13718	0.136	0.165726
chr19_48000000_49000000	0.137009	0.136048	0.15825
chr19_49000000_50000000	0.131668	0.135793	0.166893
chr19_50000000_51000000	0.132975	0.135926	0.150619
chr20_30000000_31000000	0.109939	0.0804994	0.11504
chr20_31000000_32000000	0.096683	0.0968207	0.100796
chr20_32000000_33000000	0.0986286	0.105054	0.0762627
chr20_33000000_34000000	0.0829056	0.103976	0.0647915
chr20_34000000_35000000	0.0984252	0.108588	0.0658619
chr20_35000000_36000000	0.125581	0.122601	0.0932811
chr20_36000000_37000000	0.127678	0.125817	0.0995053
chr20_37000000_38000000	0.0891479	0.0785244	0.0900852
chr20_42000000_43000000	0.136389	0.133223	0.131217
chr20_43000000_44000000	0.148117	0.136474	0.140833
chr20_44000000_45000000	0.13677	0.119087	0.12709
chr20_45000000_46000000	0.135635	0.121289	0.111112
chr20_46000000_47000000	0.107775	0.106351	0.0943813
chr20_47000000_48000000	0.150577	0.145591	0.108475
chr20_48000000_49000000	0.150653	0.152763	0.120135
chr20_49000000_50000000	0.152177	0.150626	0.131414
chr20_50000000_51000000	0.121469	0.106583	0.136647
chr20_52000000_53000000	0.0952261	0.0792536	0.124828
chr20_55000000_56000000	0.131795	0.126795	0.123751
chr20_56000000_57000000	0.139631	0.136963	0.132716
chr20_57000000_58000000	0.0785705	0.11563	0.121037
chr20_60000000_61000000	0.111958	0.106318	0.117254
chr20_61000000_62000000	0.138951	0.142837	0.121705
chr20_62000000_63000000	0.126111	0.137661	0.118115
chr21_15000000_16000000	0.112111	0.133963	0.0975867
chr21_16000000_17000000	0.0603875	0.152302	0.134685
chr21_17000000_18000000	0.0131682	0.156984	0.14478
chr21_18000000_19000000	0.0938261	0.152693	0.144122
chr21_19000000_20000000	0.148593	0.162833	0.15148
chr21_20000000_21000000	0.0973208	0.123074	0.138461
chr21_21000000_22000000	0.107812	0.127001	0.147243
chr21_22000000_23000000	0.136093	0.126922	0.152147
chr21_24000000_25000000	0.138616	0.11507	0.0681525
chr21_25000000_26000000	0.130941	0.11847	0.109525
chr21_26000000_27000000	0.147078	0.141346	0.120447
chr21_27000000_28000000	0.123103	0.142845	0.172736
chr21_28000000_29000000	0.155107	0.148851	0.154477
chr21_29000000_30000000	0.125242	0.134858	0.14842
chr21_30000000_31000000	0.164646	0.159398	0.167096
chr21_31000000_32000000	0.168881	0.164541	0.157043
chr21_32000000_33000000	0.184185	0.162081	0.158569
chr21_33000000_34000000	0.141363	0.0784324	0.158292
chr21_36000000_37000000	0.0237753	0.132558	0.0925827
chr21_37000000_38000000	0.0103809	0.0876861	0.077913
chr21_39000000_40000000	0.171668	0.133605	0.149411
chr21_40000000_41000000	0.114333	0.119009	0.147057
chr21_41000000_42000000	0.160059	0.168426	0.156279
chr21_42000000_43000000	0.156168	0.163506	0.164327
chr22_18000000_19000000	0.0368871	0.00870394	0.0494091
chr22_19000000_20000000	0.0994912	0.0889722	0.129676
chr22_22000000_23000000	0.0513141	0.0544157	0.108032
chr22_23000000_24000000	0.05704	0.0563384	0.116945
chr22_24000000_25000000	0.0820065	0.0682689	0.110028
chr22_25000000_26000000	0.0811348	0.0631458	0.104094
chr22_26000000_27000000	0.0539504	0.0449863	0.0995368
chr22_27000000_28000000	0.0209631	0.0398144	0.112546
chr22_28000000_29000000	0.00603805	0.0445612	0.109862
chr22_29000000_30000000	0.0904432	0.0880642	0.134998
chr22_30000000_31000000	0.0648016	0.093348	0.132212
chr22_31000000_32000000	0.117088	0.096091	0.0784312
chr22_32000000_33000000	0.105779	0.0590009	0.00986213
chr22_36000000_37000000	0.0600146	0.084301	0.0272964
chr22_37000000_38000000	0.084092	0.0994063	0.0569204
chr22_38000000_39000000	0.037755	0.0578942	0.0224213
chr22_39000000_40000000	0.0186422	0.0648622	0.009103
chr22_41000000_42000000	0.00033781	0.0392073	0.0126068
chr22_43000000_44000000	0.0768732	0.0814776	0.0265995
chr22_44000000_45000000	0.0591347	0.0762075	0.0234685
chr22_45000000_46000000	0.108872	0.11092	0.0451776
chr22_46000000_47000000	0.119847	0.110506	0.0386564
chr22_50000000_51000000	0.134553	0.0758536	0.0311753
chrX_0_1000000	0.0861243	0.0016432	0.28147
chrX_1000000_2000000	0.0861456	0.00206827	0.28147
chrX_2000000_3000000	0.0893452	0.0988423	0.144489
chrX_3000000_4000000	0.0914053	0.11376	0.0586236
chrX_29000000_30000000	0.0909182	0.0887548	0.0182334
chrX_30000000_31000000	0.0898399	0.0352803	0.0134588
chrX_37000000_38000000	0.0880223	0.0734214	0.00340081
chrX_49000000_50000000	0.0271606	0.111459	0.00120434
chrX_50000000_51000000	0.00577519	0.0137438	0.0259657
chrX_51000000_52000000	0.0127021	0.0506299	0.0794495
chrX_52000000_53000000	0.0751955	0.0323344	0.156207
chrX_55000000_56000000	0.0591558	0.0503749	0.0249649
chrX_56000000_57000000	0.0436019	0.0182253	0.0397425
chrX_67000000_68000000	0.0883791	0.0954956	0.0198536
chrX_71000000_72000000	0.073052	0.102716	0.0217637
chrX_73000000_74000000	0.0880248	0.0968157	0.0213238
chrX_77000000_78000000	0.0928533	0.000695701	0.0200254
chrX_100000000_101000000	0.0558675	0.0861183	0.0170009
chrX_101000000_102000000	0.0931238	0.0235596	0.0627274
chrX_102000000_103000000	0.0578807	0.0710104	0.0170311
chrX_119000000_120000000	0.0605115	0.069606	0.016313
chrX_155000000_156000000	0.0861463	0.00180452	0.281469
chr1_4000000_5000000	-0.0597481	-0.0615459	-0.0784422
chr1_5000000_6000000	-0.0554319	-0.0557286	-0.0777901
chr1_13000000_14000000	-0.0738601	-0.063187	-0.075371
chr1_14000000_15000000	-0.067033	-0.0672445	-0.0602518
chr1_34000000_35000000	-0.0633752	-0.0686682	-0.0512647
chr1_49000000_50000000	-0.0753858	-0.0771568	-0.0382179
chr1_50000000_51000000	-0.074623	-0.0761666	-0.0543071
chr1_56000000_57000000	-0.0662351	-0.0762337	-0.0492525
chr1_57000000_58000000	-0.0713703	-0.0740412	-0.0617721
chr1_58000000_59000000	-0.0660227	-0.0746735	-0.0616718
chr1_60000000_61000000	-0.0734428	-0.0747537	-0.0647987
chr1_61000000_62000000	-0.0704488	-0.0720729	-0.0609162
chr1_62000000_63000000	-0.0362512	-0.0217413	-0.0132634
chr1_63000000_64000000	-0.03718	-0.0257688	-0.0359841
chr1_66000000_67000000	-0.0740154	-0.0698939	-0.0721088
chr1_68000000_69000000	-0.00745187	-0.049591	-0.0486719
chr1_69000000_70000000	-0.0751582	-0.0735452	-0.0760491
chr1_70000000_71000000	-0.0707477	-0.066515	-0.0706722
chr1_71000000_72000000	-0.0729181	-0.0689063	-0.072592
chr1_72000000_73000000	-0.072374	-0.0695232	-0.0754688
chr1_73000000_74000000	-0.0729312	-0.0693055	-0.0762067
chr1_74000000_75000000	-0.0723999	-0.0687631	-0.0744252
chr1_75000000_76000000	-0.0730481	-0.0686596	-0.0692572
chr1_76000000_77000000	-0.0745481	-0.0678467	-0.058726
chr1_77000000_78000000	-0.0727088	-0.0665214	-0.0594662
chr1_78000000_79000000	-0.031424	-0.0230985	-0.0179818
chr1_79000000_80000000	-0.0591931	-0.054532	-0.0681145
chr1_80000000_81000000	-0.0691189	-0.0485678	-0.0749555
chr1_81000000_82000000	-0.0724273	-0.0680467	-0.0730224
chr1_82000000_83000000	-0.0742844	-0.0744982	-0.0645918
chr1_83000000_84000000	-0.0700284	-0.0633595	-0.076201
chr1_95000000_96000000	-0.0112759	-0.0520306	-0.0341408
chr1_96000000_97000000	-0.0742544	-0.0684057	-0.0727974
chr1_97000000_98000000	-0.0656605	-0.0649148	-0.0698449
chr1_98000000_99000000	-0.0522719	-0.0625181	-0.0629147
chr1_99000000_100000000	-0.0722084	-0.0673508	-0.0677531
chr1_101000000_102000000	-0.0713184	-0.0630785	-0.0279487
chr1_102000000_103000000	-0.070945	-0.0649339	-0.0656195
chr1_103000000_104000000	-0.0711892	-0.0604312	-0.0724194
chr1_104000000_105000000	-0.0647921	-0.0507023	-0.0718319
chr1_105000000_106000000	-0.069344	-0.0634918	-0.0726276
chr1_106000000_107000000	-0.0704856	-0.0626447	-0.0712764
chr1_107000000_108000000	-0.0720048	-0.0639359	-0.0645064
chr1_108000000_109000000	-0.0713024	-0.0650749	-0.062624
chr1_142000000_143000000	-0.0597578	-0.0452172	-0.0706661
chr1_143000000_144000000	-0.0588934	-0.0470585	-0.0702949
chr1_148000000_149000000	-0.0516304	-0.0336701	-0.0719823
chr1_158000000_159000000	-0.0767692	-0.0770619	-0.069292
chr1_159000000_160000000	-0.0734126	-0.0713786	-0.0648334
chr1_163000000_164000000	-0.0748489	-0.0769596	-0.066867
chr1_164000000_165000000	-0.0767953	-0.0781221	-0.063723
chr1_165000000_166000000	-0.0571461	-0.0600743	-0.0488247
chr1_166000000_167000000	-0.0745267	-0.0761757	-0.0668831
chr1_170000000_171000000	-0.0752502	-0.0779969	-0.0653423
chr1_171000000_172000000	-0.0602413	-0.0589703	-0.0263875
chr1_173000000_174000000	-0.00804545	-0.0564862	-0.0378222
chr1_174000000_175000000	-0.0628333	-0.0451846	-0.0631045
chr1_175000000_176000000	-0.0729138	-0.0760961	-0.0667864
chr1_176000000_177000000	-0.0773897	-0.0787673	-0.0675685
chr1_177000000_178000000	-0.0750927	-0.0788255	-0.0636548
chr1_181000000_182000000	-0.0688133	-0.0697704	-0.052684
chr1_182000000_183000000	-0.0650018	-0.0639178	-0.00935005
chr1_184000000_185000000	-0.0689025	-0.0641205	-0.0562023
chr1_185000000_186000000	-0.0683698	-0.0681502	-0.0725928
chr1_186000000_187000000	-0.0706459	-0.0725397	-0.0712033
chr1_187000000_188000000	-0.0643609	-0.0702485	-0.0769967
chr1_188000000_189000000	-0.0614912	-0.0694744	-0.0780295
chr1_189000000_190000000	-0.0611599	-0.0735648	-0.0776079
chr1_190000000_191000000	-0.0705466	-0.0748166	-0.0770122
chr1_191000000_192000000	-0.0756584	-0.0767258	-0.0774368
chr1_192000000_193000000	-0.0673431	-0.0731844	-0.0744352
chr1_193000000_194000000	-0.0722928	-0.0743376	-0.0761749
chr1_194000000_195000000	-0.0769355	-0.0791463	-0.0778478
chr1_195000000_196000000	-0.0770156	-0.0791732	-0.0782455
chr1_196000000_197000000	-0.07556	-0.078613	-0.0784579
chr1_197000000_198000000	-0.0669797	-0.0714679	-0.0762298
chr1_198000000_199000000	-0.0463072	-0.0667671	-0.0743177
chr1_199000000_200000000	-0.0259072	-0.0720918	-0.0719159
chr1_207000000_208000000	-0.0449803	-0.0615633	-0.0177573
chr1_208000000_209000000	-0.0647353	-0.0677552	-0.0756553
chr1_209000000_210000000	-0.0696754	-0.0737037	-0.0763257
chr1_210000000_211000000	-0.0694315	-0.0753212	-0.0752666
chr1_211000000_212000000	-0.0495078	-0.0452623	-0.0702751
chr1_213000000_214000000	-0.0608799	-0.0654432	-0.0725723
chr1_214000000_215000000	-0.0586188	-0.0592155	-0.0760842
chr1_215000000_216000000	-0.0728692	-0.0774552	-0.0789269
chr1_216000000_217000000	-0.0767941	-0.0787436	-0.0788227
chr1_217000000_218000000	-0.0747482	-0.0776352	-0.0792931
chr1_218000000_219000000	-0.0545582	-0.0697222	-0.0765922
chr1_219000000_220000000	-0.0724263	-0.0747887	-0.0762375
chr1_220000000_221000000	-0.0634671	-0.0682301	-0.0473508
chr1_221000000_222000000	-0.0733372	-0.0780214	-0.0645753
chr1_222000000_223000000	-0.0673717	-0.0741395	-0.028673
chr1_237000000_238000000	-0.0670395	-0.074508	-0.0771376
chr1_238000000_239000000	-0.0725181	-0.0755128	-0.0778565
chr1_239000000_240000000	-0.0645828	-0.0719187	-0.0779325
chr1_240000000_241000000	-0.0661897	-0.0734107	-0.0769946
chr1_241000000_242000000	-0.057666	-0.0741512	-0.0735842
chr1_242000000_243000000	-0.0643271	-0.0759642	-0.0773329
chr1_243000000_244000000	-0.0308655	-0.0700556	-0.077644
chr1_247000000_248000000	-0.0478152	-0.0490908	-0.0682695
chr1_248000000_249000000	-0.0723999	-0.0769818	-0.0750913
chr1_249000000_250000000	-0.0735992	-0.0661547	-0.0708973
chr2_2000000_3000000	-0.0498815	-0.0334205	-0.079902
chr2_4000000_5000000	-0.0736071	-0.0696893	-0.0814594
chr2_5000000_6000000	-0.0737015	-0.0692857	-0.078653
chr2_6000000_7000000	-0.0714338	-0.0692084	-0.0776223
chr2_7000000_8000000	-0.0675366	-0.0643852	-0.0207203
chr2_12000000_13000000	-0.0553143	-0.0572318	-0.0158136
chr2_13000000_14000000	-0.0740799	-0.0690988	-0.0728618
chr2_14000000_15000000	-0.0743361	-0.0692903	-0.0702883
chr2_15000000_16000000	-0.0640901	-0.0557929	-0.0602238
chr2_16000000_17000000	-0.0680722	-0.0643336	-0.0429295
chr2_17000000_18000000	-0.0722124	-0.0669553	-0.0511651
chr2_18000000_19000000	-0.0680001	-0.061831	-0.0433109
chr2_19000000_20000000	-0.0474473	-0.0593649	-0.0412752
chr2_21000000_22000000	-0.072454	-0.0694795	-0.0558784
chr2_22000000_23000000	-0.0739422	-0.0700933	-0.0662934
chr2_23000000_24000000	-0.0438581	-0.0544538	-0.0576608
chr2_34000000_35000000	-0.0634483	-0.069815	-0.0790346
chr2_35000000_36000000	-0.0675179	-0.0699347	-0.0800366
chr2_36000000_37000000	-0.0410806	-0.0650885	-0.0650837
chr2_40000000_41000000	-0.0623324	-0.0695376	-0.050201
chr2_41000000_42000000	-0.0692062	-0.0698989	-0.0714041
chr2_49000000_50000000	-0.0683296	-0.0698212	-0.0832458
chr2_50000000_51000000	-0.0678404	-0.0698586	-0.0817324
chr2_51000000_52000000	-0.068391	-0.0697205	-0.0811802
chr2_52000000_53000000	-0.0683379	-0.0698382	-0.082567
chr2_53000000_54000000	-0.0644946	-0.0695793	-0.0745851
chr2_56000000_57000000	-0.0644858	-0.0694979	-0.0619636
chr2_57000000_58000000	-0.0684598	-0.0695669	-0.0827905
chr2_58000000_59000000	-0.0384699	-0.0687642	-0.0787185
chr2_59000000_60000000	-0.0690182	-0.0698267	-0.0854423
chr2_60000000_61000000	-0.0607832	-0.0665691	-0.0776235
chr2_76000000_77000000	-0.0664764	-0.0683256	-0.0833959
chr2_77000000_78000000	-0.0672114	-0.0689235	-0.0858791
chr2_78000000_79000000	-0.0669668	-0.0690477	-0.0848577
chr2_79000000_80000000	-0.0630999	-0.0674861	-0.0852673
chr2_80000000_81000000	-0.0637974	-0.0671453	-0.0739575
chr2_81000000_82000000	-0.0671428	-0.0688219	-0.0712824
chr2_82000000_83000000	-0.0563576	-0.068939	-0.0783358
chr2_83000000_84000000	-0.0553249	-0.0688395	-0.079025
chr2_84000000_85000000	-0.056636	-0.0659964	-0.0304944
chr2_89000000_90000000	-0.0460995	-0.0632099	-0.0843314
chr2_90000000_91000000	-0.0649399	-0.0652721	-0.0749231
chr2_91000000_92000000	-0.0440755	-0.0641117	-0.0825322
chr2_92000000_93000000	-0.0652083	-0.0634471	-0.0731887
chr2_103000000_104000000	-0.0680357	-0.0684273	-0.0352253
chr2_104000000_105000000	-0.0722281	-0.0692806	-0.0666381
chr2_105000000_106000000	-0.0657545	-0.064681	-0.0368603
chr2_107000000_108000000	-0.0662798	-0.0686102	-0.0639112
chr2_108000000_109000000	-0.0688156	-0.068961	-0.0471225
chr2_115000000_116000000	-0.0733725	-0.0703458	-0.0214631
chr2_116000000_117000000	-0.0733566	-0.0699475	-0.0265717
chr2_117000000_118000000	-0.0737097	-0.0701606	-0.0797986
chr2_118000000_119000000	-0.0710365	-0.0701844	-0.0710973
chr2_123000000_124000000	-0.0729288	-0.0703004	-0.0840542
chr2_124000000_125000000	-0.0739161	-0.0701948	-0.081733
chr2_125000000_126000000	-0.0732973	-0.0704859	-0.0830199
chr2_126000000_127000000	-0.073992	-0.0702483	-0.0826518
chr2_127000000_128000000	-0.0314775	-0.0611348	-0.0816117
chr2_129000000_130000000	-0.0364583	-0.00457055	-0.0531008
chr2_130000000_131000000	-0.0664202	-0.0396436	-0.0611523
chr2_132000000_133000000	-0.0652024	-0.0640995	-0.0671278
chr2_133000000_134000000	-0.0435679	-0.0642214	-0.0775434
chr2_134000000_135000000	-0.0558489	-0.068884	-0.0661077
chr2_137000000_138000000	-0.0725881	-0.0704646	-0.0773633
chr2_138000000_139000000	-0.071729	-0.0702764	-0.0583109
chr2_139000000_140000000	-0.0700422	-0.0696299	-0.0610076
chr2_140000000_141000000	-0.0718788	-0.0693773	-0.0680918
chr2_141000000_142000000	-0.0680801	-0.0684717	-0.0474088
chr2_142000000_143000000	-0.0709275	-0.0688872	-0.0628059
chr2_143000000_144000000	-0.0705536	-0.0693255	-0.0201174
chr2_144000000_145000000	-0.0622248	-0.0695373	-0.0130445
chr2_147000000_148000000	-0.0719073	-0.0697347	-0.00203787
chr2_154000000_155000000	-0.0727857	-0.0701474	-0.0748058
chr2_155000000_156000000	-0.0722422	-0.0696274	-0.0723125
chr2_156000000_157000000	-0.0723841	-0.069815	-0.0748974
chr2_157000000_158000000	-0.0711321	-0.069836	-0.0669903
chr2_158000000_159000000	-0.0642792	-0.0697943	-0.0503545
chr2_162000000_163000000	-0.0714719	-0.0694575	-0.0714533
chr2_163000000_164000000	-0.0715579	-0.0694706	-0.0765186
chr2_164000000_165000000	-0.0362056	-0.0487036	-0.0750949
chr2_165000000_166000000	-0.0712347	-0.0695527	-0.0623464
chr2_166000000_167000000	-0.0724209	-0.0697798	-0.0584182
chr2_167000000_168000000	-0.0634475	-0.0698623	-0.0651059
chr2_176000000_177000000	-0.0684524	-0.0467208	-0.0382186
chr2_177000000_178000000	-0.0478876	-0.0547957	-0.03022
chr2_178000000_179000000	-0.0184865	-0.0249228	-0.0365204
chr2_179000000_180000000	-0.0227477	-0.0661192	-0.0665653
chr2_180000000_181000000	-0.0654782	-0.0695994	-0.0641412
chr2_184000000_185000000	-0.0715649	-0.0693161	-0.0308092
chr2_185000000_186000000	-0.0698955	-0.0688716	-0.0392387
chr2_186000000_187000000	-0.0714588	-0.0692396	-0.0351606
chr2_187000000_188000000	-0.0589318	-0.0658858	-0.0162419
chr2_188000000_189000000	-0.0373346	-0.0674705	-0.0277825
chr2_189000000_190000000	-0.0293608	-0.0686266	-0.0286562
chr2_193000000_194000000	-0.071876	-0.0687275	-0.0673643
chr2_194000000_195000000	-0.0710262	-0.0686929	-0.0719513
chr2_195000000_196000000	-0.0717836	-0.068808	-0.0763681
chr2_196000000_197000000	-0.0693255	-0.0677477	-0.0612898
chr2_198000000_199000000	-0.00984992	-0.00433637	-0.0249941
chr2_199000000_200000000	-0.072134	-0.0702897	-0.0766348
chr2_200000000_201000000	-0.0497595	-0.0607956	-0.056097
chr2_205000000_206000000	-0.0711001	-0.0689274	-0.0470074
chr2_209000000_210000000	-0.0701055	-0.0679625	-0.0246893
chr2_210000000_211000000	-0.0684651	-0.0677758	-0.0703785
chr2_211000000_212000000	-0.071902	-0.068386	-0.0825106
chr2_212000000_213000000	-0.0690402	-0.0679914	-0.0846744
chr2_213000000_214000000	-0.0706418	-0.0671579	-0.0822207
chr2_214000000_215000000	-0.0719127	-0.0676893	-0.0854296
chr2_215000000_216000000	-0.0716394	-0.0681678	-0.0844978
chr2_229000000_230000000	-0.0600384	-0.069499	-0.0848504
chr2_243000000_244000000	-0.0498706	-0.0435324	-0.05207
chr3_0_1000000	-0.0616991	-0.0651571	-0.0772502
chr3_1000000_2000000	-0.0706991	-0.0744765	-0.0797287
chr3_2000000_3000000	-0.0708934	-0.0727746	-0.0814828
chr3_3000000_4000000	-0.062734	-0.0639579	-0.0727587
chr3_5000000_6000000	-0.0240582	-0.0294855	-0.0362293
chr3_6000000_7000000	-0.0733005	-0.07334	-0.0782666
chr3_7000000_8000000	-0.0766692	-0.0763426	-0.0614367
chr3_17000000_18000000	-0.0129166	-0.0477074	-0.0662857
chr3_18000000_19000000	-0.0747218	-0.0758934	-0.0764356
chr3_19000000_20000000	-0.074827	-0.0678926	-0.07217
chr3_20000000_21000000	-0.0708174	-0.0593559	-0.0634557
chr3_21000000_22000000	-0.0758192	-0.0710001	-0.0677132
chr3_22000000_23000000	-0.0754765	-0.0692778	-0.0752199
chr3_24000000_25000000	-0.0361195	-0.0497823	-0.0512591
chr3_25000000_26000000	-0.0626506	-0.0613684	-0.0636064
chr3_26000000_27000000	-0.0715288	-0.0722407	-0.0723723
chr3_28000000_29000000	-0.0682977	-0.0642235	-0.0749198
chr3_29000000_30000000	-0.0697758	-0.0584155	-0.0767919
chr3_34000000_35000000	-0.0690184	-0.0700797	-0.057175
chr3_35000000_36000000	-0.0736506	-0.0766483	-0.063177
chr3_36000000_37000000	-0.0207452	-0.0583813	-0.0561979
chr3_54000000_55000000	-0.0409723	-0.046858	-0.0932746
chr3_55000000_56000000	-0.0270971	-0.0502607	-0.0935427
chr3_59000000_60000000	-0.039814	-0.053487	-0.0923847
chr3_60000000_61000000	-0.0710087	-0.0657888	-0.0921362
chr3_61000000_62000000	-0.0670512	-0.0586999	-0.0834194
chr3_62000000_63000000	-0.0529722	-0.0372402	-0.090963
chr3_63000000_64000000	-0.0526177	-0.0323384	-0.072736
chr3_67000000_68000000	-0.0273586	-0.0270035	-0.0942699
chr3_68000000_69000000	-0.0700902	-0.0633283	-0.0943581
chr3_70000000_71000000	-0.0749264	-0.0679206	-0.0928824
chr3_71000000_72000000	-0.0281492	-0.0162348	-0.0495765
chr3_73000000_74000000	-0.0551587	-0.0327518	-0.0855691
chr3_74000000_75000000	-0.0841676	-0.0744154	-0.089306
chr3_75000000_76000000	-0.0387474	-0.0374148	-0.0784096
chr3_76000000_77000000	-0.0878233	-0.0801279	-0.0896746
chr3_77000000_78000000	-0.0836363	-0.0747644	-0.0899166
chr3_78000000_79000000	-0.0826966	-0.0691762	-0.0878339
chr3_79000000_80000000	-0.0492237	-0.0660654	-0.0908226
chr3_82000000_83000000	-0.0706406	-0.0534207	-0.0906737
chr3_83000000_84000000	-0.0447265	-0.0476409	-0.0893269
chr3_86000000_87000000	-0.064296	-0.0659888	-0.0876165
chr3_87000000_88000000	-0.0208827	-0.0433493	-0.080095
chr3_88000000_89000000	-0.0780085	-0.060703	-0.0882179
chr3_89000000_90000000	-0.0795	-0.0649362	-0.0888345
chr3_90000000_91000000	-0.0551322	-0.0450826	-0.0832638
chr3_93000000_94000000	-0.0349676	-0.0261989	-0.0521049
chr3_94000000_95000000	-0.0833984	-0.0746478	-0.0523586
chr3_95000000_96000000	-0.0847906	-0.079925	-0.0615213
chr3_96000000_97000000	-0.0861734	-0.0806299	-0.0583871
chr3_97000000_98000000	-0.0804967	-0.0663976	-0.0346172
chr3_98000000_99000000	-0.0671339	-0.0613925	-0.0213144
chr3_102000000_103000000	-0.0834126	-0.0827259	-0.0153157
chr3_103000000_104000000	-0.0871702	-0.0840533	-0.0089194
chr3_104000000_105000000	-0.0865284	-0.0832686	-0.0110856
chr3_105000000_106000000	-0.0262075	-0.0736134	-0.0657593
chr3_106000000_107000000	-0.0470872	-0.0797762	-0.0770081
chr3_108000000_109000000	-0.0277348	-0.0497774	-0.0151872
chr3_109000000_110000000	-1.87929e-05	-0.0843517	-0.0669849
chr3_114000000_115000000	-0.0841401	-0.0798365	-0.0831648
chr3_115000000_116000000	-0.0745314	-0.0773841	-0.0916738
chr3_116000000_117000000	-0.0804554	-0.0844224	-0.0924328
chr3_117000000_118000000	-0.089321	-0.0874975	-0.0929335
chr3_118000000_119000000	-0.0879483	-0.0802483	-0.0909805
chr3_131000000_132000000	-0.0730008	-0.0606866	-0.0282907
chr3_135000000_136000000	-0.0710585	-0.0583382	-0.076189
chr3_137000000_138000000	-0.0818713	-0.0649292	-0.0804475
chr3_143000000_144000000	-0.0824287	-0.0819206	-0.0644626
chr3_144000000_145000000	-0.0867644	-0.0864563	-0.0884017
chr3_145000000_146000000	-0.0827941	-0.0821185	-0.086478
chr3_146000000_147000000	-0.0830387	-0.0829634	-0.0847989
chr3_147000000_148000000	-0.0865129	-0.0856276	-0.0853191
chr3_148000000_149000000	-0.0495863	-0.0578873	-0.00828066
chr3_154000000_155000000	-0.0884973	-0.0893421	-0.00166672
chr3_161000000_162000000	-0.0823409	-0.0855423	-0.0488045
chr3_162000000_163000000	-0.084071	-0.0881452	-0.0670295
chr3_163000000_164000000	-0.0881183	-0.0882019	-0.0722504
chr3_164000000_165000000	-0.0859685	-0.0872844	-0.0699101
chr3_165000000_166000000	-0.0858776	-0.0854826	-0.0690548
chr3_166000000_167000000	-0.0873691	-0.0877924	-0.0699601
chr3_167000000_168000000	-0.0799605	-0.0775846	-0.0542453
chr3_168000000_169000000	-0.0792322	-0.0886383	-0.0356621
chr3_173000000_174000000	-0.0842331	-0.0899143	-0.0803608
chr3_174000000_175000000	-0.0867642	-0.0898208	-0.0779878
chr3_175000000_176000000	-0.0858499	-0.0888015	-0.0850032
chr3_176000000_177000000	-0.0836529	-0.0849154	-0.0768639
chr3_178000000_179000000	-0.0847777	-0.0859282	-0.0814895
chr3_179000000_180000000	-0.0328567	-0.0497177	-0.073436
chr3_180000000_181000000	-0.0819386	-0.0844786	-0.0904555
chr3_181000000_182000000	-0.0684419	-0.0897536	-0.0873504
chr3_190000000_191000000	-0.0249525	-0.0735634	-0.0746673
chr3_191000000_192000000	-0.0848137	-0.0857591	-0.0925524
chr3_192000000_193000000	-0.0760982	-0.0771983	-0.0889396
chr4_46000000_47000000	-0.0785167	-0.0766087	-0.00391447
chr4_136000000_137000000	-0.0801013	-0.0805062	-0.0328704
chr4_137000000_138000000	-0.0798736	-0.0804163	-0.0892182
chr4_138000000_139000000	-0.062767	-0.0775677	-0.0776156
chr4_142000000_143000000	-0.07376	-0.0526617	-0.0990655
chr4_144000000_145000000	-0.0519273	-0.0332455	-0.0992705
chr4_145000000_146000000	-0.0765438	-0.0788752	-0.0989178
chr4_149000000_150000000	-0.0764105	-0.0791023	-0.0992526
chr4_150000000_151000000	-0.0795599	-0.0803006	-0.0990369
chr4_155000000_156000000	-0.0737454	-0.0748564	-0.0995559
chr4_156000000_157000000	-0.076462	-0.077959	-0.0990951
chr4_158000000_159000000	-0.0728637	-0.0807541	-0.0990792
chr4_160000000_161000000	-0.0771347	-0.0757238	-0.0992466
chr4_161000000_162000000	-0.0803694	-0.0813337	-0.0992744
chr4_162000000_163000000	-0.0780479	-0.0803417	-0.0989972
chr4_163000000_164000000	-0.0804291	-0.0809968	-0.0991344
chr4_164000000_165000000	-0.0773629	-0.0788816	-0.0991616
chr4_165000000_166000000	-0.0775265	-0.0789174	-0.0991905
chr4_167000000_168000000	-0.0183229	-0.0811178	-0.0987631
chr4_171000000_172000000	-0.0803421	-0.0817167	-0.0985177
chr4_172000000_173000000	-0.0801526	-0.0815363	-0.0977641
chr4_175000000_176000000	-0.0761426	-0.078982	-0.0995255
chr4_176000000_177000000	-0.0765933	-0.0789208	-0.0985543
chr4_178000000_179000000	-0.0259239	-0.0622307	-0.0991425
chr4_179000000_180000000	-0.0785994	-0.0788414	-0.0986114
chr4_180000000_181000000	-0.0791173	-0.0777272	-0.0987275
chr4_181000000_182000000	-0.0796179	-0.0796373	-0.098903
chr4_182000000_183000000	-0.0719812	-0.0760583	-0.0978817
chr5_3000000_4000000	-0.014625	-0.0244347	-0.0778035
chr5_4000000_5000000	-0.0173383	-0.0265973	-0.0802837
chr5_7000000_8000000	-0.00881432	-0.0207383	-0.0843174
chr5_8000000_9000000	-0.0165481	-0.0370784	-0.0713062
chr5_9000000_10000000	-0.0109195	-0.0293402	-0.0899049
chr5_11000000_12000000	-0.0214418	-0.0366122	-0.0937608
chr5_12000000_13000000	-0.0398227	-0.0495878	-0.0861402
chr5_13000000_14000000	-0.0147106	-0.0245715	-0.0901166
chr5_15000000_16000000	-0.0257354	-0.0372965	-0.0704266
chr5_18000000_19000000	-0.0214637	-0.030406	-0.0807124
chr5_19000000_20000000	-0.0257172	-0.0420702	-0.0780425
chr5_20000000_21000000	-0.00964619	-0.0329256	-0.0774719
chr5_21000000_22000000	-0.00149115	-0.022587	-0.0781364
chr5_22000000_23000000	-0.0292593	-0.0380018	-0.0837816
chr5_23000000_24000000	-0.0338903	-0.0356812	-0.0954931
chr5_24000000_25000000	-0.0313344	-0.0348157	-0.0935391
chr5_25000000_26000000	-0.0328035	-0.0391085	-0.0914213
chr5_26000000_27000000	-0.0245676	-0.0403712	-0.0942171
chr5_27000000_28000000	-0.0260842	-0.0400525	-0.0981467
chr5_28000000_29000000	-0.0222144	-0.0426784	-0.0937729
chr5_29000000_30000000	-0.0228132	-0.0434629	-0.0876788
chr5_35000000_36000000	-0.0181198	-0.0325007	-0.102924
chr5_42000000_43000000	-0.00286952	-0.0171921	-0.0996376
chr5_44000000_45000000	-0.0106389	-0.031642	-0.0691353
chr5_45000000_46000000	-0.0138674	-0.0390671	-0.0218356
chr5_58000000_59000000	-0.0940162	-0.085093	-0.0555642
chr5_59000000_60000000	-0.0977187	-0.0912004	-0.0484369
chr5_61000000_62000000	-0.0118222	-0.00496626	-0.0361165
chr6_57000000_58000000	-0.0896755	-0.0436016	-0.0593439
chr6_62000000_63000000	-0.095594	-0.0797666	-0.0807137
chr6_63000000_64000000	-0.0953517	-0.0764956	-0.0817676
chr6_64000000_65000000	-0.0750623	-0.0528275	-0.0829066
chr6_65000000_66000000	-0.0916688	-0.0744528	-0.0812209
chr6_66000000_67000000	-0.0940124	-0.0701455	-0.0816539
chr6_67000000_68000000	-0.0943822	-0.0706392	-0.0816011
chr6_68000000_69000000	-0.0939054	-0.0686384	-0.0804312
chr6_69000000_70000000	-0.0945243	-0.0689992	-0.0812337
chr6_70000000_71000000	-0.0902415	-0.0519862	-0.0813759
chr6_72000000_73000000	-0.0536853	-0.0175991	-0.0816322
chr6_75000000_76000000	-0.0895766	-0.0942475	-0.0842534
chr6_76000000_77000000	-0.0781049	-0.0799619	-0.0902144
chr6_77000000_78000000	-0.0889058	-0.09616	-0.0817745
chr6_78000000_79000000	-0.089764	-0.0959661	-0.0843112
chr6_79000000_80000000	-0.0826311	-0.0891837	-0.0937766
chr6_80000000_81000000	-0.0644128	-0.0384738	-0.0984169
chr6_81000000_82000000	-0.0901608	-0.0944869	-0.0934153
chr6_82000000_83000000	-0.0898907	-0.0892496	-0.0904988
chr6_85000000_86000000	-0.0621172	-0.0879075	-0.0625073
chr6_86000000_87000000	-0.0831414	-0.059569	-0.0533309
chr6_87000000_88000000	-0.0911387	-0.087014	-0.0523669
chr6_91000000_92000000	-0.0916345	-0.0852764	-0.0454553
chr6_92000000_93000000	-0.0937591	-0.0969166	-0.0507659
chr6_93000000_94000000	-0.0932815	-0.0964101	-0.052516
chr6_94000000_95000000	-0.0842846	-0.0834553	-0.0504826
chr6_95000000_96000000	-0.0908272	-0.0927366	-0.0461925
chr6_96000000_97000000	-0.0947461	-0.0960396	-0.0493802
chr6_97000000_98000000	-0.0934137	-0.0866121	-0.0505914
chr6_98000000_99000000	-0.0942864	-0.0965275	-0.0443954
chr6_99000000_100000000	-0.0900955	-0.069529	-0.0483553
chr6_100000000_101000000	-0.0792857	-0.0774289	-0.0523917
chr6_101000000_102000000	-0.0522647	-0.088236	-0.054709
chr6_102000000_103000000	-0.0868196	-0.0964638	-0.05296
chr6_103000000_104000000	-0.0895572	-0.0962764	-0.0534301
chr6_104000000_105000000	-0.0922084	-0.0966247	-0.0558124
chr6_112000000_113000000	-0.0237325	-0.0520461	-0.0208066
chr6_113000000_114000000	-0.0310968	-0.0731473	-0.0177664
chr6_114000000_115000000	-0.0840459	-0.0707211	-0.0352763
chr6_115000000_116000000	-0.0886443	-0.0795048	-0.0403799
chr6_116000000_117000000	-0.076468	-0.0458243	-0.0522966
chr6_117000000_118000000	-0.0844937	-0.0596699	-0.0538687
chr6_118000000_119000000	-0.0784866	-0.0891589	-0.0541504
chr7_8000000_9000000	-0.0858148	-0.0807333	-0.0799344
chr7_9000000_10000000	-0.0962148	-0.0913178	-0.0537895
chr7_10000000_11000000	-0.0954318	-0.0886881	-0.0550213
chr7_11000000_12000000	-0.0603716	-0.0739148	-0.0701048
chr7_13000000_14000000	-0.0442597	-0.0721454	-0.0466917
chr7_14000000_15000000	-0.0839669	-0.0829902	-0.0493606
chr7_15000000_16000000	-0.0964924	-0.0904062	-0.0438666
chr7_16000000_17000000	-0.0359408	-0.0252676	-0.0796097
chr7_19000000_20000000	-0.0731234	-0.0838355	-0.0663411
chr7_20000000_21000000	-0.0919963	-0.090958	-0.0773828
chr7_21000000_22000000	-0.0907444	-0.0882475	-0.0799601
chr7_24000000_25000000	-0.0800059	-0.0679158	-0.0826281
chr7_25000000_26000000	-0.0756408	-0.0666673	-0.0826388
chr7_28000000_29000000	-0.0395745	-0.0382331	-0.0877978
chr7_31000000_32000000	-0.0897997	-0.091337	-0.0873921
chr7_32000000_33000000	-0.0450283	-0.0344049	-0.0865734
chr7_33000000_34000000	-0.0523812	-0.086506	-0.0651525
chr7_34000000_35000000	-0.0915539	-0.0924388	-0.0410263
chr7_37000000_38000000	-0.0907507	-0.0874443	-0.0532892
chr7_38000000_39000000	-0.0826369	-0.0790378	-0.0781736
chr7_39000000_40000000	-0.0759269	-0.0471956	-0.0938881
chr7_40000000_41000000	-0.0583955	-0.076069	-0.0911987
chr7_41000000_42000000	-0.0277457	-0.0817846	-0.0865332
chr7_42000000_43000000	-0.0932131	-0.0865242	-0.0628928
chr7_46000000_47000000	-0.0231823	-0.0888767	-0.0854018
chr7_48000000_49000000	-0.071888	-0.0756498	-0.0449378
chr7_50000000_51000000	-0.0139753	-0.042619	-0.0642478
chr7_51000000_52000000	-0.0718619	-0.0687902	-0.0528686
chr7_54000000_55000000	-0.0819245	-0.075121	-0.0260487
chr7_84000000_85000000	-0.0699239	-0.0937936	-0.0664143
chr7_87000000_88000000	-0.0973629	-0.0883857	-0.0149266
chr7_89000000_90000000	-0.100737	-0.0955124	-0.0449549
chr7_90000000_91000000	-0.101474	-0.096483	-0.0440907
chr7_91000000_92000000	-0.0864773	-0.0427205	-0.043986
chr7_93000000_94000000	-0.0810261	-0.0927376	-0.0447632
chr7_96000000_97000000	-0.0882452	-0.085428	-0.0402743
chr8_3000000_4000000	-0.0707248	-0.051357	-0.0186492
chr8_4000000_5000000	-0.0709114	-0.051801	-0.00498597
chr8_5000000_6000000	-0.0806373	-0.0623198	-0.0347244
chr8_14000000_15000000	-0.0801803	-0.060881	-0.0345928
chr8_15000000_16000000	-0.0586528	-0.0464683	-0.0276795
chr8_16000000_17000000	-0.00852261	-0.0269517	-0.0285725
chr8_47000000_48000000	-0.0859922	-0.0508714	-0.0625457
chr8_50000000_51000000	-0.0998622	-0.0996945	-0.01215
chr8_51000000_52000000	-0.0984753	-0.0978785	-0.020379
chr8_55000000_56000000	-0.0682896	-0.0521922	-0.108313
chr8_56000000_57000000	-0.0654178	-0.0206704	-0.110327
chr8_57000000_58000000	-0.0836408	-0.0791557	-0.0750659
chr8_60000000_61000000	-0.100428	-0.0991803	-0.112083
chr8_64000000_65000000	-0.10084	-0.0997131	-0.127906
chr8_65000000_66000000	-0.101213	-0.100719	-0.128648
chr8_66000000_67000000	-0.0692338	-0.0141181	-0.120003
chr8_68000000_69000000	-0.0904582	-0.0463556	-0.103809
chr8_69000000_70000000	-0.0993322	-0.100017	-0.117687
chr8_70000000_71000000	-0.100271	-0.0996345	-0.115828
chr8_72000000_73000000	-0.0998653	-0.100364	-0.108806
chr8_73000000_74000000	-0.0939423	-0.0977966	-0.111009
chr8_75000000_76000000	-0.10079	-0.101351	-0.112227
chr8_76000000_77000000	-0.0965065	-0.0953955	-0.116184
chr8_77000000_78000000	-0.0968889	-0.0957078	-0.112072
chr8_78000000_79000000	-0.0939916	-0.0924182	-0.113306
chr8_79000000_80000000	-0.0991952	-0.0993718	-0.100867
chr8_80000000_81000000	-0.0930118	-0.0788519	-0.0452899
chr8_83000000_84000000	-0.0171876	-0.0916477	-0.120623
chr8_84000000_85000000	-0.0909138	-0.0941664	-0.123311
chr8_85000000_86000000	-0.0980726	-0.0983051	-0.127455
chr8_86000000_87000000	-0.0935392	-0.0828121	-0.110012
chr8_87000000_88000000	-0.0979377	-0.0945233	-0.116917
chr8_88000000_89000000	-0.0961861	-0.0953066	-0.124726
chr8_89000000_90000000	-0.0280239	-0.0953043	-0.126111
chr8_91000000_92000000	-0.0976969	-0.101033	-0.126863
chr8_92000000_93000000	-0.101234	-0.101892	-0.126664
chr8_93000000_94000000	-0.100392	-0.10048	-0.122907
chr8_94000000_95000000	-0.0689636	-0.0897038	-0.0943758
chr8_96000000_97000000	-0.0801255	-0.0524483	-0.0025061
chr8_97000000_98000000	-0.0912765	-0.0878862	-0.0427654
chr8_104000000_105000000	-0.0768269	-0.0320307	-0.0486517
chr8_105000000_106000000	-0.0978279	-0.0987859	-0.0899976
chr8_106000000_107000000	-0.0696675	-0.099519	-0.0739027
chr8_108000000_109000000	-0.0999103	-0.0996655	-0.0954533
chr8_109000000_110000000	-0.0983349	-0.0975414	-0.0858197
chr8_110000000_111000000	-0.0902499	-0.100932	-0.0773397
chr8_111000000_112000000	-0.0961616	-0.0959473	-0.107055
chr8_112000000_113000000	-0.0955538	-0.0955777	-0.116787
chr8_113000000_114000000	-0.0950425	-0.0952083	-0.117163
chr8_114000000_115000000	-0.0945748	-0.0947948	-0.11894
chr8_115000000_116000000	-0.0935293	-0.0940902	-0.121315
chr8_120000000_121000000	-0.0936906	-0.0927894	-0.0197146
chr8_132000000_133000000	-0.0953963	-0.0979653	-0.0206219
chr8_136000000_137000000	-0.081473	-0.0905226	-0.0151008
chr8_137000000_138000000	-0.098273	-0.101045	-0.0232201
chr8_138000000_139000000	-0.100289	-0.10185	-0.0234861
chr8_139000000_140000000	-0.0853964	-0.077982	-0.00722856
chr9_7000000_8000000	-0.104092	-0.109813	-0.030659
chr9_8000000_9000000	-0.11144	-0.1154	-0.0755312
chr9_9000000_10000000	-0.113916	-0.116877	-0.0762966
chr9_10000000_11000000	-0.115665	-0.117096	-0.0811705
chr9_11000000_12000000	-0.115458	-0.118138	-0.101471
chr9_12000000_13000000	-0.116746	-0.119347	-0.0662489
chr9_13000000_14000000	-0.115395	-0.115697	-0.0403263
chr9_17000000_18000000	-0.113935	-0.119631	-0.0487486
chr9_22000000_23000000	-0.0761446	-0.0870578	-0.116652
chr9_23000000_24000000	-0.0922962	-0.109503	-0.116651
chr9_24000000_25000000	-0.113575	-0.117694	-0.116647
chr9_25000000_26000000	-0.114062	-0.11808	-0.116581
chr9_28000000_29000000	-0.106707	-0.114789	-0.0297358
chr9_29000000_30000000	-0.0902928	-0.0899939	-0.0357825
chr9_30000000_31000000	-0.104168	-0.0983293	-0.0442386
chr9_31000000_32000000	-0.0912879	-0.095611	-0.0107017
chr9_39000000_40000000	-0.112184	-0.10515	-0.116145
chr9_40000000_41000000	-0.114327	-0.112466	-0.115543
chr9_41000000_42000000	-0.113527	-0.106424	-0.11707
chr9_42000000_43000000	-0.113582	-0.106593	-0.117161
chr9_43000000_44000000	-0.110972	-0.107049	-0.119173
chr9_44000000_45000000	-0.114264	-0.113199	-0.118945
chr9_45000000_46000000	-0.11274	-0.106855	-0.11783
chr9_46000000_47000000	-0.113259	-0.106287	-0.117421
chr9_47000000_48000000	-0.113534	-0.10596	-0.11711
chr9_65000000_66000000	-0.111813	-0.103656	-0.116715
chr9_66000000_67000000	-0.0653895	-0.0516318	-0.103843
chr9_67000000_68000000	-0.108325	-0.100232	-0.117046
chr9_68000000_69000000	-0.108287	-0.0968313	-0.106649
chr9_69000000_70000000	-0.102096	-0.089848	-0.0766774
chr9_70000000_71000000	-0.108866	-0.101613	-0.115028
chr9_76000000_77000000	-0.0395806	-0.0440279	-0.0057085
chr9_105000000_106000000	-0.0478841	-0.0540822	-0.0147219
chr9_121000000_122000000	-0.0228508	-0.0391981	-0.083673
chr9_141000000_142000000	-0.112493	-0.102247	-0.116251
chr10_19000000_20000000	-0.0766981	-0.0495044	-0.0520386
chr10_20000000_21000000	-0.0827375	-0.0535323	-0.0445208
chr10_37000000_38000000	-0.0183891	-0.00013471	-0.00868294
chr10_42000000_43000000	-0.0927812	-0.0881196	-0.101895
chr10_96000000_97000000	-0.0957388	-0.0901232	-0.099343
chr10_97000000_98000000	-0.0773805	-0.0394731	-0.105106
chr10_100000000_101000000	-0.100681	-0.0987115	-0.11845
chr10_106000000_107000000	-0.0965922	-0.100363	-0.098605
chr10_107000000_108000000	-0.101412	-0.103304	-0.103809
chr10_108000000_109000000	-0.10247	-0.103999	-0.0997004
chr10_109000000_110000000	-0.100292	-0.103006	-0.102899
chr10_110000000_111000000	-0.101615	-0.103221	-0.113595
chr10_111000000_112000000	-0.101594	-0.102953	-0.118053
chr10_113000000_114000000	-0.100878	-0.103577	-0.11803
chr10_117000000_118000000	-0.10193	-0.103087	-0.116031
chr10_118000000_119000000	-0.0952207	-0.0939921	-0.118726
chr10_119000000_120000000	-0.0745735	-0.0899962	-0.119015
chr10_122000000_123000000	-0.0940935	-0.101581	-0.119123
chr10_129000000_130000000	-0.0756147	-0.0850873	-0.119351
chr10_130000000_131000000	-0.093977	-0.101212	-0.116538
chr10_131000000_132000000	-0.0892147	-0.0959609	-0.117744
chr10_132000000_133000000	-0.0873166	-0.0967018	-0.11582
chr11_4000000_5000000	-0.0995871	-0.0971015	-0.0973389
chr11_5000000_6000000	-0.0980187	-0.100349	-0.0962481
chr11_6000000_7000000	-0.0212291	-0.0377481	-0.0941694
chr11_7000000_8000000	-0.0464604	-0.0820133	-0.0962239
chr11_20000000_21000000	-0.0715952	-0.077475	-0.0969156
chr11_21000000_22000000	-0.101464	-0.0986792	-0.096168
chr11_22000000_23000000	-0.0909792	-0.0851049	-0.0951202
chr11_23000000_24000000	-0.0966567	-0.0904633	-0.0906615
chr11_24000000_25000000	-0.0963895	-0.0914825	-0.0907559
chr11_25000000_26000000	-0.0995687	-0.0953745	-0.092461
chr11_26000000_27000000	-0.0962495	-0.0907811	-0.0914211
chr11_27000000_28000000	-0.0681782	-0.0822265	-0.0773326
chr11_28000000_29000000	-0.0800321	-0.0962049	-0.0804786
chr11_29000000_30000000	-0.0981937	-0.0959101	-0.0936423
chr11_30000000_31000000	-0.106005	-0.0995492	-0.096204
chr11_31000000_32000000	-0.0963468	-0.0941983	-0.0970681
chr11_36000000_37000000	-0.0566503	-0.0655728	-0.093346
chr11_37000000_38000000	-0.101173	-0.0979465	-0.093176
chr11_38000000_39000000	-0.0971328	-0.0939216	-0.0917615
chr11_39000000_40000000	-0.0995424	-0.0937583	-0.0935065
chr11_40000000_41000000	-0.0923503	-0.088265	-0.0937372
chr11_41000000_42000000	-0.0989798	-0.0929169	-0.0949784
chr11_42000000_43000000	-0.0989718	-0.0963017	-0.0954086
chr11_43000000_44000000	-0.061644	-0.0150407	-0.0915098
chr11_48000000_49000000	-0.0921544	-0.0868074	-0.0956419
chr11_49000000_50000000	-0.101232	-0.0993185	-0.0941147
chr11_50000000_51000000	-0.0940535	-0.0824055	-0.0808272
chr11_51000000_52000000	-0.0924987	-0.075348	-0.070412
chr11_54000000_55000000	-0.0698322	-0.0433221	-0.0526173
chr11_55000000_56000000	-0.10856	-0.107135	-0.0954145
chr11_56000000_57000000	-0.109922	-0.109804	-0.0973117
chr11_57000000_58000000	-0.0416672	-0.0486409	-0.00337635
chr11_58000000_59000000	-0.108148	-0.107151	-0.0915559
chr11_78000000_79000000	-0.0228034	-0.0233072	-0.0494299
chr11_79000000_80000000	-0.0872669	-0.098187	-0.096941
chr11_80000000_81000000	-0.0740131	-0.104467	-0.0970133
chr11_81000000_82000000	-0.108055	-0.108937	-0.0972087
chr11_82000000_83000000	-0.0697272	-0.0652895	-0.0628872
chr11_83000000_84000000	-0.0997146	-0.101978	-0.0971021
chr11_84000000_85000000	-0.106914	-0.105583	-0.09701
chr11_87000000_88000000	-0.0996165	-0.100363	-0.0967881
chr11_88000000_89000000	-0.0951513	-0.10344	-0.0963404
chr11_89000000_90000000	-0.102076	-0.104815	-0.0954197
chr11_90000000_91000000	-0.105525	-0.108021	-0.0970407
chr11_91000000_92000000	-0.107722	-0.106441	-0.0966799
chr11_92000000_93000000	-0.090247	-0.0916612	-0.0898332
chr11_93000000_94000000	-0.032486	-0.0230289	-0.0517632
chr11_94000000_95000000	-0.0118815	-0.022147	-0.0200553
chr11_95000000_96000000	-0.018498	-0.0138573	-0.0462874
chr11_96000000_97000000	-0.101146	-0.0996289	-0.0953978
chr11_97000000_98000000	-0.106608	-0.109266	-0.0968988
chr11_98000000_99000000	-0.106624	-0.109878	-0.097094
chr11_99000000_100000000	-0.104995	-0.10846	-0.0966452
chr11_100000000_101000000	-0.0982288	-0.0992512	-0.0897222
chr11_101000000_102000000	-0.0934752	-0.0950546	-0.0894103
chr11_103000000_104000000	-0.0978405	-0.098376	-0.0877952
chr11_104000000_105000000	-0.100945	-0.104329	-0.050596
chr11_109000000_110000000	-0.0991472	-0.10051	-0.0814228
chr11_112000000_113000000	-0.064892	-0.069384	-0.0897761
chr11_113000000_114000000	-0.0231648	-0.0241662	-0.0555081
chr11_114000000_115000000	-0.0769621	-0.0861863	-0.0914282
chr11_115000000_116000000	-0.0793175	-0.0885977	-0.0952485
chr11_121000000_122000000	-0.0160328	-0.0780993	-0.0749762
chr11_123000000_124000000	-0.0682369	-0.0697288	-0.0913196
chr11_124000000_125000000	-0.0645019	-0.0549035	-0.08534
chr11_127000000_128000000	-0.0954058	-0.0984624	-0.0966018
chr11_131000000_132000000	-0.0626408	-0.0823231	-0.094855
chr11_132000000_133000000	-0.0664895	-0.0837713	-0.0943753
chr11_133000000_134000000	-0.0615772	-0.0654711	-0.092099
chr12_16000000_17000000	-0.0215612	-0.0611281	-0.109699
chr12_17000000_18000000	-0.0324314	-0.0706755	-0.110536
chr12_18000000_19000000	-0.00693464	-0.0669343	-0.10892
chr12_20000000_21000000	-0.0358377	-0.0603844	-0.10919
chr12_21000000_22000000	-0.00422399	-0.0401737	-0.109034
chr12_23000000_24000000	-0.0217962	-0.0581975	-0.108958
chr12_24000000_25000000	-0.0915052	-0.0922062	-0.109701
chr12_25000000_26000000	-0.0961259	-0.0780144	-0.103264
chr12_28000000_29000000	-0.0657289	-0.078841	-0.088849
chr12_29000000_30000000	-0.0767211	-0.0749824	-0.0840865
chr12_30000000_31000000	-0.0389965	-0.0511908	-0.083422
chr12_33000000_34000000	-0.0920117	-0.0893493	-0.109828
chr12_34000000_35000000	-0.0414337	-0.0258991	-0.104949
chr12_38000000_39000000	-0.100245	-0.10248	-0.106323
chr12_39000000_40000000	-0.0773478	-0.0897427	-0.109473
chr12_40000000_41000000	-0.10156	-0.100762	-0.110344
chr12_41000000_42000000	-0.103739	-0.102723	-0.108864
chr12_42000000_43000000	-0.092776	-0.0927292	-0.105803
chr12_43000000_44000000	-0.0947505	-0.103389	-0.1033
chr12_44000000_45000000	-0.104481	-0.103071	-0.109722
chr12_45000000_46000000	-0.102204	-0.0937753	-0.106065
chr12_59000000_60000000	-0.105442	-0.10623	-0.0672687
chr12_60000000_61000000	-0.103009	-0.105285	-0.0850435
chr12_61000000_62000000	-0.10446	-0.105651	-0.101954
chr12_62000000_63000000	-0.103763	-0.103596	-0.0849198
chr12_72000000_73000000	-0.104315	-0.102318	-0.0898527
chr12_73000000_74000000	-0.103624	-0.10513	-0.11143
chr12_74000000_75000000	-0.103902	-0.104717	-0.11166
chr12_75000000_76000000	-0.0739934	-0.0991826	-0.110845
chr12_80000000_81000000	-0.0821426	-0.0947336	-0.10313
chr12_81000000_82000000	-0.104735	-0.105644	-0.111984
chr12_82000000_83000000	-0.10508	-0.105405	-0.109116
chr12_83000000_84000000	-0.104629	-0.105725	-0.111711
chr12_84000000_85000000	-0.10313	-0.10516	-0.112533
chr12_85000000_86000000	-0.102548	-0.104879	-0.112378
chr12_86000000_87000000	-0.10224	-0.105418	-0.112167
chr12_87000000_88000000	-0.100232	-0.104855	-0.11152
chr12_88000000_89000000	-0.104083	-0.104974	-0.107357
chr12_90000000_91000000	-0.10419	-0.105971	-0.08781
chr12_91000000_92000000	-0.106069	-0.106166	-0.0907538
chr12_92000000_93000000	-0.0842965	-0.0866712	-0.00397861
chr12_97000000_98000000	-0.0915299	-0.100437	-0.0973141
chr12_98000000_99000000	-0.0849099	-0.0963736	-0.0806159
chr12_99000000_100000000	-0.0887228	-0.100538	-0.102676
chr12_100000000_101000000	-0.0709091	-0.0851863	-0.0950611
chr12_101000000_102000000	-0.0859927	-0.0909723	-0.0954511
chr12_102000000_103000000	-0.0833489	-0.0876697	-0.0798069
chr12_103000000_104000000	-0.100777	-0.103434	-0.0999008
chr12_119000000_120000000	-0.0353556	-0.0720969	-0.102392
chr12_126000000_127000000	-0.0782728	-0.101179	-0.108377
chr12_127000000_128000000	-0.0797043	-0.0985923	-0.108043
chr12_128000000_129000000	-0.0869546	-0.0942155	-0.105614
chr12_129000000_130000000	-0.0814749	-0.0799706	-0.103587
chr12_130000000_131000000	-0.0863878	-0.0742223	-0.104112
chr13_53000000_54000000	-0.00156683	-0.0521202	-0.0850549
chr13_54000000_55000000	-0.121112	-0.12146	-0.0793324
chr13_55000000_56000000	-0.119621	-0.120755	-0.0816355
chr13_56000000_57000000	-0.119583	-0.119264	-0.0242952
chr13_94000000_95000000	-0.11305	-0.118717	-0.0834925
chr13_97000000_98000000	-0.0157556	-0.0642395	-0.0827755
chr13_103000000_104000000	-0.0396522	-0.0733011	-0.0778227
chr13_104000000_105000000	-0.120097	-0.120289	-0.0439213
chr13_105000000_106000000	-0.115316	-0.121231	-0.0317914
chr13_107000000_108000000	-0.0829618	-0.0897779	-0.0447797
chr13_108000000_109000000	-0.107064	-0.114316	-0.0135884
chr14_19000000_20000000	-0.0540142	-0.0494944	-0.147739
chr14_20000000_21000000	-0.11662	-0.08999	-0.0805822
chr14_25000000_26000000	-0.129594	-0.127196	-0.0174805
chr14_26000000_27000000	-0.135059	-0.141338	-0.110589
chr14_27000000_28000000	-0.107349	-0.138604	-0.0786297
chr14_28000000_29000000	-0.116944	-0.14058	-0.0939526
chr14_29000000_30000000	-0.134235	-0.139459	-0.0827226
chr14_30000000_31000000	-0.125595	-0.119938	-0.0337147
chr14_33000000_34000000	-0.130341	-0.116575	-0.0243363
chr14_40000000_41000000	-0.135801	-0.139464	-0.0375095
chr14_41000000_42000000	-0.133064	-0.136904	-0.0697749
chr14_42000000_43000000	-0.103037	-0.12669	-0.062876
chr14_43000000_44000000	-0.120566	-0.129079	-0.0671265
chr14_44000000_45000000	-0.133304	-0.132501	-0.0539102
chr14_46000000_47000000	-0.137856	-0.145548	-0.0422696
chr14_47000000_48000000	-0.138282	-0.143829	-0.041302
chr14_48000000_49000000	-0.13844	-0.144817	-0.0577608
chr14_49000000_50000000	-0.132898	-0.144133	-0.0270341
chr14_62000000_63000000	-0.0680025	-0.0976164	-0.00373104
chr14_63000000_64000000	-0.0904161	-0.0976787	-0.0190782
chr14_79000000_80000000	-0.116137	-0.113637	-0.119637
chr14_80000000_81000000	-0.131475	-0.121867	-0.116686
chr14_81000000_82000000	-0.0567014	-0.0693758	-0.0339657
chr14_82000000_83000000	-0.132016	-0.135027	-0.120805
chr14_83000000_84000000	-0.135969	-0.136733	-0.12824
chr14_84000000_85000000	-0.132	-0.129771	-0.121685
chr14_85000000_86000000	-0.0808042	-0.0830971	-0.122986
chr14_86000000_87000000	-0.133228	-0.130923	-0.131012
chr14_87000000_88000000	-0.134953	-0.136906	-0.123817
chr14_88000000_89000000	-0.0961018	-0.105353	-0.0655442
chr14_97000000_98000000	-0.0441313	-0.0188388	-0.0639476
chr14_98000000_99000000	-0.10352	-0.0714393	-0.109117
chr14_107000000_108000000	-0.0262699	-0.0109993	-0.152637
chr15_20000000_21000000	-0.0839569	-0.116316	-0.108512
chr15_22000000_23000000	-0.115825	-0.122588	-0.105275
chr15_23000000_24000000	-0.0633482	-0.0616296	-0.107866
chr15_24000000_25000000	-0.0971785	-0.107543	-0.10943
chr15_25000000_26000000	-0.110645	-0.126712	-0.107631
chr15_26000000_27000000	-0.10583	-0.124209	-0.109007
chr15_27000000_28000000	-0.107684	-0.115311	-0.108711
chr15_28000000_29000000	-0.0407004	-0.0372075	-0.109719
chr15_29000000_30000000	-0.120629	-0.122313	-0.105243
chr15_31000000_32000000	-0.105942	-0.048113	-0.0992473
chr15_32000000_33000000	-0.0876858	-0.06034	-0.109625
chr15_33000000_34000000	-0.0962023	-0.0254772	-0.101837
chr15_35000000_36000000	-0.126592	-0.132196	-0.103506
chr15_36000000_37000000	-0.107938	-0.128401	-0.106509
chr15_37000000_38000000	-0.114764	-0.130693	-0.105393
chr15_38000000_39000000	-0.128524	-0.132945	-0.105545
chr15_39000000_40000000	-0.109299	-0.134081	-0.106639
chr15_46000000_47000000	-0.121219	-0.133054	-0.107942
chr15_47000000_48000000	-0.108389	-0.125748	-0.087693
chr16_5000000_6000000	-0.0893741	-0.102729	-0.111755
chr16_6000000_7000000	-0.123789	-0.134286	-0.130037
chr16_7000000_8000000	-0.123964	-0.136902	-0.130453
chr16_8000000_9000000	-0.10948	-0.115452	-0.123933
chr16_12000000_13000000	-0.0976244	-0.100131	-0.100771
chr16_13000000_14000000	-0.124197	-0.138042	-0.130276
chr16_17000000_18000000	-0.121147	-0.125494	-0.125213
chr16_20000000_21000000	-0.114726	-0.106287	-0.12091
chr16_25000000_26000000	-0.103381	-0.0967245	-0.118035
chr16_26000000_27000000	-0.125712	-0.129342	-0.130714
chr16_32000000_33000000	-0.115723	-0.0713853	-0.115964
chr16_33000000_34000000	-0.109492	-0.0761482	-0.123939
chr16_34000000_35000000	-0.136002	-0.131563	-0.122588
chr16_35000000_36000000	-0.0513306	-0.0222667	-0.0873395
chr16_46000000_47000000	-0.0892783	-0.0897176	-0.056228
chr16_47000000_48000000	-0.0458163	-0.0891422	-0.0879933
chr16_48000000_49000000	-0.0408326	-0.0859602	-0.0155101
chr16_49000000_50000000	-0.111574	-0.108797	-0.11864
chr16_50000000_51000000	-0.0531674	-0.0314458	-0.0819789
chr16_51000000_52000000	-0.107342	-0.130211	-0.111245
chr16_52000000_53000000	-0.138455	-0.135682	-0.0869712
chr16_53000000_54000000	-0.0942528	-0.0682179	-0.0135719
chr16_55000000_56000000	-0.133017	-0.0898359	-0.0972251
chr16_59000000_60000000	-0.130641	-0.13901	-0.12065
chr16_60000000_61000000	-0.129015	-0.137636	-0.130143
chr16_61000000_62000000	-0.127863	-0.138772	-0.128741
chr16_62000000_63000000	-0.134207	-0.143242	-0.129918
chr16_63000000_64000000	-0.129129	-0.139475	-0.123373
chr16_64000000_65000000	-0.131995	-0.143653	-0.123133
chr16_65000000_66000000	-0.141545	-0.147303	-0.128733
chr16_72000000_73000000	-0.125894	-0.123808	-0.0955181
chr16_73000000_74000000	-0.137202	-0.136384	-0.0912378
chr16_76000000_77000000	-0.121374	-0.133373	-0.128136
chr16_77000000_78000000	-0.120092	-0.137224	-0.111721
chr16_78000000_79000000	-0.13377	-0.133368	-0.11886
chr16_79000000_80000000	-0.126438	-0.129477	-0.12495
chr16_80000000_81000000	-0.132447	-0.1347	-0.117472
chr16_82000000_83000000	-0.128538	-0.130434	-0.0935147
chr16_83000000_84000000	-0.120134	-0.125257	-0.112858
chr17_25000000_26000000	-0.0903359	-0.0966663	-0.138676
chr17_26000000_27000000	-0.04177	-0.0898041	-0.0161717
chr17_31000000_32000000	-0.135214	-0.0813958	-0.143121
chr17_32000000_33000000	-0.134285	-0.0814917	-0.143782
chr17_33000000_34000000	-0.116311	-0.10085	-0.110302
chr17_49000000_50000000	-0.14269	-0.109463	-0.132087
chr17_50000000_51000000	-0.139878	-0.0552026	-0.14367
chr17_51000000_52000000	-0.136565	-0.051579	-0.144764
chr17_52000000_53000000	-0.135629	-0.0577621	-0.143139
chr17_53000000_54000000	-0.135898	-0.0915016	-0.121159
chr17_54000000_55000000	-0.130091	-0.0915596	-0.100833
chr17_55000000_56000000	-0.0822919	-0.117425	-0.0456308
chr17_59000000_60000000	-0.0887115	-0.125756	-0.0583001
chr17_67000000_68000000	-0.0956515	-0.110724	-0.135109
chr17_68000000_69000000	-0.115338	-0.115207	-0.143875
chr17_69000000_70000000	-0.123415	-0.120762	-0.14219
chr17_70000000_71000000	-0.0704326	-0.136171	-0.112499
chr18_4000000_5000000	-0.035817	-0.121389	-0.0973721
chr18_15000000_16000000	-0.0236688	-0.0234762	-0.113351
chr18_22000000_23000000	-0.0761784	-0.0889052	-0.124732
chr18_23000000_24000000	-0.111931	-0.0488331	-0.126198
chr18_24000000_25000000	-0.0764905	-0.111875	-0.0642811
chr18_25000000_26000000	-0.154146	-0.131228	-0.0118003
chr18_26000000_27000000	-0.117243	-0.130077	-0.129994
chr18_27000000_28000000	-0.126651	-0.130006	-0.131191
chr18_28000000_29000000	-0.0822874	-0.121497	-0.128766
chr18_30000000_31000000	-0.00782751	-0.12946	-0.10702
chr18_31000000_32000000	-0.157196	-0.131448	-0.0865857
chr18_35000000_36000000	-0.149393	-0.125521	-0.130962
chr18_36000000_37000000	-0.166845	-0.131219	-0.130943
chr18_37000000_38000000	-0.157837	-0.125868	-0.125561
chr18_38000000_39000000	-0.132618	-0.131583	-0.130749
chr18_39000000_40000000	-0.144334	-0.127924	-0.129352
chr18_40000000_41000000	-0.162699	-0.131174	-0.130588
chr18_41000000_42000000	-0.160588	-0.131495	-0.130203
chr18_42000000_43000000	-0.135717	-0.127126	-0.115061
chr18_49000000_50000000	-0.1515	-0.132305	-0.128867
chr18_50000000_51000000	-0.160132	-0.13272	-0.128785
chr18_51000000_52000000	-0.151472	-0.129827	-0.123556
chr18_53000000_54000000	-0.153414	-0.129463	-0.0852911
chr18_58000000_59000000	-0.162566	-0.131777	-0.129875
chr18_59000000_60000000	-0.0831596	-0.0938538	-0.088969
chr18_62000000_63000000	-0.158129	-0.131842	-0.128636
chr18_63000000_64000000	-0.145753	-0.131427	-0.130521
chr18_64000000_65000000	-0.090161	-0.131248	-0.130451
chr18_66000000_67000000	-0.0568557	-0.129398	-0.13045
chr18_68000000_69000000	-0.138628	-0.0676317	-0.121619
chr18_69000000_70000000	-0.139373	-0.116949	-0.126304
chr18_70000000_71000000	-0.151268	-0.129185	-0.0892089
chr19_8000000_9000000	-0.142528	-0.135833	-0.0685285
chr19_9000000_10000000	-0.136865	-0.135213	-0.157142
chr19_19000000_20000000	-0.141449	-0.134829	-0.07696
chr19_58000000_59000000	-0.0569187	-0.00365999	-0.125581
chr20_6000000_7000000	-0.149309	-0.132628	-0.158525
chr20_7000000_8000000	-0.14662	-0.131456	-0.158034
chr20_8000000_9000000	-0.149564	-0.150523	-0.158595
chr20_9000000_10000000	-0.149214	-0.150694	-0.158177
chr20_11000000_12000000	-0.150796	-0.1504	-0.157262
chr20_12000000_13000000	-0.150376	-0.152468	-0.158333
chr20_13000000_14000000	-0.148924	-0.14957	-0.158483
chr20_14000000_15000000	-0.149976	-0.152302	-0.158105
chr20_15000000_16000000	-0.152381	-0.153486	-0.158704
chr20_16000000_17000000	-0.153451	-0.154011	-0.15841
chr20_17000000_18000000	-0.146254	-0.146362	-0.1574
chr20_18000000_19000000	-0.14361	-0.141164	-0.15756
chr20_19000000_20000000	-0.145257	-0.142253	-0.157006
chr20_20000000_21000000	-0.147216	-0.144377	-0.156502
chr20_21000000_22000000	-0.151669	-0.148932	-0.156694
chr20_22000000_23000000	-0.137751	-0.140797	-0.15807
chr20_23000000_24000000	-0.100128	-0.134487	-0.157965
chr20_24000000_25000000	-0.123105	-0.138539	-0.157425
chr20_26000000_27000000	-0.122134	-0.126666	-0.158862
chr20_29000000_30000000	-0.139487	-0.137378	-0.137992
chr20_38000000_39000000	-0.141188	-0.144654	-0.0259927
chr20_41000000_42000000	-0.133581	-0.147333	-0.00253432
chr20_54000000_55000000	-0.13274	-0.128401	-0.0147195
chr20_59000000_60000000	-0.110545	-0.114933	-0.0120709
chr21_9000000_10000000	-0.160532	-0.15086	-0.156725
chr21_10000000_11000000	-0.187367	-0.175193	-0.172954
chr21_11000000_12000000	-0.188289	-0.175863	-0.170057
chr21_14000000_15000000	-0.103896	-0.163563	-0.17296
chr21_44000000_45000000	-0.12167	-0.121415	-0.0715716
chr21_45000000_46000000	-0.148657	-0.122737	-0.0415231
chr21_48000000_49000000	-0.186057	-0.173082	-0.171303
chr22_16000000_17000000	-0.21574	-0.217129	-0.212149
chr22_17000000_18000000	-0.0156045	-0.0555005	-0.021788
chr22_20000000_21000000	-0.0528703	-0.0790026	-0.00117775
chr22_21000000_22000000	-0.088802	-0.104052	-0.0303869
chr22_34000000_35000000	-0.0514928	-0.0475679	-0.14241
chr22_51000000_52000000	-0.190529	-0.199784	-0.200296
chrX_43000000_44000000	-0.0407439	-0.0271355	-0.0598423
chrX_122000000_123000000	-0.0947964	-0.0274632	-0.00711569
chrX_123000000_124000000	-0.0947125	-0.0212495	-0.00389701
chrX_130000000_131000000	-0.0951043	-0.0153111	-0.0124697
chrX_136000000_137000000	-0.0895603	-0.0215963	-0.0100778
chrX_137000000_138000000	-0.0869216	-0.0491537	-0.0674309
chrX_138000000_139000000	-0.0884314	-0.0111596	-0.134472
chrX_139000000_140000000	-0.0911883	-0.0276285	-0.151111
chrX_140000000_141000000	-0.0395205	-0.0224363	-0.0667571
chrX_141000000_142000000	-0.0799905	-0.0402816	-0.0141984
chr1_64000000_65000000	0.0667132	-0.00195683	-0.0137721
chr1_67000000_68000000	0.0521109	-0.0163874	-0.0386102
chr1_162000000_163000000	0.0222599	-0.0404352	-0.00442618
chr1_232000000_233000000	0.0714092	-0.0700898	-0.0744271
chr1_233000000_234000000	0.0573102	-0.0656186	-0.0708099
chr1_244000000_245000000	0.0582415	-0.000357818	-0.0701658
chr2_168000000_169000000	0.00991638	-0.0703199	-0.0679304
chr2_181000000_182000000	0.046243	-0.0214103	-0.0546815
chr2_182000000_183000000	0.0642257	-0.0671605	-0.0557848
chr2_183000000_184000000	0.0672112	-0.0473805	-0.0609402
chr2_192000000_193000000	0.00620704	-0.0649376	-0.0129283
chr3_30000000_31000000	0.0242985	-0.0362069	-0.055834
chr3_65000000_66000000	0.00857656	-0.0243442	-0.0407632
chr3_80000000_81000000	0.000550237	-0.0621911	-0.0904828
chr3_81000000_82000000	0.00783919	-0.0275533	-0.0901186
chr3_84000000_85000000	0.0239235	-0.0310434	-0.0896766
chr3_85000000_86000000	0.0358258	-0.0614694	-0.0870007
chr3_110000000_111000000	0.022396	-0.0855639	-0.0220518
chr4_49000000_50000000	0.0318026	-0.0460568	-0.0711133
chr4_52000000_53000000	0.0596954	-0.0172443	-0.0129449
chr4_127000000_128000000	0.0256577	-0.0789377	-0.000255535
chr4_143000000_144000000	0.0429669	-0.0327299	-0.0989
chr4_147000000_148000000	0.0310916	-0.0684415	-0.09942
chr4_168000000_169000000	0.0700615	-0.0795137	-0.0983934
chr4_173000000_174000000	0.057572	-0.0807455	-0.0991281
chr4_191000000_192000000	0.0342728	-0.0249047	-0.0277612
chr5_30000000_31000000	0.0128512	-0.0418489	-0.0813568
chr5_33000000_34000000	0.0422068	-0.014146	-0.102821
chr5_41000000_42000000	0.0339394	-0.0253823	-0.100621
chr5_91000000_92000000	0.0635327	-0.0841266	-0.00743374
chr5_92000000_93000000	0.0963049	-0.0548791	-0.0161439
chr6_46000000_47000000	0.02674	-0.0542796	-0.0436141
chr6_47000000_48000000	0.0723014	-0.05427	-0.0334924
chr6_83000000_84000000	0.0522013	-0.0659725	-0.0904658
chr6_84000000_85000000	0.00782966	-0.0605618	-0.0807309
chr7_12000000_13000000	0.023656	-0.0638448	-0.0775023
chr7_17000000_18000000	0.0924015	-0.0323011	-0.0806857
chr7_18000000_19000000	0.0565724	-0.0179826	-0.0761438
chr7_29000000_30000000	0.0340571	-0.012284	-0.0868204
chr7_81000000_82000000	0.0761705	-0.0872781	-0.0623948
chr7_82000000_83000000	0.0472699	-0.0926308	-0.0589294
chr7_83000000_84000000	0.0148066	-0.0927593	-0.0635873
chr7_94000000_95000000	0.0408088	-0.0960499	-0.0361461
chr7_95000000_96000000	0.00881396	-0.0674264	-0.0462423
chr8_13000000_14000000	0.0487332	-0.0519344	-0.0286555
chr8_58000000_59000000	0.0519212	-0.0930678	-0.105967
chr8_59000000_60000000	0.0284456	-0.0825571	-0.10318
chr8_62000000_63000000	0.0693687	-0.0907619	-0.0942785
chr8_63000000_64000000	0.0103161	-0.0994314	-0.115865
chr8_82000000_83000000	0.0260352	-0.0775437	-0.0300238
chr8_90000000_91000000	0.0789468	-0.0659258	-0.126308
chr8_107000000_108000000	0.0674409	-0.0945723	-0.0319873
chr8_116000000_117000000	0.0402547	-0.0287288	-0.0928747
chr8_117000000_118000000	0.0282201	-0.0377963	-0.0687214
chr8_118000000_119000000	0.031446	-0.0927367	-0.0861664
chr8_119000000_120000000	0.0696302	-0.0845824	-0.0596156
chr9_18000000_19000000	0.0654094	-0.117196	-0.0389785
chr9_19000000_20000000	0.0324254	-0.113729	-0.00786593
chr9_20000000_21000000	0.0157514	-0.106532	-0.116618
chr9_119000000_120000000	0.0190999	-0.0134155	-0.0207664
chr9_120000000_121000000	0.000198828	-0.0274402	-0.0423876
chr9_122000000_123000000	0.0110627	-0.0191852	-0.0510092
chr10_128000000_129000000	0.0616763	-0.0266795	-0.119155
chr11_105000000_106000000	0.0161751	-0.0728882	-0.0442824
chr11_126000000_127000000	0.00862646	-0.0228019	-0.0640943
chr11_130000000_131000000	0.0628286	-0.024421	-0.054915
chr12_11000000_12000000	0.0662578	-0.0210345	-0.0966971
chr12_15000000_16000000	0.0599865	-0.0282725	-0.0485733
chr12_19000000_20000000	0.0374144	-0.0204741	-0.105366
chr12_22000000_23000000	0.0205134	-0.0220197	-0.104642
chr12_37000000_38000000	0.0370167	-0.0349293	-0.090033
chr12_77000000_78000000	0.0667963	-0.0983128	-0.107652
chr12_78000000_79000000	0.0159447	-0.104534	-0.11136
chr12_79000000_80000000	0.0632047	-0.103955	-0.110645
chr13_47000000_48000000	0.0362957	-0.0610716	-0.0739067
chr13_102000000_103000000	0.0363555	-0.0884087	-0.0738708
chr13_106000000_107000000	0.0666474	-0.0944852	-0.0256506
chr18_5000000_6000000	0.0156933	-0.0348031	-0.0546243
chr18_6000000_7000000	0.00593732	-0.0354876	-0.0831082
chr18_14000000_15000000	0.0370183	-0.0211075	-0.0027025
chr18_65000000_66000000	0.00500398	-0.127692	-0.130226
chr18_67000000_68000000	0.011395	-0.0785491	-0.116136
chr20_10000000_11000000	0.0501101	-0.0931765	-0.153469
chr20_25000000_26000000	0.0855286	-0.00341582	-0.158391
chr22_49000000_50000000	0.0152286	-0.00275294	-0.0545412
chrX_8000000_9000000	0.0907243	-0.0684181	-0.0184895
chrX_11000000_12000000	0.089584	-0.023695	-0.0248655
chrX_14000000_15000000	0.0907627	-0.0345807	-0.026555
chrX_21000000_22000000	0.0926542	-0.0243608	-0.0242839
chrX_33000000_34000000	0.086888	-0.0682287	-0.00143082
chrX_34000000_35000000	0.0871797	-0.0628724	-0.0110142
chrX_35000000_36000000	0.0881413	-0.0561742	-0.0239282
chrX_36000000_37000000	0.0871693	-0.0887841	-0.00415173
chrX_42000000_43000000	0.0906095	-0.0862515	-0.0590065
chrX_107000000_108000000	0.0614168	-0.000176707	-0.0296913
chrX_108000000_109000000	0.0578066	-0.0668723	-0.00676396
chrX_110000000_111000000	0.0475864	-0.0605304	-0.00298455
chr1_47000000_48000000	-0.0192809	0.0204525	0.0744946
chr1_59000000_60000000	-0.0145147	0.000817699	0.0106766
chr1_92000000_93000000	-0.0278003	0.000925328	0.0674994
chr1_111000000_112000000	-0.0462056	0.0478657	0.0697163
chr1_112000000_113000000	-0.0152137	0.0503118	0.0647234
chr1_114000000_115000000	-0.007946	0.0409813	0.0654779
chr1_147000000_148000000	-0.063058	0.0193431	0.0570139
chr1_167000000_168000000	-0.0178754	0.00774969	0.0344011
chr2_30000000_31000000	-0.0535699	0.03238	0.0811741
chr3_39000000_40000000	-0.0128405	0.0117167	0.0656471
chr3_132000000_133000000	-0.0657997	0.00712055	0.0423374
chr4_71000000_72000000	-0.0494188	0.0261279	0.0983928
chr4_106000000_107000000	-0.00488655	0.0590691	0.0681528
chr5_81000000_82000000	-0.0122829	0.0264839	0.0122868
chr5_108000000_109000000	-0.0289718	0.00708229	0.0970539
chr6_167000000_168000000	-0.00590374	0.0474115	0.0952825
chr7_104000000_105000000	-0.00528584	0.03314	0.0957764
chr7_134000000_135000000	-0.0107821	0.00698864	0.0969236
chr7_159000000_160000000	-0.0162455	0.0205496	0.0945083
chr8_2000000_3000000	-0.0265248	0.0220753	0.00354334
chr8_39000000_40000000	-0.00786135	0.0292272	0.046932
chr8_128000000_129000000	-0.000933585	0.0165805	0.0948801
chr9_5000000_6000000	-0.0306604	0.0383904	0.0833806
chr9_6000000_7000000	-0.009949	0.0522551	0.091055
chr10_28000000_29000000	-0.052423	0.0105631	0.0921744
chr13_109000000_110000000	-0.0103299	0.00488792	0.0252894
chr14_67000000_68000000	-0.0253867	0.00714319	0.00672666
chr14_89000000_90000000	-0.0368053	0.0149141	0.0170836
chr15_79000000_80000000	-0.0594997	0.0107706	0.107506
chr15_80000000_81000000	-0.101546	0.000369596	0.107728
chr15_83000000_84000000	-0.0681097	0.0298617	0.10417
chr15_91000000_92000000	-0.0260863	0.00788538	0.0936025
chr15_99000000_100000000	-0.0169916	0.0418797	0.0964667
chr15_101000000_102000000	-0.0182018	0.0106639	0.0944717
chr16_9000000_10000000	-0.0321452	0.0228748	0.102949
chr16_10000000_11000000	-0.0736838	0.0173011	0.126349
chr16_24000000_25000000	-0.0245037	0.0868909	0.0734006
chr17_8000000_9000000	-0.0728598	0.123738	0.0688361
chr17_34000000_35000000	-0.0800103	0.00732091	0.065753
chr18_54000000_55000000	-0.0145252	0.00958254	0.118298
chr19_55000000_56000000	-0.0989588	0.0389849	0.0139551
chr22_40000000_41000000	-0.0281552	0.0580699	0.00447163
chrX_134000000_135000000	-0.0687715	0.0988116	0.0308777
chrX_148000000_149000000	-0.0895944	0.00415353	0.0508459
chrX_149000000_150000000	-0.0707319	0.0824243	0.000655327
chrX_152000000_153000000	-0.0599986	0.102692	0.0183962
chrX_154000000_155000000	-0.0398429	0.0898869	0.0633589
chr1_48000000_49000000	-0.0519958	-0.0602623	0.0301266
chr1_87000000_88000000	-0.0531908	-0.0384531	0.0588422
chr1_88000000_89000000	-0.0754306	-0.07022	0.0340796
chr1_89000000_90000000	-0.0641732	-0.0432528	0.0644122
chr1_90000000_91000000	-0.0450675	-0.0143171	0.0298472
chr1_91000000_92000000	-0.027465	-0.0130635	0.0165608
chr1_100000000_101000000	-0.0288599	-0.0268752	0.0139695
chr1_115000000_116000000	-0.0606204	-0.0322517	0.0651509
chr1_116000000_117000000	-0.063454	-0.0441991	0.0666828
chr1_117000000_118000000	-0.034976	-0.0107226	0.0669987
chr1_118000000_119000000	-0.0621903	-0.0489892	0.0387811
chr1_119000000_120000000	-0.0671488	-0.0576865	0.0223449
chr1_146000000_147000000	-0.0688377	-0.0284284	0.0400094
chr1_152000000_153000000	-0.0581998	-0.0414313	0.0619015
chr1_157000000_158000000	-0.0647836	-0.0621318	0.0225036
chr1_160000000_161000000	-0.0366634	-0.00892551	0.0662169
chr1_168000000_169000000	-0.0286209	-0.0636457	0.0467547
chr1_169000000_170000000	-0.0647549	-0.0691739	0.0164139
chr1_223000000_224000000	-0.0203811	-0.0485458	0.0333423
chr2_8000000_9000000	-0.0386304	-0.0148549	0.0410401
chr2_31000000_32000000	-0.0645631	-0.0403528	0.0801236
chr2_63000000_64000000	-0.0253365	-0.0471175	0.0500768
chr2_66000000_67000000	-0.0672973	-0.0688773	0.0655798
chr2_67000000_68000000	-0.0679027	-0.0694837	0.0632957
chr2_68000000_69000000	-0.0123776	-0.0066333	0.0763216
chr2_75000000_76000000	-0.0378377	-0.0502418	0.000809617
chr2_146000000_147000000	-0.0645426	-0.0696964	0.00803454
chr2_148000000_149000000	-0.0731582	-0.0701026	0.0153784
chr2_149000000_150000000	-0.0654837	-0.0611746	0.0108015
chr2_150000000_151000000	-0.0419896	-0.0674268	0.0305731
chr2_206000000_207000000	-0.0638635	-0.0562673	0.014166
chr2_216000000_217000000	-0.0507699	-0.0157993	0.0257467
chr2_218000000_219000000	-0.049671	-0.0505789	0.0677249
chr2_221000000_222000000	-0.0726497	-0.0698244	0.00833479
chr2_222000000_223000000	-0.0728263	-0.0693106	0.0174927
chr2_223000000_224000000	-0.0383914	-0.0579108	0.0676946
chr2_225000000_226000000	-0.0442613	-0.0655044	0.0695181
chr2_226000000_227000000	-0.0726118	-0.0696136	0.0395213
chr2_227000000_228000000	-0.00784188	-0.0621255	0.0597741
chr3_64000000_65000000	-0.0386413	-0.0309476	0.0169764
chr3_100000000_101000000	-0.0179446	-0.00561919	0.047111
chr3_120000000_121000000	-0.0852813	-0.0753789	0.0668945
chr3_121000000_122000000	-0.0516715	-0.00585815	0.0844175
chr3_130000000_131000000	-0.0655141	-0.027585	0.0544332
chr3_139000000_140000000	-0.0679339	-0.064783	0.0620125
chr3_140000000_141000000	-0.0559323	-0.0531028	0.0749254
chr3_153000000_154000000	-0.0786926	-0.0800466	0.00632685
chr3_155000000_156000000	-0.0535113	-0.0563791	0.0410567
chr3_177000000_178000000	-0.0574018	-0.0739688	0.0726846
chr4_12000000_13000000	-0.0715324	-0.0691909	0.0193514
chr4_18000000_19000000	-0.0684061	-0.0612363	0.0334505
chr4_19000000_20000000	-0.0593895	-0.0252905	0.027114
chr4_20000000_21000000	-0.0607738	-0.0505064	0.022514
chr4_21000000_22000000	-0.0764292	-0.0665571	0.0242906
chr4_22000000_23000000	-0.0458907	-0.0342855	0.0321585
chr4_23000000_24000000	-0.0449435	-0.0685459	0.0265299
chr4_27000000_28000000	-0.0780803	-0.0531877	0.0381282
chr4_28000000_29000000	-0.0790811	-0.064409	0.0245816
chr4_29000000_30000000	-0.0756998	-0.0488023	0.0171219
chr4_30000000_31000000	-0.0135633	-0.0481359	0.0348352
chr4_31000000_32000000	-0.0762948	-0.0772852	0.033652
chr4_32000000_33000000	-0.0801775	-0.0788982	0.0232312
chr4_33000000_34000000	-0.0804212	-0.0787853	0.016985
chr4_34000000_35000000	-0.0793202	-0.0769655	0.0305648
[truncated: 889 more rows]

## Sheet: Concordance Genes
Gene	GeneName
ENSG00000002745	WNT16
ENSG00000006015	C19orf60
ENSG00000008283	CYB561
ENSG00000008311	AASS
ENSG00000012779	ALOX5
ENSG00000033170	FUT8
ENSG00000038274	MAT2B
ENSG00000039987	BEST2
ENSG00000049319	SRD5A2
ENSG00000053770	AP5M1
ENSG00000069188	SDK2
ENSG00000069667	RORA
ENSG00000069974	RAB27A
ENSG00000070269	TMEM260
ENSG00000070388	FGF22
ENSG00000072422	RHOBTB1
ENSG00000072571	HMMR
ENSG00000076826	CAMSAP3
ENSG00000077063	CTTNBP2
ENSG00000079308	TNS1
ENSG00000079335	CDC14A
ENSG00000080298	RFX3
ENSG00000080493	SLC4A4
ENSG00000080573	COL5A3
ENSG00000081148	IMPG2
ENSG00000081803	CADPS2
ENSG00000092208	GEMIN2
ENSG00000095066	HOOK2
ENSG00000096872	IFT74
ENSG00000099139	PCSK5
ENSG00000099260	PALMD
ENSG00000099330	OCEL1
ENSG00000100557	C14orf105
ENSG00000100612	DHRS7
ENSG00000101134	DOK5
ENSG00000104953	TLE6
ENSG00000105141	CASP14
ENSG00000105251	SHD
ENSG00000105393	BABAM1
ENSG00000105519	CAPS
ENSG00000105610	KLF1
ENSG00000105639	JAK3
ENSG00000105650	PDE4C
ENSG00000106025	TSPAN12
ENSG00000106302	HYAL4
ENSG00000107099	DOCK8
ENSG00000107104	KANK1
ENSG00000108091	CCDC6
ENSG00000108219	TSPAN14
ENSG00000108592	FTSJ3
ENSG00000108604	SMARCD2
ENSG00000109089	CDR2L
ENSG00000110693	SOX6
ENSG00000111110	PPM1H
ENSG00000113282	CLINT1
ENSG00000113924	HGD
ENSG00000115255	REEP6
ENSG00000115507	OTX1
ENSG00000116106	EPHA4
ENSG00000116117	PARD3B
ENSG00000116874	WARS2
ENSG00000117228	GBP1
ENSG00000117834	SLC5A9
ENSG00000118322	ATP10B
ENSG00000120159	CAAP1
ENSG00000120162	MOB3B
ENSG00000121989	ACVR2A
ENSG00000122477	LRRC39
ENSG00000122877	EGR2
ENSG00000124019	FAM124B
ENSG00000124215	CDH26
ENSG00000125648	SLC25A23
ENSG00000125650	PSPN
ENSG00000125730	C3
ENSG00000125731	SH2D3A
ENSG00000125735	TNFSF14
ENSG00000127412	TRPV5
ENSG00000127528	KLF2
ENSG00000127616	SMARCA4
ENSG00000128573	FOXP2
ENSG00000129353	SLC44A2
ENSG00000129354	AP1M2
ENSG00000129514	FOXA1
ENSG00000129521	EGLN3
ENSG00000129534	MIS18BP1
ENSG00000129595	EPB41L4A
ENSG00000130158	DOCK6
ENSG00000130299	GTPBP3
ENSG00000130303	BST2
ENSG00000130304	SLC27A1
ENSG00000130377	ACSBG2
ENSG00000130475	FCHO1
ENSG00000130545	CRB3
ENSG00000131781	FMO5
ENSG00000132793	LPIN3
ENSG00000133195	SLC39A11
ENSG00000134253	TRIM45
ENSG00000134258	VTCN1
ENSG00000135185	TMEM243
ENSG00000135407	AVIL
ENSG00000135439	AGAP2
ENSG00000135452	TSPAN31
ENSG00000136379	ABHD17C
ENSG00000136870	ZNF189
ENSG00000136872	ALDOB
ENSG00000136881	BAAT
ENSG00000136897	MRPL50
ENSG00000137251	TINAG
ENSG00000137714	FDX1
ENSG00000137727	ARHGAP20
ENSG00000137845	ADAM10
ENSG00000137872	SEMA6D
ENSG00000138587	MNS1
ENSG00000138670	RASGEF1B
ENSG00000138796	HADH
ENSG00000139266	2020-03-09
ENSG00000139292	LGR5
ENSG00000139318	DUSP6
ENSG00000139737	SLAIN1
ENSG00000139865	TTC6
ENSG00000139874	SSTR1
ENSG00000139946	PELI2
ENSG00000139970	RTN1
ENSG00000140285	FGF7
ENSG00000140287	HDC
ENSG00000140470	ADAMTS17
ENSG00000140563	MCTP2
ENSG00000140600	SH3GL3
ENSG00000140832	MARVELD3
ENSG00000140835	CHST4
ENSG00000143318	CASQ1
ENSG00000143502	SUSD4
ENSG00000144452	ABCA12
ENSG00000144460	NYAP2
ENSG00000145103	ILDR1
ENSG00000145864	GABRB2
ENSG00000145888	GLRA1
ENSG00000147862	NFIB
ENSG00000148450	MSRB2
ENSG00000148584	A1CF
ENSG00000148655	C10orf11
ENSG00000150527	CTAGE5
ENSG00000150556	LYPD6B
ENSG00000150893	FREM2
ENSG00000151575	TEX9
ENSG00000154174	TOMM70A
ENSG00000154175	ABI3BP
ENSG00000154451	GBP5
ENSG00000155158	TTC39B
ENSG00000156413	FUT6
ENSG00000156427	FGF18
ENSG00000156876	SASS6
ENSG00000156958	GALK2
ENSG00000157423	HYDIN
ENSG00000157429	ZNF19
ENSG00000159263	SIM2
ENSG00000160179	ABCG1
ENSG00000160180	TFF3
ENSG00000160181	TFF2
ENSG00000160183	TMPRSS3
ENSG00000160188	RSPH1
ENSG00000160190	SLC37A1
ENSG00000160282	FTCD
ENSG00000160284	SPATC1L
ENSG00000160298	C21orf58
ENSG00000162654	GBP4
ENSG00000162669	HFM1
ENSG00000162728	KCNJ9
ENSG00000162738	VANGL2
ENSG00000163082	SGPP2
ENSG00000163637	PRICKLE2
ENSG00000163638	ADAMTS9
ENSG00000164039	BDH2
ENSG00000164707	SLC13A4
ENSG00000164776	PHKG1
ENSG00000165125	TRPV6
ENSG00000165312	OTUD1
ENSG00000165355	FBXO33
ENSG00000165606	DRGX
ENSG00000166035	LIPC
ENSG00000166347	CYB5A
ENSG00000166450	PRTG
ENSG00000167487	KLHL26
ENSG00000167733	HSD11B1L
ENSG00000167851	CD300A
ENSG00000167861	HID1
ENSG00000168263	KCNV2
ENSG00000168280	KIF5C
ENSG00000168300	PCMTD1
ENSG00000169282	KCNAB1
ENSG00000169618	PROKR1
ENSG00000170122	FOXD4
ENSG00000170927	PKHD1
ENSG00000171105	INSR
ENSG00000171223	JUNB
ENSG00000171234	UGT2B7
ENSG00000171236	LRG1
ENSG00000171786	NHLH1
ENSG00000171806	METTL18
ENSG00000171903	CYP4F11
ENSG00000171914	TLN2
ENSG00000172785	CBWD1
ENSG00000172794	RAB37
ENSG00000173212	MAB21L3
ENSG00000173218	VANGL1
ENSG00000174469	CNTNAP2
ENSG00000174607	UGT8
ENSG00000174788	PCP2
ENSG00000175215	CTDSP2
ENSG00000175868	CALCB
ENSG00000176533	GNG7
ENSG00000178078	STAP2
ENSG00000178826	TMEM139
ENSG00000179454	KLHL28
ENSG00000179476	C14orf28
ENSG00000179604	CDC42EP4
ENSG00000180628	PCGF5
ENSG00000181458	TMEM45A
ENSG00000181827	RFX7
ENSG00000182040	USH1G
ENSG00000182175	RGMA
ENSG00000182463	TSHZ2
ENSG00000182890	GLUD2
ENSG00000183034	OTOP2
ENSG00000183570	PCBP3
ENSG00000184156	KCNQ3
ENSG00000184434	LRRC19
ENSG00000185442	FAM174B
ENSG00000185737	NRG3
ENSG00000186115	CYP4F2
ENSG00000186204	CYP4F12
ENSG00000186529	CYP4F3
ENSG00000187008	PKD1L3
ENSG00000187123	LYPD6
ENSG00000187650	VMAC
ENSG00000187790	FANCM
ENSG00000187959	CPSF4L
ENSG00000188051	TMEM221
ENSG00000188282	RUFY4
ENSG00000188404	SELL
ENSG00000188869	TMC3
ENSG00000189419	SPATA41
ENSG00000196553	LINC00238
ENSG00000197054	ZNF763
ENSG00000197463	CSAG3
ENSG00000197632	SERPINB2
ENSG00000198650	TAT
ENSG00000198718	FAM179B
ENSG00000198723	C19orf45
ENSG00000198734	F5
ENSG00000198807	PAX9
ENSG00000203645	LINC00501
ENSG00000204103	MAFB
ENSG00000204161	C10orf128
ENSG00000204983	PRSS1
ENSG00000205502	C2CD4B
ENSG00000205517	RGL3
ENSG00000205744	DENND1C
ENSG00000206075	SERPINB5
ENSG00000206082	LINC01002
ENSG00000206384	COL6A6
ENSG00000206785	SNORA15
ENSG00000207062	SNORA15
ENSG00000207752	MIR199A1
ENSG00000214049	UCA1
ENSG00000214102	WEE2
ENSG00000214456	PLIN5
ENSG00000214711	CAPN14
ENSG00000215417	MIR17HG
ENSG00000215424	MCM3AP-AS1
ENSG00000215930	MIR942
ENSG00000220008	LINGO3
ENSG00000220201	ZGLP1
ENSG00000223799	IL10RB-AS1
ENSG00000225373	WASH5P
ENSG00000226819	MEIS1-AS3
ENSG00000227039	ITGB2-AS1
ENSG00000227702	LINC00111
ENSG00000235700	CYCSP52
ENSG00000235770	LINC00607
ENSG00000242852	ZNF709
ENSG00000243069	ARHGEF26-AS1
ENSG00000244694	PTCHD4
ENSG00000247982	LINC00926
ENSG00000248099	INSL3
ENSG00000254226	CTB-12O2.1
ENSG00000255529	POLR2M
ENSG00000256061	DYX1C1
ENSG00000256574	OR13A1
ENSG00000257335	MGAM
ENSG00000257594	GALNT4
ENSG00000258647	LINC00930
ENSG00000258708	SLC25A21-AS1
ENSG00000259070	LINC00639
ENSG00000261115	TMEM178B
ENSG00000263361	MIR378H
ENSG00000266173	STRADA
ENSG00000266721	MIR5695
ENSG00000267272	LINC01140
ENSG00000268358	EPB41L4A-AS2
ENSG00000269113	TRABD2B
ENSG00000273344	PAXIP1-AS1

## Sheet: Concordance Genes GO enrichment
Category	Term	PValue	Genes	List Total	Pop Hits	Pop Total	Fold Enrichment	Bonferroni	Benjamini	FDR
GOTERM_MF_DIRECT	leukotriene-B4 20-monooxygenase activity	0.00109858	ENSG00000186529, ENSG00000186115, ENSG00000186204	232	4	16881	54.5722	0.344324	0.344324	1.51249
GOTERM_BP_DIRECT	leukotriene B4 catabolic process	0.00114865	ENSG00000186529, ENSG00000186115, ENSG00000186204	236	4	16792	53.3644	0.714281	0.714281	1.81907
GOTERM_BP_DIRECT	long-chain fatty acid metabolic process	0.00298731	ENSG00000130304, ENSG00000186115, ENSG00000186204, ENSG00000130377	236	21	16792	13.5529	0.961652	0.804172	4.66645
GOTERM_CC_DIRECT	organelle membrane	0.00626397	ENSG00000186529, ENSG00000186115, ENSG00000186204, ENSG00000171903, ENSG00000131781, ENSG00000171234	245	87	18224	5.12991	0.758312	0.758312	7.71915
GOTERM_MF_DIRECT	oxidoreductase activity, acting on paired donors, with incorporation or reduction of molecular oxygen	0.00765639	ENSG00000186529, ENSG00000186115, ENSG00000186204, ENSG00000129521, ENSG00000171903	232	57	16881	6.38271	0.947732	0.771378	10.1084
GOTERM_BP_DIRECT	oxidation-reduction process	0.00935396	ENSG00000182890, ENSG00000113924, ENSG00000008311, ENSG00000166347, ENSG00000186115, ENSG00000137714, ENSG00000169282, ENSG00000148450, ENSG00000186529, ENSG00000008283, ENSG00000186204, ENSG00000100612, ENSG00000129521, ENSG00000167733, ENSG00000171903, ENSG00000012779, ENSG00000131781	236	592	16792	2.04323	0.999964	0.967111	13.9392
GOTERM_BP_DIRECT	leukotriene metabolic process	0.0181625	ENSG00000186529, ENSG00000186115, ENSG00000012779	236	15	16792	14.2305	1	0.993227	25.3814
GOTERM_MF_DIRECT	iron ion binding	0.0188347	ENSG00000186529, ENSG00000186115, ENSG00000137714, ENSG00000186204, ENSG00000129521, ENSG00000171903, ENSG00000012779	232	153	16881	3.32902	0.999325	0.9123	23.1748
GOTERM_BP_DIRECT	peptidyl-tyrosine phosphorylation	0.0207732	ENSG00000171105, ENSG00000214102, ENSG00000140285, ENSG00000116106, ENSG00000105639, ENSG00000070388, ENSG00000156427	236	153	16792	3.25535	1	0.989707	28.4884
GOTERM_MF_DIRECT	Ras guanyl-nucleotide exchange factor activity	0.0209508	ENSG00000138670, ENSG00000140285, ENSG00000125650, ENSG00000105639, ENSG00000070388, ENSG00000156427	232	115	16881	3.79633	0.999706	0.869011	25.4405
GOTERM_BP_DIRECT	small GTPase mediated signal transduction	0.0228037	ENSG00000205517, ENSG00000135439, ENSG00000107099, ENSG00000172794, ENSG00000138670, ENSG00000125731, ENSG00000069974, ENSG00000072422, ENSG00000130158	236	246	16792	2.60314	1	0.984863	30.8205
GOTERM_MF_DIRECT	alpha-tocopherol omega-hydroxylase activity	0.0271816	ENSG00000186529, ENSG00000186115	232	2	16881	72.7629	0.999975	0.879541	31.7569
GOTERM_MF_DIRECT	20-hydroxy-leukotriene B4 omega oxidase activity	0.0271816	ENSG00000186529, ENSG00000186115	232	2	16881	72.7629	0.999975	0.879541	31.7569
GOTERM_MF_DIRECT	20-aldehyde-leukotriene B4 20-monooxygenase activity	0.0271816	ENSG00000186529, ENSG00000186115	232	2	16881	72.7629	0.999975	0.879541	31.7569
GOTERM_BP_DIRECT	menaquinone catabolic process	0.0277945	ENSG00000186115, ENSG00000171903	236	2	16792	71.1525	1	0.98759	36.2534
GOTERM_BP_DIRECT	vitamin K catabolic process	0.0277945	ENSG00000186115, ENSG00000171903	236	2	16792	71.1525	1	0.98759	36.2534
GOTERM_BP_DIRECT	motor neuron axon guidance	0.028517	ENSG00000122877, ENSG00000168280, ENSG00000116106	236	19	16792	11.2346	1	0.980589	37.0059
GOTERM_BP_DIRECT	carbohydrate metabolic process	0.0361284	ENSG00000171105, ENSG00000106302, ENSG00000257594, ENSG00000257335, ENSG00000164776, ENSG00000156958, ENSG00000140835	236	174	16792	2.86246	1	0.988398	44.4434
GOTERM_MF_DIRECT	protein tyrosine kinase activity	0.036129	ENSG00000171105, ENSG00000140285, ENSG00000116106, ENSG00000105639, ENSG00000070388, ENSG00000156427	232	133	16881	3.28254	0.999999	0.905112	39.9629
GOTERM_BP_DIRECT	fatty acid metabolic process	0.0362019	ENSG00000138796, ENSG00000130377, ENSG00000136881, ENSG00000125730	236	52	16792	5.47327	1	0.982033	44.5112
GOTERM_CC_DIRECT	integral component of membrane	0.0400085	ENSG00000106302, ENSG00000080493, ENSG00000163082, ENSG00000125648, ENSG00000185442, ENSG00000261115, ENSG00000139946, ENSG00000145864, ENSG00000130377, ENSG00000174469, ENSG00000140832, ENSG00000127412, ENSG00000140563, ENSG00000124215, ENSG00000188404, ENSG00000186529, ENSG00000139292, ENSG00000174607, ENSG00000145103, ENSG00000108219, ENSG00000069188, ENSG00000171903, ENSG00000204161, ENSG0000…	245	5163	18224	1.19579	0.999902	0.990087	40.6669
GOTERM_BP_DIRECT	pressure natriuresis	0.0414019	ENSG00000186115, ENSG00000186204	236	3	16792	47.435	1	0.984852	49.1048
GOTERM_BP_DIRECT	phylloquinone catabolic process	0.0414019	ENSG00000186115, ENSG00000171903	236	3	16792	47.435	1	0.984852	49.1048
GOTERM_BP_DIRECT	vitamin E metabolic process	0.0414019	ENSG00000186115, ENSG00000186204	236	3	16792	47.435	1	0.984852	49.1048
GOTERM_BP_DIRECT	brain segmentation	0.0414019	ENSG00000122877, ENSG00000204103	236	3	16792	47.435	1	0.984852	49.1048
GOTERM_BP_DIRECT	determination of left/right symmetry	0.0416985	ENSG00000099139, ENSG00000256061, ENSG00000121989, ENSG00000096872	236	55	16792	5.17473	1	0.979118	49.3558
GOTERM_CC_DIRECT	apical plasma membrane	0.0425283	ENSG00000127412, ENSG00000257335, ENSG00000130545, ENSG00000130303, ENSG00000186115, ENSG00000162738, ENSG00000186204, ENSG00000069974, ENSG00000170927	245	291	18224	2.30053	0.999946	0.962142	42.6274
GOTERM_MF_DIRECT	monooxygenase activity	0.045035	ENSG00000186529, ENSG00000186115, ENSG00000186204, ENSG00000171903	232	58	16881	5.01813	1	0.92017	47.2136
GOTERM_BP_DIRECT	phosphatidylcholine biosynthetic process	0.0473754	ENSG00000129353, ENSG00000130304, ENSG00000132793	236	25	16792	8.53831	1	0.982913	53.9412
GOTERM_MF_DIRECT	spectrin binding	0.0488616	ENSG00000117228, ENSG00000076826, ENSG00000182040	232	26	16881	8.39572	1	0.909698	50.0718
GOTERM_BP_DIRECT	triglyceride homeostasis	0.0508611	ENSG00000166035, ENSG00000150527, ENSG00000069667	236	26	16792	8.20991	1	0.982822	56.5606
GOTERM_MF_DIRECT	alkane 1-monooxygenase activity	0.0536275	ENSG00000186115, ENSG00000186204	232	4	16881	36.3815	1	0.904797	53.431
GOTERM_MF_DIRECT	receptor binding	0.0543465	ENSG00000134258, ENSG00000125735, ENSG00000144452, ENSG00000185737, ENSG00000125650, ENSG00000105639, ENSG00000136881, ENSG00000248099, ENSG00000125730, ENSG00000137845	232	353	16881	2.06127	1	0.88302	53.9191
GOTERM_BP_DIRECT	drug metabolic process	0.0544358	ENSG00000186115, ENSG00000186204, ENSG00000131781	236	27	16792	7.90584	1	0.982878	59.1015
GOTERM_BP_DIRECT	calcium ion import into cell	0.0548196	ENSG00000127412, ENSG00000165125	236	4	16792	35.5763	1	0.978525	59.3659
GOTERM_BP_DIRECT	positive regulation of GTPase activity	0.0550282	ENSG00000205744, ENSG00000107099, ENSG00000138670, ENSG00000125731, ENSG00000137727, ENSG00000125650, ENSG00000070388, ENSG00000156427, ENSG00000205517, ENSG00000135439, ENSG00000179604, ENSG00000140285, ENSG00000105639, ENSG00000130158	236	565	16792	1.76307	1	0.973459	59.5089
GOTERM_MF_DIRECT	RNA polymerase II core promoter proximal region sequence-specific DNA binding	0.0560929	ENSG00000127616, ENSG00000115507, ENSG00000128573, ENSG00000122877, ENSG00000147862, ENSG00000108604, ENSG00000204103, ENSG00000171223, ENSG00000080298, ENSG00000181827	232	355	16881	2.04966	1	0.866709	55.0852
GOTERM_BP_DIRECT	transmembrane transport	0.0564811	ENSG00000129353, ENSG00000164707, ENSG00000117834, ENSG00000008283, ENSG00000160179, ENSG00000144452, ENSG00000125648, ENSG00000169282	236	244	16792	2.33287	1	0.970419	60.4919
GOTERM_BP_DIRECT	digestion	0.0582595	ENSG00000204983, ENSG00000139874, ENSG00000160180, ENSG00000160181	236	63	16792	4.51762	1	0.96805	61.6648
GOTERM_CC_DIRECT	cell surface	0.0616338	ENSG00000106302, ENSG00000182175, ENSG00000130303, ENSG00000079308, ENSG00000184156, ENSG00000121989, ENSG00000163638, ENSG00000174469, ENSG00000116106, ENSG00000070388, ENSG00000072571, ENSG00000108219, ENSG00000137845	245	542	18224	1.78411	0.999999	0.972519	55.6602
GOTERM_BP_DIRECT	Type I pneumocyte differentiation	0.0680504	ENSG00000127528, ENSG00000147862	236	5	16792	28.461	1	0.978527	67.5586
GOTERM_BP_DIRECT	tyrosine catabolic process	0.0680504	ENSG00000113924, ENSG00000198650	236	5	16792	28.461	1	0.978527	67.5586
GOTERM_MF_DIRECT	heparin binding	0.0689278	ENSG00000188404, ENSG00000080573, ENSG00000081148, ENSG00000166035, ENSG00000140285, ENSG00000154175	232	160	16881	2.72861	1	0.898266	62.8509
GOTERM_MF_DIRECT	metalloendopeptidase activity	0.0696265	ENSG00000182463, ENSG00000163638, ENSG00000269113, ENSG00000140470, ENSG00000137845	232	113	16881	3.2196	1	0.881372	63.2355
GOTERM_CC_DIRECT	intracellular membrane-bounded organelle	0.0726853	ENSG00000129354, ENSG00000171105, ENSG00000145888, ENSG00000008311, ENSG00000166347, ENSG00000160179, ENSG00000186115, ENSG00000171234, ENSG00000113282, ENSG00000174607, ENSG00000081803, ENSG00000186204, ENSG00000137845	245	558	18224	1.73295	1	0.966988	61.8921
GOTERM_MF_DIRECT	SH3 domain binding	0.0807486	ENSG00000033170, ENSG00000077063, ENSG00000108091, ENSG00000130545, ENSG00000137845	232	119	16881	3.05727	1	0.900676	68.8821
GOTERM_BP_DIRECT	negative regulation of axon regeneration	0.0810967	ENSG00000182175, ENSG00000116106	236	6	16792	23.7175	1	0.987597	74.0999
GOTERM_BP_DIRECT	regulation of BMP signaling pathway	0.0810967	ENSG00000182175, ENSG00000121989	236	6	16792	23.7175	1	0.987597	74.0999
GOTERM_MF_DIRECT	GTP binding	0.0822775	ENSG00000171105, ENSG00000154451, ENSG00000182890, ENSG00000135439, ENSG00000172794, ENSG00000130299, ENSG00000117228, ENSG00000069974, ENSG00000162654, ENSG00000072422	232	384	16881	1.89487	1	0.888978	69.5921
GOTERM_MF_DIRECT	RNA polymerase II transcription factor activity, sequence-specific DNA binding	0.0861213	ENSG00000129514, ENSG00000128573, ENSG00000147862, ENSG00000159263, ENSG00000170122, ENSG00000171223	232	171	16881	2.55309	1	0.884834	71.3112
GOTERM_CC_DIRECT	primary cilium	0.0869941	ENSG00000170927, ENSG00000096872, ENSG00000198718, ENSG00000105650	245	78	18224	3.81455	1	0.967553	68.7626
GOTERM_CC_DIRECT	tetraspanin-enriched microdomain	0.0900551	ENSG00000108219, ENSG00000137845	245	7	18224	21.2525	1	0.952491	70.0754
GOTERM_BP_DIRECT	histidine catabolic process	0.0939611	ENSG00000140287, ENSG00000160282	236	7	16792	20.3293	1	0.99247	79.3225
GOTERM_BP_DIRECT	vocal learning	0.0939611	ENSG00000128573, ENSG00000174469	236	7	16792	20.3293	1	0.99247	79.3225
GOTERM_BP_DIRECT	positive regulation of epithelial cell proliferation involved in lung morphogenesis	0.0939611	ENSG00000128573, ENSG00000140285	236	7	16792	20.3293	1	0.99247	79.3225
