# Supplementary material for: High-resolution Hi-C maps highlight multiscale 3D epigenome reprogramming during pancreatic cancer metastasis
Source: J Hematol Oncol. 2021 Aug 4;14:120. doi: 10.1186/s13045-021-01131-0 (PMC8336101; doi:10.1186/s13045-021-01131-0)
Supplement: Supplementary file 3 — Additional file 3. Contact domain boundaries identified by in situ Hi-C. (A) Contact domain boundaries and their overlap in three cell lines. (B) Genes located in ± 5 kb of cell-type-specific contact domain boundaries. (C) GO enrichment analysis of the genes located in ± 5 kb of cell-type-specific contact domain boundaries. [file 13045_2021_1131_MOESM3_ESM.xlsx]

## Sheet: contact domains
Location	type
chr10_100000000	Common
chr10_101485000	Common
chr10_101600000	Common
chr10_102195000	Common
chr10_102975000	Common
chr10_103050000	Common
chr10_103350000	Common
chr10_103540000	Common
chr10_103915000	Common
chr10_104670000	Common
chr10_104680000	Common
chr10_105155000	Common
chr10_105355000	Common
chr10_105645000	Common
chr10_105805000	Common
chr10_111895000	Common
chr10_112065000	Common
chr10_112365000	Common
chr10_112680000	Common
chr10_112785000	Common
chr10_115550000	Common
chr10_118545000	Common
chr10_123900000	Common
chr10_134270000	Common
chr10_134955000	Common
chr10_13625000	Common
chr10_16830000	Common
chr10_21555000	Common
chr10_21565000	Common
chr10_22715000	Common
chr10_23445000	Common
chr10_27165000	Common
chr10_28530000	Common
chr10_30025000	Common
chr10_34945000	Common
chr10_35275000	Common
chr10_35410000	Common
chr10_35505000	Common
chr10_43600000	Common
chr10_43955000	Common
chr10_48300000	Common
chr10_48660000	Common
chr10_49860000	Common
chr10_54070000	Common
chr10_54245000	Common
chr10_62190000	Common
chr10_63660000	Common
chr10_63800000	Common
chr10_64370000	Common
chr10_64565000	Common
chr10_65390000	Common
chr10_65475000	Common
chr10_69645000	Common
chr10_69970000	Common
chr10_70655000	Common
chr10_71155000	Common
chr10_71265000	Common
chr10_72305000	Common
chr10_72310000	Common
chr10_72965000	Common
chr10_73045000	Common
chr10_73140000	Common
chr10_73655000	Common
chr10_73660000	Common
chr10_73975000	Common
chr10_74630000	Common
chr10_75250000	Common
chr10_75400000	Common
chr10_75995000	Common
chr10_76585000	Common
chr10_76870000	Common
chr10_80955000	Common
chr10_85900000	Common
chr10_86295000	Common
chr10_89715000	Common
chr10_91010000	Common
chr10_91320000	Common
chr10_93515000	Common
chr10_94355000	Common
chr10_94645000	Common
chr10_95460000	Common
chr10_95575000	Common
chr10_97455000	Common
chr10_98270000	Common
chr10_98595000	Common
chr10_98795000	Common
chr10_99155000	Common
chr10_99205000	Common
chr1_10000000	Common
chr1_10090000	Common
chr1_109360000	Common
chr1_109440000	Common
chr1_110090000	Common
chr11_101875000	Common
chr11_105955000	Common
chr11_107415000	Common
chr1_110745000	Common
chr11_10760000	Common
chr1_110950000	Common
chr11_10950000	Common
chr11_10955000	Common
chr11_109815000	Common
chr11_11050000	Common
chr11_111320000	Common
chr11_111430000	Common
chr11_111720000	Common
chr11_112155000	Common
chr11_113400000	Common
chr11_117100000	Common
chr11_117105000	Common
chr11_117285000	Common
chr11_117685000	Common
chr11_117815000	Common
chr11_117825000	Common
chr11_11805000	Common
chr11_118865000	Common
chr11_119070000	Common
chr11_119350000	Common
chr11_120105000	Common
chr11_12060000	Common
chr11_12070000	Common
chr11_122500000	Common
chr11_122730000	Common
chr11_12300000	Common
chr11_123590000	Common
chr11_124745000	Common
chr11_124820000	Common
chr11_125030000	Common
chr11_125315000	Common
chr11_125775000	Common
chr11_125930000	Common
chr11_126075000	Common
chr11_126170000	Common
chr11_128020000	Common
chr11_128315000	Common
chr11_128395000	Common
chr11_128825000	Common
chr1_112930000	Common
chr11_129620000	Common
chr11_129870000	Common
chr11_130305000	Common
chr11_130785000	Common
chr1_113155000	Common
chr1_113160000	Common
chr11_133795000	Common
chr11_134010000	Common
chr11_134945000	Common
chr11_13510000	Common
chr1_113675000	Common
chr1_114355000	Common
chr1_114520000	Common
chr11_14930000	Common
chr11_15100000	Common
chr11_15120000	Common
chr1_11705000	Common
chr11_17100000	Common
chr11_1715000	Common
chr11_17400000	Common
chr1_117595000	Common
chr11_18125000	Common
chr11_1850000	Common
chr11_19090000	Common
chr11_19570000	Common
chr11_19580000	Common
chr1_11965000	Common
chr11_19760000	Common
chr11_20375000	Common
chr11_2315000	Common
chr11_2325000	Common
chr11_2440000	Common
chr11_2450000	Common
chr11_26775000	Common
chr11_30360000	Common
chr1_1310000	Common
chr11_33180000	Common
chr11_33355000	Common
chr11_34010000	Common
chr11_34375000	Common
chr11_34385000	Common
chr11_35410000	Common
chr11_36310000	Common
chr1_14155000	Common
chr11_43595000	Common
chr11_43900000	Common
chr11_44305000	Common
chr11_44640000	Common
chr11_44930000	Common
chr11_45120000	Common
chr11_45355000	Common
chr11_45380000	Common
chr11_46145000	Common
chr11_46260000	Common
chr11_46560000	Common
chr1_146640000	Common
chr11_47375000	Common
chr11_47790000	Common
chr1_150030000	Common
chr1_150040000	Common
chr1_150420000	Common
chr1_150895000	Common
chr1_152020000	Common
chr1_152155000	Common
chr1_153480000	Common
chr1_15355000	Common
chr1_153745000	Common
chr1_153955000	Common
chr1_153965000	Common
chr1_154155000	Common
chr1_154240000	Common
chr1_15450000	Common
chr1_154525000	Common
chr1_155145000	Common
chr1_155720000	Common
chr1_156050000	Common
chr1_156310000	Common
chr1_156420000	Common
chr1_156425000	Common
chr1_15645000	Common
chr1_156905000	Common
chr1_157045000	Common
chr1_15755000	Common
chr1_15760000	Common
chr1_158090000	Common
chr1_15845000	Common
chr1_15855000	Common
chr11_59435000	Common
chr1_160155000	Common
chr11_61200000	Common
chr11_61420000	Common
chr1_162025000	Common
chr11_62160000	Common
chr1_16320000	Common
chr1_163330000	Common
chr11_63780000	Common
chr11_6380000	Common
chr11_6390000	Common
chr11_64125000	Common
chr11_64545000	Common
chr11_64685000	Common
chr11_64775000	Common
chr11_64780000	Common
chr11_64875000	Common
chr11_65030000	Common
chr11_65100000	Common
chr11_65130000	Common
chr11_65285000	Common
chr1_165560000	Common
chr1_16575000	Common
chr11_66030000	Common
chr11_6620000	Common
chr1_16685000	Common
chr1_167025000	Common
chr11_67165000	Common
chr1_167185000	Common
chr11_67270000	Common
chr1_167685000	Common
chr11_67975000	Common
chr11_68225000	Common
chr11_68670000	Common
chr11_69455000	Common
chr11_69500000	Common
chr11_70050000	Common
chr11_70795000	Common
chr11_71725000	Common
chr1_171770000	Common
chr11_71825000	Common
chr1_171950000	Common
chr11_72140000	Common
chr11_72420000	Common
chr11_72530000	Common
chr1_172710000	Common
chr11_73005000	Common
chr11_73105000	Common
chr11_73465000	Common
chr11_73670000	Common
chr1_17375000	Common
chr1_17380000	Common
chr11_74155000	Common
chr11_74165000	Common
chr1_174225000	Common
chr1_17445000	Common
chr11_74980000	Common
chr11_75140000	Common
chr11_75245000	Common
chr1_17560000	Common
chr11_76430000	Common
chr11_76515000	Common
chr11_76830000	Common
chr11_76900000	Common
chr11_77530000	Common
chr11_77940000	Common
chr1_17815000	Common
chr11_78335000	Common
chr1_178510000	Common
chr1_178740000	Common
chr1_17950000	Common
chr1_179665000	Common
chr1_179785000	Common
chr11_8005000	Common
chr1_180145000	Common
chr1_181135000	Common
chr1_182370000	Common
chr11_82420000	Common
chr11_82570000	Common
chr11_83000000	Common
chr1_183880000	Common
chr1_184020000	Common
chr1_184655000	Common
chr1_1855000	Common
chr11_8585000	Common
chr11_86165000	Common
chr11_86305000	Common
chr11_86640000	Common
chr11_87055000	Common
chr1_18915000	Common
chr1_18920000	Common
chr11_9155000	Common
chr11_9180000	Common
chr1_19195000	Common
chr11_93395000	Common
chr11_93465000	Common
chr11_94800000	Common
chr11_94880000	Common
chr11_95975000	Common
chr11_96075000	Common
chr11_9635000	Common
chr11_9770000	Common
chr1_19815000	Common
chr11_9880000	Common
chr1_201525000	Common
chr1_201665000	Common
chr1_201675000	Common
chr1_201850000	Common
chr1_201950000	Common
chr1_202975000	Common
chr1_202995000	Common
chr1_203235000	Common
chr1_203455000	Common
chr1_203470000	Common
chr1_203680000	Common
chr1_203830000	Common
chr1_204380000	Common
chr1_204915000	Common
chr1_205490000	Common
chr1_205625000	Common
chr1_205870000	Common
chr1_205920000	Common
chr1_206650000	Common
chr1_20820000	Common
chr12_101675000	Common
chr12_103275000	Common
chr12_108150000	Common
chr12_109050000	Common
chr12_109680000	Common
chr12_110035000	Common
chr12_110215000	Common
chr12_111045000	Common
chr12_111360000	Common
chr12_112840000	Common
chr12_113625000	Common
chr12_113875000	Common
chr12_118810000	Common
chr12_1190000	Common
chr1_2120000	Common
chr1_212000000	Common
chr12_120630000	Common
chr12_120725000	Common
chr12_120875000	Common
chr12_12185000	Common
chr12_121915000	Common
chr12_122120000	Common
chr12_122125000	Common
chr12_122330000	Common
chr12_122620000	Common
chr12_122980000	Common
chr12_123235000	Common
chr12_123845000	Common
chr12_125390000	Common
chr1_212955000	Common
chr12_12965000	Common
chr12_130515000	Common
chr12_130825000	Common
chr12_130880000	Common
chr12_13245000	Common
chr12_133840000	Common
chr12_14395000	Common
chr12_15145000	Common
chr1_21550000	Common
chr1_21690000	Common
chr12_1905000	Common
chr1_220150000	Common
chr1_220850000	Common
chr12_22565000	Common
chr12_22780000	Common
chr1_222965000	Common
chr1_223305000	Common
chr1_224545000	Common
chr1_225130000	Common
chr12_25145000	Common
chr1_225660000	Common
chr1_225955000	Common
chr1_225960000	Common
chr1_226185000	Common
chr1_226245000	Common
chr1_226310000	Common
chr1_227010000	Common
chr12_27165000	Common
chr1_22745000	Common
chr1_227910000	Common
chr1_228265000	Common
chr1_229390000	Common
chr1_229770000	Common
chr1_22995000	Common
chr12_3065000	Common
chr12_3155000	Common
chr12_32210000	Common
chr12_32460000	Common
chr1_23255000	Common
chr12_32830000	Common
chr12_32905000	Common
chr12_32910000	Common
chr1_23300000	Common
chr1_234610000	Common
chr1_234625000	Common
chr1_234735000	Common
chr1_234745000	Common
chr1_234855000	Common
chr1_23525000	Common
chr1_235490000	Common
chr1_235580000	Common
chr1_236130000	Common
chr1_23870000	Common
chr1_23970000	Common
chr12_40400000	Common
chr12_40500000	Common
chr1_242165000	Common
chr12_42715000	Common
chr12_44150000	Common
chr12_44280000	Common
chr1_244610000	Common
chr1_245000000	Common
chr1_245135000	Common
chr1_24525000	Common
chr12_45340000	Common
chr1_24715000	Common
chr1_24740000	Common
chr12_48100000	Common
chr12_49390000	Common
chr12_49450000	Common
chr12_49520000	Common
chr12_49525000	Common
chr12_49650000	Common
chr12_49745000	Common
chr12_49760000	Common
chr12_50235000	Common
chr12_50460000	Common
chr12_50570000	Common
chr12_50895000	Common
chr12_51140000	Common
chr12_51815000	Common
chr12_51920000	Common
chr1_25245000	Common
chr12_52770000	Common
chr12_53690000	Common
chr12_53715000	Common
chr12_54070000	Common
chr12_54155000	Common
chr12_54610000	Common
chr12_54770000	Common
chr12_56135000	Common
chr12_56210000	Common
chr12_56220000	Common
chr12_56315000	Common
chr12_56505000	Common
chr12_56510000	Common
chr12_56580000	Common
chr12_56585000	Common
chr12_57145000	Common
chr12_57400000	Common
chr12_57510000	Common
chr12_57915000	Common
chr12_6155000	Common
chr12_63185000	Common
chr12_6390000	Common
chr12_64790000	Common
chr12_65005000	Common
chr12_65085000	Common
chr12_65195000	Common
chr12_65510000	Common
chr12_680000	Common
chr12_69975000	Common
chr1_27015000	Common
chr12_70635000	Common
chr12_70980000	Common
chr1_27110000	Common
chr12_71110000	Common
chr1_27620000	Common
chr12_77010000	Common
chr12_77185000	Common
chr1_27720000	Common
chr1_27725000	Common
chr1_27930000	Common
chr12_80080000	Common
chr1_28305000	Common
chr1_28415000	Common
chr12_89740000	Common
chr12_89745000	Common
chr1_28975000	Common
chr1_29200000	Common
chr12_92965000	Common
chr12_93380000	Common
chr12_95510000	Common
chr1_29560000	Common
chr13_100550000	Common
chr13_113260000	Common
chr13_114900000	Common
chr13_114990000	Common
chr1_31190000	Common
chr1_31625000	Common
chr1_31905000	Common
chr1_32010000	Common
chr1_32110000	Common
chr13_21275000	Common
chr13_22050000	Common
chr13_22060000	Common
chr13_23370000	Common
chr1_32475000	Common
chr13_25150000	Common
chr13_25250000	Common
chr13_27845000	Common
chr13_28405000	Common
chr13_31040000	Common
chr1_33110000	Common
chr13_31245000	Common
chr13_31375000	Common
chr1_33550000	Common
chr1_33935000	Common
chr1_34080000	Common
chr13_42535000	Common
chr13_48805000	Common
chr13_52025000	Common
chr13_52150000	Common
chr1_35325000	Common
chr1_35655000	Common
chr1_36105000	Common
chr1_36555000	Common
chr13_78695000	Common
chr13_78700000	Common
chr13_79985000	Common
chr1_38450000	Common
chr1_39565000	Common
chr1_39655000	Common
chr1_39735000	Common
chr13_97765000	Common
chr13_97865000	Common
chr13_98625000	Common
chr1_40045000	Common
chr1_40195000	Common
chr1_40365000	Common
chr14_100845000	Common
chr14_102225000	Common
chr14_102410000	Common
chr14_102780000	Common
chr14_102980000	Common
chr14_104030000	Common
chr14_105110000	Common
chr14_105190000	Common
chr14_105215000	Common
chr1_41320000	Common
chr1_41700000	Common
chr14_21070000	Common
chr14_21160000	Common
chr14_21335000	Common
chr14_21460000	Common
chr14_22850000	Common
chr14_22855000	Common
chr14_23025000	Common
chr14_23790000	Common
chr14_23930000	Common
chr14_23940000	Common
chr1_42805000	Common
chr1_43235000	Common
chr1_43370000	Common
chr14_34795000	Common
chr14_35005000	Common
chr1_43535000	Common
chr14_37625000	Common
chr14_38060000	Common
chr14_39570000	Common
chr14_39640000	Common
chr14_45365000	Common
chr1_44785000	Common
chr14_50235000	Common
chr14_50330000	Common
chr14_50570000	Common
chr14_50995000	Common
chr1_45295000	Common
chr14_55910000	Common
chr14_57665000	Common
chr14_58560000	Common
chr14_58960000	Common
chr1_45955000	Common
chr14_59590000	Common
chr14_60055000	Common
chr14_64240000	Common
chr14_64805000	Common
chr14_64965000	Common
chr14_65230000	Common
chr14_68280000	Common
chr14_69690000	Common
chr14_69710000	Common
chr14_73935000	Common
chr14_74955000	Common
chr14_75375000	Common
chr14_75565000	Common
chr14_75595000	Common
chr1_47645000	Common
chr14_76510000	Common
chr1_47775000	Common
chr1_47900000	Common
chr14_90860000	Common
chr14_93255000	Common
chr14_93795000	Common
chr14_95900000	Common
chr14_96460000	Common
chr14_96890000	Common
chr14_97045000	Common
chr14_97205000	Common
chr15_101545000	Common
chr1_51175000	Common
chr1_52085000	Common
chr1_52345000	Common
chr15_31420000	Common
chr15_33285000	Common
chr15_40330000	Common
chr15_41185000	Common
chr15_41195000	Common
chr15_41405000	Common
chr15_41835000	Common
chr15_42120000	Common
chr15_42265000	Common
chr15_42355000	Common
chr15_44825000	Common
chr1_54515000	Common
chr15_45750000	Common
chr15_48395000	Common
chr1_54870000	Common
chr1_54950000	Common
chr15_55490000	Common
chr15_55590000	Common
chr15_55930000	Common
chr15_55940000	Common
chr15_56540000	Common
chr15_57210000	Common
chr15_57425000	Common
chr15_58520000	Common
chr15_59820000	Common
chr15_59945000	Common
chr15_62195000	Common
chr15_62355000	Common
chr15_63565000	Common
chr15_63580000	Common
chr15_63750000	Common
chr15_63890000	Common
chr15_64450000	Common
chr15_65025000	Common
chr15_65320000	Common
chr15_65480000	Common
chr15_66210000	Common
chr15_66785000	Common
chr15_66990000	Common
chr15_68600000	Common
chr15_68845000	Common
chr15_68965000	Common
chr15_70390000	Common
chr15_70780000	Common
chr15_71115000	Common
chr15_71180000	Common
chr15_71405000	Common
chr15_71730000	Common
chr15_74905000	Common
chr15_74920000	Common
chr15_75055000	Common
chr15_75060000	Common
chr15_75130000	Common
chr15_75660000	Common
chr15_75740000	Common
chr15_75745000	Common
chr15_76095000	Common
chr15_76435000	Common
chr15_77840000	Common
chr15_77920000	Common
chr15_78395000	Common
chr15_78405000	Common
chr15_78545000	Common
chr15_79320000	Common
chr15_81075000	Common
chr15_81555000	Common
chr15_84125000	Common
chr15_84225000	Common
chr15_85470000	Common
chr15_89390000	Common
chr15_89740000	Common
chr15_90115000	Common
chr15_90430000	Common
chr15_90440000	Common
chr15_90830000	Common
chr15_91260000	Common
chr15_91590000	Common
chr15_92620000	Common
chr15_93465000	Common
chr15_98295000	Common
chr15_99185000	Common
chr15_99395000	Common
chr15_99635000	Common
chr15_99785000	Common
chr16_1100000	Common
chr16_11350000	Common
chr16_11500000	Common
chr16_1155000	Common
chr16_15850000	Common
chr16_15950000	Common
chr16_1655000	Common
chr16_18990000	Common
chr16_19080000	Common
chr16_19190000	Common
chr16_19380000	Common
chr16_19570000	Common
chr16_19895000	Common
chr16_19915000	Common
chr16_20815000	Common
chr16_22110000	Common
chr16_22195000	Common
chr16_22305000	Common
chr16_2320000	Common
chr16_24055000	Common
chr16_24515000	Common
chr16_24550000	Common
chr16_25285000	Common
chr16_27375000	Common
chr16_28875000	Common
chr16_28955000	Common
chr16_30445000	Common
chr1_6305000	Common
chr16_30535000	Common
chr16_3075000	Common
chr16_30785000	Common
chr16_31460000	Common
chr16_34170000	Common
chr16_35280000	Common
chr16_3925000	Common
chr1_6400000	Common
chr1_6405000	Common
chr16_4460000	Common
chr16_5010000	Common
chr1_65290000	Common
chr1_65310000	Common
chr1_65525000	Common
chr16_56735000	Common
chr16_57335000	Common
chr16_57565000	Common
chr16_57595000	Common
chr16_57690000	Common
chr16_57765000	Common
chr16_57930000	Common
chr16_58525000	Common
chr16_58545000	Common
chr16_66905000	Common
chr1_66715000	Common
chr16_67835000	Common
chr16_67845000	Common
chr16_68120000	Common
chr16_68550000	Common
chr16_68735000	Common
chr16_69155000	Common
chr16_69170000	Common
chr16_69340000	Common
chr16_69500000	Common
chr16_69970000	Common
chr16_70405000	Common
chr16_70560000	Common
chr1_6765000	Common
chr16_77620000	Common
chr1_68150000	Common
chr16_81635000	Common
chr16_81920000	Common
chr1_68220000	Common
chr16_83985000	Common
chr16_84095000	Common
chr16_84540000	Common
chr16_84650000	Common
chr16_85000000	Common
chr16_85130000	Common
chr16_85145000	Common
chr16_85840000	Common
chr1_68585000	Common
chr16_860000	Common
chr16_86595000	Common
chr16_8755000	Common
chr16_88505000	Common
chr16_8885000	Common
chr16_89630000	Common
chr17_10515000	Common
chr17_1550000	Common
chr17_15845000	Common
chr17_1615000	Common
chr17_16340000	Common
chr17_16900000	Common
chr17_17255000	Common
chr17_17575000	Common
chr17_19265000	Common
chr17_1955000	Common
chr17_19670000	Common
chr17_19890000	Common
chr17_21015000	Common
chr17_21670000	Common
chr17_25680000	Common
chr17_25925000	Common
chr17_25985000	Common
chr17_26080000	Common
chr17_27055000	Common
chr17_27440000	Common
chr17_27620000	Common
chr17_28110000	Common
chr17_28120000	Common
chr17_28255000	Common
chr17_28420000	Common
chr17_29880000	Common
chr17_30465000	Common
chr17_30770000	Common
chr17_32490000	Common
chr17_33915000	Common
chr17_35770000	Common
chr17_35845000	Common
chr17_36570000	Common
chr17_36575000	Common
chr17_36825000	Common
chr17_36830000	Common
chr17_37020000	Common
chr17_37135000	Common
chr17_37305000	Common
chr17_37415000	Common
chr17_38265000	Common
chr17_38445000	Common
chr17_38515000	Common
chr17_38950000	Common
chr17_40265000	Common
chr17_40555000	Common
chr17_40680000	Common
chr17_40985000	Common
chr17_41105000	Common
chr17_41175000	Common
chr17_41395000	Common
chr17_41465000	Common
chr17_41655000	Common
chr17_41750000	Common
chr17_41760000	Common
chr17_41845000	Common
chr17_42080000	Common
chr17_42605000	Common
chr17_43210000	Common
chr17_4460000	Common
chr17_45570000	Common
chr17_45890000	Common
chr17_46100000	Common
chr17_46215000	Common
chr17_4695000	Common
chr17_46965000	Common
chr17_46985000	Common
chr17_47380000	Common
chr17_47480000	Common
chr17_47495000	Common
chr17_47630000	Common
chr17_47770000	Common
chr17_47785000	Common
chr17_47935000	Common
chr17_4800000	Common
chr17_48085000	Common
chr17_48165000	Common
chr17_48555000	Common
chr17_48620000	Common
chr17_48625000	Common
chr17_48700000	Common
chr17_48780000	Common
chr17_48925000	Common
chr17_49030000	Common
chr17_49235000	Common
chr17_49245000	Common
chr17_4970000	Common
chr17_5145000	Common
chr17_53050000	Common
chr17_53600000	Common
chr17_5485000	Common
chr17_55210000	Common
chr17_55315000	Common
chr17_56070000	Common
chr17_57515000	Common
chr17_59490000	Common
chr17_60780000	Common
chr17_61045000	Common
chr17_61690000	Common
chr17_61915000	Common
chr17_62225000	Common
chr17_62655000	Common
chr17_64165000	Common
chr17_65370000	Common
chr17_65475000	Common
chr17_66255000	Common
chr17_67325000	Common
chr17_67515000	Common
chr17_70330000	Common
chr17_70535000	Common
chr17_70550000	Common
chr17_7090000	Common
chr17_72195000	Common
chr17_7250000	Common
chr17_7255000	Common
chr17_73035000	Common
chr17_73105000	Common
chr17_73415000	Common
chr17_73900000	Common
chr17_74105000	Common
chr17_74295000	Common
chr17_74715000	Common
chr17_75080000	Common
chr17_75495000	Common
chr1_77610000	Common
chr17_76100000	Common
chr17_7625000	Common
chr17_76250000	Common
chr17_77815000	Common
chr17_77965000	Common
chr17_79095000	Common
chr17_79210000	Common
chr17_7960000	Common
chr17_79980000	Common
chr17_79985000	Common
chr17_80290000	Common
chr17_80405000	Common
chr17_80605000	Common
chr1_7845000	Common
chr17_895000	Common
chr1_8010000	Common
chr18_12665000	Common
chr18_18510000	Common
chr18_18760000	Common
chr18_20610000	Common
chr18_20710000	Common
chr18_280000	Common
chr18_29310000	Common
chr18_3245000	Common
chr18_3445000	Common
chr18_3455000	Common
chr18_3585000	Common
chr18_3595000	Common
chr18_3670000	Common
chr18_43425000	Common
chr18_44730000	Common
chr1_84610000	Common
chr1_84895000	Common
chr18_5055000	Common
chr1_85070000	Common
chr1_85245000	Common
chr1_85410000	Common
chr18_55710000	Common
chr18_56335000	Common
chr18_56910000	Common
chr18_57120000	Common
chr18_57655000	Common
chr1_86045000	Common
chr1_86165000	Common
chr18_6545000	Common
chr18_67775000	Common
chr1_86845000	Common
chr1_86980000	Common
chr18_7190000	Common
chr18_72155000	Common
chr18_77295000	Common
chr1_8910000	Common
chr1_89360000	Common
chr1_90100000	Common
chr1_90265000	Common
chr1_9065000	Common
chr1_9070000	Common
chr19_10030000	Common
chr19_10230000	Common
chr19_10360000	Common
chr19_10365000	Common
chr19_10675000	Common
chr19_11040000	Common
chr19_11480000	Common
chr19_11485000	Common
chr19_11600000	Common
chr19_1275000	Common
chr19_13205000	Common
chr19_13385000	Common
chr19_13695000	Common
chr19_13835000	Common
chr19_13870000	Common
chr19_13980000	Common
chr19_13990000	Common
chr19_14685000	Common
chr19_14795000	Common
chr1_915000	Common
chr1_9160000	Common
chr19_17175000	Common
chr19_17315000	Common
chr19_17890000	Common
chr19_17965000	Common
chr19_17970000	Common
chr19_18450000	Common
chr19_18530000	Common
chr19_19250000	Common
chr19_19475000	Common
chr19_2015000	Common
chr19_2095000	Common
chr19_2230000	Common
chr19_2640000	Common
chr19_2940000	Common
chr19_2950000	Common
chr19_2955000	Common
chr19_30095000	Common
chr19_30205000	Common
chr19_30360000	Common
chr19_30535000	Common
chr19_3180000	Common
chr19_3280000	Common
chr19_33070000	Common
chr19_33615000	Common
chr19_33920000	Common
chr19_34725000	Common
chr19_34845000	Common
chr1_93640000	Common
chr19_38710000	Common
chr19_38720000	Common
chr19_38995000	Common
chr1_93910000	Common
chr19_39220000	Common
chr19_39225000	Common
chr19_39420000	Common
chr19_39605000	Common
chr19_3965000	Common
chr19_39685000	Common
chr19_39925000	Common
chr19_40645000	Common
chr19_40725000	Common
chr19_41140000	Common
chr19_4205000	Common
chr19_4215000	Common
chr19_4245000	Common
chr19_42460000	Common
chr19_44035000	Common
chr1_94510000	Common
chr19_45165000	Common
chr19_45185000	Common
chr19_45280000	Common
chr19_45750000	Common
chr19_46000000	Common
chr19_46195000	Common
chr19_46515000	Common
chr19_46525000	Common
chr19_46770000	Common
chr19_46780000	Common
chr19_47105000	Common
chr19_47350000	Common
chr19_47780000	Common
chr19_47935000	Common
chr19_48020000	Common
chr19_48100000	Common
chr19_49140000	Common
chr19_49285000	Common
chr19_49585000	Common
chr19_49715000	Common
chr19_49730000	Common
chr19_49865000	Common
chr19_49950000	Common
chr19_5035000	Common
chr19_51285000	Common
chr19_51515000	Common
chr19_51790000	Common
chr19_54665000	Common
chr19_54985000	Common
chr1_9555000	Common
chr19_55785000	Common
chr19_55795000	Common
chr19_55895000	Common
chr19_56215000	Common
chr19_5900000	Common
chr1_9645000	Common
chr19_6515000	Common
chr19_6860000	Common
chr19_7750000	Common
chr19_920000	Common
chr1_9925000	Common
chr1_9930000	Common
chr20_10415000	Common
chr20_10520000	Common
chr20_10530000	Common
chr20_1095000	Common
chr20_1290000	Common
chr20_1870000	Common
chr20_2180000	Common
chr20_22660000	Common
chr20_2325000	Common
chr20_2435000	Common
chr20_25045000	Common
chr20_2855000	Common
chr20_3010000	Common
chr20_3025000	Common
chr20_30325000	Common
chr20_30620000	Common
chr20_30690000	Common
chr20_30790000	Common
chr20_31240000	Common
chr20_31255000	Common
chr20_31680000	Common
chr20_32890000	Common
chr20_34035000	Common
chr20_34530000	Common
chr20_35400000	Common
chr20_35580000	Common
chr20_35725000	Common
chr20_35805000	Common
chr20_36015000	Common
chr20_36160000	Common
chr20_36190000	Common
chr20_36530000	Common
chr20_36850000	Common
chr20_36855000	Common
chr20_37040000	Common
chr20_39595000	Common
chr20_4065000	Common
chr20_4070000	Common
chr20_42075000	Common
chr20_42375000	Common
chr20_42830000	Common
chr20_42845000	Common
chr20_42935000	Common
chr20_43010000	Common
chr20_43015000	Common
chr20_43095000	Common
chr20_43375000	Common
chr20_43505000	Common
chr20_43735000	Common
chr20_44080000	Common
chr20_44595000	Common
chr20_45900000	Common
chr20_46010000	Common
chr20_46260000	Common
chr20_47445000	Common
chr20_48150000	Common
chr20_48225000	Common
chr20_48795000	Common
chr20_49410000	Common
chr20_50250000	Common
chr20_5085000	Common
chr20_5100000	Common
chr20_52185000	Common
chr20_525000	Common
chr20_54965000	Common
chr20_55660000	Common
chr20_55920000	Common
chr20_55940000	Common
chr20_56070000	Common
chr20_56805000	Common
chr20_57220000	Common
chr20_5765000	Common
chr20_58345000	Common
chr20_60875000	Common
chr20_60960000	Common
chr20_62060000	Common
chr20_625000	Common
chr20_795000	Common
chr20_8710000	Common
chr2_100875000	Common
chr2_101175000	Common
chr2_101345000	Common
chr2_102310000	Common
chr2_106360000	Common
chr2_10830000	Common
chr2_110105000	Common
chr2_112645000	Common
chr2_114510000	Common
chr2_114645000	Common
chr2_11720000	Common
chr2_119635000	Common
chr2_121435000	Common
chr2_121450000	Common
chr2_121845000	Common
chr2_122110000	Common
chr2_122290000	Common
chr2_127950000	Common
chr21_28095000	Common
chr2_128285000	Common
chr2_128780000	Common
chr2_129075000	Common
chr21_32560000	Common
chr2_133100000	Common
chr21_33760000	Common
chr21_35290000	Common
chr21_35445000	Common
chr2_136740000	Common
chr21_37415000	Common
chr21_40105000	Common
chr21_40555000	Common
chr21_41500000	Common
chr21_42470000	Common
chr21_43430000	Common
chr21_44925000	Common
chr21_45430000	Common
chr21_45760000	Common
chr21_46215000	Common
chr21_46560000	Common
chr21_46710000	Common
chr21_47555000	Common
chr2_149265000	Common
chr2_152465000	Common
chr2_152880000	Common
chr2_153045000	Common
chr2_153620000	Common
chr2_163010000	Common
chr2_163200000	Common
chr2_169200000	Common
chr2_171675000	Common
chr2_171780000	Common
chr2_172865000	Common
chr2_173890000	Common
chr2_175320000	Common
chr2_176225000	Common
chr2_181845000	Common
chr2_18560000	Common
chr2_187720000	Common
chr2_188325000	Common
chr2_190520000	Common
chr2_190625000	Common
chr2_192675000	Common
chr2_196525000	Common
chr2_198240000	Common
chr2_198570000	Common
chr2_199175000	Common
chr2_200840000	Common
chr2_201170000	Common
chr2_201565000	Common
chr2_201755000	Common
chr2_201930000	Common
chr2_202100000	Common
chr2_20295000	Common
chr2_20305000	Common
chr2_203440000	Common
chr2_204100000	Common
chr2_204310000	Common
chr2_20640000	Common
chr2_207020000	Common
chr2_208395000	Common
chr2_208490000	Common
chr2_209130000	Common
chr2_209220000	Common
chr2_210290000	Common
chr2_217375000	Common
chr22_17555000	Common
chr22_17650000	Common
chr22_18205000	Common
chr2_219270000	Common
chr2_219435000	Common
chr22_19470000	Common
chr2_219510000	Common
chr22_19620000	Common
chr2_219710000	Common
chr22_19715000	Common
chr2_220165000	Common
chr2_220245000	Common
chr22_20250000	Common
chr2_220255000	Common
chr2_220400000	Common
chr2_220405000	Common
chr22_21050000	Common
chr22_23295000	Common
chr22_24110000	Common
chr22_24190000	Common
chr2_224535000	Common
chr22_25160000	Common
chr2_225520000	Common
chr2_226520000	Common
chr2_227985000	Common
chr22_28215000	Common
chr2_228430000	Common
chr2_228520000	Common
chr2_228625000	Common
chr22_28985000	Common
chr22_29785000	Common
chr22_30780000	Common
chr2_230935000	Common
chr22_31150000	Common
chr22_31160000	Common
chr22_31475000	Common
chr2_231675000	Common
chr2_231855000	Common
chr22_32060000	Common
chr2_232315000	Common
chr2_232330000	Common
chr2_232465000	Common
chr2_233200000	Common
chr2_233310000	Common
chr2_233400000	Common
chr2_236505000	Common
chr22_37175000	Common
chr2_237980000	Common
chr22_38000000	Common
chr22_38005000	Common
chr2_238485000	Common
chr22_39405000	Common
chr22_39710000	Common
chr22_40440000	Common
chr22_41035000	Common
chr2_241090000	Common
chr2_241165000	Common
chr2_241790000	Common
chr2_242005000	Common
chr22_42085000	Common
chr22_42565000	Common
chr22_42660000	Common
chr2_242675000	Common
chr2_242820000	Common
chr22_43015000	Common
chr22_43485000	Common
chr22_43780000	Common
chr22_44380000	Common
chr22_45835000	Common
chr22_46040000	Common
chr22_46255000	Common
chr22_46390000	Common
chr22_46510000	Common
chr22_46520000	Common
chr22_50685000	Common
chr22_50780000	Common
chr2_25195000	Common
chr2_25355000	Common
chr2_27170000	Common
chr2_27250000	Common
chr2_27310000	Common
chr2_27430000	Common
chr2_28110000	Common
chr2_28975000	Common
chr2_30935000	Common
chr2_32230000	Common
chr2_32995000	Common
chr2_33170000	Common
chr2_33820000	Common
chr2_36575000	Common
chr2_38965000	Common
chr2_42310000	Common
chr2_42320000	Common
chr2_43050000	Common
chr2_43170000	Common
chr2_43360000	Common
chr2_43450000	Common
chr2_45730000	Common
chr2_46685000	Common
chr2_46690000	Common
chr2_47215000	Common
chr2_47400000	Common
chr2_47650000	Common
chr2_48135000	Common
chr2_48330000	Common
chr2_54315000	Common
chr2_54745000	Common
chr2_54950000	Common
chr2_61765000	Common
chr2_62640000	Common
chr2_62680000	Common
chr2_64555000	Common
chr2_64870000	Common
chr2_64970000	Common
chr2_65275000	Common
chr2_65660000	Common
chr2_65665000	Common
chr2_68670000	Common
chr2_69150000	Common
chr2_69235000	Common
chr2_69940000	Common
chr2_69945000	Common
chr2_69950000	Common
chr2_70050000	Common
chr2_70530000	Common
chr2_70870000	Common
chr2_71085000	Common
chr2_71175000	Common
chr2_71745000	Common
chr2_72375000	Common
chr2_72985000	Common
chr2_73115000	Common
chr2_73200000	Common
chr2_73215000	Common
chr2_73295000	Common
chr2_73440000	Common
chr2_73520000	Common
chr2_85285000	Common
chr2_85645000	Common
chr2_85955000	Common
chr2_86040000	Common
chr2_86045000	Common
chr2_9280000	Common
chr2_95985000	Common
chr2_97475000	Common
chr2_99220000	Common
chr2_99955000	Common
chr3_100115000	Common
chr3_10070000	Common
chr3_101390000	Common
chr3_101950000	Common
chr3_11095000	Common
chr3_112280000	Common
chr3_112355000	Common
chr3_112755000	Common
chr3_113465000	Common
chr3_113545000	Common
chr3_115415000	Common
chr3_116475000	Common
chr3_11695000	Common
chr3_122395000	Common
chr3_122750000	Common
chr3_124280000	Common
chr3_124620000	Common
chr3_125630000	Common
chr3_126695000	Common
chr3_127260000	Common
chr3_128325000	Common
chr3_128880000	Common
chr3_128965000	Common
chr3_129205000	Common
chr3_129540000	Common
chr3_130615000	Common
chr3_131755000	Common
chr3_133375000	Common
chr3_133640000	Common
chr3_134020000	Common
chr3_134025000	Common
chr3_134090000	Common
chr3_134200000	Common
chr3_13690000	Common
chr3_13700000	Common
chr3_138315000	Common
chr3_13930000	Common
chr3_141025000	Common
chr3_141460000	Common
chr3_141590000	Common
chr3_14160000	Common
chr3_142715000	Common
chr3_14510000	Common
chr3_145775000	Common
chr3_146360000	Common
chr3_148080000	Common
chr3_14830000	Common
chr3_148985000	Common
chr3_148990000	Common
chr3_149200000	Common
chr3_14960000	Common
chr3_149685000	Common
chr3_149945000	Common
chr3_150225000	Common
chr3_15105000	Common
chr3_151560000	Common
chr3_15305000	Common
chr3_156390000	Common
chr3_156795000	Common
chr3_157320000	Common
chr3_158515000	Common
chr3_159725000	Common
chr3_160285000	Common
chr3_16090000	Common
chr3_160990000	Common
chr3_16215000	Common
chr3_16290000	Common
chr3_167755000	Common
chr3_167890000	Common
chr3_167925000	Common
chr3_169890000	Common
chr3_170020000	Common
chr3_170130000	Common
chr3_17300000	Common
chr3_176915000	Common
chr3_182900000	Common
chr3_183730000	Common
chr3_183845000	Common
chr3_184275000	Common
chr3_185205000	Common
chr3_185965000	Common
chr3_185990000	Common
chr3_186255000	Common
chr3_187035000	Common
chr3_189665000	Common
chr3_189680000	Common
chr3_189915000	Common
chr3_192530000	Common
chr3_193850000	Common
chr3_193860000	Common
chr3_194190000	Common
chr3_194395000	Common
chr3_194975000	Common
chr3_195195000	Common
chr3_195930000	Common
chr3_32545000	Common
chr3_32975000	Common
chr3_36750000	Common
chr3_40495000	Common
chr3_42150000	Common
chr3_45260000	Common
chr3_45630000	Common
chr3_48475000	Common
chr3_48590000	Common
chr3_48595000	Common
chr3_48700000	Common
chr3_49205000	Common
chr3_49705000	Common
chr3_49760000	Common
chr3_50120000	Common
chr3_50150000	Common
chr3_50600000	Common
chr3_51535000	Common
chr3_52030000	Common
chr3_52180000	Common
chr3_52250000	Common
chr3_52440000	Common
chr3_52565000	Common
chr3_52715000	Common
chr3_53140000	Common
chr3_56735000	Common
chr3_57025000	Common
chr3_57115000	Common
chr3_57390000	Common
chr3_58290000	Common
chr3_58410000	Common
chr3_58620000	Common
chr3_62185000	Common
chr3_62560000	Common
chr3_64010000	Common
chr3_71915000	Common
chr3_73150000	Common
chr3_79075000	Common
chr3_93705000	Common
chr3_9520000	Common
chr3_98535000	Common
chr3_98715000	Common
chr3_99975000	Common
chr4_110315000	Common
chr4_110735000	Common
chr4_113555000	Common
chr4_115310000	Common
chr4_126670000	Common
chr4_129365000	Common
chr4_129730000	Common
chr4_140095000	Common
chr4_140230000	Common
chr4_141170000	Common
chr4_145080000	Common
chr4_154060000	Common
chr4_156290000	Common
chr4_159775000	Common
chr4_164475000	Common
chr4_169835000	Common
chr4_169840000	Common
chr4_169930000	Common
chr4_17640000	Common
chr4_17805000	Common
chr4_25780000	Common
chr4_26325000	Common
chr4_38315000	Common
chr4_39980000	Common
chr4_40050000	Common
chr4_41280000	Common
chr4_4250000	Common
chr4_4340000	Common
chr4_47840000	Common
chr4_47915000	Common
chr4_55095000	Common
chr4_5995000	Common
chr4_6330000	Common
chr4_6715000	Common
chr4_7190000	Common
chr4_75785000	Common
chr4_77430000	Common
chr4_83930000	Common
chr4_84030000	Common
chr4_84180000	Common
chr4_84405000	Common
chr4_84560000	Common
chr4_89130000	Common
chr5_10445000	Common
chr5_10635000	Common
chr5_134095000	Common
chr5_136115000	Common
chr5_136830000	Common
chr5_139010000	Common
chr5_139345000	Common
chr5_139545000	Common
chr5_140015000	Common
chr5_140100000	Common
chr5_140945000	Common
chr5_141260000	Common
chr5_141520000	Common
chr5_142090000	Common
chr5_14270000	Common
chr5_145830000	Common
chr5_145910000	Common
chr5_14660000	Common
chr5_148415000	Common
chr5_148510000	Common
chr5_14865000	Common
chr5_148815000	Common
chr5_149215000	Common
chr5_149370000	Common
chr5_149510000	Common
chr5_149740000	Common
chr5_149820000	Common
chr5_149830000	Common
chr5_149940000	Common
chr5_150365000	Common
chr5_151035000	Common
chr5_151200000	Common
chr5_151890000	Common
chr5_154025000	Common
chr5_154030000	Common
chr5_154130000	Common
chr5_154235000	Common
chr5_154315000	Common
chr5_156565000	Common
chr5_159620000	Common
chr5_159930000	Common
chr5_168000000	Common
chr5_169845000	Common
chr5_169860000	Common
chr5_170055000	Common
chr5_171620000	Common
chr5_172705000	Common
chr5_172710000	Common
chr5_173045000	Common
chr5_174955000	Common
chr5_176735000	Common
chr5_178050000	Common
chr5_178325000	Common
chr5_180675000	Common
chr5_320000	Common
chr5_32440000	Common
chr5_37365000	Common
chr5_38440000	Common
chr5_39375000	Common
chr5_40880000	Common
chr5_52210000	Common
chr5_54450000	Common
chr5_55005000	Common
chr5_55215000	Common
chr5_56200000	Common
chr5_61695000	Common
chr5_66525000	Common
chr5_72110000	Common
chr5_72515000	Common
chr5_74060000	Common
chr5_76320000	Common
chr5_78420000	Common
chr5_79780000	Common
chr5_81145000	Common
chr5_89825000	Common
chr6_105525000	Common
chr6_106780000	Common
chr6_106885000	Common
chr6_108275000	Common
chr6_108830000	Common
chr6_110360000	Common
chr6_111580000	Common
chr6_11655000	Common
chr6_117290000	Common
chr6_122790000	Common
chr6_123165000	Common
chr6_123715000	Common
chr6_125170000	Common
chr6_12600000	Common
chr6_133145000	Common
chr6_134235000	Common
chr6_137970000	Common
chr6_138425000	Common
chr6_139090000	Common
chr6_13910000	Common
chr6_144420000	Common
chr6_148490000	Common
chr6_150245000	Common
chr6_150255000	Common
chr6_150735000	Common
chr6_154995000	Common
chr6_155495000	Common
chr6_157005000	Common
chr6_157095000	Common
chr6_159420000	Common
chr6_16210000	Common
chr6_166810000	Common
chr6_167360000	Common
chr6_169285000	Common
chr6_170330000	Common
chr6_170860000	Common
chr6_17705000	Common
chr6_24275000	Common
chr6_24395000	Common
chr6_26205000	Common
chr6_27435000	Common
chr6_27570000	Common
chr6_29815000	Common
chr6_30180000	Common
chr6_30315000	Common
chr6_30785000	Common
chr6_31460000	Common
chr6_31510000	Common
chr6_31585000	Common
chr6_32845000	Common
chr6_32955000	Common
chr6_32965000	Common
chr6_33245000	Common
chr6_33535000	Common
chr6_33545000	Common
chr6_34015000	Common
chr6_34120000	Common
chr6_34130000	Common
chr6_34215000	Common
chr6_34220000	Common
chr6_34380000	Common
chr6_34575000	Common
chr6_35110000	Common
chr6_35435000	Common
chr6_36160000	Common
chr6_36575000	Common
chr6_36725000	Common
chr6_36730000	Common
chr6_36835000	Common
chr6_36980000	Common
chr6_37450000	Common
chr6_37540000	Common
chr6_37660000	Common
chr6_37990000	Common
chr6_39130000	Common
chr6_41045000	Common
chr6_41750000	Common
chr6_41755000	Common
chr6_41910000	Common
chr6_42010000	Common
chr6_42015000	Common
chr6_42420000	Common
chr6_42850000	Common
chr6_42865000	Common
chr6_43130000	Common
chr6_43135000	Common
chr6_43480000	Common
chr6_43735000	Common
chr6_44230000	Common
chr6_45385000	Common
chr6_46375000	Common
chr6_47745000	Common
chr6_50585000	Common
chr6_52265000	Common
chr6_52285000	Common
chr6_52860000	Common
chr6_52925000	Common
chr6_53355000	Common
chr6_53820000	Common
chr6_55840000	Common
chr6_56565000	Common
chr6_58140000	Common
chr6_58775000	Common
chr6_71395000	Common
chr6_74220000	Common
chr6_74445000	Common
chr6_83775000	Common
chr6_84220000	Common
chr6_90350000	Common
chr6_91005000	Common
chr6_97500000	Common
chr7_100020000	Common
chr7_100290000	Common
chr7_100300000	Common
chr7_1010000	Common
chr7_101165000	Common
chr7_1015000	Common
chr7_102710000	Common
chr7_102925000	Common
chr7_104500000	Common
chr7_104745000	Common
chr7_105515000	Common
chr7_105800000	Common
chr7_107380000	Common
chr7_107385000	Common
chr7_1105000	Common
chr7_117035000	Common
chr7_127760000	Common
chr7_128745000	Common
chr7_128855000	Common
chr7_129295000	Common
chr7_129465000	Common
chr7_134115000	Common
chr7_134195000	Common
chr7_134295000	Common
chr7_134830000	Common
chr7_137690000	Common
chr7_138910000	Common
chr7_139875000	Common
chr7_141345000	Common
chr7_14730000	Common
chr7_14750000	Common
chr7_148390000	Common
chr7_149115000	Common
chr7_149465000	Common
chr7_150720000	Common
chr7_151150000	Common
chr7_151455000	Common
chr7_154795000	Common
chr7_154960000	Common
chr7_155170000	Common
chr7_156925000	Common
chr7_157180000	Common
chr7_159125000	Common
chr7_1605000	Common
chr7_17020000	Common
chr7_17975000	Common
chr7_18390000	Common
chr7_22535000	Common
chr7_22765000	Common
chr7_23590000	Common
chr7_24850000	Common
chr7_2505000	Common
chr7_2600000	Common
chr7_26240000	Common
chr7_26400000	Common
chr7_26705000	Common
chr7_26895000	Common
chr7_2725000	Common
chr7_2755000	Common
chr7_29140000	Common
chr7_29980000	Common
chr7_30320000	Common
chr7_30450000	Common
chr7_30540000	Common
chr7_31020000	Common
chr7_35660000	Common
chr7_35835000	Common
chr7_35945000	Common
chr7_360000	Common
chr7_36020000	Common
chr7_36025000	Common
chr7_39990000	Common
chr7_43620000	Common
chr7_44890000	Common
chr7_45190000	Common
chr7_47860000	Common
chr7_4810000	Common
chr7_48145000	Common
chr7_51230000	Common
chr7_5525000	Common
chr7_5530000	Common
chr7_5600000	Common
chr7_56035000	Common
chr7_5725000	Common
chr7_6480000	Common
chr7_7135000	Common
chr7_73005000	Common
chr7_73145000	Common
chr7_73270000	Common
chr7_73280000	Common
chr7_73445000	Common
chr7_73475000	Common
chr7_75495000	Common
chr7_75800000	Common
chr7_80545000	Common
chr7_86780000	Common
chr7_910000	Common
chr7_92460000	Common
chr7_93915000	Common
chr7_95155000	Common
chr7_97645000	Common
chr7_98045000	Common
chr7_98635000	Common
chr7_98735000	Common
chr7_99585000	Common
chr7_99675000	Common
chr7_99725000	Common
chr7_99945000	Common
chr8_101140000	Common
chr8_101570000	Common
chr8_101690000	Common
chr8_101835000	Common
chr8_101850000	Common
chr8_102310000	Common
chr8_102645000	Common
chr8_103665000	Common
chr8_103820000	Common
chr8_107865000	Common
chr8_110555000	Common
chr8_120085000	Common
chr8_122655000	Common
chr8_124285000	Common
chr8_124775000	Common
chr8_125550000	Common
chr8_126010000	Common
chr8_134210000	Common
chr8_134220000	Common
chr8_134305000	Common
chr8_134465000	Common
chr8_135700000	Common
chr8_139955000	Common
chr8_141650000	Common
chr8_142080000	Common
chr8_142090000	Common
chr8_144910000	Common
chr8_145155000	Common
chr8_145755000	Common
chr8_146300000	Common
chr8_16635000	Common
chr8_19250000	Common
chr8_19615000	Common
chr8_28480000	Common
chr8_29915000	Common
chr8_30515000	Common
chr8_41690000	Common
chr8_48870000	Common
chr8_49880000	Common
chr8_52755000	Common
chr8_52915000	Common
chr8_52925000	Common
chr8_53015000	Common
chr8_53325000	Common
chr8_56985000	Common
chr8_66625000	Common
chr8_67090000	Common
chr8_67525000	Common
chr8_67805000	Common
chr8_67835000	Common
chr8_70855000	Common
chr8_73920000	Common
chr8_74205000	Common
chr8_74575000	Common
chr8_74890000	Common
chr8_80595000	Common
chr8_80675000	Common
chr8_81400000	Common
chr8_81595000	Common
chr8_8525000	Common
chr8_85540000	Common
chr8_85965000	Common
chr8_8600000	Common
chr8_94830000	Common
chr8_95365000	Common
chr8_95725000	Common
chr8_95905000	Common
chr8_96275000	Common
chr8_99045000	Common
chr9_100665000	Common
chr9_100680000	Common
chr9_101760000	Common
chr9_113385000	Common
chr9_114655000	Common
chr9_114835000	Common
chr9_116205000	Common
chr9_116345000	Common
chr9_116810000	Common
chr9_123830000	Common
chr9_124160000	Common
chr9_125570000	Common
chr9_127295000	Common
chr9_129260000	Common
chr9_129455000	Common
chr9_129465000	Common
chr9_130260000	Common
chr9_130350000	Common
chr9_130680000	Common
chr9_131485000	Common
chr9_132485000	Common
chr9_132560000	Common
chr9_133450000	Common
chr9_133560000	Common
chr9_133580000	Common
chr9_133735000	Common
chr9_135145000	Common
chr9_135285000	Common
chr9_135460000	Common
chr9_135545000	Common
chr9_135675000	Common
chr9_136195000	Common
chr9_136605000	Common
chr9_136855000	Common
chr9_137330000	Common
chr9_139305000	Common
chr9_139375000	Common
chr9_139380000	Common
chr9_139835000	Common
chr9_140130000	Common
chr9_32370000	Common
chr9_32975000	Common
chr9_33720000	Common
chr9_34255000	Common
chr9_34385000	Common
chr9_34605000	Common
chr9_35480000	Common
chr9_36185000	Common
chr9_36400000	Common
[truncated: 35,865 more rows]

## Sheet: genes
Genes in cell type-specific contact domain boundaries
chromosome	boundary_start	boundary_end	gene_chr	gene_start	gend_end	GeneName	overlap	Gene	type
chr10	100000000	100010000	chr10	99894380	100004654	R3HCC1L	4654	ENSG00000166024	HPNE specific
chr10	99895000	99905000	chr10	99894380	100004654	R3HCC1L	10000	ENSG00000166024	HPNE specific
chr10	100000000	100010000	chr10	100007442	100028007	LOXL4	2558	ENSG00000138131	HPNE specific
chr10	100180000	100190000	chr10	100175954	100206720	HPS1	10000	ENSG00000107521	HPNE specific
chr10	100180000	100190000	chr10	100188902	100206720	HPS1	1098	ENSG00000107521	HPNE specific
chr10	101485000	101495000	chr10	101468504	101492423	COX15	7423	ENSG00000014919	HPNE specific
chr10	101485000	101495000	chr10	101491957	101515894	CUTC	3043	ENSG00000119929	HPNE specific
chr10	101600000	101610000	chr10	101542354	101611949	ABCC2	10000	ENSG00000023839	HPNE specific
chr10	102090000	102100000	chr10	102047902	102090243	PKD2L1	243	ENSG00000107593	HPNE specific
chr10	103300000	103310000	chr10	103113789	103317078	BTRC	10000	ENSG00000166167	HPNE specific
chr10	103805000	103815000	chr10	103605355	103815932	C10orf76	10000	ENSG00000120029	HPNE specific
chr10	104260000	104270000	chr10	104238985	104262512	ACTR1A	2512	ENSG00000138107	HPNE specific
chr10	104260000	104270000	chr10	104263718	104379220	SUFU	6282	ENSG00000107882	HPNE specific
chr10	104260000	104270000	chr10	104263718	104393214	SUFU	6282	ENSG00000107882	HPNE specific
chr10	104340000	104350000	chr10	104263718	104379220	SUFU	10000	ENSG00000107882	HPNE specific
chr10	104340000	104350000	chr10	104263718	104393214	SUFU	10000	ENSG00000107882	HPNE specific
chr10	104485000	104495000	chr10	104474297	104498946	SFXN2	10000	ENSG00000156398	HPNE specific
chr10	104660000	104670000	chr10	104629209	104661655	AS3MT	1655	ENSG00000214435	HPNE specific
chr10	104820000	104830000	chr10	104678074	104838344	CNNM2	10000	ENSG00000148842	HPNE specific
chr10	104845000	104855000	chr10	104847773	104953063	NT5C2	7227	ENSG00000076685	HPNE specific
chr10	105345000	105355000	chr10	105253734	105352309	NEURL1	7309	ENSG00000107954	HPNE specific
chr10	105345000	105355000	chr10	105353783	105615164	SH3PXD2A	1217	ENSG00000107957	HPNE specific
chr10	105445000	105455000	chr10	105353783	105615164	SH3PXD2A	10000	ENSG00000107957	HPNE specific
chr10	105775000	105785000	chr10	105726942	105788991	SLK	10000	ENSG00000065613	HPNE specific
chr10	105790000	105800000	chr10	105791045	105845638	COL17A1	8955	ENSG00000065618	HPNE specific
chr10	106005000	106015000	chr10	106013951	106027222	GSTO1	1049	ENSG00000148834	HPNE specific
chr10	106005000	106015000	chr10	106014467	106027222	GSTO1	533	ENSG00000148834	HPNE specific
chr10	106030000	106040000	chr10	106028630	106059176	GSTO2	10000	ENSG00000065621	HPNE specific
chr10	106030000	106040000	chr10	106034886	106059176	GSTO2	5114	ENSG00000065621	HPNE specific
chr10	112250000	112260000	chr10	112257624	112271302	DUSP5	2376	ENSG00000138166	HPNE specific
chr10	112320000	112330000	chr10	112327448	112364392	SMC3	2552	ENSG00000108055	HPNE specific
chr10	112660000	112670000	chr10	112658487	112679124	BBIP1	10000	ENSG00000214413	HPNE specific
chr10	112660000	112670000	chr10	112658487	112678694	BBIP1	10000	ENSG00000214413	HPNE specific
chr10	113915000	113925000	chr10	113909621	113943537	GPAM	10000	ENSG00000119927	HPNE specific
chr10	114200000	114210000	chr10	114190047	114206717	ZDHHC6	6717	ENSG00000023041	HPNE specific
chr10	114200000	114210000	chr10	114206755	114578504	VTI1A	3245	ENSG00000151532	HPNE specific
chr10	114575000	114585000	chr10	114206755	114578504	VTI1A	3504	ENSG00000151532	HPNE specific
chr10	114815000	114825000	chr10	114710008	114927436	TCF7L2	10000	ENSG00000148737	HPNE specific
chr10	115605000	115615000	chr10	115614390	115672265	NHLRC2	610	ENSG00000196865	HPNE specific
chr10	115605000	115615000	chr10	115594482	115613975	DCLRE1A	8975	ENSG00000198924	HPNE specific
chr10	115605000	115615000	chr10	115594482	115614163	DCLRE1A	9163	ENSG00000198924	HPNE specific
chr10	116060000	116070000	chr10	116054582	116164537	AFAP1L2	10000	ENSG00000169129	HPNE specific
chr10	116215000	116225000	chr10	116190868	116286685	ABLIM1	10000	ENSG00000099204	HPNE specific
chr10	116215000	116225000	chr10	116190868	116418058	ABLIM1	10000	ENSG00000099204	HPNE specific
chr10	116215000	116225000	chr10	116190868	116444414	ABLIM1	10000	ENSG00000099204	HPNE specific
chr10	116310000	116320000	chr10	116190868	116418058	ABLIM1	10000	ENSG00000099204	HPNE specific
chr10	116310000	116320000	chr10	116190868	116444414	ABLIM1	10000	ENSG00000099204	HPNE specific
chr10	116375000	116385000	chr10	116190868	116418058	ABLIM1	10000	ENSG00000099204	HPNE specific
chr10	116375000	116385000	chr10	116190868	116444414	ABLIM1	10000	ENSG00000099204	HPNE specific
chr10	116915000	116925000	chr10	116853123	116931126	ATRNL1	10000	ENSG00000107518	HPNE specific
chr10	116915000	116925000	chr10	116853123	117708509	ATRNL1	10000	ENSG00000107518	HPNE specific
chr10	118895000	118905000	chr10	118888031	118897812	VAX1	2812	ENSG00000148704	HPNE specific
chr10	118895000	118905000	chr10	118892800	118897812	VAX1	2812	ENSG00000148704	HPNE specific
chr10	120500000	120510000	chr10	120440493	120514758	CACUL1	10000	ENSG00000151893	HPNE specific
chr10	121070000	121080000	chr10	120967196	121215131	GRK5	10000	ENSG00000198873	HPNE specific
chr10	121160000	121170000	chr10	120967196	121215131	GRK5	10000	ENSG00000198873	HPNE specific
chr10	121185000	121195000	chr10	120967196	121215131	GRK5	10000	ENSG00000198873	HPNE specific
chr10	121495000	121505000	chr10	121485558	121551720	INPP5F	10000	ENSG00000198825	HPNE specific
chr10	121495000	121505000	chr10	121485558	121588662	INPP5F	10000	ENSG00000198825	HPNE specific
chr10	121625000	121635000	chr10	121588915	121632395	MCMBP	7395	ENSG00000197771	HPNE specific
chr10	121625000	121635000	chr10	121588915	121633140	MCMBP	8140	ENSG00000197771	HPNE specific
chr10	12225000	12235000	chr10	12209572	12238143	NUDT5	10000	ENSG00000165609	HPNE specific
chr10	12240000	12250000	chr10	12237960	12292589	CDC123	10000	ENSG00000151465	HPNE specific
chr10	123515000	123525000	chr10	123499935	123687578	ATE1	10000	ENSG00000107669	HPNE specific
chr10	123515000	123525000	chr10	123499935	123688316	ATE1	10000	ENSG00000107669	HPNE specific
chr10	123650000	123660000	chr10	123499935	123687578	ATE1	10000	ENSG00000107669	HPNE specific
chr10	123650000	123660000	chr10	123499935	123688316	ATE1	10000	ENSG00000107669	HPNE specific
chr10	123785000	123795000	chr10	123748688	124014060	TACC2	10000	ENSG00000138162	HPNE specific
chr10	124010000	124020000	chr10	123748688	124014060	TACC2	4060	ENSG00000138162	HPNE specific
chr10	124010000	124020000	chr10	123872553	124014060	TACC2	4060	ENSG00000138162	HPNE specific
chr10	124010000	124020000	chr10	123922940	124014060	TACC2	4060	ENSG00000138162	HPNE specific
chr10	124040000	124050000	chr10	124030820	124097676	BTBD16	10000	ENSG00000138152	HPNE specific
chr10	124190000	124200000	chr10	124134093	124191871	PLEKHA1	1871	ENSG00000107679	HPNE specific
chr10	124190000	124200000	chr10	124145584	124191871	PLEKHA1	1871	ENSG00000107679	HPNE specific
chr10	124190000	124200000	chr10	124151818	124191871	PLEKHA1	1871	ENSG00000107679	HPNE specific
chr10	124630000	124640000	chr10	124608609	124639157	FAM24B	9157	ENSG00000213185	HPNE specific
chr10	124780000	124790000	chr10	124768428	124817806	ACADSB	10000	ENSG00000196177	HPNE specific
chr10	12715000	12725000	chr10	12391541	12868463	CAMK1D	10000	ENSG00000183049	HPNE specific
chr10	12715000	12725000	chr10	12391541	12877545	CAMK1D	10000	ENSG00000183049	HPNE specific
chr10	12750000	12760000	chr10	12391541	12868463	CAMK1D	10000	ENSG00000183049	HPNE specific
chr10	12750000	12760000	chr10	12391541	12877545	CAMK1D	10000	ENSG00000183049	HPNE specific
chr10	127510000	127520000	chr10	127477146	127511837	UROS	1837	ENSG00000188690	HPNE specific
chr10	127510000	127520000	chr10	127512103	127531376	BCCIP	7897	ENSG00000107949	HPNE specific
chr10	127510000	127520000	chr10	127512103	127525124	BCCIP	7897	ENSG00000107949	HPNE specific
chr10	127510000	127520000	chr10	127512103	127542264	BCCIP	7897	ENSG00000107949	HPNE specific
chr10	127535000	127545000	chr10	127512103	127542264	BCCIP	7264	ENSG00000107949	HPNE specific
chr10	127535000	127545000	chr10	127524908	127569884	DHX32	10000	ENSG00000089876	HPNE specific
chr10	128805000	128815000	chr10	128593977	129250781	DOCK1	10000	ENSG00000150760	HPNE specific
chr10	129155000	129165000	chr10	128593977	129250781	DOCK1	10000	ENSG00000150760	HPNE specific
chr10	13130000	13140000	chr10	12938624	13141773	CCDC3	10000	ENSG00000151468	HPNE specific
chr10	131895000	131905000	chr10	131904272	131907101	CTAGE7P	728	ENSG00000233122	HPNE specific
chr10	131895000	131905000	chr10	131862161	131909081	LINC00959	10000	ENSG00000237489	HPNE specific
chr10	13210000	13220000	chr10	13203553	13253104	MCM10	10000	ENSG00000065328	HPNE specific
chr10	13360000	13370000	chr10	13359437	13390298	SEPHS1	10000	ENSG00000086475	HPNE specific
chr10	134030000	134040000	chr10	134020995	134121477	STK32C	10000	ENSG00000165752	HPNE specific
chr10	134155000	134165000	chr10	134145613	134195010	LRRC27	10000	ENSG00000148814	HPNE specific
chr10	134155000	134165000	chr10	134145613	134166901	LRRC27	10000	ENSG00000148814	HPNE specific
chr10	134155000	134165000	chr10	134145740	134195010	LRRC27	10000	ENSG00000148814	HPNE specific
chr10	134155000	134165000	chr10	134150610	134180509	LRRC27	10000	ENSG00000148814	HPNE specific
chr10	134185000	134195000	chr10	134145613	134195010	LRRC27	10000	ENSG00000148814	HPNE specific
chr10	134185000	134195000	chr10	134145740	134195010	LRRC27	10000	ENSG00000148814	HPNE specific
chr10	134590000	134600000	chr10	134598319	134599537	NKX6-2	1218	ENSG00000148826	HPNE specific
chr10	134590000	134600000	chr10	134351352	134596984	INPP5A	6984	ENSG00000068383	HPNE specific
chr10	135225000	135235000	chr10	135234169	135238121	SPRN	831	ENSG00000203772	HPNE specific
chr10	135225000	135235000	chr10	135207620	135234174	MTG1	9174	ENSG00000148824	HPNE specific
chr10	13690000	13700000	chr10	13685705	14372866	FRMD4A	10000	ENSG00000151474	HPNE specific
chr10	14050000	14060000	chr10	13685705	14372866	FRMD4A	10000	ENSG00000151474	HPNE specific
chr10	14130000	14140000	chr10	13685705	14372866	FRMD4A	10000	ENSG00000151474	HPNE specific
chr10	14660000	14670000	chr10	14560555	14816896	FAM107B	10000	ENSG00000065809	HPNE specific
chr10	15000000	15010000	chr10	15001437	15014850	MEIG1	8563	ENSG00000197889	HPNE specific
chr10	17450000	17460000	chr10	17362675	17496254	ST8SIA6	10000	ENSG00000148488	HPNE specific
chr10	17480000	17490000	chr10	17362675	17496254	ST8SIA6	10000	ENSG00000148488	HPNE specific
chr10	18965000	18975000	chr10	18948312	18966940	ARL5B	1940	ENSG00000165997	HPNE specific
chr10	21115000	21125000	chr10	21068902	21186531	NEBL	10000	ENSG00000078114	HPNE specific
chr10	21115000	21125000	chr10	21068902	21463116	NEBL	10000	ENSG00000078114	HPNE specific
chr10	21355000	21365000	chr10	21068902	21463116	NEBL	10000	ENSG00000078114	HPNE specific
chr10	21825000	21835000	chr10	21823100	21846114	MLLT10	10000	ENSG00000078403	HPNE specific
chr10	21825000	21835000	chr10	21823100	22032559	MLLT10	10000	ENSG00000078403	HPNE specific
chr10	21825000	21835000	chr10	21823573	22032559	MLLT10	10000	ENSG00000078403	HPNE specific
chr10	22015000	22025000	chr10	21823100	22032559	MLLT10	10000	ENSG00000078403	HPNE specific
chr10	22015000	22025000	chr10	21823573	22032559	MLLT10	10000	ENSG00000078403	HPNE specific
chr10	22265000	22275000	chr10	22045476	22292650	DNAJC1	10000	ENSG00000136770	HPNE specific
chr10	22865000	22875000	chr10	22823765	23003503	PIP4K2A	10000	ENSG00000150867	HPNE specific
chr10	23270000	23280000	chr10	23216952	23303416	ARMC3	10000	ENSG00000165309	HPNE specific
chr10	23270000	23280000	chr10	23216952	23327452	ARMC3	10000	ENSG00000165309	HPNE specific
chr10	24655000	24665000	chr10	24497719	24836777	KIAA1217	10000	ENSG00000120549	HPNE specific
chr10	24655000	24665000	chr10	23983674	24836777	KIAA1217	10000	ENSG00000120549	HPNE specific
chr10	24810000	24820000	chr10	24497719	24836777	KIAA1217	10000	ENSG00000120549	HPNE specific
chr10	24810000	24820000	chr10	24738361	24834245	KIAA1217	10000	ENSG00000120549	HPNE specific
chr10	24810000	24820000	chr10	24755433	24834245	KIAA1217	10000	ENSG00000120549	HPNE specific
chr10	24810000	24820000	chr10	23983674	24836777	KIAA1217	10000	ENSG00000120549	HPNE specific
chr10	24925000	24935000	chr10	24872537	25012597	ARHGAP21	10000	ENSG00000107863	HPNE specific
chr10	27015000	27025000	chr10	26986594	27035726	PDSS1	10000	ENSG00000148459	HPNE specific
chr10	28505000	28515000	chr10	28339922	28571067	MPP7	10000	ENSG00000150054	HPNE specific
chr10	28815000	28825000	chr10	28808845	28821283	WAC-AS1	6283	ENSG00000254635	HPNE specific
chr10	28815000	28825000	chr10	28821516	28912041	WAC	3484	ENSG00000095787	HPNE specific
chr10	28815000	28825000	chr10	28822420	28912041	WAC	2580	ENSG00000095787	HPNE specific
chr10	28905000	28915000	chr10	28821516	28912041	WAC	7041	ENSG00000095787	HPNE specific
chr10	28905000	28915000	chr10	28822420	28912041	WAC	7041	ENSG00000095787	HPNE specific
chr10	29920000	29930000	chr10	29746276	30024730	SVIL	10000	ENSG00000197321	HPNE specific
chr10	29920000	29930000	chr10	29746276	29923901	SVIL	3901	ENSG00000197321	HPNE specific
chr10	30595000	30605000	chr10	30598729	30638267	MTPAP	6271	ENSG00000107951	HPNE specific
chr10	3105000	3115000	chr10	3109711	3178997	PFKP	5289	ENSG00000067057	HPNE specific
chr10	3105000	3115000	chr10	3110818	3178997	PFKP	4182	ENSG00000067057	HPNE specific
chr10	3190000	3200000	chr10	3183792	3190821	PITRM1-AS1	821	ENSG00000237399	HPNE specific
chr10	3190000	3200000	chr10	3179918	3215033	PITRM1	10000	ENSG00000107959	HPNE specific
chr10	3190000	3200000	chr10	3179919	3215033	PITRM1	10000	ENSG00000107959	HPNE specific
chr10	32095000	32105000	chr10	32094325	32197854	ARHGAP12	10000	ENSG00000165322	HPNE specific
chr10	32095000	32105000	chr10	32094325	32217804	ARHGAP12	10000	ENSG00000165322	HPNE specific
chr10	32120000	32130000	chr10	32094325	32197854	ARHGAP12	10000	ENSG00000165322	HPNE specific
chr10	32120000	32130000	chr10	32094325	32217804	ARHGAP12	10000	ENSG00000165322	HPNE specific
chr10	32340000	32350000	chr10	32297937	32345371	KIF5B	5371	ENSG00000170759	HPNE specific
chr10	32650000	32660000	chr10	32556643	32667726	EPC1	10000	ENSG00000120616	HPNE specific
chr10	33065000	33075000	chr10	32856650	33171792	CCDC7	10000	ENSG00000216937	HPNE specific
chr10	33170000	33180000	chr10	32856650	33171792	CCDC7	1792	ENSG00000216937	HPNE specific
chr10	33465000	33475000	chr10	33466418	33623833	NRP1	8582	ENSG00000099250	HPNE specific
chr10	33605000	33615000	chr10	33466418	33623833	NRP1	10000	ENSG00000099250	HPNE specific
chr10	33605000	33615000	chr10	33486546	33623833	NRP1	10000	ENSG00000099250	HPNE specific
chr10	34815000	34825000	chr10	34398487	35104253	PARD3	10000	ENSG00000148498	HPNE specific
chr10	34815000	34825000	chr10	34601187	35104253	PARD3	10000	ENSG00000148498	HPNE specific
chr10	34910000	34920000	chr10	34398487	35104253	PARD3	10000	ENSG00000148498	HPNE specific
chr10	34910000	34920000	chr10	34601187	35104253	PARD3	10000	ENSG00000148498	HPNE specific
chr10	35370000	35380000	chr10	35297478	35379570	CUL2	9570	ENSG00000108094	HPNE specific
chr10	35370000	35380000	chr10	35297478	35379311	CUL2	9311	ENSG00000108094	HPNE specific
chr10	3810000	3820000	chr10	3818187	3827473	KLF6	1813	ENSG00000067082	HPNE specific
chr10	43680000	43690000	chr10	43689980	43762367	RASGEF1A	20	ENSG00000198915	HPNE specific
chr10	43680000	43690000	chr10	43689980	43725187	RASGEF1A	20	ENSG00000198915	HPNE specific
chr10	43695000	43705000	chr10	43689980	43762367	RASGEF1A	10000	ENSG00000198915	HPNE specific
chr10	43695000	43705000	chr10	43689980	43725187	RASGEF1A	10000	ENSG00000198915	HPNE specific
chr10	43755000	43765000	chr10	43689980	43762367	RASGEF1A	7367	ENSG00000198915	HPNE specific
chr10	43680000	43690000	chr10	43633892	43680754	CSGALNACT2	754	ENSG00000169826	HPNE specific
chr10	43870000	43880000	chr10	43867091	43871783	FXYD4	1783	ENSG00000150201	HPNE specific
chr10	43955000	43965000	chr10	43932573	43978007	ZNF487	10000	ENSG00000243660	HPNE specific
chr10	43965000	43975000	chr10	43932573	43978007	ZNF487	10000	ENSG00000243660	HPNE specific
chr10	45350000	45360000	chr10	45306471	45455137	TMEM72-AS1	10000	ENSG00000224812	HPNE specific
chr10	45415000	45425000	chr10	45306471	45455137	TMEM72-AS1	10000	ENSG00000224812	HPNE specific
chr10	4700000	4710000	chr10	4698347	4704606	LINC00705	4606	ENSG00000225269	HPNE specific
chr10	4700000	4710000	chr10	4692376	4720262	LINC00704	10000	ENSG00000231298	HPNE specific
chr10	49540000	49550000	chr10	49514681	49647402	MAPK8	10000	ENSG00000107643	HPNE specific
chr10	49720000	49730000	chr10	49654067	49813176	ARHGAP22	10000	ENSG00000128805	HPNE specific
chr10	49720000	49730000	chr10	49654067	49860561	ARHGAP22	10000	ENSG00000128805	HPNE specific
chr10	49720000	49730000	chr10	49654067	49864310	ARHGAP22	10000	ENSG00000128805	HPNE specific
chr10	50725000	50735000	chr10	50662525	50747169	ERCC6	10000	ENSG00000225830	HPNE specific
chr10	50725000	50735000	chr10	50723150	50732327	PGBD3	7327	ENSG00000243251	HPNE specific
chr10	51125000	51135000	chr10	51026320	51371371	PARG	10000	ENSG00000227345	HPNE specific
chr10	51125000	51135000	chr10	51026433	51371371	PARG	10000	ENSG00000227345	HPNE specific
chr10	53970000	53980000	chr10	52750910	54058110	PRKG1	10000	ENSG00000185532	HPNE specific
chr10	53970000	53980000	chr10	52834233	54058110	PRKG1	10000	ENSG00000185532	HPNE specific
chr10	5430000	5440000	chr10	5435060	5446793	TUBAL3	4940	ENSG00000178462	HPNE specific
chr10	5850000	5860000	chr10	5807185	5855512	GDI2	5512	ENSG00000057608	HPNE specific
chr10	60045000	60055000	chr10	60028861	60049019	CISD1	4019	ENSG00000122873	HPNE specific
chr10	60560000	60570000	chr10	60272903	60591197	BICC1	10000	ENSG00000122870	HPNE specific
chr10	61590000	61600000	chr10	61548505	61666414	CCDC6	10000	ENSG00000108091	HPNE specific
chr10	61660000	61670000	chr10	61548505	61666414	CCDC6	6414	ENSG00000108091	HPNE specific
chr10	63490000	63500000	chr10	63422718	63526091	C10orf107	10000	ENSG00000183346	HPNE specific
chr10	63780000	63790000	chr10	63661012	63856707	ARID5B	10000	ENSG00000150347	HPNE specific
chr10	64195000	64205000	chr10	64133915	64240048	ZNF365	10000	ENSG00000138311	HPNE specific
chr10	64195000	64205000	chr10	64133915	64431771	ZNF365	10000	ENSG00000138311	HPNE specific
chr10	64920000	64930000	chr10	64926980	65028983	JMJD1C	3020	ENSG00000171988	HPNE specific
chr10	64920000	64930000	chr10	64926980	65225761	JMJD1C	3020	ENSG00000171988	HPNE specific
chr10	68695000	68705000	chr10	67672275	69425443	CTNNA3	10000	ENSG00000183230	HPNE specific
chr10	68695000	68705000	chr10	67672275	69455949	CTNNA3	10000	ENSG00000183230	HPNE specific
chr10	69280000	69290000	chr10	67672275	69425443	CTNNA3	10000	ENSG00000183230	HPNE specific
chr10	69280000	69290000	chr10	67672275	69455949	CTNNA3	10000	ENSG00000183230	HPNE specific
chr10	69280000	69290000	chr10	68935242	69425443	CTNNA3	10000	ENSG00000183230	HPNE specific
chr10	69440000	69450000	chr10	67672275	69455949	CTNNA3	10000	ENSG00000183230	HPNE specific
chr10	69790000	69800000	chr10	69681655	69835103	HERC4	10000	ENSG00000148634	HPNE specific
chr10	69910000	69920000	chr10	69865873	69971773	MYPN	10000	ENSG00000138347	HPNE specific
chr10	69910000	69920000	chr10	69869189	69971773	MYPN	10000	ENSG00000138347	HPNE specific
chr10	70475000	70485000	chr10	70480900	70552134	CCAR1	4100	ENSG00000060339	HPNE specific
chr10	70860000	70870000	chr10	70847827	70864567	SRGN	4567	ENSG00000122862	HPNE specific
chr10	70880000	70890000	chr10	70883907	70932616	VPS26A	6093	ENSG00000122958	HPNE specific
chr10	71670000	71680000	chr10	71561643	71718904	COL13A1	10000	ENSG00000197467	HPNE specific
chr10	71830000	71840000	chr10	71812356	71872040	H2AFY2	10000	ENSG00000099284	HPNE specific
chr10	71900000	71910000	chr10	71897736	71904484	TYSND1	4484	ENSG00000156521	HPNE specific
chr10	71900000	71910000	chr10	71897736	71906496	TYSND1	6496	ENSG00000156521	HPNE specific
chr10	71900000	71910000	chr10	71909960	71930285	SAR1A	40	ENSG00000079332	HPNE specific
chr10	71975000	71985000	chr10	71962585	71993190	PPA1	10000	ENSG00000180817	HPNE specific
chr10	72125000	72135000	chr10	72058725	72142406	LRRC20	10000	ENSG00000172731	HPNE specific
chr10	72125000	72135000	chr10	72058725	72141670	LRRC20	10000	ENSG00000172731	HPNE specific
chr10	72125000	72135000	chr10	72058725	72136535	LRRC20	10000	ENSG00000172731	HPNE specific
chr10	72140000	72150000	chr10	72058725	72142406	LRRC20	2406	ENSG00000172731	HPNE specific
chr10	72140000	72150000	chr10	72058725	72141670	LRRC20	1670	ENSG00000172731	HPNE specific
chr10	72970000	72980000	chr10	72976980	72977985	UNC5B-AS1	1005	ENSG00000237512	HPNE specific
chr10	72970000	72980000	chr10	72972291	73062635	UNC5B	7709	ENSG00000107731	HPNE specific
chr10	73055000	73065000	chr10	72972291	73062635	UNC5B	7635	ENSG00000107731	HPNE specific
chr10	7295000	7305000	chr10	7200585	7451303	SFMBT2	10000	ENSG00000198879	HPNE specific
chr10	7295000	7305000	chr10	7200585	7453448	SFMBT2	10000	ENSG00000198879	HPNE specific
chr10	7445000	7455000	chr10	7200585	7451303	SFMBT2	6303	ENSG00000198879	HPNE specific
chr10	7445000	7455000	chr10	7200585	7453448	SFMBT2	8448	ENSG00000198879	HPNE specific
chr10	73070000	73080000	chr10	73079009	73123147	SLC29A3	991	ENSG00000198246	HPNE specific
chr10	73360000	73370000	chr10	73156690	73377362	CDH23	10000	ENSG00000107736	HPNE specific
chr10	73360000	73370000	chr10	73156690	73407219	CDH23	10000	ENSG00000107736	HPNE specific
chr10	73360000	73370000	chr10	73156690	73467264	CDH23	10000	ENSG00000107736	HPNE specific
chr10	73360000	73370000	chr10	73156690	73492481	CDH23	10000	ENSG00000107736	HPNE specific
chr10	73360000	73370000	chr10	73156690	73575704	CDH23	10000	ENSG00000107736	HPNE specific
chr10	73375000	73385000	chr10	73156690	73377362	CDH23	2362	ENSG00000107736	HPNE specific
chr10	73375000	73385000	chr10	73156690	73407219	CDH23	10000	ENSG00000107736	HPNE specific
chr10	73375000	73385000	chr10	73156690	73467264	CDH23	10000	ENSG00000107736	HPNE specific
chr10	73375000	73385000	chr10	73156690	73492481	CDH23	10000	ENSG00000107736	HPNE specific
chr10	73375000	73385000	chr10	73156690	73575704	CDH23	10000	ENSG00000107736	HPNE specific
chr10	73580000	73590000	chr10	73576054	73611082	PSAP	10000	ENSG00000197746	HPNE specific
chr10	73765000	73775000	chr10	73724119	73773322	CHST3	8322	ENSG00000122863	HPNE specific
chr10	73990000	74000000	chr10	73975757	73995618	ANAPC16	5618	ENSG00000166295	HPNE specific
chr10	74460000	74470000	chr10	74451888	74647452	MCU	10000	ENSG00000156026	HPNE specific
chr10	74460000	74470000	chr10	74452376	74647452	MCU	10000	ENSG00000156026	HPNE specific
chr10	74560000	74570000	chr10	74451888	74647452	MCU	10000	ENSG00000156026	HPNE specific
chr10	74560000	74570000	chr10	74452376	74647452	MCU	10000	ENSG00000156026	HPNE specific
chr10	74630000	74640000	chr10	74451888	74647452	MCU	10000	ENSG00000156026	HPNE specific
chr10	74630000	74640000	chr10	74452376	74647452	MCU	10000	ENSG00000156026	HPNE specific
chr10	74820000	74830000	chr10	74766979	74856732	P4HA1	10000	ENSG00000122884	HPNE specific
chr10	74840000	74850000	chr10	74766979	74856732	P4HA1	10000	ENSG00000122884	HPNE specific
chr10	75010000	75020000	chr10	75008600	75012451	MRPS16	2451	ENSG00000182180	HPNE specific
chr10	75010000	75020000	chr10	75007124	75036742	DNAJC9-AS1	10000	ENSG00000236756	HPNE specific
chr10	75590000	75600000	chr10	75572258	75634349	CAMK2G	10000	ENSG00000148660	HPNE specific
chr10	75890000	75900000	chr10	75880014	75910826	AP3M1	10000	ENSG00000185009	HPNE specific
chr10	78765000	78775000	chr10	78644634	79397577	KCNMA1	10000	ENSG00000156113	HPNE specific
chr10	78765000	78775000	chr10	78629358	79397577	KCNMA1	10000	ENSG00000156113	HPNE specific
chr10	78880000	78890000	chr10	78644634	79397577	KCNMA1	10000	ENSG00000156113	HPNE specific
chr10	78880000	78890000	chr10	78629358	79397577	KCNMA1	10000	ENSG00000156113	HPNE specific
chr10	79030000	79040000	chr10	78644634	79397577	KCNMA1	10000	ENSG00000156113	HPNE specific
chr10	79030000	79040000	chr10	78629358	79397577	KCNMA1	10000	ENSG00000156113	HPNE specific
chr10	79110000	79120000	chr10	78644634	79397577	KCNMA1	10000	ENSG00000156113	HPNE specific
chr10	79110000	79120000	chr10	78629358	79397577	KCNMA1	10000	ENSG00000156113	HPNE specific
chr10	79240000	79250000	chr10	78644634	79397577	KCNMA1	10000	ENSG00000156113	HPNE specific
chr10	79240000	79250000	chr10	78629358	79397577	KCNMA1	10000	ENSG00000156113	HPNE specific
chr10	79390000	79400000	chr10	79395960	79397577	KCNMA1	1617	ENSG00000156113	HPNE specific
chr10	79390000	79400000	chr10	78644634	79397577	KCNMA1	7577	ENSG00000156113	HPNE specific
chr10	79390000	79400000	chr10	78629358	79397577	KCNMA1	7577	ENSG00000156113	HPNE specific
chr10	7920000	7930000	chr10	7860466	8057016	TAF3	10000	ENSG00000165632	HPNE specific
chr10	79600000	79610000	chr10	79550548	79686348	DLG5	10000	ENSG00000151208	HPNE specific
chr10	79805000	79815000	chr10	79793517	79816571	RPS24	10000	ENSG00000138326	HPNE specific
chr10	80825000	80835000	chr10	80828791	81076285	ZMIZ1	6209	ENSG00000108175	HPNE specific
chr10	80825000	80835000	chr10	80703082	80827205	ZMIZ1-AS1	2205	ENSG00000224596	HPNE specific
chr10	81110000	81120000	chr10	81107219	81115089	PPIF	5089	ENSG00000108179	HPNE specific
chr10	81815000	81825000	chr10	81805988	81838949	TMEM254-AS1	10000	ENSG00000230091	HPNE specific
chr10	81970000	81980000	chr10	81967465	81979413	LINC00857	9413	ENSG00000237523	HPNE specific
chr10	87725000	87735000	chr10	87359311	88126250	GRID1	10000	ENSG00000182771	HPNE specific
chr10	88670000	88680000	chr10	88516395	88684945	BMPR1A	10000	ENSG00000107779	HPNE specific
chr10	89495000	89505000	chr10	89419475	89507462	PAPSS2	10000	ENSG00000198682	HPNE specific
chr10	89630000	89640000	chr10	89623194	89731687	PTEN	10000	ENSG00000171862	HPNE specific
chr10	90150000	90160000	chr10	90033620	90343082	RNLS	10000	ENSG00000184719	HPNE specific
chr10	90150000	90160000	chr10	90043858	90343082	RNLS	10000	ENSG00000184719	HPNE specific
chr10	90300000	90310000	chr10	90033620	90343082	RNLS	10000	ENSG00000184719	HPNE specific
chr10	90300000	90310000	chr10	90043858	90343082	RNLS	10000	ENSG00000184719	HPNE specific
chr10	90330000	90340000	chr10	90033620	90343082	RNLS	10000	ENSG00000184719	HPNE specific
chr10	90330000	90340000	chr10	90043858	90343082	RNLS	10000	ENSG00000184719	HPNE specific
chr10	93680000	93690000	chr10	93683735	93790080	BTAF1	6265	ENSG00000095564	HPNE specific
chr10	93690000	93700000	chr10	93683735	93790080	BTAF1	10000	ENSG00000095564	HPNE specific
chr10	93785000	93795000	chr10	93683735	93790080	BTAF1	5080	ENSG00000095564	HPNE specific
chr10	93835000	93845000	chr10	93808396	94003036	CPEB3	10000	ENSG00000107864	HPNE specific
chr10	93835000	93845000	chr10	93808396	94050875	CPEB3	10000	ENSG00000107864	HPNE specific
chr10	94045000	94055000	chr10	93808396	94050875	CPEB3	5875	ENSG00000107864	HPNE specific
chr10	94045000	94055000	chr10	94050919	94113721	2020-03-05	4081	ENSG00000198060	HPNE specific
chr10	94330000	94340000	chr10	94211440	94333852	IDE	3852	ENSG00000119912	HPNE specific
chr10	94345000	94355000	chr10	94352824	94415152	KIF11	2176	ENSG00000138160	HPNE specific
chr10	94590000	94600000	chr10	94594469	94819251	EXOC6	5531	ENSG00000138190	HPNE specific
chr10	94600000	94610000	chr10	94594469	94819251	EXOC6	10000	ENSG00000138190	HPNE specific
chr10	94600000	94610000	chr10	94608224	94819251	EXOC6	1776	ENSG00000138190	HPNE specific
chr10	94800000	94810000	chr10	94594469	94819251	EXOC6	10000	ENSG00000138190	HPNE specific
chr10	94800000	94810000	chr10	94608224	94819251	EXOC6	10000	ENSG00000138190	HPNE specific
chr10	95160000	95170000	chr10	95066185	95242074	MYOF	10000	ENSG00000138119	HPNE specific
chr10	95460000	95470000	chr10	95427639	95462329	FRA10AC1	2329	ENSG00000148690	HPNE specific
chr10	95645000	95655000	chr10	95653729	95662491	SLC35G1	1271	ENSG00000176273	HPNE specific
chr10	96030000	96040000	chr10	96039046	96046827	PLCE1-AS1	954	ENSG00000268894	HPNE specific
chr10	96030000	96040000	chr10	95753745	96088148	PLCE1	10000	ENSG00000138193	HPNE specific
chr10	96030000	96040000	chr10	95848782	96088148	PLCE1	10000	ENSG00000138193	HPNE specific
chr10	96240000	96250000	chr10	96162185	96296089	TBC1D12	10000	ENSG00000108239	HPNE specific
chr10	97145000	97155000	chr10	97071529	97200937	SORBS1	10000	ENSG00000095637	HPNE specific
chr10	97145000	97155000	chr10	97071529	97321177	SORBS1	10000	ENSG00000095637	HPNE specific
chr10	97615000	97625000	chr10	97471535	97637023	ENTPD1	10000	ENSG00000138185	HPNE specific
chr10	97615000	97625000	chr10	97515408	97637023	ENTPD1	10000	ENSG00000138185	HPNE specific
chr10	97615000	97625000	chr10	97515672	97637023	ENTPD1	10000	ENSG00000138185	HPNE specific
chr10	97615000	97625000	chr10	97512962	97849992	ENTPD1-AS1	10000	ENSG00000226688	HPNE specific
chr10	98125000	98135000	chr10	98124362	98273683	TLL2	10000	ENSG00000095587	HPNE specific
chr10	98975000	98985000	chr10	98981929	99030447	ARHGAP19	3071	ENSG00000213390	HPNE specific
chr10	98975000	98985000	chr10	98981929	99052430	ARHGAP19	3071	ENSG00000213390	HPNE specific
chr10	99015000	99025000	chr10	98981929	99030447	ARHGAP19	10000	ENSG00000213390	HPNE specific
chr10	99015000	99025000	chr10	98981929	99052430	ARHGAP19	10000	ENSG00000213390	HPNE specific
chr10	98975000	98985000	chr10	98912798	99052430	ARHGAP19-SLIT1	10000	ENSG00000269891	HPNE specific
chr10	99015000	99025000	chr10	98912798	99052430	ARHGAP19-SLIT1	10000	ENSG00000269891	HPNE specific
chr10	99210000	99220000	chr10	99205887	99217127	ZDHHC16	7127	ENSG00000171307	HPNE specific
chr10	99210000	99220000	chr10	99218080	99258366	MMS19	1920	ENSG00000155229	HPNE specific
chr10	99210000	99220000	chr10	99218080	99258551	MMS19	1920	ENSG00000155229	HPNE specific
chr10	99310000	99320000	chr10	99258638	99330967	UBTD1	10000	ENSG00000165886	HPNE specific
chr10	99425000	99435000	chr10	99400442	99436189	PI4K2A	10000	ENSG00000155252	HPNE specific
chr10	99520000	99530000	chr10	99526507	99531756	SFRP5	3493	ENSG00000120057	HPNE specific
chr10	99520000	99530000	chr10	99496877	99520664	ZFYVE27	664	ENSG00000155256	HPNE specific
chr10	99520000	99530000	chr10	99498233	99520664	ZFYVE27	664	ENSG00000155256	HPNE specific
chr10	99635000	99645000	chr10	99624756	99790585	CRTAC1	10000	ENSG00000095713	HPNE specific
chr10	99635000	99645000	chr10	99639382	99790585	CRTAC1	5618	ENSG00000095713	HPNE specific
chr10	99650000	99660000	chr10	99624756	99790585	CRTAC1	10000	ENSG00000095713	HPNE specific
chr10	99650000	99660000	chr10	99639382	99790585	CRTAC1	10000	ENSG00000095713	HPNE specific
chr1	100195000	100205000	chr1	100174258	100231349	FRRS1	10000	ENSG00000156869	HPNE specific
chr1	100955000	100965000	chr1	100818022	100965021	CDC14A	10000	ENSG00000079335	HPNE specific
chr1	100955000	100965000	chr1	100818022	100985833	CDC14A	10000	ENSG00000079335	HPNE specific
chr1	101360000	101370000	chr1	101337927	101360735	EXTL2	735	ENSG00000162694	HPNE specific
chr1	101360000	101370000	chr1	101361631	101447311	SLC30A7	8369	ENSG00000162695	HPNE specific
chr1	101360000	101370000	chr1	101361633	101447311	SLC30A7	8367	ENSG00000162695	HPNE specific
chr1	10570000	10580000	chr1	10535002	10690815	PEX14	10000	ENSG00000142655	HPNE specific
chr1	10745000	10755000	chr1	10696665	10856733	CASZ1	10000	ENSG00000130940	HPNE specific
chr1	10745000	10755000	chr1	10707262	10856733	CASZ1	10000	ENSG00000130940	HPNE specific
chr1	10845000	10855000	chr1	10696665	10856733	CASZ1	10000	ENSG00000130940	HPNE specific
chr1	10845000	10855000	chr1	10707262	10856733	CASZ1	10000	ENSG00000130940	HPNE specific
chr1	109635000	109645000	chr1	109633402	109639554	TMEM167B	4554	ENSG00000215717	HPNE specific
chr1	109635000	109645000	chr1	109642814	109643234	SCARNA2	420	ENSG00000270066	HPNE specific
chr1	109745000	109755000	chr1	109729170	109749403	KIAA1324	4403	ENSG00000116299	HPNE specific
chr1	109745000	109755000	chr1	109656584	109749403	KIAA1324	4403	ENSG00000116299	HPNE specific
chr11	100715000	100725000	chr11	100558406	100861656	ARHGAP42	10000	ENSG00000165895	HPNE specific
chr1	110165000	110175000	chr1	110166609	110174677	AMPD2	8068	ENSG00000116337	HPNE specific
chr1	110165000	110175000	chr1	110168048	110174677	AMPD2	6629	ENSG00000116337	HPNE specific
chr1	110165000	110175000	chr1	110162434	110174677	AMPD2	9677	ENSG00000116337	HPNE specific
chr1	110165000	110175000	chr1	110163202	110174677	AMPD2	9677	ENSG00000116337	HPNE specific
chr1	110165000	110175000	chr1	110163535	110174677	AMPD2	9677	ENSG00000116337	HPNE specific
chr11	102480000	102490000	chr11	102447565	102496063	MMP20	10000	ENSG00000137674	HPNE specific
chr11	102815000	102825000	chr11	102813720	102826463	MMP13	10000	ENSG00000137745	HPNE specific
chr11	103045000	103055000	chr11	102980159	103350591	DYNC2H1	10000	ENSG00000187240	HPNE specific
chr1	110460000	110470000	chr1	110453232	110473616	CSF1	10000	ENSG00000184371	HPNE specific
chr1	110460000	110470000	chr1	110453232	110469365	CSF1	9365	ENSG00000184371	HPNE specific
chr1	110460000	110470000	chr1	110453232	110467824	CSF1	7824	ENSG00000184371	HPNE specific
chr11	10530000	10540000	chr11	10529433	10530723	MTRNR2L8	723	ENSG00000255823	HPNE specific
chr11	10530000	10540000	chr11	10533224	10562774	RNF141	6776	ENSG00000110315	HPNE specific
chr11	10555000	10565000	chr11	10533224	10562774	RNF141	7774	ENSG00000110315	HPNE specific
chr11	10555000	10565000	chr11	10562782	10621479	MRVI1-AS1	2218	ENSG00000177112	HPNE specific
chr11	10640000	10650000	chr11	10594637	10673848	MRVI1	10000	ENSG00000072952	HPNE specific
chr11	10640000	10650000	chr11	10594637	10715121	MRVI1	10000	ENSG00000072952	HPNE specific
chr11	10640000	10650000	chr11	10594637	10715535	MRVI1	10000	ENSG00000072952	HPNE specific
chr11	10670000	10680000	chr11	10594637	10673848	MRVI1	3848	ENSG00000072952	HPNE specific
chr11	10670000	10680000	chr11	10594637	10715121	MRVI1	10000	ENSG00000072952	HPNE specific
chr11	10670000	10680000	chr11	10594637	10715535	MRVI1	10000	ENSG00000072952	HPNE specific
chr1	110700000	110710000	chr1	110693131	110744823	SLC6A17	10000	ENSG00000197106	HPNE specific
chr11	107405000	107415000	chr11	107373452	107436461	ALKBH8	10000	ENSG00000137760	HPNE specific
chr11	10780000	10790000	chr11	10772533	10801302	CTR9	10000	ENSG00000198730	HPNE specific
chr11	107960000	107970000	chr11	107879407	107978488	CUL5	10000	ENSG00000166266	HPNE specific
chr11	108085000	108095000	chr11	108028118	108093365	NPAT	8365	ENSG00000149308	HPNE specific
chr11	108085000	108095000	chr11	108093558	108239826	ATM	1442	ENSG00000149311	HPNE specific
chr11	108195000	108205000	chr11	108093558	108239826	ATM	10000	ENSG00000149311	HPNE specific
chr11	108360000	108370000	chr11	108342832	108369159	KDELC2	9159	ENSG00000178202	HPNE specific
chr11	110015000	110025000	chr11	109964086	110042566	ZC3H12C	10000	ENSG00000149289	HPNE specific
chr11	110155000	110165000	chr11	110045604	110167437	RDX	10000	ENSG00000137710	HPNE specific
chr11	110155000	110165000	chr11	110066285	110167437	RDX	10000	ENSG00000137710	HPNE specific
chr11	110155000	110165000	chr11	110100165	110167437	RDX	10000	ENSG00000137710	HPNE specific
chr11	110325000	110335000	chr11	110300660	110335608	FDX1	10000	ENSG00000137714	HPNE specific
chr1	11100000	11110000	chr1	11104854	11107296	MASP2	2442	ENSG00000009724	HPNE specific
chr1	11100000	11110000	chr1	11086579	11107296	MASP2	7296	ENSG00000009724	HPNE specific
chr1	111150000	111160000	chr1	111136201	111174096	KCNA2	10000	ENSG00000177301	HPNE specific
chr11	111645000	111655000	chr11	111652918	111742004	ALG9	2082	ENSG00000086848	HPNE specific
chr11	111645000	111655000	chr11	111652918	111742305	ALG9	2082	ENSG00000086848	HPNE specific
chr11	111925000	111935000	chr11	111895537	111935002	DLAT	10000	ENSG00000150768	HPNE specific
chr11	111925000	111935000	chr11	111934733	111944895	PIH1D2	267	ENSG00000150773	HPNE specific
chr11	111950000	111960000	chr11	111955538	111957522	TIMM8B	1984	ENSG00000150779	HPNE specific
chr11	111950000	111960000	chr11	111957547	111966525	SDHD	2453	ENSG00000204370	HPNE specific
chr11	111950000	111960000	chr11	111944967	111955874	C11orf57	5874	ENSG00000150776	HPNE specific
chr11	11340000	11350000	chr11	11292420	11643561	GALNT18	10000	ENSG00000110328	HPNE specific
chr11	113855000	113865000	chr11	113845796	113861034	HTR3A	6034	ENSG00000166736	HPNE specific
chr11	113855000	113865000	chr11	113848221	113861034	HTR3A	6034	ENSG00000166736	HPNE specific
chr11	115170000	115180000	chr11	115044344	115375241	CADM1	10000	ENSG00000182985	HPNE specific
chr11	116730000	116740000	chr11	116714117	116969131	SIK3	10000	ENSG00000160584	HPNE specific
chr11	117240000	117250000	chr11	117192493	117283982	CEP164	10000	ENSG00000110274	HPNE specific
chr11	117240000	117250000	chr11	117198570	117283982	CEP164	10000	ENSG00000110274	HPNE specific
chr11	118925000	118935000	chr11	118914895	118927957	HYOU1	2957	ENSG00000149428	HPNE specific
chr11	119180000	119190000	chr11	119179233	119187840	MCAM	7840	ENSG00000076706	HPNE specific
chr11	119240000	119250000	chr11	119225924	119252436	USP2	10000	ENSG00000036672	HPNE specific
chr11	120180000	120190000	chr11	120107348	120190653	POU2F3	10000	ENSG00000137709	HPNE specific
chr11	120180000	120190000	chr11	120110902	120190653	POU2F3	10000	ENSG00000137709	HPNE specific
chr11	120545000	120555000	chr11	120382454	120859513	GRIK4	10000	ENSG00000149403	HPNE specific
chr11	120545000	120555000	chr11	120435144	120833687	GRIK4	10000	ENSG00000149403	HPNE specific
chr11	120545000	120555000	chr11	120435144	120859513	GRIK4	10000	ENSG00000149403	HPNE specific
chr11	120830000	120840000	chr11	120382454	120859513	GRIK4	10000	ENSG00000149403	HPNE specific
chr11	120830000	120840000	chr11	120435144	120833687	GRIK4	3687	ENSG00000149403	HPNE specific
chr11	120830000	120840000	chr11	120435144	120859513	GRIK4	10000	ENSG00000149403	HPNE specific
chr1	112190000	112200000	chr1	112162404	112259317	RAP1A	10000	ENSG00000116473	HPNE specific
chr1	112190000	112200000	chr1	112162768	112259317	RAP1A	10000	ENSG00000116473	HPNE specific
chr11	122970000	122980000	chr11	122942713	123066013	CLMP	10000	ENSG00000166250	HPNE specific
chr11	12325000	12335000	chr11	12308446	12380691	MICALCL	10000	ENSG00000133808	HPNE specific
chr11	123450000	123460000	chr11	123396343	123498479	GRAMD1B	10000	ENSG00000023171	HPNE specific
chr11	123450000	123460000	chr11	123430969	123498479	GRAMD1B	10000	ENSG00000023171	HPNE specific
chr11	124500000	124510000	chr11	124492741	124505822	TBRG1	5822	ENSG00000154144	HPNE specific
chr11	124500000	124510000	chr11	124505684	124543777	SIAE	4316	ENSG00000110013	HPNE specific
chr11	124500000	124510000	chr11	124505684	124546199	SIAE	4316	ENSG00000110013	HPNE specific
chr11	124535000	124545000	chr11	124505684	124543777	SIAE	8777	ENSG00000110013	HPNE specific
chr11	124535000	124545000	chr11	124505684	124546199	SIAE	10000	ENSG00000110013	HPNE specific
chr11	124535000	124545000	chr11	124543739	124564687	SPA17	1261	ENSG00000064199	HPNE specific
chr11	124605000	124615000	chr11	124609828	124617102	NRGN	5172	ENSG00000154146	HPNE specific
chr11	124730000	124740000	chr11	124735304	124751370	ROBO3	4696	ENSG00000154134	HPNE specific
chr11	124825000	124835000	chr11	124824016	124911385	CCDC15	10000	ENSG00000149548	HPNE specific
chr11	124930000	124940000	chr11	124933012	124960412	SLC37A2	6988	ENSG00000134955	HPNE specific
chr11	125280000	125290000	chr11	125034558	125303285	PKNOX2	10000	ENSG00000165495	HPNE specific
chr11	125550000	125560000	chr11	125542228	125550793	ACRV1	793	ENSG00000134940	HPNE specific
chr11	126465000	126475000	chr11	126293395	126870766	KIRREL3	10000	ENSG00000149571	HPNE specific
chr11	126465000	126475000	chr11	126300836	126870766	KIRREL3	10000	ENSG00000149571	HPNE specific
chr11	12935000	12945000	chr11	12695968	12966284	TEAD1	10000	ENSG00000187079	HPNE specific
chr11	129775000	129785000	chr11	129769600	129817517	PRDM10	10000	ENSG00000170325	HPNE specific
chr11	129775000	129785000	chr11	129769600	129872730	PRDM10	10000	ENSG00000170325	HPNE specific
chr1	113035000	113045000	chr1	113009162	113063910	WNT2B	10000	ENSG00000134245	HPNE specific
chr11	1310000	1320000	chr11	1295597	1330892	TOLLIP	10000	ENSG00000078902	HPNE specific
chr11	132350000	132360000	chr11	132284874	132813037	OPCML	10000	ENSG00000183715	HPNE specific
chr11	132350000	132360000	chr11	132284874	133402403	OPCML	10000	ENSG00000183715	HPNE specific
chr11	132835000	132845000	chr11	132284874	133402403	OPCML	10000	ENSG00000183715	HPNE specific
chr1	11330000	11340000	chr1	11333254	11348491	UBIAD1	6746	ENSG00000120942	HPNE specific
chr11	13375000	13385000	chr11	13299273	13408812	ARNTL	10000	ENSG00000133794	HPNE specific
chr11	134015000	134025000	chr11	133938819	134021652	JAM3	6652	ENSG00000166086	HPNE specific
chr11	134015000	134025000	chr11	134022336	134094426	NCAPD3	2664	ENSG00000151503	HPNE specific
chr11	134085000	134095000	chr11	134022336	134094426	NCAPD3	9426	ENSG00000151503	HPNE specific
chr11	134085000	134095000	chr11	134094498	134117686	VPS26B	502	ENSG00000151502	HPNE specific
chr11	134215000	134225000	chr11	134201767	134246218	GLB1L2	10000	ENSG00000149328	HPNE specific
chr1	113500000	113510000	chr1	113499036	113506690	SLC16A1-AS1	6690	ENSG00000226419	HPNE specific
chr1	114225000	114235000	chr1	113933474	114228545	MAGI3	3545	ENSG00000081026	HPNE specific
chr1	114370000	114380000	chr1	114356432	114414381	PTPN22	10000	ENSG00000134242	HPNE specific
chr1	114370000	114380000	chr1	114355233	114443859	AP4B1-AS1	10000	ENSG00000226167	HPNE specific
chr1	114440000	114450000	chr1	114355233	114443859	AP4B1-AS1	3859	ENSG00000226167	HPNE specific
chr1	114440000	114450000	chr1	114399256	114443859	AP4B1-AS1	3859	ENSG00000226167	HPNE specific
chr1	114440000	114450000	chr1	114447914	114456708	DCLRE1B	2086	ENSG00000118655	HPNE specific
chr1	114440000	114450000	chr1	114436816	114447746	AP4B1	7746	ENSG00000134262	HPNE specific
chr1	114440000	114450000	chr1	114436816	114447545	AP4B1	7545	ENSG00000134262	HPNE specific
chr1	114490000	114500000	chr1	114471995	114514698	HIPK1	10000	ENSG00000163349	HPNE specific
chr1	114490000	114500000	chr1	114471995	114520491	HIPK1	10000	ENSG00000163349	HPNE specific
chr1	114490000	114500000	chr1	114493766	114520491	HIPK1	6234	ENSG00000163349	HPNE specific
chr1	114490000	114500000	chr1	114496498	114520491	HIPK1	3502	ENSG00000163349	HPNE specific
chr11	14540000	14550000	chr11	14535511	14541991	PSMA1	1991	ENSG00000129084	HPNE specific
chr11	14540000	14550000	chr11	14526421	14541991	PSMA1	1991	ENSG00000129084	HPNE specific
chr11	14540000	14550000	chr11	14526421	14665180	PSMA1	10000	ENSG00000129084	HPNE specific
chr11	15220000	15230000	chr11	15133969	15268756	INSC	10000	ENSG00000188487	HPNE specific
chr11	15220000	15230000	chr11	15136483	15268756	INSC	10000	ENSG00000188487	HPNE specific
chr11	15220000	15230000	chr11	15170647	15268756	INSC	10000	ENSG00000188487	HPNE specific
chr11	16930000	16940000	chr11	16809206	17035963	PLEKHA7	10000	ENSG00000166689	HPNE specific
chr11	17295000	17305000	chr11	17298285	17353070	NUCB2	6715	ENSG00000070081	HPNE specific
chr11	17365000	17375000	chr11	17373308	17398868	NCR3LG1	1692	ENSG00000188211	HPNE specific
chr11	17375000	17385000	chr11	17373308	17398868	NCR3LG1	10000	ENSG00000188211	HPNE specific
chr1	1170000	1180000	chr1	1167628	1170420	B3GALT6	420	ENSG00000176022	HPNE specific
chr1	1170000	1180000	chr1	1177825	1182102	FAM132A	2175	ENSG00000184163	HPNE specific
chr11	17540000	17550000	chr11	17515441	17565963	USH1C	10000	ENSG00000006611	HPNE specific
chr11	17760000	17770000	chr11	17757494	17799377	KCNC1	10000	ENSG00000129159	HPNE specific
chr11	17760000	17770000	chr11	17757494	17804602	KCNC1	10000	ENSG00000129159	HPNE specific
chr11	18000000	18010000	chr11	17809595	18034709	SERGEF	10000	ENSG00000129158	HPNE specific
chr1	118030000	118040000	chr1	117910084	118068320	MAN1A2	10000	ENSG00000198162	HPNE specific
chr11	18145000	18155000	chr11	18142501	18160027	MRGPRX3	10000	ENSG00000179826	HPNE specific
chr11	18255000	18265000	chr11	18259779	18270221	SAA2	5221	ENSG00000134339	HPNE specific
chr1	118430000	118440000	chr1	118406106	118472302	GDAP2	10000	ENSG00000196505	HPNE specific
chr1	118430000	118440000	chr1	118419333	118472302	GDAP2	10000	ENSG00000196505	HPNE specific
chr11	18525000	18535000	chr11	18501857	18548503	TSG101	10000	ENSG00000074319	HPNE specific
chr11	18550000	18560000	chr11	18552949	18610293	UEVLD	7051	ENSG00000151116	HPNE specific
chr11	18550000	18560000	chr11	18552949	18601065	UEVLD	7051	ENSG00000151116	HPNE specific
chr11	18775000	18785000	chr11	18749474	18813389	PTPN5	10000	ENSG00000110786	HPNE specific
chr11	18775000	18785000	chr11	18749474	18814268	PTPN5	10000	ENSG00000110786	HPNE specific
chr11	1880000	1890000	chr11	1874199	1913493	LSP1	10000	ENSG00000130592	HPNE specific
chr11	1880000	1890000	chr11	1886394	1913493	LSP1	3606	ENSG00000130592	HPNE specific
chr11	1880000	1890000	chr11	1889902	1913493	LSP1	98	ENSG00000130592	HPNE specific
chr11	19950000	19960000	chr11	19372270	20143147	NAV2	10000	ENSG00000166833	HPNE specific
chr11	19950000	19960000	chr11	19734880	20143147	NAV2	10000	ENSG00000166833	HPNE specific
chr1	12045000	12055000	chr1	12040237	12073572	MFN2	10000	ENSG00000116688	HPNE specific
chr11	22805000	22815000	chr11	22688159	22834547	GAS2	10000	ENSG00000148935	HPNE specific
chr11	22805000	22815000	chr11	22689653	22834547	GAS2	10000	ENSG00000148935	HPNE specific
chr11	22805000	22815000	chr11	22696318	22834547	GAS2	10000	ENSG00000148935	HPNE specific
chr1	12405000	12415000	chr1	12290095	12572098	VPS13D	10000	ENSG00000048707	HPNE specific
chr11	2415000	2425000	chr11	2397406	2418649	CD81	3649	ENSG00000110651	HPNE specific
chr11	2415000	2425000	chr11	2398546	2418649	CD81	3649	ENSG00000110651	HPNE specific
chr11	2415000	2425000	chr11	2421717	2425108	TSSC4	3283	ENSG00000184281	HPNE specific
chr11	2415000	2425000	chr11	2422247	2425108	TSSC4	2753	ENSG00000184281	HPNE specific
chr1	1240000	1250000	chr1	1246964	1260067	CPSF3L	3036	ENSG00000127054	HPNE specific
chr1	1240000	1250000	chr1	1227763	1243269	ACAP3	3269	ENSG00000131584	HPNE specific
chr1	1240000	1250000	chr1	1243993	1247057	PUSL1	3064	ENSG00000169972	HPNE specific
chr11	240000	250000	chr11	236807	252984	PSMD13	10000	ENSG00000185627	HPNE specific
chr11	2550000	2560000	chr11	2466220	2870340	KCNQ1	10000	ENSG00000053918	HPNE specific
chr11	2550000	2560000	chr11	2482683	2870340	KCNQ1	10000	ENSG00000053918	HPNE specific
chr11	2695000	2705000	chr11	2466220	2870340	KCNQ1	10000	ENSG00000053918	HPNE specific
chr11	2695000	2705000	chr11	2482683	2870340	KCNQ1	10000	ENSG00000053918	HPNE specific
chr11	2735000	2745000	chr11	2466220	2870340	KCNQ1	10000	ENSG00000053918	HPNE specific
chr11	2735000	2745000	chr11	2482683	2870340	KCNQ1	10000	ENSG00000053918	HPNE specific
chr11	2695000	2705000	chr11	2629557	2721228	KCNQ1OT1	10000	ENSG00000269821	HPNE specific
chr11	27400000	27410000	chr11	27387507	27494334	LGR4	10000	ENSG00000205213	HPNE specific
chr11	28090000	28100000	chr11	28042162	28129746	KIF18A	10000	ENSG00000121621	HPNE specific
chr11	2895000	2905000	chr11	2904447	2906995	CDKN1C	553	ENSG00000129757	HPNE specific
chr11	3120000	3130000	chr11	3108345	3186582	OSBPL5	10000	ENSG00000021762	HPNE specific
chr11	32730000	32740000	chr11	32623625	32816204	CCDC73	10000	ENSG00000186714	HPNE specific
chr11	32815000	32825000	chr11	32623625	32816204	CCDC73	1204	ENSG00000186714	HPNE specific
chr11	33080000	33090000	chr11	33060962	33095109	TCP11L1	10000	ENSG00000176148	HPNE specific
chr11	33080000	33090000	chr11	33061560	33095109	TCP11L1	10000	ENSG00000176148	HPNE specific
chr11	33195000	33205000	chr11	33183202	33213142	CSTF3-AS1	10000	ENSG00000247151	HPNE specific
chr11	33360000	33370000	chr11	33278217	33378568	HIPK3	10000	ENSG00000110422	HPNE specific
chr11	33360000	33370000	chr11	33278867	33378568	HIPK3	10000	ENSG00000110422	HPNE specific
chr11	33360000	33370000	chr11	33279876	33378568	HIPK3	10000	ENSG00000110422	HPNE specific
chr11	34135000	34145000	chr11	34127110	34168458	NAT10	10000	ENSG00000135372	HPNE specific
chr11	34910000	34920000	chr11	34903842	34937958	APIP	10000	ENSG00000149089	HPNE specific
chr11	35160000	35170000	chr11	35160416	35244867	CD44	9584	ENSG00000026508	HPNE specific
chr11	35160000	35170000	chr11	35160416	35253949	CD44	9584	ENSG00000026508	HPNE specific
chr11	35830000	35840000	chr11	35684299	35832603	TRIM44	2603	ENSG00000166326	HPNE specific
chr11	36170000	36180000	chr11	35965530	36253686	LDLRAD3	10000	ENSG00000179241	HPNE specific
chr11	360000	370000	chr11	369794	382117	B4GALNT4	206	ENSG00000182272	HPNE specific
chr11	36510000	36520000	chr11	36505316	36531863	TRAF6	10000	ENSG00000175104	HPNE specific
chr11	385000	395000	chr11	394182	404908	PKP3	818	ENSG00000184363	HPNE specific
chr11	385000	395000	chr11	392598	404908	PKP3	2402	ENSG00000184363	HPNE specific
chr11	3920000	3930000	chr11	3876932	4114440	STIM1	10000	ENSG00000167323	HPNE specific
chr1	14125000	14135000	chr1	14026734	14151574	PRDM2	10000	ENSG00000116731	HPNE specific
chr1	14125000	14135000	chr1	14031349	14151574	PRDM2	10000	ENSG00000116731	HPNE specific
chr11	44135000	44145000	chr11	44117098	44266980	EXT2	10000	ENSG00000151348	HPNE specific
chr11	44135000	44145000	chr11	44117746	44266980	EXT2	10000	ENSG00000151348	HPNE specific
chr11	44275000	44285000	chr11	44282277	44331716	ALX4	2723	ENSG00000052850	HPNE specific
chr11	44795000	44805000	chr11	44785975	44953977	TSPAN18	10000	ENSG00000157570	HPNE specific
chr11	44915000	44925000	chr11	44785975	44953977	TSPAN18	10000	ENSG00000157570	HPNE specific
chr1	144830000	144840000	chr1	144146810	146467744	NBPF20	10000	ENSG00000203832	HPNE specific
chr1	145295000	145305000	chr1	144146810	146467744	NBPF20	10000	ENSG00000203832	HPNE specific
chr1	145705000	145715000	chr1	144146810	146467744	NBPF20	10000	ENSG00000203832	HPNE specific
chr1	144830000	144840000	chr1	144614958	144830407	NBPF8	407	ENSG00000162825	HPNE specific
chr1	144830000	144840000	chr1	144614958	144830407	NBPF9	407	ENSG00000168614	HPNE specific
chr1	144830000	144840000	chr1	144614958	145370304	NBPF9	10000	ENSG00000168614	HPNE specific
chr1	145295000	145305000	chr1	144614958	145370304	NBPF9	10000	ENSG00000168614	HPNE specific
chr11	45130000	45140000	chr11	45115563	45246639	PRDM11	10000	ENSG00000019485	HPNE specific
chr1	145295000	145305000	chr1	145293370	146466121	NBPF10	10000	ENSG00000163386	HPNE specific
chr1	145705000	145715000	chr1	145293370	146466121	NBPF10	10000	ENSG00000163386	HPNE specific
chr11	45680000	45690000	chr11	45669238	45687206	CHST1	7206	ENSG00000175264	HPNE specific
chr1	145705000	145715000	chr1	145695797	145715639	CD160	10000	ENSG00000117281	HPNE specific
chr11	46425000	46435000	chr11	46417961	46612914	AMBRA1	10000	ENSG00000110497	HPNE specific
chr11	46425000	46435000	chr11	46417961	46615619	AMBRA1	10000	ENSG00000110497	HPNE specific
chr11	46650000	46660000	chr11	46638825	46697568	ATG13	10000	ENSG00000175224	HPNE specific
chr11	46685000	46695000	chr11	46638825	46697568	ATG13	10000	ENSG00000175224	HPNE specific
chr11	46915000	46925000	chr11	46878267	46940173	LRP4	10000	ENSG00000134569	HPNE specific
chr11	46920000	46930000	chr11	46878267	46940173	LRP4	10000	ENSG00000134569	HPNE specific
chr11	47105000	47115000	chr11	46958239	47183798	C11orf49	10000	ENSG00000149179	HPNE specific
chr11	47105000	47115000	chr11	46958239	47185931	C11orf49	10000	ENSG00000149179	HPNE specific
chr11	47165000	47175000	chr11	46958239	47183798	C11orf49	10000	ENSG00000149179	HPNE specific
chr11	47165000	47175000	chr11	46958239	47185931	C11orf49	10000	ENSG00000149179	HPNE specific
chr11	47195000	47205000	chr11	47199072	47207432	PACSIN3	5928	ENSG00000165912	HPNE specific
chr11	47195000	47205000	chr11	47199072	47208010	PACSIN3	5928	ENSG00000165912	HPNE specific
chr11	47195000	47205000	chr11	47185848	47198676	ARFGAP2	3676	ENSG00000149182	HPNE specific
chr11	47275000	47285000	chr11	47269850	47290584	NR1H3	10000	ENSG00000025434	HPNE specific
chr11	47275000	47285000	chr11	47270448	47290584	NR1H3	10000	ENSG00000025434	HPNE specific
chr11	47275000	47285000	chr11	47279467	47290584	NR1H3	5533	ENSG00000025434	HPNE specific
chr11	47365000	47375000	chr11	47352956	47374253	MYBPC3	9253	ENSG00000134571	HPNE specific
chr11	47485000	47495000	chr11	47487488	47510576	CELF1	7512	ENSG00000149187	HPNE specific
chr11	47485000	47495000	chr11	47487488	47516073	CELF1	7512	ENSG00000149187	HPNE specific
chr11	47485000	47495000	chr11	47487488	47545540	CELF1	7512	ENSG00000149187	HPNE specific
chr11	47485000	47495000	chr11	47487488	47574792	CELF1	7512	ENSG00000149187	HPNE specific
chr11	48130000	48140000	chr11	48002109	48154266	PTPRJ	10000	ENSG00000149177	HPNE specific
chr11	48130000	48140000	chr11	48002109	48192394	PTPRJ	10000	ENSG00000149177	HPNE specific
chr1	150195000	150205000	chr1	150190716	150207026	ANP32E	10000	ENSG00000143401	HPNE specific
chr1	150195000	150205000	chr1	150190716	150208504	ANP32E	10000	ENSG00000143401	HPNE specific
chr1	150895000	150905000	chr1	150898814	150917797	SETDB1	6186	ENSG00000143379	HPNE specific
chr1	150895000	150905000	chr1	150898814	150937220	SETDB1	6186	ENSG00000143379	HPNE specific
chr1	150965000	150975000	chr1	150954498	150968114	ANXA9	3114	ENSG00000143412	HPNE specific
chr1	150965000	150975000	chr1	150969300	150979273	FAM63A	5700	ENSG00000143409	HPNE specific
chr1	150965000	150975000	chr1	150969300	150979385	FAM63A	5700	ENSG00000143409	HPNE specific
chr1	150965000	150975000	chr1	150969300	150980854	FAM63A	5700	ENSG00000143409	HPNE specific
chr1	151245000	151255000	chr1	151254030	151264381	ZNF687	970	ENSG00000143373	HPNE specific
chr1	151245000	151255000	chr1	151254787	151264381	ZNF687	213	ENSG00000143373	HPNE specific
chr1	151310000	151320000	chr1	151313115	151319769	RFX5	6654	ENSG00000143390	HPNE specific
chr1	151370000	151380000	chr1	151372040	151374412	PSMB4	2372	ENSG00000159377	HPNE specific
chr1	151370000	151380000	chr1	151375199	151414681	POGZ	4801	ENSG00000143442	HPNE specific
chr1	151370000	151380000	chr1	151375199	151431941	POGZ	4801	ENSG00000143442	HPNE specific
chr1	151495000	151505000	chr1	151483861	151511167	CGN	10000	ENSG00000143375	HPNE specific
chr1	151555000	151565000	chr1	151512780	151556059	TUFT1	1059	ENSG00000143367	HPNE specific
chr1	151555000	151565000	chr1	151512784	151556053	TUFT1	1053	ENSG00000143367	HPNE specific
chr1	151655000	151665000	chr1	151584661	151671559	SNX27	10000	ENSG00000143376	HPNE specific
chr1	151850000	151860000	chr1	151843342	151882361	THEM4	10000	ENSG00000159445	HPNE specific
chr1	153300000	153310000	chr1	153302596	153321317	PGLYRP4	7404	ENSG00000163218	HPNE specific
chr1	15355000	15365000	chr1	14925212	15394651	KAZN	10000	ENSG00000189337	HPNE specific
chr1	15355000	15365000	chr1	14925212	15444544	KAZN	10000	ENSG00000189337	HPNE specific
chr1	15355000	15365000	chr1	15250624	15394651	KAZN	10000	ENSG00000189337	HPNE specific
chr1	15355000	15365000	chr1	15256295	15394651	KAZN	10000	ENSG00000189337	HPNE specific
chr1	15355000	15365000	chr1	15272414	15394651	KAZN	10000	ENSG00000189337	HPNE specific
chr1	15425000	15435000	chr1	14925212	15444544	KAZN	10000	ENSG00000189337	HPNE specific
chr1	154120000	154130000	chr1	153965167	154127592	NUP210L	7592	ENSG00000143552	HPNE specific
chr1	154120000	154130000	chr1	154127779	154150697	TPM3	2221	ENSG00000143549	HPNE specific
chr1	154120000	154130000	chr1	154127779	154155725	TPM3	2221	ENSG00000143549	HPNE specific
chr1	154595000	154605000	chr1	154554533	154600456	ADAR	5456	ENSG00000160710	HPNE specific
chr1	154725000	154735000	chr1	154669941	154832338	KCNN3	10000	ENSG00000143603	HPNE specific
chr1	154725000	154735000	chr1	154669941	154842754	KCNN3	10000	ENSG00000143603	HPNE specific
chr1	154915000	154925000	chr1	154916558	154928567	PBXIP1	8442	ENSG00000163346	HPNE specific
chr1	155025000	155035000	chr1	155023747	155031159	ADAM15	6159	ENSG00000143537	HPNE specific
chr1	155025000	155035000	chr1	155023747	155035252	ADAM15	10000	ENSG00000143537	HPNE specific
chr1	155050000	155060000	chr1	155051347	155060014	EFNA3	8653	ENSG00000143590	HPNE specific
chr1	155295000	155305000	chr1	155290639	155300909	RUSC1	5909	ENSG00000160753	HPNE specific
chr1	155295000	155305000	chr1	155293727	155300909	RUSC1	5909	ENSG00000160753	HPNE specific
chr1	155295000	155305000	chr1	155294185	155300909	RUSC1	5909	ENSG00000160753	HPNE specific
chr11	550000	560000	chr11	537521	554916	LRRC56	4916	ENSG00000161328	HPNE specific
chr1	155740000	155750000	chr1	155719448	155827086	GON4L	10000	ENSG00000116580	HPNE specific
chr1	155740000	155750000	chr1	155719448	155829191	GON4L	10000	ENSG00000116580	HPNE specific
chr1	155740000	155750000	chr1	155734252	155827086	GON4L	10000	ENSG00000116580	HPNE specific
chr1	155820000	155830000	chr1	155719448	155827086	GON4L	7086	ENSG00000116580	HPNE specific
chr1	155820000	155830000	chr1	155719448	155829191	GON4L	9191	ENSG00000116580	HPNE specific
chr1	155820000	155830000	chr1	155734252	155827086	GON4L	7086	ENSG00000116580	HPNE specific
chr1	155820000	155830000	chr1	155829259	155854990	SYT11	741	ENSG00000132718	HPNE specific
chr1	155875000	155885000	chr1	155867598	155880706	RIT1	5706	ENSG00000143622	HPNE specific
chr1	155875000	155885000	chr1	155867598	155881193	RIT1	6193	ENSG00000143622	HPNE specific
chr1	155875000	155885000	chr1	155882833	155904233	KIAA0907	2167	ENSG00000132680	HPNE specific
chr1	155895000	155905000	chr1	155882833	155904233	KIAA0907	9233	ENSG00000132680	HPNE specific
chr1	155895000	155905000	chr1	155895748	155895877	SCARNA4	129	ENSG00000252808	HPNE specific
chr1	15600000	15610000	chr1	15573767	15724622	FHAD1	10000	ENSG00000142621	HPNE specific
chr1	156215000	156225000	chr1	156213111	156217908	PAQR6	2908	ENSG00000160781	HPNE specific
chr1	156215000	156225000	chr1	156219014	156252620	SMG5	5986	ENSG00000198952	HPNE specific
chr1	156580000	156590000	chr1	156589085	156595517	HAPLN2	915	ENSG00000132702	HPNE specific
chr1	156740000	156750000	chr1	156737273	156770609	PRCC	10000	ENSG00000143294	HPNE specific
chr1	156895000	156905000	chr1	156904631	157015162	ARHGEF11	369	ENSG00000132694	HPNE specific
chr1	157015000	157025000	chr1	156904631	157015162	ARHGEF11	162	ENSG00000132694	HPNE specific
chr1	156895000	156905000	chr1	156890423	156902880	LRRC71	7880	ENSG00000160838	HPNE specific
chr11	57475000	57485000	chr11	57471180	57479795	MED19	4795	ENSG00000156603	HPNE specific
chr11	57475000	57485000	chr11	57479994	57508445	TMX2	5006	ENSG00000213593	HPNE specific
chr11	57585000	57595000	chr11	57529233	57586652	CTNND1	1652	ENSG00000198561	HPNE specific
chr1	158155000	158165000	chr1	158149736	158156216	CD1D	1216	ENSG00000158473	HPNE specific
chr11	58905000	58915000	chr11	58910218	58922511	FAM111A	4782	ENSG00000166801	HPNE specific
chr11	58905000	58915000	chr11	58912251	58922511	FAM111A	2749	ENSG00000166801	HPNE specific
chr1	160050000	160060000	chr1	160051359	160059212	KCNJ9	7853	ENSG00000162728	HPNE specific
chr1	160080000	160090000	chr1	160085519	160113374	ATP1A2	4481	ENSG00000018625	HPNE specific
chr1	160335000	160345000	chr1	160336860	160342638	NHLH1	5778	ENSG00000171786	HPNE specific
chr11	60670000	60680000	chr11	60658019	60674061	PRPF19	4061	ENSG00000110107	HPNE specific
chr11	60690000	60700000	chr11	60691912	60704631	TMEM132A	8088	ENSG00000006118	HPNE specific
chr11	60690000	60700000	chr11	60681370	60690915	TMEM109	915	ENSG00000110108	HPNE specific
chr11	61095000	61105000	chr11	61066918	61100684	DDB1	5684	ENSG00000167986	HPNE specific
chr1	161145000	161155000	chr1	161141099	161147758	B4GALT3	2758	ENSG00000158850	HPNE specific
chr11	61200000	61210000	chr11	61197596	61214239	SDHAF2	10000	ENSG00000167985	HPNE specific
chr1	161280000	161290000	chr1	161284165	161334535	SDHC	5835	ENSG00000143252	HPNE specific
chr11	610000	620000	chr11	612554	615728	IRF7	3174	ENSG00000185507	HPNE specific
chr11	610000	620000	chr11	612554	615999	IRF7	3445	ENSG00000185507	HPNE specific
chr11	610000	620000	chr11	576445	612222	PHRF1	2222	ENSG00000070047	HPNE specific
chr11	610000	620000	chr11	616564	625067	CDHR5	3436	ENSG00000099834	HPNE specific
chr11	61495000	61505000	chr11	61447904	61514474	DAGLA	10000	ENSG00000134780	HPNE specific
chr11	61905000	61915000	chr11	61891444	61920635	INCENP	10000	ENSG00000149503	HPNE specific
chr11	62135000	62145000	chr11	62104773	62160887	ASRGL1	10000	ENSG00000162174	HPNE specific
chr1	162235000	162245000	chr1	162039580	162339813	NOS1AP	10000	ENSG00000198929	HPNE specific
chr11	62325000	62335000	chr11	62327634	62327778	MIR3654	144	ENSG00000255508	HPNE specific
chr1	162565000	162575000	chr1	162531295	162569633	UAP1	4633	ENSG00000117143	HPNE specific
chr1	16260000	16270000	chr1	16268363	16302627	ZBTB17	1637	ENSG00000116809	HPNE specific
chr1	16260000	16270000	chr1	16174358	16266950	SPEN	6950	ENSG00000065526	HPNE specific
chr1	162770000	162780000	chr1	162760491	162782608	HSD17B7	10000	ENSG00000132196	HPNE specific
chr1	163135000	163145000	chr1	163112088	163172963	RGS5	10000	ENSG00000143248	HPNE specific
chr1	163135000	163145000	chr1	163112088	163291581	RGS5	10000	ENSG00000143248	HPNE specific
chr1	163155000	163165000	chr1	163112088	163172963	RGS5	10000	ENSG00000143248	HPNE specific
chr1	163155000	163165000	chr1	163112088	163291581	RGS5	10000	ENSG00000143248	HPNE specific
chr1	163275000	163285000	chr1	163273995	163291581	RGS5	10000	ENSG00000143248	HPNE specific
chr1	163275000	163285000	chr1	163112088	163291581	RGS5	10000	ENSG00000143248	HPNE specific
chr11	63420000	63430000	chr11	63391553	63439202	ATL3	10000	ENSG00000184743	HPNE specific
chr11	63420000	63430000	chr11	63391553	63439446	ATL3	10000	ENSG00000184743	HPNE specific
chr11	63530000	63540000	chr11	63527363	63536113	C11orf95	6113	ENSG00000188070	HPNE specific
chr11	63720000	63730000	chr11	63706441	63724791	NAA40	4791	ENSG00000110583	HPNE specific
chr11	63720000	63730000	chr11	63706802	63724791	NAA40	4791	ENSG00000110583	HPNE specific
chr11	64110000	64120000	chr11	64107689	64125006	CCDC88B	10000	ENSG00000168071	HPNE specific
chr11	64130000	64140000	chr11	64126624	64139687	RPS6KA4	9687	ENSG00000162302	HPNE specific
chr11	64315000	64325000	chr11	64323072	64340347	SLC22A11	1928	ENSG00000168065	HPNE specific
chr11	64415000	64425000	chr11	64373645	64490660	NRXN2	10000	ENSG00000110076	HPNE specific
chr11	64435000	64445000	chr11	64373645	64490660	NRXN2	10000	ENSG00000110076	HPNE specific
chr11	640000	650000	chr11	637304	640705	DRD4	705	ENSG00000069696	HPNE specific
chr11	640000	650000	chr11	644219	695754	DEAF1	5781	ENSG00000177030	HPNE specific
chr11	64585000	64595000	chr11	64591661	64612041	CDC42BPG	3339	ENSG00000171219	HPNE specific
chr11	64785000	64795000	chr11	64781584	64789657	ARL2	4657	ENSG00000213465	HPNE specific
chr11	64785000	64795000	chr11	64794879	64808044	SNX15	121	ENSG00000110025	HPNE specific
chr1	16515000	16525000	chr1	16524598	16539104	ARHGEF19	402	ENSG00000142632	HPNE specific
chr11	65285000	65295000	chr11	65292547	65306182	SCYL1	2453	ENSG00000142186	HPNE specific
chr11	65375000	65385000	chr11	65365225	65381720	MAP3K11	6720	ENSG00000173327	HPNE specific
chr11	65375000	65385000	chr11	65383782	65404910	PCNXL3	1218	ENSG00000197136	HPNE specific
chr11	65645000	65655000	chr11	65651210	65656010	FIBP	3790	ENSG00000172500	HPNE specific
chr11	65645000	65655000	chr11	65647283	65651212	CTSW	3929	ENSG00000172543	HPNE specific
chr11	65815000	65825000	chr11	65808235	65816651	GAL3ST3	1651	ENSG00000175229	HPNE specific
chr11	65815000	65825000	chr11	65819815	65836382	SF3B2	5185	ENSG00000087365	HPNE specific
chr11	66235000	66245000	chr11	66233797	66244808	PELI3	9808	ENSG00000174516	HPNE specific
chr11	66235000	66245000	chr11	66234335	66244808	PELI3	9808	ENSG00000174516	HPNE specific
chr11	66245000	66255000	chr11	66247483	66277130	DPP3	7517	ENSG00000254986	HPNE specific
chr11	66445000	66455000	chr11	66432464	66445392	RBM4B	392	ENSG00000173914	HPNE specific
chr11	66445000	66455000	chr11	66452719	66488870	SPTBN2	2281	ENSG00000173898	HPNE specific
chr11	66610000	66620000	chr11	66610882	66614003	RCE1	3121	ENSG00000173653	HPNE specific
chr11	66610000	66620000	chr11	66615996	66675340	PC	4004	ENSG00000173599	HPNE specific
chr11	66610000	66620000	chr11	66615996	66725847	PC	4004	ENSG00000173599	HPNE specific
chr11	66610000	66620000	chr11	66512206	66610987	C11orf80	987	ENSG00000173715	HPNE specific
chr11	66795000	66805000	chr11	66790189	66818334	SYT12	10000	ENSG00000173227	HPNE specific
chr11	66795000	66805000	chr11	66790815	66818334	SYT12	10000	ENSG00000173227	HPNE specific
chr11	66820000	66830000	chr11	66824288	66839488	RHOD	5712	ENSG00000173156	HPNE specific
chr1	166875000	166885000	chr1	166882440	166944561	ILDR2	2560	ENSG00000143195	HPNE specific
chr1	167220000	167230000	chr1	167190065	167396582	POU2F1	10000	ENSG00000143190	HPNE specific
chr1	167220000	167230000	chr1	167190122	167396582	POU2F1	10000	ENSG00000143190	HPNE specific
chr1	167360000	167370000	chr1	167190065	167396582	POU2F1	10000	ENSG00000143190	HPNE specific
chr1	167360000	167370000	chr1	167190122	167396582	POU2F1	10000	ENSG00000143190	HPNE specific
chr1	167360000	167370000	chr1	167298280	167396582	POU2F1	10000	ENSG00000143190	HPNE specific
chr11	67390000	67400000	chr11	67395408	67397408	NUDT8	2000	ENSG00000167799	HPNE specific
chr11	67390000	67400000	chr11	67395409	67397408	NUDT8	1999	ENSG00000167799	HPNE specific
chr11	67390000	67400000	chr11	67398773	67407031	TBX10	1227	ENSG00000167800	HPNE specific
chr1	167405000	167415000	chr1	167399876	167487847	CD247	10000	ENSG00000198821	HPNE specific
chr1	167760000	167770000	chr1	167691186	167761156	MPZL1	1156	ENSG00000197965	HPNE specific
chr11	67805000	67815000	chr11	67806461	67818366	TCIRG1	8539	ENSG00000110719	HPNE specific
chr11	67805000	67815000	chr11	67810446	67818366	TCIRG1	4554	ENSG00000110719	HPNE specific
chr11	6780000	6790000	chr11	6789237	6790188	OR2AG2	763	ENSG00000188124	HPNE specific
chr11	68075000	68085000	chr11	68080076	68216743	LRP5	4924	ENSG00000162337	HPNE specific
chr11	68150000	68160000	chr11	68080076	68216743	LRP5	10000	ENSG00000162337	HPNE specific
chr11	68355000	68365000	chr11	68228185	68382801	PPP6R3	10000	ENSG00000110075	HPNE specific
chr11	68365000	68375000	chr11	68228185	68382801	PPP6R3	10000	ENSG00000110075	HPNE specific
chr1	169075000	169085000	chr1	169075946	169101960	ATP1B1	9054	ENSG00000143153	HPNE specific
chr1	169140000	169150000	chr1	169101767	169337201	NME7	10000	ENSG00000143156	HPNE specific
chr1	169540000	169550000	chr1	169481191	169555769	F5	10000	ENSG00000198734	HPNE specific
chr1	169685000	169695000	chr1	169691780	169703220	SELE	3220	ENSG00000007908	HPNE specific
chr11	69915000	69925000	chr11	69924407	70035652	ANO1	593	ENSG00000131620	HPNE specific
chr11	70595000	70605000	chr11	70313960	70935842	SHANK2	10000	ENSG00000162105	HPNE specific
chr11	70645000	70655000	chr11	70313960	70935842	SHANK2	10000	ENSG00000162105	HPNE specific
chr11	7090000	7100000	chr11	7041699	7092757	NLRP14	2757	ENSG00000158077	HPNE specific
chr1	171450000	171460000	chr1	171454665	171562650	PRRC2C	5335	ENSG00000117523	HPNE specific
chr1	171970000	171980000	chr1	171810617	172102532	DNM3	10000	ENSG00000197959	HPNE specific
chr1	171970000	171980000	chr1	171810617	172381857	DNM3	10000	ENSG00000197959	HPNE specific
chr1	172380000	172390000	chr1	171810617	172381857	DNM3	1857	ENSG00000197959	HPNE specific
chr11	72285000	72295000	chr11	72287183	72353504	PDE2A	7817	ENSG00000186642	HPNE specific
chr11	72285000	72295000	chr11	72287183	72380108	PDE2A	7817	ENSG00000186642	HPNE specific
chr11	72285000	72295000	chr11	72287183	72385497	PDE2A	7817	ENSG00000186642	HPNE specific
chr1	172380000	172390000	chr1	172389827	172437969	C1orf105	173	ENSG00000180999	HPNE specific
chr11	72545000	72555000	chr11	72547789	72853143	FCHSD2	7211	ENSG00000137478	HPNE specific
chr11	72850000	72860000	chr11	72547789	72853143	FCHSD2	3143	ENSG00000137478	HPNE specific
chr11	7290000	7300000	chr11	7273180	7490276	SYT9	10000	ENSG00000170743	HPNE specific
chr11	73385000	73395000	chr11	73386682	73472201	RAB6A	8318	ENSG00000175582	HPNE specific
chr11	73385000	73395000	chr11	73386682	73471138	RAB6A	8318	ENSG00000175582	HPNE specific
chr11	73405000	73415000	chr11	73386682	73472201	RAB6A	10000	ENSG00000175582	HPNE specific
chr11	73405000	73415000	chr11	73386682	73471138	RAB6A	10000	ENSG00000175582	HPNE specific
chr11	73885000	73895000	chr11	73882107	73965748	PPME1	10000	ENSG00000214517	HPNE specific
chr11	73950000	73960000	chr11	73882107	73965748	PPME1	10000	ENSG00000214517	HPNE specific
chr11	74310000	74320000	chr11	74303574	74354105	POLD3	10000	ENSG00000077514	HPNE specific
chr11	74310000	74320000	chr11	74303649	74354105	POLD3	10000	ENSG00000077514	HPNE specific
chr11	74440000	74450000	chr11	74407472	74442430	CHRDL2	2430	ENSG00000054938	HPNE specific
chr11	74465000	74475000	chr11	74459912	74553458	RNF169	10000	ENSG00000166439	HPNE specific
chr11	74550000	74560000	chr11	74459912	74553458	RNF169	3458	ENSG00000166439	HPNE specific
chr11	74550000	74560000	chr11	74551954	74660232	XRRA1	8046	ENSG00000166435	HPNE specific
chr1	174685000	174695000	chr1	174128551	174927327	RABGAP1L	10000	ENSG00000152061	HPNE specific
chr11	74950000	74960000	chr11	74951949	74954749	TPBGL	2800	ENSG00000261594	HPNE specific
chr1	175125000	175135000	chr1	175126122	175161949	KIAA0040	8878	ENSG00000235750	HPNE specific
chr1	175125000	175135000	chr1	175126122	175162229	KIAA0040	8878	ENSG00000235750	HPNE specific
chr1	175285000	175295000	chr1	175291934	175712752	TNR	3066	ENSG00000116147	HPNE specific
chr1	175315000	175325000	chr1	175291934	175712752	TNR	10000	ENSG00000116147	HPNE specific
chr11	75900000	75910000	chr11	75897369	75917574	WNT11	10000	ENSG00000085741	HPNE specific
chr11	76735000	76745000	chr11	76571916	76737841	ACER3	2841	ENSG00000078124	HPNE specific
chr11	76745000	76755000	chr11	76745384	76753005	B3GNT6	7621	ENSG00000198488	HPNE specific
chr11	76815000	76825000	chr11	76777991	76837198	CAPN5	10000	ENSG00000149260	HPNE specific
chr1	176835000	176845000	chr1	176826440	177134040	ASTN1	10000	ENSG00000152092	HPNE specific
chr1	176835000	176845000	chr1	176830199	177134040	ASTN1	10000	ENSG00000152092	HPNE specific
chr1	176835000	176845000	chr1	176837953	177134040	ASTN1	7047	ENSG00000152092	HPNE specific
chr1	176850000	176860000	chr1	176826440	177134040	ASTN1	10000	ENSG00000152092	HPNE specific
chr1	176850000	176860000	chr1	176830199	177134040	ASTN1	10000	ENSG00000152092	HPNE specific
chr1	176850000	176860000	chr1	176837953	177134040	ASTN1	10000	ENSG00000152092	HPNE specific
chr11	76905000	76915000	chr11	76839309	76926286	MYO7A	10000	ENSG00000137474	HPNE specific
chr11	76905000	76915000	chr11	76839315	76926286	MYO7A	10000	ENSG00000137474	HPNE specific
chr11	77090000	77100000	chr11	77033059	77185108	PAK1	10000	ENSG00000149269	HPNE specific
chr11	770000	780000	chr11	767222	777487	PDDC1	7487	ENSG00000177225	HPNE specific
chr11	77695000	77705000	chr11	77589765	77705717	INTS4	10000	ENSG00000149262	HPNE specific
chr1	177905000	177915000	chr1	177898241	177939050	SEC16B	10000	ENSG00000120341	HPNE specific
chr1	178055000	178065000	chr1	178060642	178063128	RASAL2-AS1	2486	ENSG00000224687	HPNE specific
chr1	178055000	178065000	chr1	178062863	178448648	RASAL2	2137	ENSG00000075391	HPNE specific
chr1	178290000	178300000	chr1	178062863	178448648	RASAL2	10000	ENSG00000075391	HPNE specific
chr1	178435000	178445000	chr1	178310605	178448648	RASAL2	10000	ENSG00000075391	HPNE specific
chr1	178435000	178445000	chr1	178062863	178448648	RASAL2	10000	ENSG00000075391	HPNE specific
chr1	178695000	178705000	chr1	178694281	178890977	RALGPS2	10000	ENSG00000116191	HPNE specific
chr1	179055000	179065000	chr1	179051111	179065129	TOR3A	10000	ENSG00000186283	HPNE specific
chr1	17955000	17965000	chr1	17866329	18024370	ARHGEF10L	10000	ENSG00000074964	HPNE specific
chr1	17955000	17965000	chr1	17907047	18024370	ARHGEF10L	10000	ENSG00000074964	HPNE specific
chr1	179825000	179835000	chr1	179809101	179846941	TOR1AIP2	10000	ENSG00000169905	HPNE specific
chr1	179825000	179835000	chr1	179828164	179846941	TOR1AIP2	6836	ENSG00000169905	HPNE specific
chr1	180980000	180990000	chr1	180941849	180992257	STX6	10000	ENSG00000135823	HPNE specific
chr11	8120000	8130000	chr11	8127596	8190590	RIC3	2404	ENSG00000166405	HPNE specific
chr11	8120000	8130000	chr11	8060179	8127654	TUB	7654	ENSG00000166402	HPNE specific
chr11	8120000	8130000	chr11	8102908	8127654	TUB	7654	ENSG00000166402	HPNE specific
chr1	182535000	182545000	chr1	182542768	182558394	RNASEL	2232	ENSG00000135828	HPNE specific
chr1	182560000	182570000	chr1	182567757	182573548	RGS16	2243	ENSG00000143333	HPNE specific
chr1	183240000	183250000	chr1	183217371	183274009	NMNAT2	10000	ENSG00000157064	HPNE specific
chr1	183240000	183250000	chr1	183217371	183387634	NMNAT2	10000	ENSG00000157064	HPNE specific
chr11	83525000	83535000	chr11	83166055	85338314	DLG2	10000	ENSG00000150672	HPNE specific
chr11	83525000	83535000	chr11	83166055	84634465	DLG2	10000	ENSG00000150672	HPNE specific
chr11	83525000	83535000	chr11	83166055	84028382	DLG2	10000	ENSG00000150672	HPNE specific
chr11	83525000	83535000	chr11	83166055	83984323	DLG2	10000	ENSG00000150672	HPNE specific
chr11	83540000	83550000	chr11	83166055	85338314	DLG2	10000	ENSG00000150672	HPNE specific
chr11	83540000	83550000	chr11	83166055	84634465	DLG2	10000	ENSG00000150672	HPNE specific
chr11	83540000	83550000	chr11	83166055	84028382	DLG2	10000	ENSG00000150672	HPNE specific
chr11	83540000	83550000	chr11	83166055	83984323	DLG2	10000	ENSG00000150672	HPNE specific
chr1	183670000	183680000	chr1	183605181	183897685	RGL1	10000	ENSG00000143344	HPNE specific
chr1	183890000	183900000	chr1	183605181	183897685	RGL1	7685	ENSG00000143344	HPNE specific
chr1	183890000	183900000	chr1	183774214	183897685	RGL1	7685	ENSG00000143344	HPNE specific
chr1	183890000	183900000	chr1	183898795	184006904	COLGALT2	1205	ENSG00000198756	HPNE specific
chr11	8405000	8415000	chr11	8413412	8615555	STK33	1588	ENSG00000130413	HPNE specific
chr11	8405000	8415000	chr11	8413412	8615836	STK33	1588	ENSG00000130413	HPNE specific
chr11	840000	850000	chr11	839720	842529	POLR2L	2529	ENSG00000177700	HPNE specific
chr11	840000	850000	chr11	842823	867116	TSPAN4	7177	ENSG00000214063	HPNE specific
chr11	840000	850000	chr11	842940	867116	TSPAN4	7060	ENSG00000214063	HPNE specific
chr11	840000	850000	chr11	844080	867116	TSPAN4	5920	ENSG00000214063	HPNE specific
chr11	840000	850000	chr11	844445	867116	TSPAN4	5555	ENSG00000214063	HPNE specific
chr1	185010000	185020000	chr1	185014550	185071740	RNF2	5450	ENSG00000121481	HPNE specific
chr1	185115000	185125000	chr1	185087217	185126116	TRMT1L	10000	ENSG00000121486	HPNE specific
chr1	185115000	185125000	chr1	185087217	185126230	TRMT1L	10000	ENSG00000121486	HPNE specific
chr11	85370000	85380000	chr11	85368607	85376182	CREBZF	6182	ENSG00000137504	HPNE specific
chr11	85745000	85755000	chr11	85668213	85780923	PICALM	10000	ENSG00000073921	HPNE specific
chr11	85745000	85755000	chr11	85668213	85780139	PICALM	10000	ENSG00000073921	HPNE specific
chr1	186270000	186280000	chr1	186265404	186283694	PRG4	10000	ENSG00000116690	HPNE specific
chr11	86320000	86330000	chr11	86152149	86383240	ME3	10000	ENSG00000151376	HPNE specific
chr11	86320000	86330000	chr11	86152149	86383427	ME3	10000	ENSG00000151376	HPNE specific
chr11	86320000	86330000	chr11	86152149	86383678	ME3	10000	ENSG00000151376	HPNE specific
chr11	86370000	86380000	chr11	86152149	86383240	ME3	10000	ENSG00000151376	HPNE specific
chr11	86370000	86380000	chr11	86152149	86383427	ME3	10000	ENSG00000151376	HPNE specific
chr11	86370000	86380000	chr11	86152149	86383678	ME3	10000	ENSG00000151376	HPNE specific
chr11	8630000	8640000	chr11	8633583	8680383	TRIM66	6417	ENSG00000166436	HPNE specific
chr1	186420000	186430000	chr1	186412697	186430240	PDC	10000	ENSG00000116703	HPNE specific
chr11	86540000	86550000	chr11	86511281	86663945	PRSS23	10000	ENSG00000150687	HPNE specific
chr11	86540000	86550000	chr11	86511281	86648861	PRSS23	10000	ENSG00000150687	HPNE specific
chr11	86645000	86655000	chr11	86511281	86663945	PRSS23	10000	ENSG00000150687	HPNE specific
chr11	86645000	86655000	chr11	86511281	86648861	PRSS23	3861	ENSG00000150687	HPNE specific
chr11	87020000	87030000	chr11	86748885	87039876	TMEM135	10000	ENSG00000166575	HPNE specific
chr11	88050000	88060000	chr11	88026759	88070941	CTSC	10000	ENSG00000109861	HPNE specific
chr11	88050000	88060000	chr11	88053978	88070955	CTSC	6022	ENSG00000109861	HPNE specific
chr11	8825000	8835000	chr11	8714898	8932498	ST5	10000	ENSG00000166444	HPNE specific
chr11	8825000	8835000	chr11	8714898	8832882	ST5	7882	ENSG00000166444	HPNE specific
chr11	8825000	8835000	chr11	8714898	8832224	ST5	7224	ENSG00000166444	HPNE specific
chr11	8975000	8985000	chr11	8968747	8986558	TMEM9B	10000	ENSG00000175348	HPNE specific
chr11	8975000	8985000	chr11	8968747	8986320	TMEM9B	10000	ENSG00000175348	HPNE specific
chr11	9180000	9190000	chr11	9160374	9286873	DENND5A	10000	ENSG00000184014	HPNE specific
chr1	19205000	19215000	chr1	19197923	19217385	ALDH4A1	10000	ENSG00000159423	HPNE specific
chr1	19205000	19215000	chr1	19197923	19229293	ALDH4A1	10000	ENSG00000159423	HPNE specific
chr1	192770000	192780000	chr1	192778168	192781407	RGS2	1832	ENSG00000116741	HPNE specific
chr1	193020000	193030000	chr1	192981495	193028523	UCHL5	8523	ENSG00000116750	HPNE specific
chr1	193020000	193030000	chr1	192987534	193028523	UCHL5	8523	ENSG00000116750	HPNE specific
chr1	193020000	193030000	chr1	192989016	193029237	UCHL5	9237	ENSG00000116750	HPNE specific
chr1	193020000	193030000	chr1	193028551	193055115	TROVE2	1449	ENSG00000116747	HPNE specific
chr1	193020000	193030000	chr1	193029003	193060906	TROVE2	997	ENSG00000116747	HPNE specific
chr1	193020000	193030000	chr1	193029003	193055115	TROVE2	997	ENSG00000116747	HPNE specific
chr11	9315000	9325000	chr11	9316638	9336315	TMEM41B	8362	ENSG00000166471	HPNE specific
chr11	9315000	9325000	chr11	9302200	9336315	TMEM41B	10000	ENSG00000166471	HPNE specific
chr11	93535000	93545000	chr11	93517404	93546496	MED17	10000	ENSG00000042429	HPNE specific
chr1	19400000	19410000	chr1	19400999	19536746	UBR4	9001	ENSG00000127481	HPNE specific
chr1	19420000	19430000	chr1	19400999	19536746	UBR4	10000	ENSG00000127481	HPNE specific
chr11	9400000	9410000	chr11	9406168	9469674	IPO7	3832	ENSG00000205339	HPNE specific
chr11	94505000	94515000	chr11	94501507	94609918	AMOTL1	10000	ENSG00000166025	HPNE specific
chr11	94710000	94720000	chr11	94706844	94732676	KDM4D	10000	ENSG00000186280	HPNE specific
chr11	95580000	95590000	chr11	95566043	95657371	MTMR2	10000	ENSG00000087053	HPNE specific
chr11	95760000	95770000	chr11	95709756	96076344	MAML2	10000	ENSG00000184384	HPNE specific
chr1	19690000	19700000	chr1	19665266	19812135	CAPZB	10000	ENSG00000077549	HPNE specific
chr1	19690000	19700000	chr1	19665266	19811201	CAPZB	10000	ENSG00000077549	HPNE specific
chr1	197140000	197150000	chr1	197122813	197169672	ZBTB41	10000	ENSG00000177888	HPNE specific
chr1	197330000	197340000	chr1	197170591	197447585	CRB1	10000	ENSG00000134376	HPNE specific
chr1	197330000	197340000	chr1	197237333	197447585	CRB1	10000	ENSG00000134376	HPNE specific
chr1	197490000	197500000	chr1	197473878	197744623	DENND1B	10000	ENSG00000213047	HPNE specific
chr1	1975000	1985000	chr1	1981908	2116834	PRKCZ	3092	ENSG00000067606	HPNE specific
chr11	9810000	9820000	chr11	9779839	9832866	SBF2-AS1	10000	ENSG00000246273	HPNE specific
chr11	9810000	9820000	chr11	9800213	10315754	SBF2	10000	ENSG00000133812	HPNE specific
chr11	9990000	10000000	chr11	9800213	10315754	SBF2	10000	ENSG00000133812	HPNE specific
chr1	198650000	198660000	chr1	198608097	198662334	PTPRC	10000	ENSG00000081237	HPNE specific
chr1	198650000	198660000	chr1	198608097	198664300	PTPRC	10000	ENSG00000081237	HPNE specific
chr1	198650000	198660000	chr1	198608097	198726605	PTPRC	10000	ENSG00000081237	HPNE specific
chr1	198710000	198720000	chr1	198608097	198726605	PTPRC	10000	ENSG00000081237	HPNE specific
chr1	19915000	19925000	chr1	19923470	19956315	MINOS1	1530	ENSG00000173436	HPNE specific
chr1	200375000	200385000	chr1	200374074	200379186	ZNF281	4186	ENSG00000162702	HPNE specific
chr1	200725000	200735000	chr1	200708685	200829835	CAMSAP2	10000	ENSG00000118200	HPNE specific
chr1	200775000	200785000	chr1	200708685	200829835	CAMSAP2	10000	ENSG00000118200	HPNE specific
chr1	200880000	200890000	chr1	200860626	200884864	C1orf106	4864	ENSG00000163362	HPNE specific
chr1	200880000	200890000	chr1	200863948	200884864	C1orf106	4864	ENSG00000163362	HPNE specific
chr1	201480000	201490000	chr1	201489031	201489720	RPS10P7	689	ENSG00000223396	HPNE specific
chr1	202310000	202320000	chr1	202300784	202311094	UBE2T	1094	ENSG00000077152	HPNE specific
chr1	202310000	202320000	chr1	202317829	202407370	PPP1R12B	2171	ENSG00000077157	HPNE specific
chr1	202310000	202320000	chr1	202317829	202557697	PPP1R12B	2171	ENSG00000077157	HPNE specific
chr1	202315000	202325000	chr1	202317829	202407370	PPP1R12B	7171	ENSG00000077157	HPNE specific
chr1	202315000	202325000	chr1	202317829	202557697	PPP1R12B	7171	ENSG00000077157	HPNE specific
chr1	202420000	202430000	chr1	202317829	202557697	PPP1R12B	10000	ENSG00000077157	HPNE specific
chr1	202425000	202435000	chr1	202431870	202557697	PPP1R12B	3130	ENSG00000077157	HPNE specific
chr1	202425000	202435000	chr1	202317829	202557697	PPP1R12B	10000	ENSG00000077157	HPNE specific
chr1	202575000	202585000	chr1	202559724	202612581	SYT2	10000	ENSG00000143858	HPNE specific
chr1	202575000	202585000	chr1	202559724	202679551	SYT2	10000	ENSG00000143858	HPNE specific
chr1	202580000	202590000	chr1	202559724	202612581	SYT2	10000	ENSG00000143858	HPNE specific
chr1	202580000	202590000	chr1	202559724	202679551	SYT2	10000	ENSG00000143858	HPNE specific
chr1	202585000	202595000	chr1	202559724	202612581	SYT2	10000	ENSG00000143858	HPNE specific
chr1	202585000	202595000	chr1	202559724	202679551	SYT2	10000	ENSG00000143858	HPNE specific
chr1	202840000	202850000	chr1	202847409	202858385	RABIF	2591	ENSG00000183155	HPNE specific
chr1	203195000	203205000	chr1	203185206	203198860	CHIT1	3860	ENSG00000133063	HPNE specific
chr1	203665000	203675000	chr1	203595914	203713209	ATP2B4	10000	ENSG00000058668	HPNE specific
chr1	204940000	204950000	chr1	204913353	204991950	NFASC	10000	ENSG00000163531	HPNE specific
chr1	204940000	204950000	chr1	204797781	204991950	NFASC	10000	ENSG00000163531	HPNE specific
chr1	204940000	204950000	chr1	204797781	204946274	NFASC	6274	ENSG00000163531	HPNE specific
chr1	205030000	205040000	chr1	205012339	205047171	CNTN2	10000	ENSG00000184144	HPNE specific
chr1	205065000	205075000	chr1	205055269	205091150	RBBP5	10000	ENSG00000117222	HPNE specific
chr1	205300000	205310000	chr1	205305192	205326128	KLHDC8A	4808	ENSG00000162873	HPNE specific
chr1	205300000	205310000	chr1	205305192	205326218	KLHDC8A	4808	ENSG00000162873	HPNE specific
chr1	205305000	205315000	chr1	205305192	205326128	KLHDC8A	9808	ENSG00000162873	HPNE specific
chr1	205305000	205315000	chr1	205305192	205326218	KLHDC8A	9808	ENSG00000162873	HPNE specific
chr1	205625000	205635000	chr1	205626980	205649630	SLC45A3	8020	ENSG00000158715	HPNE specific
chr1	205685000	205695000	chr1	205681946	205719372	NUCKS1	10000	ENSG00000069275	HPNE specific
chr1	205775000	205785000	chr1	205758220	205782324	SLC41A1	7324	ENSG00000133065	HPNE specific
chr1	20680000	20690000	chr1	20686293	20755287	LINC01141	3707	ENSG00000236963	HPNE specific
chr1	206895000	206905000	chr1	206858364	206907630	MAPKAPK2	10000	ENSG00000162889	HPNE specific
chr1	206900000	206910000	chr1	206858364	206907630	MAPKAPK2	7630	ENSG00000162889	HPNE specific
chr1	207495000	207505000	chr1	207494816	207514111	CD55	10000	ENSG00000196352	HPNE specific
chr1	207495000	207505000	chr1	207494816	207534311	CD55	10000	ENSG00000196352	HPNE specific
chr1	20810000	20820000	chr1	20808883	20812728	CAMK2N1	2728	ENSG00000162545	HPNE specific
chr1	208290000	208300000	chr1	208195587	208417665	PLXNA2	10000	ENSG00000076356	HPNE specific
chr1	20960000	20970000	chr1	20959947	20978004	PINK1	10000	ENSG00000158828	HPNE specific
chr1	20960000	20970000	chr1	20969149	20978686	PINK1-AS	851	ENSG00000117242	HPNE specific
chr1	20995000	21005000	chr1	20990506	21044510	KIF17	10000	ENSG00000117245	HPNE specific
chr12	100075000	100085000	chr12	99128568	100378432	ANKS1B	10000	ENSG00000185046	HPNE specific
chr12	99430000	99440000	chr12	99128568	99548577	ANKS1B	10000	ENSG00000185046	HPNE specific
chr12	99430000	99440000	chr12	99137751	99548577	ANKS1B	10000	ENSG00000185046	HPNE specific
chr12	99430000	99440000	chr12	99137751	99548645	ANKS1B	10000	ENSG00000185046	HPNE specific
chr12	99430000	99440000	chr12	99137751	99548868	ANKS1B	10000	ENSG00000185046	HPNE specific
chr12	99430000	99440000	chr12	99128568	100378432	ANKS1B	10000	ENSG00000185046	HPNE specific
chr12	101770000	101780000	chr12	101673904	101780397	UTP20	10000	ENSG00000120800	HPNE specific
chr12	102130000	102140000	chr12	102122425	102133250	SYCP3	3250	ENSG00000139351	HPNE specific
chr12	102130000	102140000	chr12	102139274	102224645	GNPTAB	726	ENSG00000111670	HPNE specific
chr12	10360000	10370000	chr12	10365488	10375724	GABARAPL1	4512	ENSG00000139112	HPNE specific
chr12	104690000	104700000	chr12	104697509	104698982	EID3	1473	ENSG00000255150	HPNE specific
chr12	104690000	104700000	chr12	104609556	104744085	TXNRD1	10000	ENSG00000198431	HPNE specific
chr12	104690000	104700000	chr12	104680459	104744085	TXNRD1	10000	ENSG00000198431	HPNE specific
chr1	210495000	210505000	chr1	210501595	210849638	HHAT	3405	ENSG00000054392	HPNE specific
chr1	210495000	210505000	chr1	210502249	210849638	HHAT	2751	ENSG00000054392	HPNE specific
chr1	210495000	210505000	chr1	210502639	210849638	HHAT	2361	ENSG00000054392	HPNE specific
chr12	1055000	1065000	chr12	1020901	1099207	RAD52	10000	ENSG00000002016	HPNE specific
chr12	1055000	1065000	chr12	1020901	1058888	RAD52	3888	ENSG00000002016	HPNE specific
chr12	1055000	1065000	chr12	1025371	1058888	RAD52	3888	ENSG00000002016	HPNE specific
chr12	106750000	106760000	chr12	106751435	106903976	POLR3B	8565	ENSG00000013503	HPNE specific
chr12	106750000	106760000	chr12	106751859	106903976	POLR3B	8141	ENSG00000013503	HPNE specific
chr12	107475000	107485000	chr12	107385142	107487635	CRY1	10000	ENSG00000008405	HPNE specific
chr12	108075000	108085000	chr12	108079589	108106257	PWP1	5411	ENSG00000136045	HPNE specific
chr12	109690000	109700000	chr12	109577201	109706030	ACACB	10000	ENSG00000076555	HPNE specific
chr12	109825000	109835000	chr12	109826523	109886176	MYO1H	8477	ENSG00000174527	HPNE specific
chr12	110715000	110725000	chr12	110719031	110788897	ATP2A2	5969	ENSG00000174437	HPNE specific
chr12	110880000	110890000	chr12	110872694	110888216	ARPC3	8216	ENSG00000111229	HPNE specific
chr12	111175000	111185000	chr12	111157612	111180783	PPP1CC	5783	ENSG00000186298	HPNE specific
chr12	112180000	112190000	chr12	112123856	112194911	ACAD10	10000	ENSG00000111271	HPNE specific
chr12	112245000	112255000	chr12	112204690	112247789	ALDH2	2789	ENSG00000111275	HPNE specific
chr12	112450000	112460000	chr12	112369086	112451023	TMEM116	1023	ENSG00000198270	HPNE specific
chr12	112450000	112460000	chr12	112451151	112461024	ERP29	8849	ENSG00000089248	HPNE specific
chr12	112525000	112535000	chr12	112464492	112546635	NAA25	10000	ENSG00000111300	HPNE specific
chr12	112625000	112635000	chr12	112597991	112819896	HECTD4	10000	ENSG00000173064	HPNE specific
chr12	112635000	112645000	chr12	112597991	112819896	HECTD4	10000	ENSG00000173064	HPNE specific
chr12	112785000	112795000	chr12	112597991	112819896	HECTD4	10000	ENSG00000173064	HPNE specific
chr12	112905000	112915000	chr12	112856535	112947717	PTPN11	10000	ENSG00000179295	HPNE specific
chr12	112905000	112915000	chr12	112856535	112924727	PTPN11	10000	ENSG00000179295	HPNE specific
chr12	113425000	113435000	chr12	113416273	113426610	OAS2	1610	ENSG00000111335	HPNE specific
chr12	113425000	113435000	chr12	113416273	113449528	OAS2	10000	ENSG00000111335	HPNE specific
chr12	113425000	113435000	chr12	113416273	113448503	OAS2	10000	ENSG00000111335	HPNE specific
chr12	113605000	113615000	chr12	113594977	113623284	DDX54	10000	ENSG00000123064	HPNE specific
chr12	114360000	114370000	chr12	114254542	114404176	RBM19	10000	ENSG00000122965	HPNE specific
chr12	114360000	114370000	chr12	114259858	114404176	RBM19	10000	ENSG00000122965	HPNE specific
chr12	116705000	116715000	chr12	116396380	116714991	MED13L	9991	ENSG00000123066	HPNE specific
chr12	117170000	117180000	chr12	117151124	117175875	C12orf49	5875	ENSG00000111412	HPNE specific
chr12	117170000	117180000	chr12	117176095	117291436	RNFT2	3905	ENSG00000135119	HPNE specific
chr12	118300000	118310000	chr12	117890816	118406028	KSR2	10000	ENSG00000171435	HPNE specific
chr12	118445000	118455000	chr12	118454505	118470042	RFC5	495	ENSG00000111445	HPNE specific
chr12	118635000	118645000	chr12	118587605	118810750	TAOK3	10000	ENSG00000135090	HPNE specific
chr1	212000000	212010000	chr1	211916798	212004114	LPGAT1	4114	ENSG00000123684	HPNE specific
chr1	212115000	212125000	chr1	212113740	212209002	INTS7	10000	ENSG00000143493	HPNE specific
chr12	121455000	121465000	chr12	121458094	121477045	OASL	6906	ENSG00000135114	HPNE specific
chr12	121460000	121470000	chr12	121458094	121477045	OASL	10000	ENSG00000135114	HPNE specific
chr12	121665000	121675000	chr12	121647663	121671909	P2RX4	6909	ENSG00000135124	HPNE specific
chr12	121740000	121750000	chr12	121746047	121792012	ANAPC5	3953	ENSG00000089053	HPNE specific
chr12	121740000	121750000	chr12	121746047	121790265	ANAPC5	3953	ENSG00000089053	HPNE specific
chr12	122210000	122220000	chr12	122215659	122231594	RHOF	4341	ENSG00000139725	HPNE specific
chr12	122210000	122220000	chr12	122150657	122219974	TMEM120B	9974	ENSG00000188735	HPNE specific
chr12	122340000	122350000	chr12	122326636	122355771	PSMD9	10000	ENSG00000110801	HPNE specific
chr12	122460000	122470000	chr12	122459791	122499950	BCL7A	10000	ENSG00000110987	HPNE specific
chr1	212260000	212270000	chr1	212208894	212278348	DTL	10000	ENSG00000143476	HPNE specific
chr12	122675000	122685000	chr12	122652265	122688018	LRRC43	10000	ENSG00000158113	HPNE specific
chr12	122675000	122685000	chr12	122667666	122688018	LRRC43	10000	ENSG00000158113	HPNE specific
chr12	122870000	122880000	chr12	122755980	122907116	CLIP1	10000	ENSG00000130779	HPNE specific
chr12	123350000	123360000	chr12	123349874	123380712	VPS37B	10000	ENSG00000139722	HPNE specific
chr12	123445000	123455000	chr12	123405497	123451056	ABCB9	6056	ENSG00000150967	HPNE specific
chr12	123445000	123455000	chr12	123409071	123451056	ABCB9	6056	ENSG00000150967	HPNE specific
chr12	123445000	123455000	chr12	123413538	123451056	ABCB9	6056	ENSG00000150967	HPNE specific
chr12	124060000	124070000	chr12	124069075	124082688	TMED2	925	ENSG00000086598	HPNE specific
chr12	124065000	124075000	chr12	124069075	124082688	TMED2	5925	ENSG00000086598	HPNE specific
chr12	124265000	124275000	chr12	124247041	124420267	DNAH10	10000	ENSG00000197653	HPNE specific
chr12	124470000	124480000	chr12	124457761	124499986	ZNF664	10000	ENSG00000179195	HPNE specific
chr1	212460000	212470000	chr1	212458878	212535205	PPP2R5A	10000	ENSG00000066027	HPNE specific
chr12	125455000	125465000	chr12	125431369	125473667	DHX37	10000	ENSG00000150990	HPNE specific
chr12	125465000	125475000	chr12	125431369	125473667	DHX37	8667	ENSG00000150990	HPNE specific
chr12	13050000	13060000	chr12	13043955	13066600	GPRC5A	10000	ENSG00000013588	HPNE specific
chr12	13065000	13075000	chr12	13043955	13066600	GPRC5A	1600	ENSG00000013588	HPNE specific
chr12	13155000	13165000	chr12	13153375	13157764	HTR7P1	2764	ENSG00000183935	HPNE specific
chr12	132195000	132205000	chr12	132195631	132284283	SFSWAP	9369	ENSG00000061936	HPNE specific
chr12	132410000	132420000	chr12	132413744	132428406	PUS1	6256	ENSG00000177192	HPNE specific
chr12	132410000	132420000	chr12	132413797	132428406	PUS1	6203	ENSG00000177192	HPNE specific
chr12	132410000	132420000	chr12	132413812	132428406	PUS1	6188	ENSG00000177192	HPNE specific
chr12	132440000	132450000	chr12	132434464	132565011	EP400	10000	ENSG00000183495	HPNE specific
chr12	132555000	132565000	chr12	132434464	132565011	EP400	10000	ENSG00000183495	HPNE specific
chr12	13250000	13260000	chr12	13236470	13256630	GSG1	6630	ENSG00000111305	HPNE specific
chr12	132860000	132870000	chr12	132680916	132905905	GALNT9	10000	ENSG00000182870	HPNE specific
chr12	133145000	133155000	chr12	133067156	133161773	FBRSL1	10000	ENSG00000112787	HPNE specific
chr1	214505000	214515000	chr1	214454564	214510477	SMYD2	5477	ENSG00000143499	HPNE specific
chr1	214575000	214585000	chr1	214522038	214725024	PTPN14	10000	ENSG00000152104	HPNE specific
chr1	214715000	214725000	chr1	214522038	214725024	PTPN14	10000	ENSG00000152104	HPNE specific
chr1	214775000	214785000	chr1	214776531	214837914	CENPF	8469	ENSG00000117724	HPNE specific
chr1	215320000	215330000	chr1	215178884	215410436	KCNK2	10000	ENSG00000082482	HPNE specific
chr1	215320000	215330000	chr1	215256559	215410436	KCNK2	10000	ENSG00000082482	HPNE specific
chr1	218455000	218465000	chr1	218458628	218511325	RRP15	6372	ENSG00000067533	HPNE specific
chr1	21920000	21930000	chr1	21922707	21995856	RAP1GAP	7293	ENSG00000076864	HPNE specific
chr1	21920000	21930000	chr1	21922707	21978348	RAP1GAP	7293	ENSG00000076864	HPNE specific
chr1	219370000	219380000	chr1	219347172	219386207	LYPLAL1	10000	ENSG00000143353	HPNE specific
chr1	219370000	219380000	chr1	219347512	219386207	LYPLAL1	10000	ENSG00000143353	HPNE specific
chr1	219370000	219380000	chr1	219348310	219386207	LYPLAL1	10000	ENSG00000143353	HPNE specific
chr1	220120000	220130000	chr1	220046618	220292777	RNU5F-1	10000	ENSG00000199377	HPNE specific
chr1	220345000	220355000	chr1	220321609	220445843	RAB3GAP2	10000	ENSG00000118873	HPNE specific
chr1	220950000	220960000	chr1	220921587	220958157	2020-03-02	8157	ENSG00000117791	HPNE specific
chr1	221890000	221900000	chr1	221874761	221910242	DUSP10	10000	ENSG00000143507	HPNE specific
chr1	221890000	221900000	chr1	221874761	221915518	DUSP10	10000	ENSG00000143507	HPNE specific
chr1	223170000	223180000	chr1	222988430	223179337	DISP1	9337	ENSG00000154309	HPNE specific
chr1	22345000	22355000	chr1	22351683	22357717	LINC00339	3317	ENSG00000218510	HPNE specific
chr1	22345000	22355000	chr1	22351996	22357717	LINC00339	3004	ENSG00000218510	HPNE specific
chr1	224835000	224845000	chr1	224804178	224928249	CNIH3	10000	ENSG00000143786	HPNE specific
chr12	24965000	24975000	chr12	24962957	25102393	BCAT1	10000	ENSG00000060982	HPNE specific
chr12	24965000	24975000	chr12	24962957	25056009	BCAT1	10000	ENSG00000060982	HPNE specific
chr12	24965000	24975000	chr12	24962957	25055322	BCAT1	10000	ENSG00000060982	HPNE specific
chr12	25345000	25355000	chr12	25348149	25357949	LYRM5	6851	ENSG00000205707	HPNE specific
chr12	25345000	25355000	chr12	25261222	25348094	CASC1	3094	ENSG00000118307	HPNE specific
chr1	225550000	225560000	chr1	225117355	225586996	DNAH14	10000	ENSG00000185842	HPNE specific
chr1	226165000	226175000	chr1	226170402	226187066	SDE2	4598	ENSG00000143751	HPNE specific
chr12	26165000	26175000	chr12	26111963	26225807	RASSF8	10000	ENSG00000123094	HPNE specific
chr12	26165000	26175000	chr12	26111963	26232825	RASSF8	10000	ENSG00000123094	HPNE specific
chr12	26165000	26175000	chr12	26126687	26225807	RASSF8	10000	ENSG00000123094	HPNE specific
chr12	26500000	26510000	chr12	26488269	26986131	ITPR2	10000	ENSG00000123104	HPNE specific
chr12	26860000	26870000	chr12	26488269	26986131	ITPR2	10000	ENSG00000123104	HPNE specific
chr12	26975000	26985000	chr12	26488269	26986131	ITPR2	10000	ENSG00000123104	HPNE specific
chr1	226555000	226565000	chr1	226548391	226595801	PARP1	10000	ENSG00000143799	HPNE specific
chr1	226900000	226910000	chr1	226819390	226926876	ITPKB	10000	ENSG00000143772	HPNE specific
chr12	27080000	27090000	chr12	27058111	27091254	ASUN	10000	ENSG00000064102	HPNE specific
chr12	27165000	27175000	chr12	27124505	27167339	TM7SF3	2339	ENSG00000064115	HPNE specific
chr12	27180000	27190000	chr12	27175454	27183606	MED21	3606	ENSG00000152944	HPNE specific
chr1	227200000	227210000	chr1	227177565	227505826	CDC42BPA	10000	ENSG00000143776	HPNE specific
chr12	27390000	27400000	chr12	27397077	27478890	STK38L	2923	ENSG00000211455	HPNE specific
chr12	27465000	27475000	chr12	27397077	27478890	STK38L	10000	ENSG00000211455	HPNE specific
chr12	27555000	27565000	chr12	27485786	27578746	ARNTL2	10000	ENSG00000029153	HPNE specific
chr12	27700000	27710000	chr12	27677044	27848497	PPFIBP1	10000	ENSG00000110841	HPNE specific
chr12	27870000	27880000	chr12	27863705	27909237	MRPS35	10000	ENSG00000061794	HPNE specific
chr12	2785000	2795000	chr12	2162415	2807115	CACNA1C	10000	ENSG00000151067	HPNE specific
chr12	2785000	2795000	chr12	2162450	2807115	CACNA1C	10000	ENSG00000151067	HPNE specific
chr12	28115000	28125000	chr12	28115253	28124916	PTHLH	9663	ENSG00000087494	HPNE specific
chr12	28115000	28125000	chr12	28115253	28122894	PTHLH	7641	ENSG00000087494	HPNE specific
chr12	28115000	28125000	chr12	28111016	28122894	PTHLH	7894	ENSG00000087494	HPNE specific
chr12	28115000	28125000	chr12	28111016	28124916	PTHLH	9916	ENSG00000087494	HPNE specific
chr1	228125000	228135000	chr1	228129290	228129384	MIR5008	94	ENSG00000264483	HPNE specific
chr1	228125000	228135000	chr1	228109164	228135676	WNT9A	10000	ENSG00000143816	HPNE specific
chr1	228365000	228375000	chr1	228362250	228369958	IBA57	4958	ENSG00000181873	HPNE specific
chr1	228365000	228375000	chr1	228353508	228369958	IBA57	4958	ENSG00000181873	HPNE specific
chr1	228390000	228400000	chr1	228391206	228401356	C1orf145	8794	ENSG00000162913	HPNE specific
chr1	228390000	228400000	chr1	228392175	228401365	C1orf145	7825	ENSG00000162913	HPNE specific
chr1	228390000	228400000	chr1	228395830	228548951	OBSCN	4170	ENSG00000154358	HPNE specific
chr1	228390000	228400000	chr1	228395830	228566575	OBSCN	4170	ENSG00000154358	HPNE specific
chr1	228550000	228560000	chr1	228395830	228566575	OBSCN	10000	ENSG00000154358	HPNE specific
chr1	228870000	228880000	chr1	228870823	228882416	RHOU	9177	ENSG00000116574	HPNE specific
chr1	228870000	228880000	chr1	228780393	228882416	RHOU	10000	ENSG00000116574	HPNE specific
chr12	2940000	2950000	chr12	2934513	2944221	NRIP2	4221	ENSG00000053702	HPNE specific
chr1	229470000	229480000	chr1	229456751	229478688	CCSAP	8688	ENSG00000154429	HPNE specific
chr1	229600000	229610000	chr1	229577043	229644088	NUP133	10000	ENSG00000069248	HPNE specific
chr1	229685000	229695000	chr1	229652328	229694442	ABCB10	9442	ENSG00000135776	HPNE specific
chr1	229785000	229795000	chr1	229761962	229795947	URB2	10000	ENSG00000135763	HPNE specific
chr1	23045000	23055000	chr1	23037330	23247993	EPHB2	10000	ENSG00000133216	HPNE specific
chr1	23245000	23255000	chr1	23037330	23247993	EPHB2	2993	ENSG00000133216	HPNE specific
chr1	230905000	230915000	chr1	230883129	230937518	CAPN9	10000	ENSG00000135773	HPNE specific
chr1	230905000	230915000	chr1	230883160	230937749	CAPN9	10000	ENSG00000135773	HPNE specific
chr12	31135000	31145000	chr12	31079837	31149537	TSPAN11	10000	ENSG00000110900	HPNE specific
chr12	31205000	31215000	chr12	31173696	31226781	DDX11-AS1	10000	ENSG00000245614	HPNE specific
chr1	231460000	231470000	chr1	231468476	231473618	EXOC8	1524	ENSG00000116903	HPNE specific
chr12	31550000	31560000	chr12	31535156	31743952	DENND5B	10000	ENSG00000170456	HPNE specific
chr12	31550000	31560000	chr12	31535156	31743376	DENND5B	10000	ENSG00000170456	HPNE specific
chr1	231655000	231665000	chr1	231664398	231702269	TSNAX	602	ENSG00000116918	HPNE specific
chr1	231655000	231665000	chr1	231664398	231838307	TSNAX-DISC1	602	ENSG00000270106	HPNE specific
chr1	231655000	231665000	chr1	231664398	231886365	TSNAX-DISC1	602	ENSG00000270106	HPNE specific
chr1	231655000	231665000	chr1	231664398	231954990	TSNAX-DISC1	602	ENSG00000270106	HPNE specific
chr1	231655000	231665000	chr1	231664398	232177019	TSNAX-DISC1	602	ENSG00000270106	HPNE specific
chr1	231820000	231830000	chr1	231664398	231838307	TSNAX-DISC1	10000	ENSG00000270106	HPNE specific
chr1	231820000	231830000	chr1	231664398	231886365	TSNAX-DISC1	10000	ENSG00000270106	HPNE specific
chr1	231820000	231830000	chr1	231664398	231954990	TSNAX-DISC1	10000	ENSG00000270106	HPNE specific
chr1	231820000	231830000	chr1	231664398	232177019	TSNAX-DISC1	10000	ENSG00000270106	HPNE specific
chr1	231820000	231830000	chr1	231762560	231838307	DISC1	10000	ENSG00000162946	HPNE specific
chr1	231820000	231830000	chr1	231762560	231859820	DISC1	10000	ENSG00000162946	HPNE specific
chr1	231820000	231830000	chr1	231762560	231886365	DISC1	10000	ENSG00000162946	HPNE specific
chr1	231820000	231830000	chr1	231762560	231907408	DISC1	10000	ENSG00000162946	HPNE specific
chr1	231820000	231830000	chr1	231762560	231954990	DISC1	10000	ENSG00000162946	HPNE specific
chr1	231820000	231830000	chr1	231762560	231991125	DISC1	10000	ENSG00000162946	HPNE specific
chr1	231820000	231830000	chr1	231762560	232002452	DISC1	10000	ENSG00000162946	HPNE specific
chr1	231820000	231830000	chr1	231762560	232095249	DISC1	10000	ENSG00000162946	HPNE specific
chr1	231820000	231830000	chr1	231762560	232145400	DISC1	10000	ENSG00000162946	HPNE specific
chr1	231820000	231830000	chr1	231762560	232177019	DISC1	10000	ENSG00000162946	HPNE specific
chr12	32525000	32535000	chr12	32260184	32531141	BICD1	6141	ENSG00000151746	HPNE specific
chr1	233135000	233145000	chr1	233119881	233431459	PCNXL2	10000	ENSG00000135749	HPNE specific
chr1	233340000	233350000	chr1	233119881	233431459	PCNXL2	10000	ENSG00000135749	HPNE specific
chr12	3385000	3395000	chr12	3186520	3395730	TSPAN9	10000	ENSG00000011105	HPNE specific
chr1	23405000	23415000	chr1	23345940	23410184	KDM1A	5184	ENSG00000004487	HPNE specific
chr1	23405000	23415000	chr1	23410515	23495351	LUZP1	4485	ENSG00000169641	HPNE specific
chr1	23420000	23430000	chr1	23410515	23495351	LUZP1	10000	ENSG00000169641	HPNE specific
chr1	234270000	234280000	chr1	234040457	234460264	SLC35F3	10000	ENSG00000183780	HPNE specific
chr1	234450000	234460000	chr1	234040457	234460264	SLC35F3	10000	ENSG00000183780	HPNE specific
chr1	234450000	234460000	chr1	234349956	234460264	SLC35F3	10000	ENSG00000183780	HPNE specific
chr1	234500000	234510000	chr1	234509182	234519795	COA6	818	ENSG00000168275	HPNE specific
chr1	234500000	234510000	chr1	234509428	234519795	COA6	572	ENSG00000168275	HPNE specific
chr1	234500000	234510000	chr1	234509446	234519795	COA6	554	ENSG00000168275	HPNE specific
chr1	236020000	236030000	chr1	235989622	236047008	LYST	10000	ENSG00000143669	HPNE specific
chr1	236020000	236030000	chr1	235824330	236030227	LYST	10000	ENSG00000143669	HPNE specific
chr1	236020000	236030000	chr1	235824330	236047008	LYST	10000	ENSG00000143669	HPNE specific
chr1	236140000	236150000	chr1	236139131	236228481	NID1	10000	ENSG00000116962	HPNE specific
chr1	236695000	236705000	chr1	236681513	236716279	LGALS8	10000	ENSG00000116977	HPNE specific
chr1	236695000	236705000	chr1	236686738	236716279	LGALS8	10000	ENSG00000116977	HPNE specific
chr1	236695000	236705000	chr1	236687026	236716279	LGALS8	10000	ENSG00000116977	HPNE specific
chr1	237055000	237065000	chr1	236958580	237067281	MTR	10000	ENSG00000116984	HPNE specific
chr1	23735000	23745000	chr1	23707401	23751272	TCEA3	10000	ENSG00000204219	HPNE specific
chr1	237735000	237745000	chr1	237205701	237997288	RYR2	10000	ENSG00000198626	HPNE specific
chr1	237955000	237965000	chr1	237205701	237997288	RYR2	10000	ENSG00000198626	HPNE specific
chr12	3970000	3980000	chr12	3918026	3982614	PARP11	10000	ENSG00000111224	HPNE specific
chr1	24015000	24025000	chr1	24018268	24022915	RPL11	4647	ENSG00000142676	HPNE specific
chr1	240340000	240350000	chr1	240255184	240638489	FMN2	10000	ENSG00000155816	HPNE specific
chr12	40705000	40715000	chr12	40618812	40763086	LRRK2	10000	ENSG00000188906	HPNE specific
chr1	24080000	24090000	chr1	24069855	24088549	TCEB3	8549	ENSG00000011007	HPNE specific
chr1	241120000	241130000	chr1	240938813	241520530	RGS7	10000	ENSG00000182901	HPNE specific
chr1	241660000	241670000	chr1	241660856	241683085	FH	9144	ENSG00000091483	HPNE specific
chr1	241785000	241795000	chr1	241756451	241803701	OPN3	10000	ENSG00000054277	HPNE specific
chr1	241785000	241795000	chr1	241792166	241799232	CHML	2834	ENSG00000203668	HPNE specific
chr1	242035000	242045000	chr1	242011492	242053241	EXO1	10000	ENSG00000174371	HPNE specific
chr1	242035000	242045000	chr1	242012032	242053241	EXO1	10000	ENSG00000174371	HPNE specific
chr12	42515000	42525000	chr12	42475647	42538673	GXYLT1	10000	ENSG00000151233	HPNE specific
chr12	42530000	42540000	chr12	42475647	42538673	GXYLT1	8673	ENSG00000151233	HPNE specific
chr12	42605000	42615000	chr12	42550906	42632089	YAF2	10000	ENSG00000015153	HPNE specific
chr12	42605000	42615000	chr12	42550906	42632151	YAF2	10000	ENSG00000015153	HPNE specific
chr12	42605000	42615000	chr12	42550906	42632154	YAF2	10000	ENSG00000015153	HPNE specific
chr12	42630000	42640000	chr12	42625025	42632151	YAF2	2151	ENSG00000015153	HPNE specific
chr12	42630000	42640000	chr12	42550906	42632089	YAF2	2089	ENSG00000015153	HPNE specific
chr12	42630000	42640000	chr12	42550906	42632151	YAF2	2151	ENSG00000015153	HPNE specific
chr12	42630000	42640000	chr12	42550906	42632154	YAF2	2154	ENSG00000015153	HPNE specific
chr12	42720000	42730000	chr12	42719946	42835765	PPHLN1	10000	ENSG00000134283	HPNE specific
chr12	42720000	42730000	chr12	42719946	42842422	PPHLN1	10000	ENSG00000134283	HPNE specific
chr12	42720000	42730000	chr12	42719946	42793227	PPHLN1	10000	ENSG00000134283	HPNE specific
chr12	42865000	42875000	chr12	42852139	42877416	PRICKLE1	10000	ENSG00000139174	HPNE specific
chr12	42865000	42875000	chr12	42852139	42877797	PRICKLE1	10000	ENSG00000139174	HPNE specific
chr12	42865000	42875000	chr12	42852139	42983572	PRICKLE1	10000	ENSG00000139174	HPNE specific
chr12	44135000	44145000	chr12	44122409	44152576	PUS7L	10000	ENSG00000129317	HPNE specific
chr12	44135000	44145000	chr12	44122409	44152620	PUS7L	10000	ENSG00000129317	HPNE specific
chr12	44135000	44145000	chr12	44122411	44152561	PUS7L	10000	ENSG00000129317	HPNE specific
chr12	44330000	44340000	chr12	44229663	44783545	TMEM117	10000	ENSG00000139173	HPNE specific
chr1	244615000	244625000	chr1	244571793	244615436	ADSS	436	ENSG00000035687	HPNE specific
chr1	244615000	244625000	chr1	244624672	244803662	C1orf101	328	ENSG00000179397	HPNE specific
chr1	244760000	244770000	chr1	244624672	244803662	C1orf101	10000	ENSG00000179397	HPNE specific
chr1	244810000	244820000	chr1	244816349	244872336	DESI2	3651	ENSG00000121644	HPNE specific
chr1	245020000	245030000	chr1	245013601	245027827	HNRNPU	7827	ENSG00000153187	HPNE specific
chr1	245225000	245235000	chr1	245133170	245251148	EFCAB2	10000	ENSG00000203666	HPNE specific
chr1	245225000	245235000	chr1	245133630	245251148	EFCAB2	10000	ENSG00000203666	HPNE specific
chr1	245225000	245235000	chr1	245133630	245288530	EFCAB2	10000	ENSG00000203666	HPNE specific
chr12	45560000	45570000	chr12	45566816	45609789	PLEKHA8P1	3184	ENSG00000134297	HPNE specific
chr12	46135000	46145000	chr12	46123619	46301819	ARID2	10000	ENSG00000189079	HPNE specific
chr12	46295000	46305000	chr12	46123619	46301819	ARID2	6819	ENSG00000189079	HPNE specific
chr12	46585000	46595000	chr12	46576839	46660278	SLC38A1	10000	ENSG00000111371	HPNE specific
chr12	46585000	46595000	chr12	46576839	46663208	SLC38A1	10000	ENSG00000111371	HPNE specific
chr12	46585000	46595000	chr12	46576840	46663208	SLC38A1	10000	ENSG00000111371	HPNE specific
chr12	46585000	46595000	chr12	46589507	46661770	SLC38A1	5493	ENSG00000111371	HPNE specific
chr12	46645000	46655000	chr12	46576839	46660278	SLC38A1	10000	ENSG00000111371	HPNE specific
chr12	46645000	46655000	chr12	46576839	46663208	SLC38A1	10000	ENSG00000111371	HPNE specific
chr12	46645000	46655000	chr12	46576840	46663208	SLC38A1	10000	ENSG00000111371	HPNE specific
chr12	46645000	46655000	chr12	46589507	46661770	SLC38A1	10000	ENSG00000111371	HPNE specific
chr1	246625000	246635000	chr1	245912641	246670644	SMYD3	10000	ENSG00000185420	HPNE specific
chr1	246995000	247005000	chr1	247002401	247094726	AHCTF1	2599	ENSG00000153207	HPNE specific
chr1	247080000	247090000	chr1	247002401	247094726	AHCTF1	10000	ENSG00000153207	HPNE specific
chr1	247130000	247140000	chr1	247108848	247171395	ZNF695	10000	ENSG00000197472	HPNE specific
chr1	247235000	247245000	chr1	247197939	247242115	ZNF670	7115	ENSG00000135747	HPNE specific
chr12	47500000	47510000	chr12	47473385	47630446	PCED1B	10000	ENSG00000179715	HPNE specific
chr12	48235000	48245000	chr12	48235319	48298814	VDR	9681	ENSG00000111424	HPNE specific
chr12	48240000	48250000	chr12	48235319	48298814	VDR	10000	ENSG00000111424	HPNE specific
chr12	48590000	48600000	chr12	48596121	48597075	OR10AD1	954	ENSG00000172640	HPNE specific
chr12	49220000	49230000	chr12	49208214	49222726	CACNB3	2726	ENSG00000167535	HPNE specific
chr12	49220000	49230000	chr12	49209356	49222726	CACNB3	2726	ENSG00000167535	HPNE specific
chr12	49220000	49230000	chr12	49212253	49222726	CACNB3	2726	ENSG00000167535	HPNE specific
chr12	49220000	49230000	chr12	49223538	49245957	DDX23	6462	ENSG00000174243	HPNE specific
chr12	49650000	49660000	chr12	49621708	49667121	TUBA1C	10000	ENSG00000167553	HPNE specific
chr12	49650000	49660000	chr12	49658781	49667121	TUBA1C	1219	ENSG00000167553	HPNE specific
chr1	24970000	24980000	chr1	24969593	24999772	SRRM1	10000	ENSG00000133226	HPNE specific
chr1	24970000	24980000	chr1	24970049	24999772	SRRM1	9951	ENSG00000133226	HPNE specific
chr12	49900000	49910000	chr12	49760687	49921207	SPATS2	10000	ENSG00000123352	HPNE specific
chr12	49900000	49910000	chr12	49760687	49921209	SPATS2	10000	ENSG00000123352	HPNE specific
chr12	50155000	50165000	chr12	50135292	50158717	TMBIM6	3717	ENSG00000139644	HPNE specific
chr12	50155000	50165000	chr12	50135591	50158717	TMBIM6	3717	ENSG00000139644	HPNE specific
chr12	50340000	50350000	chr12	50344523	50352664	AQP2	5477	ENSG00000167580	HPNE specific
chr12	50475000	50485000	chr12	50467367	50477405	ASIC1	2405	ENSG00000110881	HPNE specific
chr12	50475000	50485000	chr12	50451419	50477405	ASIC1	2405	ENSG00000110881	HPNE specific
chr12	50475000	50485000	chr12	50478982	50494494	SMARCD1	6018	ENSG00000066117	HPNE specific
chr12	50580000	50590000	chr12	50569562	50677353	LIMA1	10000	ENSG00000050405	HPNE specific
chr12	50580000	50590000	chr12	50569562	50616488	LIMA1	10000	ENSG00000050405	HPNE specific
chr12	50580000	50590000	chr12	50569562	50595316	LIMA1	10000	ENSG00000050405	HPNE specific
chr12	50835000	50845000	chr12	50794591	50855272	LARP4	10000	ENSG00000161813	HPNE specific
chr12	50835000	50845000	chr12	50794591	50873788	LARP4	10000	ENSG00000161813	HPNE specific
chr12	51045000	51055000	chr12	50898767	51142450	DIP2B	10000	ENSG00000066084	HPNE specific
chr12	51150000	51160000	chr12	51157788	51214943	ATF1	2212	ENSG00000123268	HPNE specific
chr12	51440000	51450000	chr12	51442081	51454207	LETMD1	7919	ENSG00000050426	HPNE specific
chr12	51440000	51450000	chr12	51442099	51454207	LETMD1	7901	ENSG00000050426	HPNE specific
chr12	51750000	51760000	chr12	51745832	51785200	GALNT6	10000	ENSG00000139629	HPNE specific
chr1	25225000	25235000	chr1	25226001	25291501	RUNX3	8999	ENSG00000020633	HPNE specific
chr1	25225000	25235000	chr1	25226001	25256770	RUNX3	8999	ENSG00000020633	HPNE specific
chr1	25250000	25260000	chr1	25226001	25291501	RUNX3	10000	ENSG00000020633	HPNE specific
chr1	25250000	25260000	chr1	25226001	25256770	RUNX3	6770	ENSG00000020633	HPNE specific
chr12	52405000	52415000	chr12	52400728	52409673	GRASP	4673	ENSG00000161835	HPNE specific
chr12	52405000	52415000	chr12	52404275	52409673	GRASP	4673	ENSG00000161835	HPNE specific
chr12	530000	540000	chr12	498515	551806	CCDC77	10000	ENSG00000120647	HPNE specific
chr12	530000	540000	chr12	510740	551806	CCDC77	10000	ENSG00000120647	HPNE specific
chr12	53580000	53590000	chr12	53574534	53584654	ZNF740	4654	ENSG00000139651	HPNE specific
chr12	53580000	53590000	chr12	53585101	53601091	ITGB7	4899	ENSG00000139626	HPNE specific
chr12	53690000	53700000	chr12	53693469	53700965	C12orf10	6531	ENSG00000139637	HPNE specific
chr12	53690000	53700000	chr12	53689234	53693234	PFDN5	3234	ENSG00000123349	HPNE specific
chr12	53830000	53840000	chr12	53835432	53840427	PRR13	4568	ENSG00000205352	HPNE specific
chr12	54415000	54425000	chr12	54422193	54424607	HOXC6	2414	ENSG00000197757	HPNE specific
chr12	54415000	54425000	chr12	54410635	54424607	HOXC6	9607	ENSG00000197757	HPNE specific
chr12	54415000	54425000	chr12	54410635	54429144	HOXC5	10000	ENSG00000172789	HPNE specific
chr12	54415000	54425000	chr12	54410635	54449814	HOXC4	10000	ENSG00000198353	HPNE specific
chr12	54760000	54770000	chr12	54762912	54778514	ZNF385A	7088	ENSG00000161642	HPNE specific
chr12	54760000	54770000	chr12	54762912	54779573	ZNF385A	7088	ENSG00000161642	HPNE specific
chr12	54760000	54770000	chr12	54762912	54785089	ZNF385A	7088	ENSG00000161642	HPNE specific
chr12	56115000	56125000	chr12	56119226	56123457	CD63	4231	ENSG00000135404	HPNE specific
chr12	56115000	56125000	chr12	56119226	56122922	CD63	3696	ENSG00000135404	HPNE specific
chr12	56115000	56125000	chr12	56119226	56122761	CD63	3535	ENSG00000135404	HPNE specific
chr12	56115000	56125000	chr12	56119226	56122434	CD63	3208	ENSG00000135404	HPNE specific
chr12	56115000	56125000	chr12	56119226	56122266	CD63	3040	ENSG00000135404	HPNE specific
chr12	56115000	56125000	chr12	56119226	56122136	CD63	2910	ENSG00000135404	HPNE specific
chr12	56115000	56125000	chr12	56119226	56121684	CD63	2458	ENSG00000135404	HPNE specific
chr12	56115000	56125000	chr12	56119226	56121572	CD63	2346	ENSG00000135404	HPNE specific
chr12	56115000	56125000	chr12	56114150	56118526	RDH5	3526	ENSG00000135437	HPNE specific
chr12	56365000	56375000	chr12	56367696	56390467	RAB5B	7304	ENSG00000111540	HPNE specific
chr12	56365000	56375000	chr12	56367794	56390467	RAB5B	7206	ENSG00000111540	HPNE specific
chr12	56365000	56375000	chr12	56360552	56366573	CDK2	1573	ENSG00000123374	HPNE specific
chr12	56435000	56445000	chr12	56435685	56438007	RPS26	2322	ENSG00000197728	HPNE specific
chr12	56855000	56865000	chr12	56862300	56864767	SPRYD4	2467	ENSG00000176422	HPNE specific
chr12	56855000	56865000	chr12	56864727	56882198	GLS2	273	ENSG00000135423	HPNE specific
chr12	57380000	57390000	chr12	57388354	57390469	GPR182	1646	ENSG00000166856	HPNE specific
chr1	25750000	25760000	chr1	25757348	25826698	TMEM57	2652	ENSG00000204178	HPNE specific
chr12	57580000	57590000	chr12	57522281	57607125	LRP1	10000	ENSG00000123384	HPNE specific
chr12	57650000	57660000	chr12	57647547	57704246	R3HDM2	10000	ENSG00000179912	HPNE specific
chr12	58145000	58155000	chr12	58141509	58146230	CDK4	1230	ENSG00000135446	HPNE specific
chr12	58145000	58155000	chr12	58148880	58154193	2020-03-09	5313	ENSG00000139266	HPNE specific
chr1	25890000	25900000	chr1	25870075	25895377	LDLRAP1	5377	ENSG00000157978	HPNE specific
chr12	59305000	59315000	chr12	59265936	59313327	LRIG3	8327	ENSG00000139263	HPNE specific
chr12	59305000	59315000	chr12	59265936	59314319	LRIG3	9319	ENSG00000139263	HPNE specific
chr12	6050000	6060000	chr12	6058039	6233836	VWF	1961	ENSG00000110799	HPNE specific
chr12	6060000	6070000	chr12	6058039	6233836	VWF	10000	ENSG00000110799	HPNE specific
chr12	62855000	62865000	chr12	62860596	62991363	MON2	4404	ENSG00000061987	HPNE specific
chr12	62995000	63005000	chr12	62997465	62997549	MIRLET7I	84	ENSG00000199179	HPNE specific
chr12	63215000	63225000	chr12	63037762	63328665	PPM1H	10000	ENSG00000111110	HPNE specific
chr12	64795000	64805000	chr12	64798152	64842463	XPOT	6848	ENSG00000184575	HPNE specific
chr12	64890000	64900000	chr12	64845839	64895899	TBK1	5899	ENSG00000183735	HPNE specific
chr12	65090000	65100000	chr12	65004292	65091347	RASSF3	1347	ENSG00000153179	HPNE specific
chr1	26590000	26600000	chr1	26595773	26605529	CEP85	4227	ENSG00000130695	HPNE specific
chr1	26590000	26600000	chr1	26560643	26605529	CEP85	10000	ENSG00000130695	HPNE specific
chr12	6600000	6610000	chr12	6601315	6602471	MRPL51	1156	ENSG00000111639	HPNE specific
chr12	6600000	6610000	chr12	6603297	6641132	NCAPD2	6703	ENSG00000010292	HPNE specific
chr12	66345000	66355000	chr12	66218239	66346311	HMGA2	1311	ENSG00000149948	HPNE specific
chr12	66345000	66355000	chr12	66218239	66360071	HMGA2	10000	ENSG00000149948	HPNE specific
chr12	660000	670000	chr12	569542	671058	B4GALNT3	10000	ENSG00000139044	HPNE specific
chr12	66540000	66550000	chr12	66530715	66563852	TMBIM4	10000	ENSG00000155957	HPNE specific
chr1	26750000	26760000	chr1	26758772	26797795	DHDDS	1228	ENSG00000117682	HPNE specific
chr1	26795000	26805000	chr1	26758772	26797795	DHDDS	2795	ENSG00000117682	HPNE specific
chr1	26750000	26760000	chr1	26737258	26756219	LIN28A	6219	ENSG00000131914	HPNE specific
chr12	67660000	67670000	chr12	67663060	67708472	CAND1	6940	ENSG00000111530	HPNE specific
chr1	26795000	26805000	chr1	26798901	26803133	HMGN2	4232	ENSG00000198830	HPNE specific
chr12	6805000	6815000	chr12	6802956	6809596	PIANP	4596	ENSG00000139200	HPNE specific
chr12	6805000	6815000	chr12	6802956	6810009	PIANP	5009	ENSG00000139200	HPNE specific
chr12	68715000	68725000	chr12	68718784	68726161	MDM1	6216	ENSG00000111554	HPNE specific
chr12	68715000	68725000	chr12	68688345	68726161	MDM1	10000	ENSG00000111554	HPNE specific
chr12	6950000	6960000	chr12	6950017	6956559	GNB3	6542	ENSG00000111664	HPNE specific
chr12	6950000	6960000	chr12	6955888	6961230	CDCA3	4112	ENSG00000111665	HPNE specific
chr12	6950000	6960000	chr12	6957971	6961230	CDCA3	2029	ENSG00000111665	HPNE specific
chr12	69640000	69650000	chr12	69633316	69668138	CPSF6	10000	ENSG00000111605	HPNE specific
chr12	69755000	69765000	chr12	69753489	69784650	YEATS4	10000	ENSG00000127337	HPNE specific
chr1	27020000	27030000	chr1	27022521	27108601	ARID1A	7479	ENSG00000117713	HPNE specific
chr1	27110000	27120000	chr1	27114453	27124894	PIGV	5547	ENSG00000060642	HPNE specific
chr1	27110000	27120000	chr1	27114678	27124894	PIGV	5322	ENSG00000060642	HPNE specific
chr12	71950000	71960000	chr12	71833549	71980088	LGR5	10000	ENSG00000139292	HPNE specific
chr12	72145000	72155000	chr12	72148642	72187256	RAB21	6358	ENSG00000080371	HPNE specific
chr1	27605000	27615000	chr1	27561006	27635124	WDTC1	10000	ENSG00000142784	HPNE specific
chr12	76730000	76740000	chr12	76738265	76742222	BBS10	1735	ENSG00000179941	HPNE specific
chr12	76860000	76870000	chr12	76745577	76953589	OSBPL8	10000	ENSG00000091039	HPNE specific
chr12	76945000	76955000	chr12	76745577	76953589	OSBPL8	8589	ENSG00000091039	HPNE specific
chr12	78325000	78335000	chr12	78225068	78606792	NAV3	10000	ENSG00000067798	HPNE specific
chr12	79400000	79410000	chr12	79257772	79845788	SYT1	10000	ENSG00000067715	HPNE specific
chr12	79400000	79410000	chr12	79258448	79845788	SYT1	10000	ENSG00000067715	HPNE specific
chr12	80670000	80680000	chr12	80603232	80772870	OTOGL	10000	ENSG00000165899	HPNE specific
chr1	28145000	28155000	chr1	28099693	28150963	STX12	5963	ENSG00000117758	HPNE specific
chr1	28315000	28325000	chr1	28314983	28415148	EYA3	10000	ENSG00000158161	HPNE specific
chr1	28315000	28325000	chr1	28296854	28415148	EYA3	10000	ENSG00000158161	HPNE specific
chr1	28315000	28325000	chr1	28303783	28415148	EYA3	10000	ENSG00000158161	HPNE specific
chr1	28395000	28405000	chr1	28314983	28415148	EYA3	10000	ENSG00000158161	HPNE specific
chr1	28395000	28405000	chr1	28296854	28415148	EYA3	10000	ENSG00000158161	HPNE specific
chr1	28395000	28405000	chr1	28303783	28415148	EYA3	10000	ENSG00000158161	HPNE specific
chr12	85260000	85270000	chr12	85253266	85306608	SLC6A15	10000	ENSG00000072041	HPNE specific
chr12	85420000	85430000	chr12	85408093	85430055	TSPAN19	10000	ENSG00000231738	HPNE specific
chr1	28545000	28555000	chr1	28526789	28559542	DNAJC8	10000	ENSG00000126698	HPNE specific
chr1	28705000	28715000	chr1	28696092	28826881	PHACTR4	10000	ENSG00000204138	HPNE specific
chr12	8825000	8835000	chr12	8834272	8935694	RIMKLB	728	ENSG00000166532	HPNE specific
chr12	88480000	88490000	chr12	88442789	88535993	CEP290	10000	ENSG00000198707	HPNE specific
chr12	89835000	89845000	chr12	89813497	89919344	POC1B	10000	ENSG00000139323	HPNE specific
chr12	89835000	89845000	chr12	89813497	89920039	POC1B	10000	ENSG00000139323	HPNE specific
chr12	89920000	89930000	chr12	89813497	89920039	POC1B	39	ENSG00000139323	HPNE specific
chr1	29065000	29075000	chr1	29063132	29096287	YTHDF2	10000	ENSG00000198492	HPNE specific
chr1	29065000	29075000	chr1	29063135	29096287	YTHDF2	10000	ENSG00000198492	HPNE specific
chr1	29065000	29075000	chr1	29063451	29096287	YTHDF2	10000	ENSG00000198492	HPNE specific
chr12	92535000	92545000	chr12	92534053	92539673	BTG1	4673	ENSG00000133639	HPNE specific
chr12	93185000	93195000	chr12	93166284	93323107	EEA1	10000	ENSG00000102189	HPNE specific
chr1	29360000	29370000	chr1	29213602	29446558	EPB41	10000	ENSG00000159023	HPNE specific
chr1	29360000	29370000	chr1	29241087	29391733	EPB41	10000	ENSG00000159023	HPNE specific
chr12	93785000	93795000	chr12	93771698	93797024	NUDT4	10000	ENSG00000173598	HPNE specific
chr12	93785000	93795000	chr12	93772325	93797024	NUDT4	10000	ENSG00000173598	HPNE specific
chr12	93785000	93795000	chr12	93771745	93796052	NUDT4P1	10000	ENSG00000177144	HPNE specific
chr12	94135000	94145000	chr12	94071150	94244531	CRADD	10000	ENSG00000169372	HPNE specific
chr12	94175000	94185000	chr12	94071150	94244531	CRADD	10000	ENSG00000169372	HPNE specific
chr12	95475000	95485000	chr12	95470524	95611240	FGD6	10000	ENSG00000180263	HPNE specific
chr12	96400000	96410000	chr12	96394530	96429439	LTA4H	10000	ENSG00000111144	HPNE specific
chr12	96400000	96410000	chr12	96394530	96437298	LTA4H	10000	ENSG00000111144	HPNE specific
chr1	2975000	2985000	chr1	2976180	2984289	LINC00982	8109	ENSG00000177133	HPNE specific
chr1	2975000	2985000	chr1	2980635	2984289	LINC00982	3654	ENSG00000177133	HPNE specific
chr1	2980000	2990000	chr1	2976180	2984289	LINC00982	4289	ENSG00000177133	HPNE specific
chr1	2980000	2990000	chr1	2980635	2984289	LINC00982	3654	ENSG00000177133	HPNE specific
chr1	2980000	2990000	chr1	2985741	3355185	PRDM16	4259	ENSG00000142611	HPNE specific
chr1	3265000	3275000	chr1	2985741	3355185	PRDM16	10000	ENSG00000142611	HPNE specific
chr1	3330000	3340000	chr1	2985741	3355185	PRDM16	10000	ENSG00000142611	HPNE specific
chr12	98905000	98915000	chr12	98906750	98910004	TMPO-AS1	3254	ENSG00000257167	HPNE specific
chr12	98905000	98915000	chr12	98909350	98929412	TMPO	5650	ENSG00000120802	HPNE specific
chr12	98905000	98915000	chr12	98909350	98944157	TMPO	5650	ENSG00000120802	HPNE specific
chr12	98940000	98950000	chr12	98909350	98944157	TMPO	4157	ENSG00000120802	HPNE specific
chr12	99045000	99055000	chr12	99039077	99129211	APAF1	10000	ENSG00000120868	HPNE specific
chr12	99115000	99125000	chr12	99039077	99129211	APAF1	10000	ENSG00000120868	HPNE specific
chr13	101760000	101770000	chr13	101706129	102068813	NALCN	10000	ENSG00000102452	HPNE specific
chr13	102435000	102445000	chr13	102373204	102568995	FGF14	10000	ENSG00000102466	HPNE specific
chr13	102435000	102445000	chr13	102373204	103054124	FGF14	10000	ENSG00000102466	HPNE specific
chr13	102580000	102590000	chr13	102373204	103054124	FGF14	10000	ENSG00000102466	HPNE specific
chr13	107825000	107835000	chr13	107820878	108519460	FAM155A	10000	ENSG00000204442	HPNE specific
chr13	108960000	108970000	chr13	108921976	108960832	TNFSF13B	832	ENSG00000102524	HPNE specific
chr13	109555000	109565000	chr13	109248499	109860355	MYO16	10000	ENSG00000041515	HPNE specific
chr13	109555000	109565000	chr13	109281570	109860355	MYO16	10000	ENSG00000041515	HPNE specific
chr13	109560000	109570000	chr13	109248499	109860355	MYO16	10000	ENSG00000041515	HPNE specific
chr13	109560000	109570000	chr13	109281570	109860355	MYO16	10000	ENSG00000041515	HPNE specific
chr13	110795000	110805000	chr13	110801304	110959504	COL4A1	3696	ENSG00000187498	HPNE specific
chr13	110900000	110910000	chr13	110801304	110959504	COL4A1	10000	ENSG00000187498	HPNE specific
chr13	110900000	110910000	chr13	110843087	110959504	COL4A1	10000	ENSG00000187498	HPNE specific
chr13	111360000	111370000	chr13	111364969	111373421	ING1	5031	ENSG00000153487	HPNE specific
chr13	111360000	111370000	chr13	111365609	111373421	ING1	4391	ENSG00000153487	HPNE specific
chr13	111360000	111370000	chr13	111367358	111373421	ING1	2642	ENSG00000153487	HPNE specific
chr13	111360000	111370000	chr13	111367783	111373421	ING1	2217	ENSG00000153487	HPNE specific
chr13	111510000	111520000	chr13	111516333	111522655	LINC00346	3667	ENSG00000255874	HPNE specific
chr13	113130000	113140000	chr13	113139318	113242499	TUBGCP3	682	ENSG00000126216	HPNE specific
chr13	113485000	113495000	chr13	113344642	113541482	ATP11A	10000	ENSG00000068650	HPNE specific
chr13	113945000	113955000	chr13	113951468	113977741	LAMP1	3532	ENSG00000185896	HPNE specific
chr13	114800000	114810000	chr13	114747193	114898095	RASA3	10000	ENSG00000185989	HPNE specific
chr13	114870000	114880000	chr13	114747193	114898095	RASA3	10000	ENSG00000185989	HPNE specific
chr1	31175000	31185000	chr1	31184123	31196432	MATN1	877	ENSG00000162510	HPNE specific
chr1	31525000	31535000	chr1	31404352	31538564	PUM1	10000	ENSG00000134644	HPNE specific
chr1	31530000	31540000	chr1	31404352	31538564	PUM1	8564	ENSG00000134644	HPNE specific
chr1	31835000	31845000	chr1	31838099	31845923	FABP3	6901	ENSG00000121769	HPNE specific
chr1	31835000	31845000	chr1	31769828	31837800	ZCCHC17	2800	ENSG00000121766	HPNE specific
chr13	20355000	20365000	chr13	20248891	20357159	PSPC1	2159	ENSG00000121390	HPNE specific
chr13	20355000	20365000	chr13	20277008	20357159	PSPC1	2159	ENSG00000121390	HPNE specific
chr1	32090000	32100000	chr1	32095462	32110218	PEF1	4538	ENSG00000162517	HPNE specific
chr1	32090000	32100000	chr1	32095462	32110838	PEF1	4538	ENSG00000162517	HPNE specific
chr13	21885000	21895000	chr13	21872263	21967061	MIPEPP3	10000	ENSG00000233325	HPNE specific
chr13	21885000	21895000	chr13	21872263	21906210	MIPEPP3	10000	ENSG00000233325	HPNE specific
chr13	22155000	22165000	chr13	22066827	22178355	MICU2	10000	ENSG00000165487	HPNE specific
chr13	24645000	24655000	chr13	24553764	24881212	SPATA13	10000	ENSG00000182957	HPNE specific
chr13	24785000	24795000	chr13	24553764	24881212	SPATA13	10000	ENSG00000182957	HPNE specific
chr13	24785000	24795000	chr13	24734854	24881212	SPATA13	10000	ENSG00000182957	HPNE specific
chr1	32530000	32540000	chr1	32538502	32568467	TMEM39B	1498	ENSG00000121775	HPNE specific
chr13	26120000	26130000	chr13	25946148	26599989	ATP8A2	10000	ENSG00000132932	HPNE specific
chr13	26120000	26130000	chr13	26042911	26599989	ATP8A2	10000	ENSG00000132932	HPNE specific
chr13	28890000	28900000	chr13	28874482	29069265	FLT1	10000	ENSG00000102755	HPNE specific
chr13	29940000	29950000	chr13	29598747	30080084	MTUS2	10000	ENSG00000132938	HPNE specific
chr13	30070000	30080000	chr13	29598747	30080084	MTUS2	10000	ENSG00000132938	HPNE specific
chr13	30070000	30080000	chr13	30002776	30080084	MTUS2	10000	ENSG00000132938	HPNE specific
chr13	30420000	30430000	chr13	30338544	30424820	UBL3	4820	ENSG00000122042	HPNE specific
chr13	31140000	31150000	chr13	31032052	31191734	HMGB1	10000	ENSG00000189403	HPNE specific
chr13	31375000	31385000	chr13	31377342	31384782	LINC00398	7440	ENSG00000237879	HPNE specific
chr13	31725000	31735000	chr13	31709110	31736158	HSPH1	10000	ENSG00000120694	HPNE specific
chr13	31725000	31735000	chr13	31709110	31736525	HSPH1	10000	ENSG00000120694	HPNE specific
chr13	32455000	32465000	chr13	32420919	32533721	EEF1DP3	10000	ENSG00000229715	HPNE specific
chr13	33250000	33260000	chr13	33160563	33352158	PDS5B	10000	ENSG00000083642	HPNE specific
chr1	33345000	33355000	chr1	33352097	33360247	HPCA	2903	ENSG00000121905	HPNE specific
chr13	33680000	33690000	chr13	33677271	33760216	STARD13	10000	ENSG00000133121	HPNE specific
chr13	33680000	33690000	chr13	33677271	33780187	STARD13	10000	ENSG00000133121	HPNE specific
chr13	33680000	33690000	chr13	33677271	33859901	STARD13	10000	ENSG00000133121	HPNE specific
chr13	33680000	33690000	chr13	33677271	34250972	STARD13	10000	ENSG00000133121	HPNE specific
chr13	34430000	34440000	chr13	34392205	34540695	RFC3	10000	ENSG00000133119	HPNE specific
chr13	35760000	35770000	chr13	35516423	36246873	NBEA	10000	ENSG00000172915	HPNE specific
chr13	36915000	36925000	chr13	36875774	36944317	SPG20	10000	ENSG00000133104	HPNE specific
chr13	36915000	36925000	chr13	36875774	36920934	SPG20	5934	ENSG00000133104	HPNE specific
chr13	36915000	36925000	chr13	36875774	36920646	SPG20	5646	ENSG00000133104	HPNE specific
chr13	37410000	37420000	chr13	37418967	37494409	SMAD9	1033	ENSG00000120693	HPNE specific
chr1	33940000	33950000	chr1	33938231	33961995	ZSCAN20	10000	ENSG00000121903	HPNE specific
chr13	39445000	39455000	chr13	39261172	39461267	FREM2	10000	ENSG00000150893	HPNE specific
chr13	39605000	39615000	chr13	39584001	39612213	PROSER1	7213	ENSG00000120685	HPNE specific
chr13	39605000	39615000	chr13	39612447	39624244	NHLRC3	2553	ENSG00000188811	HPNE specific
chr13	40325000	40335000	chr13	40229763	40326765	COG6	1765	ENSG00000133103	HPNE specific
chr13	40325000	40335000	chr13	40229763	40365802	COG6	10000	ENSG00000133103	HPNE specific
chr13	41295000	41305000	chr13	41303431	41345347	MRPS31	1569	ENSG00000102738	HPNE specific
chr13	43475000	43485000	chr13	43460523	43566407	EPSTI1	10000	ENSG00000133106	HPNE specific
chr13	43540000	43550000	chr13	43460523	43566407	EPSTI1	10000	ENSG00000133106	HPNE specific
chr13	45915000	45925000	chr13	45907605	45915419	TPT1	419	ENSG00000133112	HPNE specific
chr13	45915000	45925000	chr13	45915479	45965618	TPT1-AS1	9521	ENSG00000170919	HPNE specific
chr13	47135000	47145000	chr13	47127295	47319036	LRCH1	10000	ENSG00000136141	HPNE specific
chr13	47135000	47145000	chr13	47127295	47327175	LRCH1	10000	ENSG00000136141	HPNE specific
chr13	47275000	47285000	chr13	47127295	47319036	LRCH1	10000	ENSG00000136141	HPNE specific
chr13	47275000	47285000	chr13	47127295	47327175	LRCH1	10000	ENSG00000136141	HPNE specific
chr13	49855000	49865000	chr13	49822046	49867622	CDADC1	10000	ENSG00000102543	HPNE specific
chr13	50250000	50260000	chr13	50234811	50265623	EBPL	10000	ENSG00000123179	HPNE specific
chr13	50270000	50280000	chr13	50273442	50367057	KPNA3	6558	ENSG00000102753	HPNE specific
chr13	50355000	50365000	chr13	50273442	50367057	KPNA3	10000	ENSG00000102753	HPNE specific
chr13	53160000	53170000	chr13	53063127	53161225	TPTE2P3	1225	ENSG00000198384	HPNE specific
chr1	35325000	35335000	chr1	35315962	35325338	SMIM12	338	ENSG00000163866	HPNE specific
chr1	35325000	35335000	chr1	35315962	35325417	SMIM12	417	ENSG00000163866	HPNE specific
chr1	35325000	35335000	chr1	35331036	35395186	DLGAP3	3964	ENSG00000116544	HPNE specific
chr1	35640000	35650000	chr1	35649200	35658743	SFPQ	800	ENSG00000116560	HPNE specific
chr1	35875000	35885000	chr1	35734567	35887545	ZMYM4	10000	ENSG00000146463	HPNE specific
chr1	36010000	36020000	chr1	35899090	36023037	KIAA0319L	10000	ENSG00000142687	HPNE specific
chr1	36035000	36045000	chr1	36038970	36060927	TFAP2E	6030	ENSG00000116819	HPNE specific
chr1	36095000	36105000	chr1	36065142	36107445	PSMB2	10000	ENSG00000126067	HPNE specific
chr1	36095000	36105000	chr1	36065142	36107152	PSMB2	10000	ENSG00000126067	HPNE specific
chr1	36095000	36105000	chr1	36065142	36097138	PSMB2	2138	ENSG00000126067	HPNE specific
chr1	36175000	36185000	chr1	36179476	36184790	C1orf216	5314	ENSG00000142686	HPNE specific
chr1	36390000	36400000	chr1	36396682	36522063	AGO3	3318	ENSG00000126070	HPNE specific
chr1	36540000	36550000	chr1	36549675	36553876	TEKT2	325	ENSG00000092850	HPNE specific
chr1	3655000	3665000	chr1	3652547	3663937	TP73-AS1	8937	ENSG00000227372	HPNE specific
chr1	3655000	3665000	chr1	3652547	3663335	TP73-AS1	8335	ENSG00000227372	HPNE specific
chr1	36755000	36765000	chr1	36690016	36770957	THRAP3	10000	ENSG00000054118	HPNE specific
chr13	73370000	73380000	chr13	73356229	73590591	PIBF1	10000	ENSG00000083535	HPNE specific
chr13	76255000	76265000	chr13	76194569	76434006	LMO7	10000	ENSG00000136153	HPNE specific
chr13	76255000	76265000	chr13	76210423	76434006	LMO7	10000	ENSG00000136153	HPNE specific
chr13	76360000	76370000	chr13	76194569	76434006	LMO7	10000	ENSG00000136153	HPNE specific
chr13	76360000	76370000	chr13	76210423	76434006	LMO7	10000	ENSG00000136153	HPNE specific
chr13	76360000	76370000	chr13	76334796	76434006	LMO7	10000	ENSG00000136153	HPNE specific
chr13	78135000	78145000	chr13	78109808	78219398	SCEL	10000	ENSG00000136155	HPNE specific
chr13	79970000	79980000	chr13	79893002	79980356	RBM26	10000	ENSG00000139746	HPNE specific
chr1	38255000	38265000	chr1	38259773	38267278	MANEAL	5227	ENSG00000185090	HPNE specific
chr1	38255000	38265000	chr1	38261159	38267278	MANEAL	3841	ENSG00000185090	HPNE specific
chr1	39320000	39330000	chr1	39328161	39339050	MYCBP	1839	ENSG00000214114	HPNE specific
chr1	39320000	39330000	chr1	39303868	39325495	RRAGC	5495	ENSG00000116954	HPNE specific
chr13	95100000	95110000	chr13	95091840	95131936	DCT	10000	ENSG00000080166	HPNE specific
chr1	39540000	39550000	chr1	39549838	39952810	MACF1	162	ENSG00000127603	HPNE specific
chr1	39745000	39755000	chr1	39549838	39952810	MACF1	10000	ENSG00000127603	HPNE specific
chr1	39935000	39945000	chr1	39549838	39952810	MACF1	10000	ENSG00000127603	HPNE specific
chr13	95845000	95855000	chr13	95672082	95953700	ABCC4	10000	ENSG00000125257	HPNE specific
chr13	95845000	95855000	chr13	95748024	95953700	ABCC4	10000	ENSG00000125257	HPNE specific
chr13	95935000	95945000	chr13	95672082	95953700	ABCC4	10000	ENSG00000125257	HPNE specific
chr13	95935000	95945000	chr13	95748024	95953700	ABCC4	10000	ENSG00000125257	HPNE specific
chr13	95950000	95960000	chr13	95672082	95953700	ABCC4	3700	ENSG00000125257	HPNE specific
chr13	95950000	95960000	chr13	95748024	95953700	ABCC4	3700	ENSG00000125257	HPNE specific
chr13	97875000	97885000	chr13	97874542	98046374	MBNL2	10000	ENSG00000139793	HPNE specific
chr13	97875000	97885000	chr13	97874549	98046374	MBNL2	10000	ENSG00000139793	HPNE specific
chr13	98675000	98685000	chr13	98605928	98676550	IPO5	1550	ENSG00000065150	HPNE specific
chr13	99530000	99540000	chr13	99445740	99630338	DOCK9	10000	ENSG00000088387	HPNE specific
chr13	99530000	99540000	chr13	99445740	99738660	DOCK9	10000	ENSG00000088387	HPNE specific
chr13	99530000	99540000	chr13	99512434	99738660	DOCK9	10000	ENSG00000088387	HPNE specific
chr13	99530000	99540000	chr13	99512434	99630338	DOCK9	10000	ENSG00000088387	HPNE specific
chr13	99670000	99680000	chr13	99445740	99738660	DOCK9	10000	ENSG00000088387	HPNE specific
chr13	99670000	99680000	chr13	99512434	99738660	DOCK9	10000	ENSG00000088387	HPNE specific
chr1	40365000	40375000	chr1	40361095	40367687	MYCL	2687	ENSG00000116990	HPNE specific
chr1	40365000	40375000	chr1	40365283	40367687	MYCL	2404	ENSG00000116990	HPNE specific
chr1	40545000	40555000	chr1	40538381	40563142	PPT1	10000	ENSG00000131238	HPNE specific
chr1	40910000	40920000	chr1	40916336	40929390	ZFP69B	3664	ENSG00000187801	HPNE specific
chr14	100570000	100580000	chr14	100531750	100610573	EVL	10000	ENSG00000196405	HPNE specific
chr14	100755000	100765000	chr14	100757447	100772884	SLC25A29	7553	ENSG00000197119	HPNE specific
chr14	100835000	100845000	chr14	100800124	100842680	WARS	7680	ENSG00000140105	HPNE specific
chr14	100835000	100845000	chr14	100800124	100841927	WARS	6927	ENSG00000140105	HPNE specific
chr14	100835000	100845000	chr14	100842754	100996640	WDR25	2246	ENSG00000176473	HPNE specific
chr14	100835000	100845000	chr14	100842832	100996640	WDR25	2168	ENSG00000176473	HPNE specific
chr14	101295000	101305000	chr14	101292444	101320642	MEG3	10000	ENSG00000214548	HPNE specific
chr14	101295000	101305000	chr14	101292444	101327360	MEG3	10000	ENSG00000214548	HPNE specific
chr14	101295000	101305000	chr14	101292468	101327360	MEG3	10000	ENSG00000214548	HPNE specific
chr14	101365000	101375000	chr14	101361106	101373305	MEG8	8305	ENSG00000258399	HPNE specific
chr14	102670000	102680000	chr14	102606188	102690010	WDR20	10000	ENSG00000140153	HPNE specific
chr14	102670000	102680000	chr14	102606188	102681341	WDR20	10000	ENSG00000140153	HPNE specific
chr14	102670000	102680000	chr14	102606188	102676867	WDR20	6867	ENSG00000140153	HPNE specific
chr14	103360000	103370000	chr14	103243815	103377837	TRAF3	10000	ENSG00000131323	HPNE specific
chr14	103430000	103440000	chr14	103398715	103523742	CDC42BPB	10000	ENSG00000198752	HPNE specific
chr14	103520000	103530000	chr14	103398715	103523742	CDC42BPB	3742	ENSG00000198752	HPNE specific
chr14	103795000	103805000	chr14	103804185	103804311	SNORA28	126	ENSG00000272533	HPNE specific
chr14	103795000	103805000	chr14	103800338	103811361	EIF5	4662	ENSG00000100664	HPNE specific
chr14	103795000	103805000	chr14	103801197	103811361	EIF5	3803	ENSG00000100664	HPNE specific
chr14	103955000	103965000	chr14	103851700	103970166	MARK3	10000	ENSG00000075413	HPNE specific
chr14	105520000	105530000	chr14	105515725	105531887	GPR132	10000	ENSG00000183484	HPNE specific
chr14	105635000	105645000	chr14	105607317	105635161	JAG2	161	ENSG00000184916	HPNE specific
chr14	105635000	105645000	chr14	105639273	105647660	NUDT14	5727	ENSG00000183828	HPNE specific
chr14	20805000	20815000	chr14	20811229	20811570	RPPH1	341	ENSG00000259001	HPNE specific
chr14	20805000	20815000	chr14	20811772	20826063	PARP2	3228	ENSG00000129484	HPNE specific
chr14	20945000	20955000	chr14	20937537	20946165	PNP	1165	ENSG00000198805	HPNE specific
chr14	21730000	21740000	chr14	21677295	21737638	HNRNPC	7638	ENSG00000092199	HPNE specific
chr14	23375000	23385000	chr14	23369853	23388396	RBM23	10000	ENSG00000100461	HPNE specific
chr14	23450000	23460000	chr14	23447820	23451851	AJUBA	1851	ENSG00000129474	HPNE specific
chr14	23450000	23460000	chr14	23440382	23451851	AJUBA	1851	ENSG00000129474	HPNE specific
chr14	23450000	23460000	chr14	23456109	23479410	C14orf93	3891	ENSG00000100802	HPNE specific
chr14	23450000	23460000	chr14	23456109	23470246	C14orf93	3891	ENSG00000100802	HPNE specific
chr14	23585000	23595000	chr14	23594503	23652869	SLC7A8	497	ENSG00000092068	HPNE specific
chr14	23585000	23595000	chr14	23594503	23624667	SLC7A8	497	ENSG00000092068	HPNE specific
chr14	23585000	23595000	chr14	23594503	23623659	SLC7A8	497	ENSG00000092068	HPNE specific
chr14	23650000	23660000	chr14	23594503	23652869	SLC7A8	2869	ENSG00000092068	HPNE specific
chr1	42375000	42385000	chr1	41972035	42384378	HIVEP3	9378	ENSG00000127124	HPNE specific
chr1	42375000	42385000	chr1	42312859	42501596	HIVEP3	10000	ENSG00000127124	HPNE specific
chr1	42375000	42385000	chr1	42312859	42384496	HIVEP3	9496	ENSG00000127124	HPNE specific
chr1	42485000	42495000	chr1	42312859	42501596	HIVEP3	10000	ENSG00000127124	HPNE specific
chr14	24700000	24710000	chr14	24708850	24711880	TINF2	1150	ENSG00000092330	HPNE specific
chr14	24700000	24710000	chr14	24686056	24701576	NEDD8	1576	ENSG00000129559	HPNE specific
chr14	24700000	24710000	chr14	24701627	24708447	GMPR2	6820	ENSG00000100938	HPNE specific
chr14	24700000	24710000	chr14	24702077	24708447	GMPR2	6370	ENSG00000100938	HPNE specific
chr14	24900000	24910000	chr14	24908971	24912007	SDR39U1	1029	ENSG00000100445	HPNE specific
chr14	24900000	24910000	chr14	24908971	24912009	SDR39U1	1029	ENSG00000100445	HPNE specific
chr14	24900000	24910000	chr14	24908971	24912111	SDR39U1	1029	ENSG00000100445	HPNE specific
chr14	24900000	24910000	chr14	24898491	24910547	KHNYN	10000	ENSG00000100441	HPNE specific
chr14	24900000	24910000	chr14	24899140	24910547	KHNYN	10000	ENSG00000100441	HPNE specific
chr1	42640000	42650000	chr1	42642209	42801548	FOXJ3	7791	ENSG00000198815	HPNE specific
chr1	42640000	42650000	chr1	42642209	42800903	FOXJ3	7791	ENSG00000198815	HPNE specific
chr1	42640000	42650000	chr1	42642209	42800886	FOXJ3	7791	ENSG00000198815	HPNE specific
chr1	42640000	42650000	chr1	42642209	42800636	FOXJ3	7791	ENSG00000198815	HPNE specific
chr1	42785000	42795000	chr1	42642209	42801548	FOXJ3	10000	ENSG00000198815	HPNE specific
chr1	42785000	42795000	chr1	42642209	42800903	FOXJ3	10000	ENSG00000198815	HPNE specific
chr1	42785000	42795000	chr1	42642209	42800886	FOXJ3	10000	ENSG00000198815	HPNE specific
chr1	42785000	42795000	chr1	42642209	42800636	FOXJ3	10000	ENSG00000198815	HPNE specific
chr14	31440000	31450000	chr14	31363004	31495607	STRN3	10000	ENSG00000196792	HPNE specific
chr14	31550000	31560000	chr14	31494311	31565656	AP4S1	10000	ENSG00000100478	HPNE specific
chr14	31550000	31560000	chr14	31494675	31555008	AP4S1	5008	ENSG00000100478	HPNE specific
chr14	31550000	31560000	chr14	31494675	31565656	AP4S1	10000	ENSG00000100478	HPNE specific
chr14	31550000	31560000	chr14	31495848	31565656	AP4S1	10000	ENSG00000100478	HPNE specific
chr14	31565000	31575000	chr14	31494311	31565656	AP4S1	656	ENSG00000100478	HPNE specific
chr14	31565000	31575000	chr14	31494675	31565656	AP4S1	656	ENSG00000100478	HPNE specific
chr14	31565000	31575000	chr14	31495848	31565656	AP4S1	656	ENSG00000100478	HPNE specific
chr14	31565000	31575000	chr14	31569320	31676729	HECTD1	5680	ENSG00000092148	HPNE specific
chr14	31660000	31670000	chr14	31569320	31676729	HECTD1	10000	ENSG00000092148	HPNE specific
chr14	32305000	32315000	chr14	32030590	32330429	NUBPL	10000	ENSG00000151413	HPNE specific
chr14	32305000	32315000	chr14	32047121	32330429	NUBPL	10000	ENSG00000151413	HPNE specific
chr14	32305000	32315000	chr14	32183774	32330429	NUBPL	10000	ENSG00000151413	HPNE specific
chr14	33035000	33045000	chr14	32798478	33302268	AKAP6	10000	ENSG00000151320	HPNE specific
chr14	35780000	35790000	chr14	35747763	35786685	PSMA6	6685	ENSG00000100902	HPNE specific
chr14	35780000	35790000	chr14	35761522	35786685	PSMA6	6685	ENSG00000100902	HPNE specific
chr14	37715000	37725000	chr14	37667117	38020464	MIPOL1	10000	ENSG00000151338	HPNE specific
chr1	43910000	43920000	chr1	43916673	43919660	HYI	2987	ENSG00000178922	HPNE specific
chr1	43910000	43920000	chr1	43855555	43919918	SZT2	9918	ENSG00000198198	HPNE specific
chr14	39385000	39395000	chr14	39218542	39386086	LINC00639	1086	ENSG00000259070	HPNE specific
chr1	44185000	44195000	chr1	44173203	44396837	ST3GAL3	10000	ENSG00000126091	HPNE specific
chr1	44680000	44690000	chr1	44679124	44686351	DMAP1	6351	ENSG00000178028	HPNE specific
chr1	44680000	44690000	chr1	44686741	44820951	ERI3	3259	ENSG00000117419	HPNE specific
chr1	44680000	44690000	chr1	44688266	44709955	ERI3-IT1	1734	ENSG00000233602	HPNE specific
chr14	50765000	50775000	chr14	50709151	50778947	L2HGDH	10000	ENSG00000087299	HPNE specific
chr14	50890000	50900000	chr14	50885210	50999376	MAP4K5	10000	ENSG00000012983	HPNE specific
chr14	50980000	50990000	chr14	50885210	50999376	MAP4K5	10000	ENSG00000012983	HPNE specific
chr14	51070000	51080000	chr14	50999799	51099784	ATL1	10000	ENSG00000198513	HPNE specific
chr14	51070000	51080000	chr14	51026742	51099784	ATL1	10000	ENSG00000198513	HPNE specific
chr1	45180000	45190000	chr1	45140393	45191263	C1orf228	10000	ENSG00000198520	HPNE specific
chr14	52010000	52020000	chr14	51955838	52197444	FRMD6	10000	ENSG00000139926	HPNE specific
chr14	52105000	52115000	chr14	51955838	52197444	FRMD6	10000	ENSG00000139926	HPNE specific
chr14	52420000	52430000	chr14	52327021	52436518	GNG2	10000	ENSG00000186469	HPNE specific
chr14	55155000	55165000	chr14	55034329	55260033	SAMD4A	10000	ENSG00000020577	HPNE specific
chr14	55515000	55525000	chr14	55493843	55516206	SOCS4	1206	ENSG00000180008	HPNE specific
chr14	55515000	55525000	chr14	55518361	55536912	MAPK1IP1L	6639	ENSG00000168175	HPNE specific
chr14	56040000	56050000	chr14	56042874	56046810	KTN1-AS1	3936	ENSG00000186615	HPNE specific
chr14	56040000	56050000	chr14	56046924	56151302	KTN1	3076	ENSG00000126777	HPNE specific
chr14	56065000	56075000	chr14	56046924	56151302	KTN1	10000	ENSG00000126777	HPNE specific
chr14	57935000	57945000	chr14	57936017	57960581	C14orf105	8983	ENSG00000100557	HPNE specific
chr1	45810000	45820000	chr1	45809554	45956840	TESK2	10000	ENSG00000070759	HPNE specific
chr14	58540000	58550000	chr14	58470807	58618847	C14orf37	10000	ENSG00000139971	HPNE specific
chr14	59960000	59970000	chr14	59951160	59972124	JKAMP	10000	ENSG00000050130	HPNE specific
chr14	61435000	61445000	chr14	61438166	61447797	TRMT5	6834	ENSG00000126814	HPNE specific
chr14	61435000	61445000	chr14	61201458	61435398	MNAT1	398	ENSG00000020426	HPNE specific
chr1	46140000	46150000	chr1	46092975	46152302	GPBP1L1	10000	ENSG00000159592	HPNE specific
chr1	46145000	46155000	chr1	46092975	46152302	GPBP1L1	7302	ENSG00000159592	HPNE specific
chr1	46145000	46155000	chr1	46153846	46160108	TMEM69	1154	ENSG00000159596	HPNE specific
chr14	61910000	61920000	chr14	61788160	62017698	PRKCH	10000	ENSG00000027075	HPNE specific
chr14	61920000	61930000	chr14	61788160	62017698	PRKCH	10000	ENSG00000027075	HPNE specific
chr14	62225000	62235000	chr14	62229074	62263146	SNAPC1	5926	ENSG00000023608	HPNE specific
chr1	46270000	46280000	chr1	46269284	46501796	MAST2	10000	ENSG00000086015	HPNE specific
chr1	46355000	46365000	chr1	46269284	46501796	MAST2	10000	ENSG00000086015	HPNE specific
chr1	46470000	46480000	chr1	46269284	46501796	MAST2	10000	ENSG00000086015	HPNE specific
chr1	46485000	46495000	chr1	46269284	46501796	MAST2	10000	ENSG00000086015	HPNE specific
chr14	63750000	63760000	chr14	63671101	63760230	RHOJ	10000	ENSG00000126785	HPNE specific
chr14	64460000	64470000	chr14	64319682	64693167	SYNE2	10000	ENSG00000054654	HPNE specific
chr14	64995000	65005000	chr14	64971291	65000408	ZBTB1	5408	ENSG00000126804	HPNE specific
chr14	65255000	65265000	chr14	65213000	65289866	SPTB	10000	ENSG00000070182	HPNE specific
chr14	65255000	65265000	chr14	65233116	65289866	SPTB	10000	ENSG00000070182	HPNE specific
chr14	65450000	65460000	chr14	65453506	65529370	FNTB	6494	ENSG00000257365	HPNE specific
chr14	67605000	67615000	chr14	66974124	67648525	GPHN	10000	ENSG00000171723	HPNE specific
chr14	67620000	67630000	chr14	66974124	67648525	GPHN	10000	ENSG00000171723	HPNE specific
chr14	67750000	67760000	chr14	67708011	67802778	MPP5	10000	ENSG00000072415	HPNE specific
chr14	68050000	68060000	chr14	68056022	68067017	PIGH	3978	ENSG00000100564	HPNE specific
chr14	68050000	68060000	chr14	68000007	68056255	PLEKHH1	6255	ENSG00000054690	HPNE specific
chr14	68195000	68205000	chr14	68168602	68201168	RDH12	6168	ENSG00000139988	HPNE specific
chr14	68290000	68300000	chr14	68286495	68944810	RAD51B	10000	ENSG00000182185	HPNE specific
chr14	68290000	68300000	chr14	68286495	68964598	RAD51B	10000	ENSG00000182185	HPNE specific
chr14	68290000	68300000	chr14	68286495	69062738	RAD51B	10000	ENSG00000182185	HPNE specific
chr14	68400000	68410000	chr14	68286495	68944810	RAD51B	10000	ENSG00000182185	HPNE specific
chr14	68400000	68410000	chr14	68286495	68964598	RAD51B	10000	ENSG00000182185	HPNE specific
chr14	68400000	68410000	chr14	68286495	69062738	RAD51B	10000	ENSG00000182185	HPNE specific
chr14	69595000	69605000	chr14	69517636	69619316	DCAF5	10000	ENSG00000139990	HPNE specific
chr14	69595000	69605000	chr14	69517636	69619914	DCAF5	10000	ENSG00000139990	HPNE specific
chr14	69595000	69605000	chr14	69555920	69619914	DCAF5	10000	ENSG00000139990	HPNE specific
chr14	70480000	70490000	chr14	70346113	70499083	SMOC1	10000	ENSG00000198732	HPNE specific
chr1	47065000	47075000	chr1	47073386	47082563	MOB3C	1614	ENSG00000142961	HPNE specific
chr1	47065000	47075000	chr1	47073386	47080805	MOB3C	1614	ENSG00000142961	HPNE specific
chr1	47065000	47075000	chr1	47023078	47069966	MKNK1	4966	ENSG00000079277	HPNE specific
chr14	71565000	71575000	chr14	71374121	71582099	PCNX	10000	ENSG00000100731	HPNE specific
chr14	73385000	73395000	chr14	73393039	73426357	DCAF4	1961	ENSG00000119599	HPNE specific
chr14	73760000	73770000	chr14	73741917	73925286	NUMB	10000	ENSG00000133961	HPNE specific
chr14	74555000	74565000	chr14	74551655	74667117	LIN52	10000	ENSG00000205659	HPNE specific
chr14	74955000	74965000	chr14	74960422	74962271	ISCA2	1849	ENSG00000165898	HPNE specific
chr14	74955000	74965000	chr14	74946642	74960084	NPC2	5084	ENSG00000119655	HPNE specific
chr14	74955000	74965000	chr14	74964885	75079034	LTBP2	115	ENSG00000119681	HPNE specific
chr14	75045000	75055000	chr14	74964885	75079034	LTBP2	10000	ENSG00000119681	HPNE specific
chr14	75070000	75080000	chr14	74964885	75079034	LTBP2	9034	ENSG00000119681	HPNE specific
chr14	75290000	75300000	chr14	75230068	75304013	YLPM1	10000	ENSG00000119596	HPNE specific
chr14	75935000	75945000	chr14	75894508	75939404	JDP2	4404	ENSG00000140044	HPNE specific
chr14	75935000	75945000	chr14	75894919	75939404	JDP2	4404	ENSG00000140044	HPNE specific
chr14	75935000	75945000	chr14	75895059	75939404	JDP2	4404	ENSG00000140044	HPNE specific
chr14	75935000	75945000	chr14	75898836	75939404	JDP2	4404	ENSG00000140044	HPNE specific
chr14	76040000	76050000	chr14	76044939	76114512	FLVCR2	5061	ENSG00000119686	HPNE specific
chr14	76845000	76855000	chr14	76837689	76968180	ESRRB	10000	ENSG00000119715	HPNE specific
chr14	76875000	76885000	chr14	76837689	76968180	ESRRB	10000	ENSG00000119715	HPNE specific
chr14	77765000	77775000	chr14	77741298	77787225	POMT2	10000	ENSG00000009830	HPNE specific
chr1	48755000	48765000	chr1	48761043	48937880	SPATA6	3957	ENSG00000132122	HPNE specific
chr1	48930000	48940000	chr1	48761043	48937880	SPATA6	7880	ENSG00000132122	HPNE specific
chr14	88400000	88410000	chr14	88399357	88459615	GALC	10000	ENSG00000054983	HPNE specific
chr14	88400000	88410000	chr14	88399357	88460009	GALC	10000	ENSG00000054983	HPNE specific
chr14	88900000	88910000	chr14	88851987	88904804	SPATA7	4804	ENSG00000042317	HPNE specific
chr14	90380000	90390000	chr14	90389620	90420901	EFCAB11	380	ENSG00000140025	HPNE specific
chr14	90380000	90390000	chr14	90389620	90421121	EFCAB11	380	ENSG00000140025	HPNE specific
chr14	90380000	90390000	chr14	90261335	90420901	EFCAB11	10000	ENSG00000140025	HPNE specific
chr14	90380000	90390000	chr14	90261335	90421121	EFCAB11	10000	ENSG00000140025	HPNE specific
chr14	90750000	90760000	chr14	90744397	90798481	NRDE2	10000	ENSG00000119720	HPNE specific
chr14	91750000	91760000	chr14	91737666	91884188	CCDC88C	10000	ENSG00000015133	HPNE specific
chr14	92580000	92590000	chr14	92582467	92588153	NDUFB1	5686	ENSG00000183648	HPNE specific
chr14	92580000	92590000	chr14	92588297	92630543	CPSF2	1703	ENSG00000165934	HPNE specific
chr14	93145000	93155000	chr14	92980124	93155334	RIN3	10000	ENSG00000100599	HPNE specific
chr14	93410000	93420000	chr14	93403258	93582263	ITPK1	10000	ENSG00000100605	HPNE specific
chr14	93410000	93420000	chr14	93406067	93582263	ITPK1	10000	ENSG00000100605	HPNE specific
chr14	93565000	93575000	chr14	93403258	93582263	ITPK1	10000	ENSG00000100605	HPNE specific
chr14	93565000	93575000	chr14	93406067	93582263	ITPK1	10000	ENSG00000100605	HPNE specific
chr14	93690000	93700000	chr14	93673400	93695561	UBR7	5561	ENSG00000012963	HPNE specific
chr14	94165000	94175000	chr14	93799564	94173689	UNC79	8689	ENSG00000133958	HPNE specific
chr14	94505000	94515000	chr14	94492723	94515276	OTUB2	10000	ENSG00000089723	HPNE specific
chr14	95620000	95630000	chr14	95552564	95623759	DICER1	3759	ENSG00000100697	HPNE specific
chr14	95620000	95630000	chr14	95552564	95624347	DICER1	4347	ENSG00000100697	HPNE specific
chr14	95620000	95630000	chr14	95624024	95646270	DICER1-AS1	5976	ENSG00000235706	HPNE specific
chr14	99920000	99930000	chr14	99864082	99947226	SETD3	10000	ENSG00000183576	HPNE specific
chr14	99920000	99930000	chr14	99876140	99947226	SETD3	10000	ENSG00000183576	HPNE specific
chr15	100115000	100125000	chr15	100106132	100256629	MEF2A	10000	ENSG00000068305	HPNE specific
chr15	100210000	100220000	chr15	100173182	100256629	MEF2A	10000	ENSG00000068305	HPNE specific
chr15	100210000	100220000	chr15	100106132	100256629	MEF2A	10000	ENSG00000068305	HPNE specific
chr15	101165000	101175000	chr15	101142754	101170414	ASB7	5414	ENSG00000183475	HPNE specific
chr15	101165000	101175000	chr15	101142754	101191904	ASB7	10000	ENSG00000183475	HPNE specific
chr1	51760000	51770000	chr1	51752929	51763633	TTC39A	3633	ENSG00000085831	HPNE specific
chr1	51760000	51770000	chr1	51752929	51787940	TTC39A	10000	ENSG00000085831	HPNE specific
chr1	51760000	51770000	chr1	51752929	51810788	TTC39A	10000	ENSG00000085831	HPNE specific
chr1	51760000	51770000	chr1	51752929	51796236	TTC39A	10000	ENSG00000085831	HPNE specific
chr1	51760000	51770000	chr1	51752929	51795874	TTC39A	10000	ENSG00000085831	HPNE specific
chr1	51760000	51770000	chr1	51761209	51796236	TTC39A	8791	ENSG00000085831	HPNE specific
chr1	51975000	51985000	chr1	51819934	51984995	EPS15	9995	ENSG00000085832	HPNE specific
chr1	52085000	52095000	chr1	52082545	52254891	OSBPL9	10000	ENSG00000117859	HPNE specific
chr15	22890000	22900000	chr15	22892648	23003603	CYFIP1	7352	ENSG00000068793	HPNE specific
chr15	23005000	23015000	chr15	23004683	23034427	NIPA2	10000	ENSG00000140157	HPNE specific
chr1	52490000	52500000	chr1	52497776	52499472	KTI12	1696	ENSG00000198841	HPNE specific
chr1	52490000	52500000	chr1	52485803	52521843	TXNDC12	10000	ENSG00000117862	HPNE specific
chr1	52490000	52500000	chr1	52497768	52521843	TXNDC12	2232	ENSG00000117862	HPNE specific
chr1	52555000	52565000	chr1	52521856	52556388	BTF3L4	1388	ENSG00000134717	HPNE specific
chr1	52805000	52815000	chr1	52607765	52812358	ZFYVE9	7358	ENSG00000157077	HPNE specific
chr15	28320000	28330000	chr15	28000020	28344458	OCA2	10000	ENSG00000104044	HPNE specific
chr15	28320000	28330000	chr15	28000022	28344458	OCA2	10000	ENSG00000104044	HPNE specific
chr1	52870000	52880000	chr1	52838500	52870143	ORC1	143	ENSG00000085840	HPNE specific
chr1	52870000	52880000	chr1	52870218	52883992	PRPF38A	9782	ENSG00000134748	HPNE specific
chr15	29420000	29430000	chr15	29412454	29862927	FAM189A1	10000	ENSG00000104059	HPNE specific
chr15	30015000	30025000	chr15	29991570	30113751	TJP1	10000	ENSG00000104067	HPNE specific
chr15	30015000	30025000	chr15	29991570	30114706	TJP1	10000	ENSG00000104067	HPNE specific
chr15	30015000	30025000	chr15	29991570	30261002	TJP1	10000	ENSG00000104067	HPNE specific
chr1	53160000	53170000	chr1	53152013	53164038	COA7	4038	ENSG00000162377	HPNE specific
chr15	31725000	31735000	chr15	31619057	31727868	KLF13	2868	ENSG00000169926	HPNE specific
chr15	31815000	31825000	chr15	31775328	31947542	OTUD7A	10000	ENSG00000169918	HPNE specific
chr15	32935000	32945000	chr15	32933869	32989298	SCG5	10000	ENSG00000166922	HPNE specific
chr15	33430000	33440000	chr15	33057744	33486934	FMN1	10000	ENSG00000248905	HPNE specific
chr15	33485000	33495000	chr15	33441984	33486934	FMN1	1934	ENSG00000248905	HPNE specific
chr15	33485000	33495000	chr15	33057744	33486934	FMN1	1934	ENSG00000248905	HPNE specific
chr15	33995000	34005000	chr15	33603162	34158304	RYR3	10000	ENSG00000198838	HPNE specific
chr15	34385000	34395000	chr15	34394273	34396591	PGBD4	727	ENSG00000182405	HPNE specific
chr15	34385000	34395000	chr15	34376223	34394053	EMC7	9053	ENSG00000134153	HPNE specific
chr15	34520000	34530000	chr15	34517197	34522366	EMC4	2366	ENSG00000128463	HPNE specific
chr15	34520000	34530000	chr15	34522196	34611021	SLC12A6	7804	ENSG00000140199	HPNE specific
chr15	34520000	34530000	chr15	34522196	34629045	SLC12A6	7804	ENSG00000140199	HPNE specific
chr15	34520000	34530000	chr15	34522196	34629961	SLC12A6	7804	ENSG00000140199	HPNE specific
chr15	34520000	34530000	chr15	34522196	34630265	SLC12A6	7804	ENSG00000140199	HPNE specific
chr15	35245000	35255000	chr15	35148551	35261995	AQR	10000	ENSG00000021776	HPNE specific
chr15	35725000	35735000	chr15	35663169	35838404	DPH6	10000	ENSG00000134146	HPNE specific
chr1	53665000	53675000	chr1	53662100	53679869	CPT2	10000	ENSG00000157184	HPNE specific
chr15	37090000	37100000	chr15	36871803	37102461	C15orf41	10000	ENSG00000186073	HPNE specific
chr15	37090000	37100000	chr15	36887069	37102461	C15orf41	10000	ENSG00000186073	HPNE specific
chr15	37090000	37100000	chr15	36887069	37100690	C15orf41	10000	ENSG00000186073	HPNE specific
chr15	37090000	37100000	chr15	37091300	37110707	CSNK1A1P1	8700	ENSG00000223518	HPNE specific
chr15	37200000	37210000	chr15	37183221	37393500	MEIS2	10000	ENSG00000134138	HPNE specific
chr15	37200000	37210000	chr15	37183221	37392341	MEIS2	10000	ENSG00000134138	HPNE specific
chr15	37200000	37210000	chr15	37183221	37391597	MEIS2	10000	ENSG00000134138	HPNE specific
chr15	37200000	37210000	chr15	37183221	37390562	MEIS2	10000	ENSG00000134138	HPNE specific
chr15	37380000	37390000	chr15	37183221	37393500	MEIS2	10000	ENSG00000134138	HPNE specific
chr15	37380000	37390000	chr15	37183221	37392341	MEIS2	10000	ENSG00000134138	HPNE specific
chr15	37380000	37390000	chr15	37183221	37391597	MEIS2	10000	ENSG00000134138	HPNE specific
chr15	37380000	37390000	chr15	37183221	37390562	MEIS2	10000	ENSG00000134138	HPNE specific
chr1	53785000	53795000	chr1	53708040	53793821	LRP8	8821	ENSG00000157193	HPNE specific
chr15	39875000	39885000	chr15	39873279	39891121	THBS1	10000	ENSG00000137801	HPNE specific
chr15	40225000	40235000	chr15	40226324	40327797	EIF2AK4	8676	ENSG00000128829	HPNE specific
chr15	40315000	40325000	chr15	40226324	40327797	EIF2AK4	10000	ENSG00000128829	HPNE specific
chr15	40470000	40480000	chr15	40453209	40513337	BUB1B	10000	ENSG00000156970	HPNE specific
chr15	40880000	40890000	chr15	40886446	40954881	CASC5	3554	ENSG00000137812	HPNE specific
chr15	41390000	41400000	chr15	41271078	41408444	INO80	10000	ENSG00000128908	HPNE specific
chr15	41480000	41490000	chr15	41474930	41522955	EXD1	10000	ENSG00000178997	HPNE specific
chr15	42100000	42110000	chr15	42066631	42120053	MAPKBP1	10000	ENSG00000137802	HPNE specific
chr1	54225000	54235000	chr1	54231133	54304225	NDC1	3867	ENSG00000058804	HPNE specific
chr15	42460000	42470000	chr15	42450898	42500524	VPS39	10000	ENSG00000166887	HPNE specific
chr15	42765000	42775000	chr15	42704634	42783395	ZNF106	10000	ENSG00000103994	HPNE specific
chr15	42785000	42795000	chr15	42787503	42825259	SNAP23	7497	ENSG00000092531	HPNE specific
chr15	42850000	42860000	chr15	42841010	42862190	HAUS2	10000	ENSG00000137814	HPNE specific
chr15	42860000	42870000	chr15	42841010	42862190	HAUS2	2190	ENSG00000137814	HPNE specific
chr15	42860000	42870000	chr15	42867856	43013196	STARD9	2144	ENSG00000159433	HPNE specific
chr15	42960000	42970000	chr15	42867856	43013196	STARD9	10000	ENSG00000159433	HPNE specific
chr15	43025000	43035000	chr15	43015759	43029417	CDAN1	4417	ENSG00000140326	HPNE specific
chr15	43665000	43675000	chr15	43663256	43699296	TUBGCP4	10000	ENSG00000137822	HPNE specific
chr15	43780000	43790000	chr15	43699411	43785354	TP53BP1	5354	ENSG00000067369	HPNE specific
chr15	43780000	43790000	chr15	43699411	43802707	TP53BP1	10000	ENSG00000067369	HPNE specific
chr15	44195000	44205000	chr15	44162958	44486644	FRMD5	10000	ENSG00000171877	HPNE specific
chr15	44195000	44205000	chr15	44162958	44487492	FRMD5	10000	ENSG00000171877	HPNE specific
chr15	44375000	44385000	chr15	44162958	44486644	FRMD5	10000	ENSG00000171877	HPNE specific
chr15	44375000	44385000	chr15	44162958	44487492	FRMD5	10000	ENSG00000171877	HPNE specific
chr1	54430000	54440000	chr1	54411998	54433841	LRRC42	3841	ENSG00000116212	HPNE specific
chr15	44810000	44820000	chr15	44719578	44819429	CTDSPL2	9429	ENSG00000137770	HPNE specific
chr15	44865000	44875000	chr15	44854893	44955876	SPG11	10000	ENSG00000104133	HPNE specific
chr15	45335000	45345000	chr15	45315301	45367287	SORD	10000	ENSG00000140263	HPNE specific
chr15	45435000	45445000	chr15	45422191	45457776	DUOX1	10000	ENSG00000137857	HPNE specific
chr15	45560000	45570000	chr15	45544427	45568132	SLC28A2	8132	ENSG00000137860	HPNE specific
chr15	49060000	49070000	chr15	49030134	49103343	CEP152	10000	ENSG00000103995	HPNE specific
chr15	49490000	49500000	chr15	49447955	49622002	GALK2	10000	ENSG00000156958	HPNE specific
chr15	49490000	49500000	chr15	49462212	49622002	GALK2	10000	ENSG00000156958	HPNE specific
chr15	50620000	50630000	chr15	50569388	50647605	GABPB1	10000	ENSG00000104064	HPNE specific
chr15	50620000	50630000	chr15	50578076	50647605	GABPB1	10000	ENSG00000104064	HPNE specific
chr15	50845000	50855000	chr15	50849355	50979012	TRPM7	5645	ENSG00000092439	HPNE specific
chr15	50940000	50950000	chr15	50849355	50979012	TRPM7	10000	ENSG00000092439	HPNE specific
chr15	50965000	50975000	chr15	50849355	50979012	TRPM7	10000	ENSG00000092439	HPNE specific
chr15	51495000	51505000	chr15	51500253	51630795	CYP19A1	4747	ENSG00000137869	HPNE specific
chr1	55150000	55160000	chr1	55107412	55175940	MROH7	10000	ENSG00000184313	HPNE specific
chr15	51640000	51650000	chr15	51633712	51700209	GLDN	10000	ENSG00000186417	HPNE specific
chr15	52255000	52265000	chr15	52230221	52263998	LEO1	8998	ENSG00000166477	HPNE specific
chr15	52450000	52460000	chr15	52413122	52483565	GNB5	10000	ENSG00000069966	HPNE specific
chr15	52450000	52460000	chr15	52413122	52472162	GNB5	10000	ENSG00000069966	HPNE specific
chr15	52855000	52865000	chr15	52839241	52861329	ARPP19	6329	ENSG00000128989	HPNE specific
chr15	52855000	52865000	chr15	52839241	52861418	ARPP19	6418	ENSG00000128989	HPNE specific
chr15	52855000	52865000	chr15	52839241	52861643	ARPP19	6643	ENSG00000128989	HPNE specific
chr15	53055000	53065000	chr15	53049159	53082209	ONECUT1	10000	ENSG00000169856	HPNE specific
chr15	53055000	53065000	chr15	53049159	53073081	ONECUT1	10000	ENSG00000169856	HPNE specific
chr15	55610000	55620000	chr15	55611132	55647846	PIGB	8868	ENSG00000069943	HPNE specific
chr15	56725000	56735000	chr15	56657621	56738195	TEX9	10000	ENSG00000151575	HPNE specific
chr15	56725000	56735000	chr15	56720928	56757335	MNS1	10000	ENSG00000138587	HPNE specific
chr15	58880000	58890000	chr15	58887402	59042177	ADAM10	2598	ENSG00000137845	HPNE specific
chr15	59225000	59235000	chr15	59171243	59225852	SLTM	852	ENSG00000137776	HPNE specific
chr15	59405000	59415000	chr15	59397283	59417244	CCNB2	10000	ENSG00000157456	HPNE specific
chr15	59745000	59755000	chr15	59730371	59815751	FAM81A	10000	ENSG00000157470	HPNE specific
chr15	60685000	60695000	chr15	60639349	60690185	ANXA2	5185	ENSG00000182718	HPNE specific
chr15	60785000	60795000	chr15	60780482	60884707	RORA	10000	ENSG00000069667	HPNE specific
chr15	60785000	60795000	chr15	60780482	60919729	RORA	10000	ENSG00000069667	HPNE specific
chr15	60785000	60795000	chr15	60780482	61521502	RORA	10000	ENSG00000069667	HPNE specific
chr15	60845000	60855000	chr15	60780482	60884707	RORA	10000	ENSG00000069667	HPNE specific
chr15	60845000	60855000	chr15	60780482	60919729	RORA	10000	ENSG00000069667	HPNE specific
chr15	60845000	60855000	chr15	60780482	61521502	RORA	10000	ENSG00000069667	HPNE specific
chr15	61440000	61450000	chr15	60780482	61521502	RORA	10000	ENSG00000069667	HPNE specific
chr15	62135000	62145000	chr15	62144589	62352664	VPS13C	411	ENSG00000129003	HPNE specific
chr15	62335000	62345000	chr15	62144589	62352664	VPS13C	10000	ENSG00000129003	HPNE specific
chr15	62335000	62345000	chr15	62156504	62352664	VPS13C	10000	ENSG00000129003	HPNE specific
chr15	63025000	63035000	chr15	62939509	63136829	TLN2	10000	ENSG00000171914	HPNE specific
chr15	63065000	63075000	chr15	62939509	63136829	TLN2	10000	ENSG00000171914	HPNE specific
chr15	63335000	63345000	chr15	63334837	63358292	TPM1	10000	ENSG00000140416	HPNE specific
chr15	63335000	63345000	chr15	63334837	63364113	TPM1	10000	ENSG00000140416	HPNE specific
chr15	63335000	63345000	chr15	63340635	63364113	TPM1	4365	ENSG00000140416	HPNE specific
chr15	63335000	63345000	chr15	63340635	63362831	TPM1	4365	ENSG00000140416	HPNE specific
chr15	63405000	63415000	chr15	63413998	63423670	LACTB	1002	ENSG00000103642	HPNE specific
chr15	63405000	63415000	chr15	63413998	63434264	LACTB	1002	ENSG00000103642	HPNE specific
chr15	64365000	64375000	chr15	64364757	64386207	FAM96A	10000	ENSG00000166797	HPNE specific
chr15	64460000	64470000	chr15	64457715	64648442	CSNK1G1	10000	ENSG00000169118	HPNE specific
chr15	64700000	64710000	chr15	64680002	64747502	TRIP4	10000	ENSG00000103671	HPNE specific
chr15	64960000	64970000	chr15	64791618	64978266	ZNF609	10000	ENSG00000180357	HPNE specific
chr15	65125000	65135000	chr15	65134081	65160201	PLEKHO2	919	ENSG00000241839	HPNE specific
chr15	65270000	65280000	chr15	65255361	65281844	SPG21	10000	ENSG00000090487	HPNE specific
chr15	65270000	65280000	chr15	65255361	65282284	SPG21	10000	ENSG00000090487	HPNE specific
chr15	65320000	65330000	chr15	65293849	65321977	MTFMT	1977	ENSG00000103707	HPNE specific
chr15	65715000	65725000	chr15	65673824	65715410	IGDCC4	410	ENSG00000103742	HPNE specific
chr15	65910000	65920000	chr15	65903742	65953256	SLC24A1	10000	ENSG00000074621	HPNE specific
chr15	65910000	65920000	chr15	65914269	65948598	SLC24A1	5731	ENSG00000074621	HPNE specific
chr15	65910000	65920000	chr15	65916292	65948598	SLC24A1	3708	ENSG00000074621	HPNE specific
chr15	66255000	66265000	chr15	66187633	66546075	MEGF11	10000	ENSG00000157890	HPNE specific
chr15	66505000	66515000	chr15	66187633	66546075	MEGF11	10000	ENSG00000157890	HPNE specific
chr15	66585000	66595000	chr15	66585632	66626236	DIS3L	9368	ENSG00000166938	HPNE specific
chr15	66585000	66595000	chr15	66585919	66626236	DIS3L	9081	ENSG00000166938	HPNE specific
chr15	66790000	66800000	chr15	66782665	66790146	SNAPC5	146	ENSG00000174446	HPNE specific
chr15	66790000	66800000	chr15	66791652	66797193	RPL4	5541	ENSG00000174444	HPNE specific
chr15	66790000	66800000	chr15	66797420	66841822	ZWILCH	2580	ENSG00000174442	HPNE specific
chr15	66850000	66860000	chr15	66839805	66857835	LCTL	7835	ENSG00000188501	HPNE specific
chr15	66850000	66860000	chr15	66839805	66858317	LCTL	8317	ENSG00000188501	HPNE specific
chr15	67360000	67370000	chr15	67358194	67487533	SMAD3	10000	ENSG00000166949	HPNE specific
chr15	67470000	67480000	chr15	67418053	67487533	SMAD3	10000	ENSG00000166949	HPNE specific
chr15	67470000	67480000	chr15	67430358	67487533	SMAD3	10000	ENSG00000166949	HPNE specific
chr15	67470000	67480000	chr15	67458492	67487533	SMAD3	10000	ENSG00000166949	HPNE specific
chr15	67470000	67480000	chr15	67358194	67487533	SMAD3	10000	ENSG00000166949	HPNE specific
chr15	67795000	67805000	chr15	67695948	67814182	IQCH-AS1	10000	ENSG00000259673	HPNE specific
chr15	68110000	68120000	chr15	68112041	68126174	SKOR1	7959	ENSG00000188779	HPNE specific
chr15	68475000	68485000	chr15	68483042	68498448	CALML4	1958	ENSG00000129007	HPNE specific
chr15	68475000	68485000	chr15	68346571	68480404	PIAS1	5404	ENSG00000033800	HPNE specific
chr15	69005000	69015000	chr15	68871307	69020144	CORO2B	10000	ENSG00000103647	HPNE specific
chr15	69005000	69015000	chr15	68908878	69020144	CORO2B	10000	ENSG00000103647	HPNE specific
chr15	69005000	69015000	chr15	68924326	69020144	CORO2B	10000	ENSG00000103647	HPNE specific
chr15	69675000	69685000	chr15	69606741	69699976	PAQR5	10000	ENSG00000137819	HPNE specific
chr15	69675000	69685000	chr15	69591293	69699976	PAQR5	10000	ENSG00000137819	HPNE specific
chr15	70950000	70960000	chr15	70946892	70994620	UACA	10000	ENSG00000137831	HPNE specific
chr15	70950000	70960000	chr15	70946892	71055850	UACA	10000	ENSG00000137831	HPNE specific
chr15	71395000	71405000	chr15	71402582	71407839	CT62	2418	ENSG00000225362	HPNE specific
chr1	57170000	57180000	chr1	57110989	57181008	PRKAA2	10000	ENSG00000162409	HPNE specific
chr15	72125000	72135000	chr15	72118360	72410440	MYO9A	10000	ENSG00000066933	HPNE specific
chr15	72450000	72460000	chr15	72452146	72490136	GRAMD2	7854	ENSG00000175318	HPNE specific
chr15	72485000	72495000	chr15	72452146	72490136	GRAMD2	5136	ENSG00000175318	HPNE specific
chr15	72485000	72495000	chr15	72491369	72523965	PKM	3631	ENSG00000067225	HPNE specific
chr15	72485000	72495000	chr15	72491369	72522063	PKM	3631	ENSG00000067225	HPNE specific
chr15	72555000	72565000	chr15	72533521	72563628	PARP6	8628	ENSG00000137817	HPNE specific
chr15	72860000	72870000	chr15	72766666	72878896	ARIH1	10000	ENSG00000166233	HPNE specific
chr15	73070000	73080000	chr15	73043707	73076126	ADPGK	6126	ENSG00000159322	HPNE specific
chr15	73070000	73080000	chr15	73075175	73090540	ADPGK-AS1	4825	ENSG00000260898	HPNE specific
chr15	73500000	73510000	chr15	73344824	73597547	NEO1	10000	ENSG00000067141	HPNE specific
chr15	73845000	73855000	chr15	73852343	73925753	NPTN	2657	ENSG00000156642	HPNE specific
chr15	73915000	73925000	chr15	73852343	73925753	NPTN	10000	ENSG00000156642	HPNE specific
chr15	73925000	73935000	chr15	73852343	73925753	NPTN	753	ENSG00000156642	HPNE specific
chr15	73995000	74005000	chr15	73976621	74006859	CD276	10000	ENSG00000103855	HPNE specific
chr15	74415000	74425000	chr15	74421714	74429143	ISLR2	3286	ENSG00000167178	HPNE specific
chr15	74415000	74425000	chr15	74421995	74429143	ISLR2	3005	ENSG00000167178	HPNE specific
chr15	74415000	74425000	chr15	74422589	74429143	ISLR2	2411	ENSG00000167178	HPNE specific
chr15	74415000	74425000	chr15	74422742	74429143	ISLR2	2258	ENSG00000167178	HPNE specific
chr15	74650000	74660000	chr15	74630102	74658553	CYP11A1	8553	ENSG00000140459	HPNE specific
chr15	74650000	74660000	chr15	74630102	74660081	CYP11A1	10000	ENSG00000140459	HPNE specific
chr15	74730000	74740000	chr15	74738317	74753529	UBL7	1683	ENSG00000138629	HPNE specific
chr15	75325000	75335000	chr15	75315895	75343067	PPCDC	10000	ENSG00000138621	HPNE specific
chr15	75970000	75980000	chr15	75966662	76005189	CSPG4	10000	ENSG00000173546	HPNE specific
chr15	76200000	76210000	chr15	76196199	76223208	FBXO22	10000	ENSG00000167196	HPNE specific
chr15	76200000	76210000	chr15	76196199	76227608	FBXO22	10000	ENSG00000167196	HPNE specific
chr15	76220000	76230000	chr15	76196199	76223208	FBXO22	3208	ENSG00000167196	HPNE specific
chr15	76220000	76230000	chr15	76196199	76227608	FBXO22	7608	ENSG00000167196	HPNE specific
chr15	76625000	76635000	chr15	76629064	76634816	ISL2	5752	ENSG00000159556	HPNE specific
chr15	77465000	77475000	chr15	77400497	77712446	PEAK1	10000	ENSG00000173517	HPNE specific
chr15	77925000	77935000	chr15	77905365	78113242	LINGO1	10000	ENSG00000169783	HPNE specific
chr15	77925000	77935000	chr15	77905365	78112674	LINGO1	10000	ENSG00000169783	HPNE specific
chr15	77925000	77935000	chr15	77905365	78112444	LINGO1	10000	ENSG00000169783	HPNE specific
chr15	77925000	77935000	chr15	77905365	78111866	LINGO1	10000	ENSG00000169783	HPNE specific
chr15	77925000	77935000	chr15	77905365	78079356	LINGO1	10000	ENSG00000169783	HPNE specific
chr15	77925000	77935000	chr15	77905365	78013093	LINGO1	10000	ENSG00000169783	HPNE specific
chr15	77925000	77935000	chr15	77905365	77999849	LINGO1	10000	ENSG00000169783	HPNE specific
chr15	77925000	77935000	chr15	77905365	77988837	LINGO1	10000	ENSG00000169783	HPNE specific
chr15	77925000	77935000	chr15	77905365	77988490	LINGO1	10000	ENSG00000169783	HPNE specific
chr15	78110000	78120000	chr15	77905365	78113242	LINGO1	3242	ENSG00000169783	HPNE specific
chr15	78110000	78120000	chr15	77905365	78112674	LINGO1	2674	ENSG00000169783	HPNE specific
chr15	78110000	78120000	chr15	77905365	78112444	LINGO1	2444	ENSG00000169783	HPNE specific
chr15	78110000	78120000	chr15	77905365	78111866	LINGO1	1866	ENSG00000169783	HPNE specific
chr15	78890000	78900000	chr15	78885394	78913637	CHRNA3	10000	ENSG00000080644	HPNE specific
chr15	78890000	78900000	chr15	78887646	78913637	CHRNA3	10000	ENSG00000080644	HPNE specific
chr15	79295000	79305000	chr15	79252288	79298002	RASGRF1	3002	ENSG00000058335	HPNE specific
chr15	79295000	79305000	chr15	79252288	79383215	RASGRF1	10000	ENSG00000058335	HPNE specific
chr15	79595000	79605000	chr15	79603403	79615189	TMED3	1597	ENSG00000166557	HPNE specific
chr15	79595000	79605000	chr15	79603403	79677061	TMED3	1597	ENSG00000166557	HPNE specific
chr15	79635000	79645000	chr15	79603403	79677061	TMED3	10000	ENSG00000166557	HPNE specific
chr15	80135000	80145000	chr15	80135888	80189339	MTHFS	9112	ENSG00000136371	HPNE specific
chr15	80135000	80145000	chr15	80135888	80189391	MTHFS	9112	ENSG00000136371	HPNE specific
chr15	80135000	80145000	chr15	80135888	80189627	MTHFS	9112	ENSG00000136371	HPNE specific
chr15	80185000	80195000	chr15	80135888	80189339	MTHFS	4339	ENSG00000136371	HPNE specific
chr15	80185000	80195000	chr15	80135888	80189391	MTHFS	4391	ENSG00000136371	HPNE specific
chr15	80185000	80195000	chr15	80135888	80189627	MTHFS	4627	ENSG00000136371	HPNE specific
chr15	80185000	80195000	chr15	80191181	80215664	ST20	3819	ENSG00000180953	HPNE specific
chr15	80185000	80195000	chr15	80191181	80207598	ST20	3819	ENSG00000180953	HPNE specific
chr15	80185000	80195000	chr15	80191181	80216096	ST20	3819	ENSG00000180953	HPNE specific
chr15	81555000	81565000	chr15	81489218	81605104	IL16	10000	ENSG00000172349	HPNE specific
chr15	81555000	81565000	chr15	81517639	81605104	IL16	10000	ENSG00000172349	HPNE specific
chr15	84235000	84245000	chr15	84115979	84287493	SH3GL3	10000	ENSG00000140600	HPNE specific
chr15	84770000	84780000	chr15	84748938	84795353	EFTUD1P1	10000	ENSG00000259404	HPNE specific
chr15	85365000	85375000	chr15	85359910	85416713	ALPK3	10000	ENSG00000136383	HPNE specific
chr15	89010000	89020000	chr15	89002708	89010633	MRPL46	633	ENSG00000259494	HPNE specific
chr15	89010000	89020000	chr15	89010683	89021861	MRPS11	9317	ENSG00000181991	HPNE specific
chr15	89195000	89205000	chr15	89178867	89199575	ISG20	4575	ENSG00000172183	HPNE specific
chr15	89195000	89205000	chr15	89181973	89199575	ISG20	4575	ENSG00000172183	HPNE specific
chr15	89440000	89450000	chr15	89441913	89455993	MFGE8	8087	ENSG00000140545	HPNE specific
chr15	89440000	89450000	chr15	89441913	89456700	MFGE8	8087	ENSG00000140545	HPNE specific
chr15	89860000	89870000	chr15	89787193	89860362	FANCI	362	ENSG00000140525	HPNE specific
chr15	89860000	89870000	chr15	89859535	89878026	POLG	10000	ENSG00000140521	HPNE specific
chr15	90025000	90035000	chr15	90014639	90039844	RHCG	10000	ENSG00000140519	HPNE specific
chr1	59005000	59015000	chr1	58946390	59012471	OMA1	7471	ENSG00000162600	HPNE specific
chr15	90535000	90545000	chr15	90544722	90625432	ZNF710	278	ENSG00000140548	HPNE specific
chr15	90620000	90630000	chr15	90544722	90625432	ZNF710	5432	ENSG00000140548	HPNE specific
chr15	90620000	90630000	chr15	90627210	90643853	IDH2	2790	ENSG00000182054	HPNE specific
chr15	90620000	90630000	chr15	90627210	90645786	IDH2	2790	ENSG00000182054	HPNE specific
chr15	91040000	91050000	chr15	90931472	91045475	IQGAP1	5475	ENSG00000140575	HPNE specific
chr15	91070000	91080000	chr15	91073117	91188577	CRTC3	6883	ENSG00000140577	HPNE specific
chr15	91150000	91160000	chr15	91073117	91188577	CRTC3	10000	ENSG00000140577	HPNE specific
chr15	91170000	91180000	chr15	91073117	91188577	CRTC3	10000	ENSG00000140577	HPNE specific
chr15	91485000	91495000	chr15	91473409	91497323	UNC45A	10000	ENSG00000140553	HPNE specific
chr15	91485000	91495000	chr15	91478214	91497323	UNC45A	10000	ENSG00000140553	HPNE specific
chr1	59155000	59165000	chr1	59120410	59165747	MYSM1	10000	ENSG00000162601	HPNE specific
chr15	91830000	91840000	chr15	91643181	91844539	SV2B	10000	ENSG00000185518	HPNE specific
chr15	91830000	91840000	chr15	91643538	91844539	SV2B	10000	ENSG00000185518	HPNE specific
chr15	92630000	92640000	chr15	92396937	92709137	SLCO3A1	10000	ENSG00000176463	HPNE specific
chr15	92630000	92640000	chr15	92396937	92715665	SLCO3A1	10000	ENSG00000176463	HPNE specific
chr1	59360000	59370000	chr1	59250822	59365384	LINC01135	5384	ENSG00000234807	HPNE specific
chr1	5940000	5950000	chr1	5922867	6052533	NPHP4	10000	ENSG00000131697	HPNE specific
chr1	5965000	5975000	chr1	5922867	6052533	NPHP4	10000	ENSG00000131697	HPNE specific
chr1	59765000	59775000	chr1	59762624	60228402	FGGY	10000	ENSG00000172456	HPNE specific
chr1	59765000	59775000	chr1	59762683	60165066	FGGY	10000	ENSG00000172456	HPNE specific
chr1	60105000	60115000	chr1	59775749	60228402	FGGY	10000	ENSG00000172456	HPNE specific
chr1	60105000	60115000	chr1	59981300	60228402	FGGY	10000	ENSG00000172456	HPNE specific
chr1	60105000	60115000	chr1	59762624	60228402	FGGY	10000	ENSG00000172456	HPNE specific
chr1	60105000	60115000	chr1	59762683	60165066	FGGY	10000	ENSG00000172456	HPNE specific
chr1	60335000	60345000	chr1	60280532	60342050	HOOK1	7050	ENSG00000134709	HPNE specific
chr16	10120000	10130000	chr16	9847261	10275924	GRIN2A	10000	ENSG00000183454	HPNE specific
chr16	10120000	10130000	chr16	9847261	10276263	GRIN2A	10000	ENSG00000183454	HPNE specific
chr16	10120000	10130000	chr16	9847261	10276611	GRIN2A	10000	ENSG00000183454	HPNE specific
chr16	11035000	11045000	chr16	11022747	11036257	DEXI	1257	ENSG00000182108	HPNE specific
chr16	11035000	11045000	chr16	11038344	11276046	CLEC16A	6656	ENSG00000038532	HPNE specific
chr16	11035000	11045000	chr16	11038344	11220201	CLEC16A	6656	ENSG00000038532	HPNE specific
chr16	11445000	11455000	chr16	11439294	11445620	RMI2	620	ENSG00000175643	HPNE specific
chr16	11940000	11950000	chr16	11928054	11945442	RSL1D1	5442	ENSG00000171490	HPNE specific
chr16	12000000	12010000	chr16	11961984	12009825	GSPT1	9825	ENSG00000103342	HPNE specific
chr16	12000000	12010000	chr16	11961984	12010519	GSPT1	10000	ENSG00000103342	HPNE specific
chr16	12520000	12530000	chr16	12070590	12668146	SNX29	10000	ENSG00000048471	HPNE specific
chr16	12660000	12670000	chr16	12070590	12668146	SNX29	8146	ENSG00000048471	HPNE specific
chr16	14040000	14050000	chr16	14014013	14046205	ERCC4	6205	ENSG00000175595	HPNE specific
chr16	14320000	14330000	chr16	14165169	14360636	MKL2	10000	ENSG00000186260	HPNE specific
chr16	14320000	14330000	chr16	14165170	14360636	MKL2	10000	ENSG00000186260	HPNE specific
chr16	14645000	14655000	chr16	14529556	14724128	PARN	10000	ENSG00000140694	HPNE specific
chr16	14715000	14725000	chr16	14529556	14724128	PARN	9128	ENSG00000140694	HPNE specific
chr16	145000	155000	chr16	135803	188697	NPRL3	10000	ENSG00000103148	HPNE specific
chr16	15465000	15475000	chr16	15457480	15472151	NPIPA5	7151	ENSG00000183793	HPNE specific
chr16	15795000	15805000	chr16	15737123	15820208	NDE1	10000	ENSG00000072864	HPNE specific
chr16	15795000	15805000	chr16	15744082	15820208	NDE1	10000	ENSG00000072864	HPNE specific
chr16	15795000	15805000	chr16	15796991	15950887	MYH11	8009	ENSG00000133392	HPNE specific
chr16	15950000	15960000	chr16	15796991	15950887	MYH11	887	ENSG00000133392	HPNE specific
chr16	15950000	15960000	chr16	15959575	15982506	FOPNL	425	ENSG00000133393	HPNE specific
chr16	15955000	15965000	chr16	15959575	15982506	FOPNL	5425	ENSG00000133393	HPNE specific
chr16	16170000	16180000	chr16	16043433	16236930	ABCC1	10000	ENSG00000103222	HPNE specific
chr1	61795000	61805000	chr1	61542945	61928460	NFIA	10000	ENSG00000162599	HPNE specific
chr1	61795000	61805000	chr1	61547533	61928460	NFIA	10000	ENSG00000162599	HPNE specific
chr1	61795000	61805000	chr1	61547979	61928460	NFIA	10000	ENSG00000162599	HPNE specific
chr16	1810000	1820000	chr16	1756220	1820318	MAPK8IP3	10000	ENSG00000138834	HPNE specific
chr16	1870000	1880000	chr16	1877224	1878908	FAHD1	1684	ENSG00000180185	HPNE specific
chr16	1870000	1880000	chr16	1877224	1890203	FAHD1	2776	ENSG00000180185	HPNE specific
chr16	1870000	1880000	chr16	1859103	1877195	HAGH	7195	ENSG00000063854	HPNE specific
chr16	18810000	18820000	chr16	18802988	18813000	ARL6IP1	3000	ENSG00000170540	HPNE specific
chr16	18810000	18820000	chr16	18802988	18812692	ARL6IP1	2692	ENSG00000170540	HPNE specific
chr16	18810000	18820000	chr16	18816174	18937726	SMG1	3826	ENSG00000157106	HPNE specific
chr16	19190000	19200000	chr16	19179534	19279656	SYT17	10000	ENSG00000103528	HPNE specific
chr16	19190000	19200000	chr16	19183678	19279656	SYT17	10000	ENSG00000103528	HPNE specific
chr16	19520000	19530000	chr16	19513014	19533450	GDE1	10000	ENSG00000006007	HPNE specific
chr16	19710000	19720000	chr16	19717673	19729492	KNOP1	2327	ENSG00000103550	HPNE specific
chr16	19710000	19720000	chr16	19566736	19712485	C16orf62	2485	ENSG00000103544	HPNE specific
chr16	19730000	19740000	chr16	19727777	19869789	IQCK	10000	ENSG00000174628	HPNE specific
chr16	19830000	19840000	chr16	19727777	19869789	IQCK	10000	ENSG00000174628	HPNE specific
chr16	19895000	19905000	chr16	19870292	19896233	GPRC5B	1233	ENSG00000167191	HPNE specific
chr16	19895000	19905000	chr16	19870292	19896956	GPRC5B	1956	ENSG00000167191	HPNE specific
chr16	2075000	2085000	chr16	2083264	2089027	SLC9A3R2	1736	ENSG00000065054	HPNE specific
chr16	2075000	2085000	chr16	2076868	2089027	SLC9A3R2	8132	ENSG00000065054	HPNE specific
chr16	2195000	2205000	chr16	2198144	2204162	RAB26	6018	ENSG00000167964	HPNE specific
chr16	2195000	2205000	chr16	2198650	2204141	RAB26	5491	ENSG00000167964	HPNE specific
chr16	22090000	22100000	chr16	22019455	22095972	C16orf52	5972	ENSG00000185716	HPNE specific
chr1	62310000	62320000	chr1	62208148	62629591	INADL	10000	ENSG00000132849	HPNE specific
chr1	62605000	62615000	chr1	62208148	62629591	INADL	10000	ENSG00000132849	HPNE specific
chr16	23470000	23480000	chr16	23474862	23521815	GGA2	5138	ENSG00000103365	HPNE specific
chr16	23670000	23680000	chr16	23652686	23685068	DCTN5	10000	ENSG00000166847	HPNE specific
chr16	24805000	24815000	chr16	24741048	24837547	TNRC6A	10000	ENSG00000090905	HPNE specific
chr16	24825000	24835000	chr16	24741048	24837547	TNRC6A	10000	ENSG00000090905	HPNE specific
chr16	2555000	2565000	chr16	2563726	2570224	ATP6V0C	1274	ENSG00000185883	HPNE specific
chr16	2555000	2565000	chr16	2563870	2570224	ATP6V0C	1130	ENSG00000185883	HPNE specific
chr16	2555000	2565000	chr16	2525146	2555734	TBC1D24	734	ENSG00000162065	HPNE specific
chr1	6265000	6275000	chr1	6266188	6281359	RNF207	8812	ENSG00000158286	HPNE specific
chr16	27375000	27385000	chr16	27325229	27376099	IL4R	1099	ENSG00000077238	HPNE specific
chr16	27975000	27985000	chr16	27798849	28074830	GSG1L	10000	ENSG00000169181	HPNE specific
chr16	28100000	28110000	chr16	28109297	28223239	XPO6	703	ENSG00000169180	HPNE specific
chr16	28215000	28225000	chr16	28109297	28223239	XPO6	8239	ENSG00000169180	HPNE specific
chr16	29705000	29715000	chr16	29690440	29709314	QPRT	4314	ENSG00000103485	HPNE specific
chr16	2970000	2980000	chr16	2961979	3001209	FLYWCH1	10000	ENSG00000059122	HPNE specific
chr16	2970000	2980000	chr16	2961979	2990158	FLYWCH1	10000	ENSG00000059122	HPNE specific
chr16	29795000	29805000	chr16	29802033	29816706	KIF22	2967	ENSG00000079616	HPNE specific
chr16	29795000	29805000	chr16	29802288	29816706	KIF22	2712	ENSG00000079616	HPNE specific
[truncated: 20,661 more rows]

## Sheet: GO enrichement
HPNE specific TAD boundaries
Category	Term	Count	%	PValue	Genes	List Total	Pop Hits	Pop Total	Fold Enrichment	Bonferroni	Benjamini	FDR
GOTERM_CC_DIRECT	GO:0005829~cytosol	782	22.4842	8.50369e-27	ENSG00000111335, ENSG00000078142, ENSG00000113448, ENSG00000110075, ENSG00000080802, ENSG00000185015, ENSG00000137822, ENSG00000151247, ENSG00000170899, ENSG00000156970, ENSG00000106052, ENSG00000163682, ENSG00000198911, ENSG00000198707, ENSG00000034152, ENSG00000165704, ENSG00000198915, ENSG00000186153, ENSG00000198722, ENSG00000126785, ENSG00000170606, ENSG00000087086, ENSG00000166847, ENSG0000…	3115	3315	18224	1.38009	8.54621e-24	8.54621e-24	1.34441e-23
GOTERM_MF_DIRECT	GO:0005515~protein binding	1787	51.3801	4.50652e-22	ENSG00000169946, ENSG00000164330, ENSG00000170381, ENSG00000110075, ENSG00000170619, ENSG00000183495, ENSG00000109118, ENSG00000138246, ENSG00000126777, ENSG00000136492, ENSG00000151247, ENSG00000163681, ENSG00000156970, ENSG00000136878, ENSG00000163682, ENSG00000064199, ENSG00000121101, ENSG00000198707, ENSG00000109511, ENSG00000053702, ENSG00000196092, ENSG00000186153, ENSG00000198722, ENSG0000…	2983	8785	16881	1.15114	8.80124e-19	8.80124e-19	7.72664e-19
GOTERM_CC_DIRECT	GO:0005737~cytoplasm	1092	31.3974	2.99762e-18	ENSG00000183914, ENSG00000169946, ENSG00000111335, ENSG00000064393, ENSG00000110075, ENSG00000170619, ENSG00000138246, ENSG00000198522, ENSG00000167986, ENSG00000170615, ENSG00000136492, ENSG00000151247, ENSG00000137822, ENSG00000156970, ENSG00000163682, ENSG00000171219, ENSG00000152104, ENSG00000108256, ENSG00000198911, ENSG00000064199, ENSG00000121101, ENSG00000198707, ENSG00000034152, ENSG0000…	3115	5222	18224	1.22341	3.01261e-15	1.5063e-15	4.73916e-15
GOTERM_CC_DIRECT	GO:0016020~membrane	517	14.8649	1.89878e-16	ENSG00000126070, ENSG00000111335, ENSG00000078142, ENSG00000170759, ENSG00000075651, ENSG00000090889, ENSG00000113448, ENSG00000138246, ENSG00000126777, ENSG00000103222, ENSG00000136770, ENSG00000137822, ENSG00000163682, ENSG00000198911, ENSG00000108256, ENSG00000064199, ENSG00000021776, ENSG00000153395, ENSG00000034152, ENSG00000170482, ENSG00000198707, ENSG00000141456, ENSG00000196159, ENSG0000…	3115	2200	18224	1.37484	2.23155e-13	7.43849e-14	3.55271e-13
GOTERM_MF_DIRECT	GO:0005524~ATP binding	380	10.9258	3.50762e-15	ENSG00000071242, ENSG00000215301, ENSG00000183914, ENSG00000123983, ENSG00000154310, ENSG00000111335, ENSG00000078142, ENSG00000138107, ENSG00000170759, ENSG00000090889, ENSG00000159267, ENSG00000064393, ENSG00000120438, ENSG00000183495, ENSG00000065559, ENSG00000160883, ENSG00000149269, ENSG00000103222, ENSG00000188906, ENSG00000136492, ENSG00000134318, ENSG00000160584, ENSG00000156970, ENSG0000…	2983	1495	16881	1.43843	6.93845e-12	3.46922e-12	6.09512e-12
GOTERM_CC_DIRECT	GO:0005654~nucleoplasm	605	17.3951	4.94764e-12	ENSG00000169946, ENSG00000139637, ENSG00000090889, ENSG00000141448, ENSG00000099381, ENSG00000064393, ENSG00000110075, ENSG00000166436, ENSG00000183495, ENSG00000109118, ENSG00000166439, ENSG00000167986, ENSG00000198522, ENSG00000136492, ENSG00000170485, ENSG00000197757, ENSG00000166833, ENSG00000152104, ENSG00000198911, ENSG00000118495, ENSG00000021776, ENSG00000034152, ENSG00000141456, ENSG0000…	3115	2784	18224	1.27137	4.97234e-09	1.24308e-09	7.82203e-09
GOTERM_CC_DIRECT	GO:0005874~microtubule	96	2.76021	2.85369e-09	ENSG00000128908, ENSG00000130779, ENSG00000183914, ENSG00000105877, ENSG00000132938, ENSG00000184640, ENSG00000138095, ENSG00000170759, ENSG00000169220, ENSG00000090889, ENSG00000183023, ENSG00000126934, ENSG00000120438, ENSG00000164627, ENSG00000173327, ENSG00000131711, ENSG00000137822, ENSG00000196230, ENSG00000104218, ENSG00000158560, ENSG00000114841, ENSG00000118997, ENSG00000121621, ENSG0000…	3115	311	18224	1.80591	2.86796e-06	5.73592e-07	4.51162e-06
GOTERM_MF_DIRECT	GO:0005096~GTPase activator activity	89	2.55894	9.83276e-09	ENSG00000085741, ENSG00000142632, ENSG00000169220, ENSG00000138698, ENSG00000157985, ENSG00000101199, ENSG00000143248, ENSG00000129675, ENSG00000165895, ENSG00000188906, ENSG00000116741, ENSG00000155903, ENSG00000131374, ENSG00000137962, ENSG00000213390, ENSG00000145819, ENSG00000133121, ENSG00000105738, ENSG00000128805, ENSG00000132669, ENSG00000107863, ENSG00000152061, ENSG00000204634, ENSG0000…	2983	279	16881	1.80522	1.92032e-05	6.4011e-06	1.68587e-05
GOTERM_MF_DIRECT	GO:0004674~protein serine/threonine kinase activity	111	3.19149	1.64584e-08	ENSG00000071242, ENSG00000119121, ENSG00000154310, ENSG00000177453, ENSG00000064393, ENSG00000149269, ENSG00000188906, ENSG00000124784, ENSG00000065613, ENSG00000134318, ENSG00000160584, ENSG00000156970, ENSG00000171219, ENSG00000101266, ENSG00000142235, ENSG00000198796, ENSG00000135446, ENSG00000034152, ENSG00000071909, ENSG00000073803, ENSG00000123374, ENSG00000171132, ENSG00000104375, ENSG0000…	2983	376	16881	1.67063	3.21428e-05	8.03579e-06	2.82187e-05
GOTERM_BP_DIRECT	GO:0043547~positive regulation of GTPase activity	153	4.39908	1.70329e-08	ENSG00000138193, ENSG00000183111, ENSG00000113319, ENSG00000142632, ENSG00000115306, ENSG00000154783, ENSG00000157985, ENSG00000197461, ENSG00000146090, ENSG00000184014, ENSG00000119522, ENSG00000116741, ENSG00000188906, ENSG00000213390, ENSG00000143344, ENSG00000173898, ENSG00000105443, ENSG00000066248, ENSG00000107521, ENSG00000144711, ENSG00000198915, ENSG00000166444, ENSG00000169756, ENSG0000…	2964	565	16792	1.53415	0.00010502	0.00010502	3.31298e-05
GOTERM_CC_DIRECT	GO:0005925~focal adhesion	111	3.19149	2.70705e-08	ENSG00000138448, ENSG00000197081, ENSG00000050405, ENSG00000149269, ENSG00000197321, ENSG00000147010, ENSG00000102181, ENSG00000196526, ENSG00000163682, ENSG00000149260, ENSG00000050820, ENSG00000011105, ENSG00000213949, ENSG00000081237, ENSG00000169756, ENSG00000126883, ENSG00000143878, ENSG00000186298, ENSG00000137337, ENSG00000078098, ENSG00000136153, ENSG00000110651, ENSG00000115963, ENSG0000…	3115	391	18224	1.66086	2.72055e-05	4.53431e-06	4.27979e-05
GOTERM_MF_DIRECT	GO:0005085~guanyl-nucleotide exchange factor activity	47	1.35135	3.51847e-08	ENSG00000138193, ENSG00000147251, ENSG00000113319, ENSG00000107099, ENSG00000154783, ENSG00000154358, ENSG00000114346, ENSG00000146090, ENSG00000116191, ENSG00000108352, ENSG00000129675, ENSG00000160293, ENSG00000109270, ENSG00000180263, ENSG00000214944, ENSG00000183155, ENSG00000130158, ENSG00000135905, ENSG00000066248, ENSG00000107521, ENSG00000198915, ENSG00000136828, ENSG00000127084, ENSG0000…	2983	118	16881	2.25404	6.87133e-05	1.3743e-05	6.03258e-05
GOTERM_CC_DIRECT	GO:0014069~postsynaptic density	62	1.78263	7.78644e-08	ENSG00000134569, ENSG00000116675, ENSG00000102385, ENSG00000170579, ENSG00000169220, ENSG00000161681, ENSG00000115306, ENSG00000070808, ENSG00000101199, ENSG00000101333, ENSG00000107130, ENSG00000150672, ENSG00000131711, ENSG00000135124, ENSG00000156011, ENSG00000156642, ENSG00000171992, ENSG00000204217, ENSG00000183454, ENSG00000107864, ENSG00000119878, ENSG00000162946, ENSG00000151067, ENSG0000…	3115	184	18224	1.97133	7.82507e-05	1.1179e-05	0.000123102
GOTERM_MF_DIRECT	GO:0051015~actin filament binding	50	1.43761	7.93255e-08	ENSG00000164877, ENSG00000183230, ENSG00000165495, ENSG00000138095, ENSG00000138071, ENSG00000131018, ENSG00000128641, ENSG00000129474, ENSG00000146648, ENSG00000050405, ENSG00000197321, ENSG00000077549, ENSG00000136717, ENSG00000041515, ENSG00000145703, ENSG00000198336, ENSG00000188807, ENSG00000138771, ENSG00000112041, ENSG00000164403, ENSG00000127946, ENSG00000066032, ENSG00000169604, ENSG0000…	2983	132	16881	2.14359	0.000154911	2.58201e-05	0.000136007
GOTERM_CC_DIRECT	GO:0005913~cell-cell adherens junction	93	2.67395	1.9797e-07	ENSG00000186260, ENSG00000215301, ENSG00000167880, ENSG00000184640, ENSG00000101665, ENSG00000170759, ENSG00000115306, ENSG00000067248, ENSG00000073921, ENSG00000128641, ENSG00000148303, ENSG00000146648, ENSG00000050405, ENSG00000126777, ENSG00000168036, ENSG00000198561, ENSG00000115415, ENSG00000113282, ENSG00000065613, ENSG00000106636, ENSG00000174748, ENSG00000173898, ENSG00000135269, ENSG0000…	3115	323	18224	1.68448	0.00019894	2.48696e-05	0.000312985
GOTERM_CC_DIRECT	GO:0005813~centrosome	115	3.3065	2.75706e-07	ENSG00000116127, ENSG00000132938, ENSG00000086300, ENSG00000101665, ENSG00000138107, ENSG00000113448, ENSG00000120438, ENSG00000158161, ENSG00000182923, ENSG00000134318, ENSG00000137822, ENSG00000136878, ENSG00000104218, ENSG00000123374, ENSG00000198707, ENSG00000178125, ENSG00000162946, ENSG00000118965, ENSG00000118200, ENSG00000154429, ENSG00000072864, ENSG00000163611, ENSG00000156787, ENSG0000…	3115	426	18224	1.57933	0.000277046	3.07867e-05	0.000435883
GOTERM_MF_DIRECT	GO:0098641~cadherin binding involved in cell-cell adhesion	87	2.50144	3.10495e-07	ENSG00000186260, ENSG00000215301, ENSG00000167880, ENSG00000184640, ENSG00000170759, ENSG00000115306, ENSG00000067248, ENSG00000073921, ENSG00000128641, ENSG00000148303, ENSG00000146648, ENSG00000050405, ENSG00000126777, ENSG00000168036, ENSG00000198561, ENSG00000115415, ENSG00000113282, ENSG00000065613, ENSG00000106636, ENSG00000174748, ENSG00000173898, ENSG00000135269, ENSG00000164144, ENSG0000…	2983	290	16881	1.69772	0.000606213	8.66243e-05	0.000532357
GOTERM_BP_DIRECT	GO:0051056~regulation of small GTPase mediated signal transduction	48	1.3801	9.5361e-07	ENSG00000113319, ENSG00000154358, ENSG00000129675, ENSG00000116574, ENSG00000160293, ENSG00000137962, ENSG00000213390, ENSG00000145819, ENSG00000133121, ENSG00000128805, ENSG00000105738, ENSG00000066248, ENSG00000139725, ENSG00000126785, ENSG00000143878, ENSG00000090924, ENSG00000159842, ENSG00000165322, ENSG00000241484, ENSG00000132359, ENSG00000102302, ENSG00000132694, ENSG00000170471, ENSG0000…	2964	134	16792	2.02937	0.00586271	0.00293567	0.0018548
GOTERM_MF_DIRECT	GO:0003779~actin binding	81	2.32892	2.90307e-06	ENSG00000128908, ENSG00000185345, ENSG00000121905, ENSG00000115306, ENSG00000159023, ENSG00000064042, ENSG00000156113, ENSG00000135596, ENSG00000188906, ENSG00000138347, ENSG00000243156, ENSG00000196526, ENSG00000171992, ENSG00000058404, ENSG00000174527, ENSG00000099204, ENSG00000121621, ENSG00000173898, ENSG00000115935, ENSG00000071909, ENSG00000092820, ENSG00000178125, ENSG00000006453, ENSG0000…	2983	278	16881	1.64887	0.00565365	0.000708461	0.00497733
GOTERM_CC_DIRECT	GO:0005769~early endosome	68	1.95515	3.17273e-06	ENSG00000150967, ENSG00000101337, ENSG00000154783, ENSG00000116473, ENSG00000126934, ENSG00000128641, ENSG00000197081, ENSG00000157077, ENSG00000174469, ENSG00000102189, ENSG00000196814, ENSG00000111540, ENSG00000122958, ENSG00000137261, ENSG00000074319, ENSG00000124839, ENSG00000189403, ENSG00000108774, ENSG00000152061, ENSG00000029725, ENSG00000143878, ENSG00000124356, ENSG00000168461, ENSG0000…	3115	229	18224	1.73724	0.00318352	0.000318809	0.00501589
GOTERM_CC_DIRECT	GO:0005856~cytoskeleton	99	2.84646	3.41742e-06	ENSG00000154310, ENSG00000154783, ENSG00000144746, ENSG00000147010, ENSG00000243156, ENSG00000196526, ENSG00000181322, ENSG00000152104, ENSG00000006453, ENSG00000171132, ENSG00000122735, ENSG00000118407, ENSG00000143549, ENSG00000124831, ENSG00000152818, ENSG00000096696, ENSG00000158985, ENSG00000109790, ENSG00000187672, ENSG00000137831, ENSG00000013364, ENSG00000102302, ENSG00000171723, ENSG0000…	3115	371	18224	1.56116	0.00342863	0.00031218	0.00540273
GOTERM_BP_DIRECT	GO:0018105~peptidyl-serine phosphorylation	44	1.26509	4.83663e-06	ENSG00000175054, ENSG00000071242, ENSG00000165752, ENSG00000013441, ENSG00000169118, ENSG00000064393, ENSG00000070808, ENSG00000146216, ENSG00000197122, ENSG00000188906, ENSG00000270024, ENSG00000157106, ENSG00000171791, ENSG00000100311, ENSG00000152953, ENSG00000160447, ENSG00000079277, ENSG00000151292, ENSG00000028116, ENSG00000162889, ENSG00000123374, ENSG00000171132, ENSG00000163513, ENSG0000…	2964	125	16792	1.99419	0.0293824	0.00989166	0.00940705
GOTERM_BP_DIRECT	GO:0048008~platelet-derived growth factor receptor signaling pathway	17	0.488787	5.59048e-06	ENSG00000107679, ENSG00000179295, ENSG00000169220, ENSG00000197461, ENSG00000113721, ENSG00000134853, ENSG00000197122, ENSG00000171862, ENSG00000149177, ENSG00000145431, ENSG00000099250, ENSG00000100311, ENSG00000163659, ENSG00000186716, ENSG00000140575, ENSG00000050820, ENSG00000150347	2964	29	16792	3.32105	0.0338836	0.00858072	0.0108732
GOTERM_MF_DIRECT	GO:0004672~protein kinase activity	98	2.81771	5.65775e-06	ENSG00000071242, ENSG00000185483, ENSG00000154310, ENSG00000078142, ENSG00000177453, ENSG00000064393, ENSG00000065559, ENSG00000149269, ENSG00000188906, ENSG00000160584, ENSG00000156970, ENSG00000101266, ENSG00000142235, ENSG00000121101, ENSG00000135446, ENSG00000034152, ENSG00000071909, ENSG00000123374, ENSG00000171132, ENSG00000104375, ENSG00000058729, ENSG00000171435, ENSG00000114904, ENSG0000…	2983	359	16881	1.54482	0.0109888	0.00122698	0.00970004
GOTERM_MF_DIRECT	GO:0005089~Rho guanyl-nucleotide exchange factor activity	31	0.891317	8.20654e-06	ENSG00000147251, ENSG00000113319, ENSG00000183111, ENSG00000142632, ENSG00000154783, ENSG00000154358, ENSG00000114346, ENSG00000129675, ENSG00000160293, ENSG00000186716, ENSG00000180263, ENSG00000214944, ENSG00000066248, ENSG00000120278, ENSG00000074964, ENSG00000127084, ENSG00000058335, ENSG00000090924, ENSG00000003393, ENSG00000150760, ENSG00000160145, ENSG00000159842, ENSG00000182957, ENSG0000…	2983	77	16881	2.27833	0.0158997	0.00160146	0.0140696
GOTERM_BP_DIRECT	GO:0035023~regulation of Rho protein signal transduction	32	0.920069	8.76362e-06	ENSG00000132155, ENSG00000113319, ENSG00000164741, ENSG00000183111, ENSG00000142632, ENSG00000154783, ENSG00000154358, ENSG00000114346, ENSG00000099331, ENSG00000129675, ENSG00000160293, ENSG00000186716, ENSG00000180263, ENSG00000214944, ENSG00000066248, ENSG00000120278, ENSG00000127084, ENSG00000074964, ENSG00000058335, ENSG00000090924, ENSG00000003393, ENSG00000160145, ENSG00000159842, ENSG0000…	2964	81	16792	2.23815	0.0526027	0.0107491	0.0170443
GOTERM_BP_DIRECT	GO:0006468~protein phosphorylation	118	3.39275	8.91677e-06	ENSG00000119121, ENSG00000154310, ENSG00000078142, ENSG00000177453, ENSG00000064393, ENSG00000174891, ENSG00000149269, ENSG00000188906, ENSG00000124784, ENSG00000134318, ENSG00000160584, ENSG00000156970, ENSG00000171219, ENSG00000101266, ENSG00000142235, ENSG00000198796, ENSG00000121101, ENSG00000135446, ENSG00000071909, ENSG00000073803, ENSG00000163513, ENSG00000171132, ENSG00000146674, ENSG0000…	2964	456	16792	1.46603	0.0534969	0.00912165	0.0173421
GOTERM_CC_DIRECT	GO:0000139~Golgi membrane	142	4.08281	1.25494e-05	ENSG00000138193, ENSG00000114646, ENSG00000185010, ENSG00000159128, ENSG00000075651, ENSG00000168077, ENSG00000197461, ENSG00000110075, ENSG00000148488, ENSG00000182870, ENSG00000086598, ENSG00000104388, ENSG00000109586, ENSG00000149926, ENSG00000142235, ENSG00000198911, ENSG00000105443, ENSG00000153395, ENSG00000164144, ENSG00000111885, ENSG00000237693, ENSG00000223802, ENSG00000114988, ENSG0000…	3115	591	18224	1.40568	0.012533	0.00105046	0.0198384
GOTERM_CC_DIRECT	GO:0030054~cell junction	115	3.3065	1.29825e-05	ENSG00000102385, ENSG00000170579, ENSG00000107130, ENSG00000164318, ENSG00000119522, ENSG00000188906, ENSG00000155252, ENSG00000173898, ENSG00000147432, ENSG00000151276, ENSG00000119878, ENSG00000162946, ENSG00000259494, ENSG00000198722, ENSG00000152818, ENSG00000096696, ENSG00000102003, ENSG00000177301, ENSG00000133460, ENSG00000074276, ENSG00000187672, ENSG00000116544, ENSG00000173227, ENSG0000…	3115	459	18224	1.46579	0.0129628	0.00100315	0.0205231
GOTERM_MF_DIRECT	GO:0044822~poly(A) RNA binding	252	7.24554	2.88466e-05	ENSG00000215301, ENSG00000126070, ENSG00000161642, ENSG00000168827, ENSG00000120438, ENSG00000113649, ENSG00000080802, ENSG00000146909, ENSG00000126777, ENSG00000160194, ENSG00000124214, ENSG00000161813, ENSG00000111605, ENSG00000151247, ENSG00000134318, ENSG00000174748, ENSG00000108256, ENSG00000021776, ENSG00000168275, ENSG00000141456, ENSG00000066044, ENSG00000198919, ENSG00000099899, ENSG0000…	2983	1129	16881	1.26314	0.0547806	0.00510856	0.0494473
GOTERM_CC_DIRECT	GO:0043197~dendritic spine	35	1.00633	3.06955e-05	ENSG00000169220, ENSG00000183023, ENSG00000161681, ENSG00000185046, ENSG00000108684, ENSG00000090372, ENSG00000196569, ENSG00000171862, ENSG00000198561, ENSG00000131711, ENSG00000087053, ENSG00000135124, ENSG00000157680, ENSG00000142192, ENSG00000145934, ENSG00000171992, ENSG00000118160, ENSG00000005249, ENSG00000150625, ENSG00000119878, ENSG00000184408, ENSG00000018625, ENSG00000107954, ENSG0000…	3115	100	18224	2.04764	0.0303784	0.00220111	0.0485178
GOTERM_MF_DIRECT	GO:0005516~calmodulin binding	57	1.63887	3.4672e-05	ENSG00000113319, ENSG00000115306, ENSG00000183023, ENSG00000184156, ENSG00000154358, ENSG00000120910, ENSG00000070808, ENSG00000128641, ENSG00000159023, ENSG00000146648, ENSG00000090372, ENSG00000102189, ENSG00000116741, ENSG00000058404, ENSG00000118160, ENSG00000143622, ENSG00000145555, ENSG00000118200, ENSG00000151067, ENSG00000198722, ENSG00000078018, ENSG00000114738, ENSG00000154678, ENSG0000…	2983	189	16881	1.7067	0.0654737	0.00562707	0.05943
GOTERM_CC_DIRECT	GO:0005634~nucleus	1020	29.3272	3.51338e-05	ENSG00000169946, ENSG00000111335, ENSG00000164330, ENSG00000167800, ENSG00000064393, ENSG00000170619, ENSG00000109118, ENSG00000080802, ENSG00000167986, ENSG00000136492, ENSG00000163682, ENSG00000152104, ENSG00000108256, ENSG00000198911, ENSG00000198707, ENSG00000186153, ENSG00000196092, ENSG00000053702, ENSG00000205922, ENSG00000196591, ENSG00000197157, ENSG00000148200, ENSG00000138231, ENSG0000…	3115	5415	18224	1.10201	0.034694	0.00235124	0.0555313
GOTERM_CC_DIRECT	GO:0005783~endoplasmic reticulum	186	5.3479	4.25565e-05	ENSG00000123983, ENSG00000185345, ENSG00000111335, ENSG00000123179, ENSG00000086300, ENSG00000159128, ENSG00000154783, ENSG00000144746, ENSG00000171126, ENSG00000206549, ENSG00000155256, ENSG00000184743, ENSG00000126777, ENSG00000086598, ENSG00000136770, ENSG00000188906, ENSG00000124214, ENSG00000125844, ENSG00000151779, ENSG00000065615, ENSG00000012232, ENSG00000149926, ENSG00000132563, ENSG0000…	3115	828	18224	1.31422	0.0418684	0.00266956	0.0672595
GOTERM_MF_DIRECT	GO:0008017~microtubule binding	61	1.75388	4.44445e-05	ENSG00000130779, ENSG00000132938, ENSG00000138095, ENSG00000170759, ENSG00000090889, ENSG00000169220, ENSG00000164627, ENSG00000131711, ENSG00000188906, ENSG00000158560, ENSG00000121621, ENSG00000166974, ENSG00000119878, ENSG00000092820, ENSG00000154429, ENSG00000072864, ENSG00000168280, ENSG00000086015, ENSG00000078018, ENSG00000131437, ENSG00000127603, ENSG00000137177, ENSG00000007168, ENSG0000…	2983	208	16881	1.65963	0.0831414	0.00665484	0.0761748
GOTERM_BP_DIRECT	GO:0006281~DNA repair	67	1.92639	4.58251e-05	ENSG00000128908, ENSG00000175054, ENSG00000002016, ENSG00000051341, ENSG00000113318, ENSG00000100206, ENSG00000104343, ENSG00000114933, ENSG00000153827, ENSG00000105486, ENSG00000140525, ENSG00000167986, ENSG00000106399, ENSG00000158169, ENSG00000143799, ENSG00000083642, ENSG00000221829, ENSG00000064655, ENSG00000178028, ENSG00000068878, ENSG00000174371, ENSG00000111445, ENSG00000126804, ENSG0000…	2964	235	16792	1.61522	0.246152	0.0395624	0.0890943
GOTERM_BP_DIRECT	GO:0098609~cell-cell adhesion	75	2.15641	4.60083e-05	ENSG00000186260, ENSG00000215301, ENSG00000167880, ENSG00000170759, ENSG00000184640, ENSG00000115306, ENSG00000067248, ENSG00000073921, ENSG00000128641, ENSG00000148303, ENSG00000050405, ENSG00000126777, ENSG00000115415, ENSG00000113282, ENSG00000065613, ENSG00000106636, ENSG00000174748, ENSG00000173898, ENSG00000135269, ENSG00000164144, ENSG00000006453, ENSG00000133030, ENSG00000142186, ENSG0000…	2964	271	16792	1.56789	0.247003	0.0348403	0.0894502
GOTERM_CC_DIRECT	GO:0048471~perinuclear region of cytoplasm	145	4.16906	4.65314e-05	ENSG00000123983, ENSG00000185345, ENSG00000154310, ENSG00000111335, ENSG00000184640, ENSG00000170759, ENSG00000075651, ENSG00000007908, ENSG00000113645, ENSG00000073921, ENSG00000197081, ENSG00000128641, ENSG00000107130, ENSG00000101150, ENSG00000172175, ENSG00000102524, ENSG00000065615, ENSG00000115415, ENSG00000065613, ENSG00000151247, ENSG00000136878, ENSG00000156970, ENSG00000158560, ENSG0000…	3115	621	18224	1.36604	0.0456885	0.00274711	0.0735397
GOTERM_BP_DIRECT	GO:0006886~intracellular protein transport	67	1.92639	5.28203e-05	ENSG00000105402, ENSG00000177879, ENSG00000185825, ENSG00000198586, ENSG00000086598, ENSG00000120725, ENSG00000134262, ENSG00000131374, ENSG00000122958, ENSG00000070718, ENSG00000103365, ENSG00000132842, ENSG00000164144, ENSG00000171045, ENSG00000125814, ENSG00000152061, ENSG00000204634, ENSG00000108424, ENSG00000100280, ENSG00000168818, ENSG00000184575, ENSG00000185009, ENSG00000143878, ENSG0000…	2964	236	16792	1.60837	0.277977	0.0355417	0.102688
GOTERM_MF_DIRECT	GO:0017137~Rab GTPase binding	43	1.23634	7.89438e-05	ENSG00000142459, ENSG00000164877, ENSG00000198853, ENSG00000085382, ENSG00000100599, ENSG00000135596, ENSG00000184014, ENSG00000119522, ENSG00000167705, ENSG00000131374, ENSG00000164506, ENSG00000203668, ENSG00000243156, ENSG00000167306, ENSG00000089177, ENSG00000108239, ENSG00000170011, ENSG00000135631, ENSG00000152061, ENSG00000182718, ENSG00000204634, ENSG00000198722, ENSG00000145087, ENSG0000…	2983	134	16881	1.81597	0.142885	0.0109527	0.135267
GOTERM_BP_DIRECT	GO:0006897~endocytosis	44	1.26509	8.91647e-05	ENSG00000017797, ENSG00000134569, ENSG00000187957, ENSG00000086300, ENSG00000169118, ENSG00000073921, ENSG00000100599, ENSG00000157077, ENSG00000147650, ENSG00000165912, ENSG00000065609, ENSG00000077044, ENSG00000114520, ENSG00000119522, ENSG00000102189, ENSG00000188906, ENSG00000166377, ENSG00000147010, ENSG00000075785, ENSG00000113282, ENSG00000136717, ENSG00000142192, ENSG00000136878, ENSG0000…	2964	139	16792	1.79334	0.422943	0.0534973	0.173287
GOTERM_MF_DIRECT	GO:0019901~protein kinase binding	96	2.76021	0.00011726	ENSG00000142178, ENSG00000123983, ENSG00000185345, ENSG00000167535, ENSG00000141448, ENSG00000169220, ENSG00000135913, ENSG00000146648, ENSG00000107130, ENSG00000065609, ENSG00000114166, ENSG00000149269, ENSG00000198561, ENSG00000168036, ENSG00000171862, ENSG00000143799, ENSG00000172915, ENSG00000064651, ENSG00000118507, ENSG00000118689, ENSG00000121101, ENSG00000050820, ENSG00000034152, ENSG0000…	2983	376	16881	1.44487	0.20469	0.0151522	0.200858
GOTERM_MF_DIRECT	GO:0003777~microtubule motor activity	29	0.833813	0.000151311	ENSG00000048471, ENSG00000183914, ENSG00000105877, ENSG00000138778, ENSG00000171595, ENSG00000170759, ENSG00000090889, ENSG00000159433, ENSG00000104892, ENSG00000164627, ENSG00000187240, ENSG00000117245, ENSG00000138160, ENSG00000135720, ENSG00000158560, ENSG00000089177, ENSG00000121621, ENSG00000118997, ENSG00000114841, ENSG00000187775, ENSG00000108055, ENSG00000168280, ENSG00000079616, ENSG0000…	2983	80	16881	2.05141	0.255865	0.0183012	0.259113
GOTERM_CC_DIRECT	GO:0030027~lamellipodium	47	1.35135	0.000163484	ENSG00000183230, ENSG00000154783, ENSG00000129474, ENSG00000132613, ENSG00000173166, ENSG00000198561, ENSG00000129116, ENSG00000168036, ENSG00000129675, ENSG00000077549, ENSG00000188677, ENSG00000145703, ENSG00000171444, ENSG00000099204, ENSG00000173402, ENSG00000166025, ENSG00000066032, ENSG00000180263, ENSG00000196405, ENSG00000050820, ENSG00000145555, ENSG00000136286, ENSG00000159753, ENSG0000…	3115	160	18224	1.71856	0.151525	0.00908708	0.258152
GOTERM_BP_DIRECT	GO:0030036~actin cytoskeleton organization	41	1.17884	0.000175338	ENSG00000164741, ENSG00000154783, ENSG00000197461, ENSG00000159023, ENSG00000100014, ENSG00000128487, ENSG00000129116, ENSG00000077549, ENSG00000116574, ENSG00000141298, ENSG00000145819, ENSG00000186716, ENSG00000105443, ENSG00000070759, ENSG00000180263, ENSG00000144711, ENSG00000170873, ENSG00000127084, ENSG00000185532, ENSG00000155849, ENSG00000126785, ENSG00000241685, ENSG00000176601, ENSG0000…	2964	130	16792	1.78675	0.660822	0.0936174	0.34049
GOTERM_MF_DIRECT	GO:0030159~receptor signaling complex scaffold activity	12	0.345026	0.000178964	ENSG00000187391, ENSG00000151208, ENSG00000114547, ENSG00000155229, ENSG00000169220, ENSG00000100065, ENSG00000008294, ENSG00000158092, ENSG00000160570, ENSG00000138834, ENSG00000157978, ENSG00000188906	2983	20	16881	3.39544	0.294994	0.0203517	0.3064
GOTERM_CC_DIRECT	GO:0043025~neuronal cell body	80	2.30017	0.000188189	ENSG00000115286, ENSG00000161642, ENSG00000134569, ENSG00000138696, ENSG00000151532, ENSG00000197705, ENSG00000073921, ENSG00000108684, ENSG00000107779, ENSG00000103264, ENSG00000174469, ENSG00000161381, ENSG00000054356, ENSG00000119522, ENSG00000155252, ENSG00000166736, ENSG00000188906, ENSG00000135124, ENSG00000124214, ENSG00000134352, ENSG00000157680, ENSG00000131238, ENSG00000096093, ENSG0000…	3115	315	18224	1.48582	0.172336	0.00990577	0.297108
GOTERM_BP_DIRECT	GO:0007264~small GTPase mediated signal transduction	67	1.92639	0.000200637	ENSG00000138193, ENSG00000147251, ENSG00000113319, ENSG00000075651, ENSG00000138698, ENSG00000116473, ENSG00000157985, ENSG00000146090, ENSG00000108352, ENSG00000104388, ENSG00000188906, ENSG00000160293, ENSG00000111540, ENSG00000108551, ENSG00000143344, ENSG00000132669, ENSG00000143622, ENSG00000165997, ENSG00000183155, ENSG00000135905, ENSG00000124839, ENSG00000139725, ENSG00000197885, ENSG0000…	2964	246	16792	1.54299	0.70982	0.0979672	0.389527
GOTERM_CC_DIRECT	GO:0005802~trans-Golgi network	41	1.17884	0.000251893	ENSG00000116729, ENSG00000177182, ENSG00000158092, ENSG00000175582, ENSG00000197081, ENSG00000142197, ENSG00000085365, ENSG00000184014, ENSG00000134262, ENSG00000188906, ENSG00000166377, ENSG00000177096, ENSG00000065923, ENSG00000172915, ENSG00000170310, ENSG00000137942, ENSG00000167632, ENSG00000103365, ENSG00000080371, ENSG00000070371, ENSG00000101246, ENSG00000135823, ENSG00000054793, ENSG0000…	3115	136	18224	1.76372	0.223676	0.0125794	0.397495
GOTERM_CC_DIRECT	GO:0016324~apical plasma membrane	74	2.12766	0.000320221	ENSG00000119121, ENSG00000154310, ENSG00000167535, ENSG00000075651, ENSG00000113448, ENSG00000023839, ENSG00000156113, ENSG00000146648, ENSG00000171862, ENSG00000140519, ENSG00000204217, ENSG00000089057, ENSG00000145623, ENSG00000105738, ENSG00000064651, ENSG00000118507, ENSG00000173898, ENSG00000143951, ENSG00000170482, ENSG00000092820, ENSG00000124839, ENSG00000188158, ENSG00000157168, ENSG0000…	3115	291	18224	1.48773	0.275211	0.0152105	0.505064
GOTERM_CC_DIRECT	GO:0031252~cell leading edge	17	0.488787	0.000360601	ENSG00000159753, ENSG00000152409, ENSG00000107099, ENSG00000067606, ENSG00000151914, ENSG00000204843, ENSG00000094631, ENSG00000065613, ENSG00000141376, ENSG00000007168, ENSG00000198752, ENSG00000171219, ENSG00000143776, ENSG00000079691, ENSG00000140575, ENSG00000100345, ENSG00000144824	3115	39	18224	2.55017	0.304044	0.0163409	0.568581
GOTERM_CC_DIRECT	GO:0030136~clathrin-coated vesicle	22	0.632547	0.000368678	ENSG00000177182, ENSG00000152092, ENSG00000151532, ENSG00000148358, ENSG00000135823, ENSG00000073921, ENSG00000185825, ENSG00000085365, ENSG00000065609, ENSG00000119522, ENSG00000005471, ENSG00000113282, ENSG00000177096, ENSG00000213047, ENSG00000148219, ENSG00000118473, ENSG00000123384, ENSG00000103365, ENSG00000130147, ENSG00000070371, ENSG00000127946, ENSG00000157107	3115	58	18224	2.21912	0.309673	0.0159835	0.581283
GOTERM_CC_DIRECT	GO:0005923~bicellular tight junction	35	1.00633	0.000447793	ENSG00000164877, ENSG00000114346, ENSG00000168036, ENSG00000161381, ENSG00000081026, ENSG00000101558, ENSG00000072415, ENSG00000166250, ENSG00000171992, ENSG00000171217, ENSG00000166025, ENSG00000104067, ENSG00000151276, ENSG00000135446, ENSG00000132849, ENSG00000187391, ENSG00000188158, ENSG00000116117, ENSG00000067606, ENSG00000102981, ENSG00000163347, ENSG00000181467, ENSG00000151474, ENSG0000…	3115	113	18224	1.81207	0.362456	0.0185807	0.705606
GOTERM_BP_DIRECT	GO:0043087~regulation of GTPase activity	24	0.690052	0.000469443	ENSG00000017797, ENSG00000066248, ENSG00000154783, ENSG00000185532, ENSG00000127084, ENSG00000129474, ENSG00000137710, ENSG00000164327, ENSG00000196712, ENSG00000133812, ENSG00000160293, ENSG00000007168, ENSG00000145703, ENSG00000102302, ENSG00000169398, ENSG00000076864, ENSG00000075391, ENSG00000136848, ENSG00000140575, ENSG00000155749, ENSG00000118873, ENSG00000180263, ENSG00000167193, ENSG0000…	2964	65	16792	2.09181	0.944716	0.199655	0.909145
GOTERM_MF_DIRECT	GO:0030507~spectrin binding	13	0.373778	0.000746874	ENSG00000079819, ENSG00000118200, ENSG00000145362, ENSG00000159023, ENSG00000131437, ENSG00000054356, ENSG00000111664, ENSG00000170615, ENSG00000029534, ENSG00000137474, ENSG00000158560, ENSG00000145555, ENSG00000006611	2983	26	16881	2.82953	0.767576	0.0778673	1.27286
GOTERM_BP_DIRECT	GO:0000226~microtubule cytoskeleton organization	25	0.718804	0.000764183	ENSG00000114999, ENSG00000100014, ENSG00000128487, ENSG00000168038, ENSG00000131711, ENSG00000135525, ENSG00000138162, ENSG00000135720, ENSG00000075413, ENSG00000044090, ENSG00000162946, ENSG00000118200, ENSG00000067606, ENSG00000074054, ENSG00000078018, ENSG00000151914, ENSG00000184144, ENSG00000007168, ENSG00000169398, ENSG00000141380, ENSG00000116641, ENSG00000101871, ENSG00000143924, ENSG0000…	2964	71	16792	1.99483	0.991029	0.285874	1.47594
GOTERM_MF_DIRECT	GO:0043531~ADP binding	15	0.431282	0.000785452	ENSG00000116062, ENSG00000178607, ENSG00000160179, ENSG00000065833, ENSG00000099331, ENSG00000106617, ENSG00000067225, ENSG00000001084, ENSG00000196535, ENSG00000165280, ENSG00000147224, ENSG00000137474, ENSG00000120868, ENSG00000196365, ENSG00000100345	2983	33	16881	2.5723	0.784456	0.0775922	1.33819
GOTERM_BP_DIRECT	GO:0000209~protein polyubiquitination	51	1.46636	0.000821327	ENSG00000070423, ENSG00000185345, ENSG00000049167, ENSG00000198060, ENSG00000086758, ENSG00000103264, ENSG00000153827, ENSG00000145860, ENSG00000166233, ENSG00000131508, ENSG00000068878, ENSG00000125818, ENSG00000198919, ENSG00000036257, ENSG00000126067, ENSG00000175104, ENSG00000159377, ENSG00000049759, ENSG00000102858, ENSG00000101236, ENSG00000106588, ENSG00000100902, ENSG00000110801, ENSG0000…	2964	184	16792	1.57028	0.993695	0.286633	1.58547
GOTERM_MF_DIRECT	GO:0004842~ubiquitin-protein transferase activity	82	2.35768	0.000833247	ENSG00000185345, ENSG00000049167, ENSG00000110315, ENSG00000198060, ENSG00000104343, ENSG00000197705, ENSG00000086758, ENSG00000148634, ENSG00000103264, ENSG00000153827, ENSG00000080802, ENSG00000166233, ENSG00000172175, ENSG00000131508, ENSG00000186591, ENSG00000198373, ENSG00000163743, ENSG00000170035, ENSG00000124743, ENSG00000198919, ENSG00000123124, ENSG00000036257, ENSG00000182670, ENSG0000…	2983	329	16881	1.41047	0.80368	0.0781755	1.41907
GOTERM_BP_DIRECT	GO:0051301~cell division	86	2.47269	0.000949377	ENSG00000010292, ENSG00000128908, ENSG00000184640, ENSG00000117724, ENSG00000169220, ENSG00000135913, ENSG00000156831, ENSG00000105486, ENSG00000182923, ENSG00000155111, ENSG00000089053, ENSG00000129933, ENSG00000083642, ENSG00000156970, ENSG00000196230, ENSG00000074319, ENSG00000121101, ENSG00000166974, ENSG00000037474, ENSG00000050820, ENSG00000135446, ENSG00000123374, ENSG00000058091, ENSG0000…	2964	350	16792	1.39205	0.997139	0.306525	1.8305
GOTERM_MF_DIRECT	GO:0004702~receptor signaling protein serine/threonine kinase activity	20	0.575043	0.00120375	ENSG00000163513, ENSG00000135090, ENSG00000154310, ENSG00000138696, ENSG00000169967, ENSG00000126934, ENSG00000107779, ENSG00000176601, ENSG00000149269, ENSG00000065559, ENSG00000012983, ENSG00000065613, ENSG00000104375, ENSG00000172939, ENSG00000198648, ENSG00000114904, ENSG00000204217, ENSG00000071054, ENSG00000011566, ENSG00000034152	2983	53	16881	2.1355	0.904854	0.10597	2.04395
GOTERM_BP_DIRECT	GO:0035556~intracellular signal transduction	96	2.76021	0.00138033	ENSG00000142178, ENSG00000071242, ENSG00000215301, ENSG00000154310, ENSG00000165752, ENSG00000162409, ENSG00000177453, ENSG00000169220, ENSG00000101333, ENSG00000198586, ENSG00000056972, ENSG00000077044, ENSG00000081026, ENSG00000188906, ENSG00000155903, ENSG00000157680, ENSG00000135605, ENSG00000198752, ENSG00000137962, ENSG00000171219, ENSG00000152953, ENSG00000160447, ENSG00000118507, ENSG0000…	2964	403	16792	1.34955	0.9998	0.394075	2.65088
GOTERM_BP_DIRECT	GO:0015031~protein transport	94	2.7027	0.00160233	ENSG00000150967, ENSG00000125703, ENSG00000086300, ENSG00000117724, ENSG00000116473, ENSG00000157985, ENSG00000170248, ENSG00000101199, ENSG00000085365, ENSG00000077044, ENSG00000065609, ENSG00000138246, ENSG00000138190, ENSG00000126777, ENSG00000119522, ENSG00000167705, ENSG00000058804, ENSG00000104388, ENSG00000100478, ENSG00000125844, ENSG00000151779, ENSG00000196814, ENSG00000111540, ENSG0000…	2964	395	16792	1.3482	0.999949	0.422662	3.07096
GOTERM_BP_DIRECT	GO:0006470~protein dephosphorylation	37	1.06383	0.0016227	ENSG00000110786, ENSG00000167985, ENSG00000137770, ENSG00000088179, ENSG00000072803, ENSG00000170836, ENSG00000120910, ENSG00000106278, ENSG00000148660, ENSG00000171862, ENSG00000087053, ENSG00000073711, ENSG00000143507, ENSG00000141298, ENSG00000144677, ENSG00000171791, ENSG00000138166, ENSG00000132825, ENSG00000112425, ENSG00000105568, ENSG00000152104, ENSG00000100330, ENSG00000111110, ENSG0000…	2964	126	16792	1.66362	0.999955	0.409648	3.10942
GOTERM_BP_DIRECT	GO:0006974~cellular response to DNA damage stimulus	55	1.58137	0.0016362	ENSG00000175054, ENSG00000161642, ENSG00000002016, ENSG00000051341, ENSG00000049167, ENSG00000103264, ENSG00000198586, ENSG00000182165, ENSG00000153827, ENSG00000166439, ENSG00000177311, ENSG00000170485, ENSG00000143799, ENSG00000221829, ENSG00000068878, ENSG00000126804, ENSG00000065328, ENSG00000137760, ENSG00000038219, ENSG00000138375, ENSG00000095787, ENSG00000009954, ENSG00000175104, ENSG0000…	2964	208	16792	1.49804	0.999959	0.396406	3.1349
GOTERM_BP_DIRECT	GO:0006513~protein monoubiquitination	13	0.373778	0.00164576	ENSG00000070423, ENSG00000049759, ENSG00000185345, ENSG00000077152, ENSG00000102858, ENSG00000119048, ENSG00000104343, ENSG00000036257, ENSG00000070950, ENSG00000107954, ENSG00000086758, ENSG00000074319, ENSG00000143476	2964	28	16792	2.63033	0.999961	0.383455	3.15294
GOTERM_MF_DIRECT	GO:0005509~calcium ion binding	158	4.54284	0.00177041	ENSG00000107736, ENSG00000049323, ENSG00000253910, ENSG00000183023, ENSG00000101333, ENSG00000143412, ENSG00000107130, ENSG00000164318, ENSG00000073711, ENSG00000053108, ENSG00000198336, ENSG00000163703, ENSG00000137225, ENSG00000253537, ENSG00000153395, ENSG00000111885, ENSG00000109511, ENSG00000148339, ENSG00000119681, ENSG00000196159, ENSG00000107593, ENSG00000179242, ENSG00000141837, ENSG0000…	2983	717	16881	1.24705	0.968591	0.145555	2.99245
GOTERM_MF_DIRECT	GO:0016874~ligase activity	68	1.95515	0.0018067	ENSG00000070423, ENSG00000123983, ENSG00000185345, ENSG00000114054, ENSG00000198060, ENSG00000086758, ENSG00000148634, ENSG00000153827, ENSG00000080802, ENSG00000156831, ENSG00000105486, ENSG00000166233, ENSG00000166439, ENSG00000086102, ENSG00000198373, ENSG00000163743, ENSG00000198919, ENSG00000131844, ENSG00000123124, ENSG00000182670, ENSG00000175104, ENSG00000170604, ENSG00000133135, ENSG0000…	2983	270	16881	1.42525	0.970744	0.142343	3.05291
GOTERM_CC_DIRECT	GO:0005730~nucleolus	180	5.17539	0.0018379	ENSG00000161642, ENSG00000197498, ENSG00000188312, ENSG00000071243, ENSG00000101665, ENSG00000115306, ENSG00000108312, ENSG00000196419, ENSG00000100201, ENSG00000113649, ENSG00000146909, ENSG00000089050, ENSG00000172175, ENSG00000086102, ENSG00000116741, ENSG00000115415, ENSG00000221829, ENSG00000121766, ENSG00000163682, ENSG00000121390, ENSG00000023608, ENSG00000124789, ENSG00000074319, ENSG0000…	3115	857	18224	1.22879	0.842572	0.0712833	2.86646
GOTERM_BP_DIRECT	GO:0070830~bicellular tight junction assembly	14	0.40253	0.00191667	ENSG00000132849, ENSG00000164877, ENSG00000085741, ENSG00000114346, ENSG00000213465, ENSG00000102981, ENSG00000163347, ENSG00000150054, ENSG00000197822, ENSG00000072415, ENSG00000115808, ENSG00000148498, ENSG00000075711, ENSG00000141556	2964	32	16792	2.47858	0.999993	0.415913	3.66282
GOTERM_BP_DIRECT	GO:0016337~single organismal cell-cell adhesion	31	0.891317	0.001989	ENSG00000091129, ENSG00000183230, ENSG00000055163, ENSG00000197122, ENSG00000146648, ENSG00000143412, ENSG00000168036, ENSG00000198561, ENSG00000197467, ENSG00000158683, ENSG00000167614, ENSG00000026508, ENSG00000145934, ENSG00000169862, ENSG00000066032, ENSG00000151208, ENSG00000102359, ENSG00000082293, ENSG00000096696, ENSG00000126259, ENSG00000186111, ENSG00000170927, ENSG00000125398, ENSG0000…	2964	101	16792	1.73886	0.999995	0.413602	3.79853
GOTERM_CC_DIRECT	GO:0005901~caveola	22	0.632547	0.00199507	ENSG00000163513, ENSG00000138119, ENSG00000164741, ENSG00000018625, ENSG00000169047, ENSG00000007908, ENSG00000107779, ENSG00000198929, ENSG00000156113, ENSG00000197122, ENSG00000151320, ENSG00000135587, ENSG00000094631, ENSG00000204217, ENSG00000124212, ENSG00000143153, ENSG00000058668, ENSG00000121621, ENSG00000079435, ENSG00000100266, ENSG00000157193, ENSG00000184349	3115	65	18224	1.98014	0.865615	0.0742899	3.10798
GOTERM_CC_DIRECT	GO:0005694~chromosome	31	0.891317	0.00231472	ENSG00000176635, ENSG00000175054, ENSG00000138778, ENSG00000051341, ENSG00000090889, ENSG00000100206, ENSG00000134283, ENSG00000118007, ENSG00000143476, ENSG00000177311, ENSG00000083642, ENSG00000056097, ENSG00000143493, ENSG00000124383, ENSG00000121892, ENSG00000038219, ENSG00000125817, ENSG00000138081, ENSG00000173715, ENSG00000101596, ENSG00000108055, ENSG00000143379, ENSG00000134852, ENSG0000…	3115	105	18224	1.72726	0.902606	0.0826434	3.59746
GOTERM_BP_DIRECT	GO:0061025~membrane fusion	17	0.488787	0.00239195	ENSG00000117758, ENSG00000105402, ENSG00000125814, ENSG00000085382, ENSG00000168818, ENSG00000029725, ENSG00000173960, ENSG00000101558, ENSG00000092531, ENSG00000079841, ENSG00000197548, ENSG00000079805, ENSG00000215114, ENSG00000197959, ENSG00000108433, ENSG00000115155, ENSG00000183155	2964	44	16792	2.18887	1	0.459504	4.55121
GOTERM_CC_DIRECT	GO:0005794~Golgi apparatus	180	5.17539	0.00249113	ENSG00000114646, ENSG00000123983, ENSG00000185345, ENSG00000075651, ENSG00000101337, ENSG00000154783, ENSG00000073921, ENSG00000148488, ENSG00000120438, ENSG00000107130, ENSG00000149269, ENSG00000086598, ENSG00000104388, ENSG00000188906, ENSG00000155252, ENSG00000131238, ENSG00000149926, ENSG00000104219, ENSG00000070718, ENSG00000099203, ENSG00000118495, ENSG00000153395, ENSG00000171132, ENSG0000…	3115	863	18224	1.22025	0.918464	0.085635	3.8666
GOTERM_BP_DIRECT	GO:0010882~regulation of cardiac muscle contraction by calcium ion signaling	6	0.172513	0.00260965	ENSG00000174437, ENSG00000145362, ENSG00000183023, ENSG00000198626, ENSG00000143153, ENSG00000068024	2964	7	16792	4.85599	1	0.475068	4.95553
GOTERM_CC_DIRECT	GO:0005875~microtubule associated complex	14	0.40253	0.00270217	ENSG00000138107, ENSG00000078018, ENSG00000131711, ENSG00000257365, ENSG00000124214, ENSG00000094631, ENSG00000135525, ENSG00000007168, ENSG00000163811, ENSG00000047849, ENSG00000106665, ENSG00000101871, ENSG00000157193, ENSG00000104237	3115	34	18224	2.40899	0.934083	0.0895085	4.18763
GOTERM_CC_DIRECT	GO:0030122~AP-2 adaptor complex	8	0.230017	0.0027728	ENSG00000131374, ENSG00000118473, ENSG00000073921, ENSG00000146648, ENSG00000127946, ENSG00000085832, ENSG00000157978, ENSG00000006125	3115	13	18224	3.60025	0.938612	0.0888228	4.29486
GOTERM_BP_DIRECT	GO:0016032~viral process	73	2.09891	0.00279851	ENSG00000112592, ENSG00000108559, ENSG00000114166, ENSG00000081026, ENSG00000167986, ENSG00000086102, ENSG00000058804, ENSG00000134352, ENSG00000151247, ENSG00000107175, ENSG00000108094, ENSG00000124789, ENSG00000135899, ENSG00000065427, ENSG00000111880, ENSG00000065526, ENSG00000172349, ENSG00000108773, ENSG00000126883, ENSG00000077942, ENSG00000164615, ENSG00000126067, ENSG00000106682, ENSG0000…	2964	299	16792	1.38317	1	0.485525	5.30497
GOTERM_CC_DIRECT	GO:0005912~adherens junction	18	0.517539	0.0028362	ENSG00000143537, ENSG00000139200, ENSG00000144791, ENSG00000183230, ENSG00000044115, ENSG00000129474, ENSG00000153283, ENSG00000150054, ENSG00000168036, ENSG00000138771, ENSG00000179776, ENSG00000169862, ENSG00000248905, ENSG00000066032, ENSG00000101384, ENSG00000141556, ENSG00000151276, ENSG00000184349	3115	50	18224	2.10614	0.942412	0.0879665	4.39102
GOTERM_BP_DIRECT	GO:0006338~chromatin remodeling	27	0.776308	0.00293345	ENSG00000119042, ENSG00000128908, ENSG00000066117, ENSG00000162601, ENSG00000153147, ENSG00000114166, ENSG00000178028, ENSG00000126804, ENSG00000049768, ENSG00000165609, ENSG00000115274, ENSG00000108773, ENSG00000153922, ENSG00000196591, ENSG00000113812, ENSG00000141867, ENSG00000117713, ENSG00000068024, ENSG00000136518, ENSG00000125398, ENSG00000123562, ENSG00000142599, ENSG00000104472, ENSG0000…	2964	86	16792	1.77865	1	0.488751	5.55389
GOTERM_CC_DIRECT	GO:0005930~axoneme	25	0.718804	0.00303817	ENSG00000118965, ENSG00000171595, ENSG00000184640, ENSG00000078142, ENSG00000117724, ENSG00000154429, ENSG00000111837, ENSG00000074047, ENSG00000131437, ENSG00000138587, ENSG00000057663, ENSG00000117245, ENSG00000187240, ENSG00000096093, ENSG00000110497, ENSG00000105479, ENSG00000042317, ENSG00000047849, ENSG00000138686, ENSG00000197548, ENSG00000119333, ENSG00000143951, ENSG00000104237, ENSG0000…	3115	80	18224	1.82825	0.953019	0.0911388	4.69671
GOTERM_MF_DIRECT	GO:0004721~phosphoprotein phosphatase activity	17	0.488787	0.00314912	ENSG00000137770, ENSG00000060069, ENSG00000179295, ENSG00000079335, ENSG00000120910, ENSG00000054148, ENSG00000230510, ENSG00000171862, ENSG00000186298, ENSG00000213639, ENSG00000143507, ENSG00000144677, ENSG00000173281, ENSG00000141298, ENSG00000075711, ENSG00000111110, ENSG00000127947	2983	45	16881	2.13787	0.997888	0.226372	5.26422
GOTERM_BP_DIRECT	GO:0000165~MAPK cascade	65	1.86889	0.00326104	ENSG00000113319, ENSG00000115306, ENSG00000070808, ENSG00000126934, ENSG00000197461, ENSG00000081189, ENSG00000146648, ENSG00000149269, ENSG00000188906, ENSG00000155903, ENSG00000058404, ENSG00000068878, ENSG00000075413, ENSG00000183454, ENSG00000173898, ENSG00000034152, ENSG00000125818, ENSG00000156265, ENSG00000157168, ENSG00000198915, ENSG00000036257, ENSG00000126067, ENSG00000134853, ENSG0000…	2964	262	16792	1.40552	1	0.512908	6.15563
GOTERM_CC_DIRECT	GO:0030424~axon	55	1.58137	0.0036416	ENSG00000121905, ENSG00000174469, ENSG00000155256, ENSG00000134769, ENSG00000107130, ENSG00000065559, ENSG00000149269, ENSG00000188906, ENSG00000166736, ENSG00000115415, ENSG00000111371, ENSG00000131238, ENSG00000008277, ENSG00000142235, ENSG00000169855, ENSG00000162946, ENSG00000154429, ENSG00000151914, ENSG00000196712, ENSG00000118257, ENSG00000198513, ENSG00000177301, ENSG00000116641, ENSG0000…	3115	222	18224	1.44942	0.974434	0.105156	5.6046
GOTERM_BP_DIRECT	GO:0006302~double-strand break repair	22	0.632547	0.00366227	ENSG00000128908, ENSG00000253729, ENSG00000002016, ENSG00000163961, ENSG00000051341, ENSG00000185515, ENSG00000009954, ENSG00000104320, ENSG00000153147, ENSG00000154920, ENSG00000005156, ENSG00000158161, ENSG00000105486, ENSG00000136492, ENSG00000012048, ENSG00000079246, ENSG00000087206, ENSG00000165280, ENSG00000112941, ENSG00000143799, ENSG00000101442, ENSG00000113522	2964	66	16792	1.88844	1	0.541641	6.88767
GOTERM_CC_DIRECT	GO:0001726~ruffle	27	0.776308	0.00371175	ENSG00000130779, ENSG00000154783, ENSG00000132613, ENSG00000149269, ENSG00000129116, ENSG00000106078, ENSG00000092439, ENSG00000121621, ENSG00000180263, ENSG00000050820, ENSG00000115935, ENSG00000145555, ENSG00000092820, ENSG00000159753, ENSG00000087460, ENSG00000182718, ENSG00000170873, ENSG00000102981, ENSG00000127084, ENSG00000137710, ENSG00000003393, ENSG00000114541, ENSG00000102302, ENSG0000…	3115	90	18224	1.75512	0.976181	0.104093	5.70963
GOTERM_CC_DIRECT	GO:0005637~nuclear inner membrane	16	0.460035	0.00372383	ENSG00000138095, ENSG00000178607, ENSG00000166949, ENSG00000249961, ENSG00000170365, ENSG00000188735, ENSG00000156162, ENSG00000136527, ENSG00000147955, ENSG00000120802, ENSG00000178904, ENSG00000082996, ENSG00000188807, ENSG00000150995, ENSG00000113368, ENSG00000015479	3115	43	18224	2.17689	0.976469	0.101588	5.72769
GOTERM_CC_DIRECT	GO:0043005~neuron projection	58	1.66763	0.00373714	ENSG00000164877, ENSG00000115286, ENSG00000091129, ENSG00000185345, ENSG00000161681, ENSG00000108405, ENSG00000116473, ENSG00000197705, ENSG00000055163, ENSG00000171862, ENSG00000172137, ENSG00000155252, ENSG00000188906, ENSG00000116741, ENSG00000147010, ENSG00000183454, ENSG00000107864, ENSG00000150625, ENSG00000147432, ENSG00000213949, ENSG00000145555, ENSG00000166405, ENSG00000189403, ENSG0000…	3115	237	18224	1.43174	0.976783	0.0992467	5.7476
GOTERM_CC_DIRECT	GO:0015629~actin cytoskeleton	54	1.55262	0.00398485	ENSG00000184640, ENSG00000175806, ENSG00000050405, ENSG00000113649, ENSG00000197321, ENSG00000058804, ENSG00000147394, ENSG00000171992, ENSG00000099204, ENSG00000050820, ENSG00000115935, ENSG00000173517, ENSG00000006453, ENSG00000092820, ENSG00000159753, ENSG00000044115, ENSG00000060069, ENSG00000115641, ENSG00000133030, ENSG00000111229, ENSG00000241685, ENSG00000151914, ENSG00000074181, ENSG0000…	3115	218	18224	1.44918	0.981917	0.102779	6.11743
GOTERM_BP_DIRECT	GO:0031032~actomyosin structure organization	12	0.345026	0.00411332	ENSG00000196535, ENSG00000079819, ENSG00000198752, ENSG00000171877, ENSG00000143776, ENSG00000112137, ENSG00000092439, ENSG00000159023, ENSG00000064042, ENSG00000139926, ENSG00000088367, ENSG00000100345	2964	27	16792	2.51792	1	0.571373	7.70415
GOTERM_MF_DIRECT	GO:0017124~SH3 domain binding	34	0.977573	0.0042226	ENSG00000143537, ENSG00000116675, ENSG00000185345, ENSG00000161681, ENSG00000135596, ENSG00000119522, ENSG00000147010, ENSG00000138347, ENSG00000108091, ENSG00000141293, ENSG00000118473, ENSG00000198478, ENSG00000196405, ENSG00000050820, ENSG00000127947, ENSG00000115935, ENSG00000137845, ENSG00000169129, ENSG00000103994, ENSG00000152661, ENSG00000155849, ENSG00000088538, ENSG00000134242, ENSG0000…	2983	119	16881	1.61688	0.999742	0.281484	6.99823
GOTERM_BP_DIRECT	GO:0007010~cytoskeleton organization	43	1.23634	0.00459778	ENSG00000138193, ENSG00000071205, ENSG00000154310, ENSG00000154783, ENSG00000115306, ENSG00000187003, ENSG00000129474, ENSG00000135596, ENSG00000167553, ENSG00000129116, ENSG00000197321, ENSG00000147010, ENSG00000077549, ENSG00000116574, ENSG00000161813, ENSG00000029534, ENSG00000108091, ENSG00000198752, ENSG00000146247, ENSG00000243156, ENSG00000099204, ENSG00000105738, ENSG00000173898, ENSG0000…	2964	161	16792	1.5131	1	0.600132	8.57353
GOTERM_BP_DIRECT	GO:0002076~osteoblast development	9	0.258769	0.00498025	ENSG00000119042, ENSG00000144791, ENSG00000087494, ENSG00000166949, ENSG00000120149, ENSG00000162337, ENSG00000074047, ENSG00000164690, ENSG00000068024	2964	17	16792	2.99929	1	0.617884	9.2544
GOTERM_BP_DIRECT	GO:0046847~filopodium assembly	9	0.258769	0.00498025	ENSG00000092820, ENSG00000167614, ENSG00000124839, ENSG00000182957, ENSG00000154783, ENSG00000102302, ENSG00000127084, ENSG00000197959, ENSG00000180263	2964	17	16792	2.99929	1	0.617884	9.2544
GOTERM_CC_DIRECT	GO:0005911~cell-cell junction	44	1.26509	0.00526275	ENSG00000164877, ENSG00000114346, ENSG00000046604, ENSG00000126934, ENSG00000158092, ENSG00000129474, ENSG00000168036, ENSG00000198561, ENSG00000197467, ENSG00000149269, ENSG00000111665, ENSG00000081026, ENSG00000149177, ENSG00000147010, ENSG00000198752, ENSG00000145934, ENSG00000142192, ENSG00000141293, ENSG00000143776, ENSG00000204217, ENSG00000151276, ENSG00000159753, ENSG00000044115, ENSG0000…	3115	172	18224	1.49661	0.995024	0.130253	8.00376
GOTERM_BP_DIRECT	GO:0007062~sister chromatid cohesion	30	0.862565	0.0054857	ENSG00000130779, ENSG00000138778, ENSG00000188312, ENSG00000197771, ENSG00000117724, ENSG00000149503, ENSG00000138092, ENSG00000118007, ENSG00000174442, ENSG00000083642, ENSG00000156970, ENSG00000121621, ENSG00000121892, ENSG00000040275, ENSG00000108055, ENSG00000169679, ENSG00000109670, ENSG00000074054, ENSG00000072864, ENSG00000079616, ENSG00000101972, ENSG00000186871, ENSG00000186298, ENSG0000…	2964	103	16792	1.65009	1	0.642213	10.1468
GOTERM_BP_DIRECT	GO:0007018~microtubule-based movement	25	0.718804	0.00551336	ENSG00000048471, ENSG00000183914, ENSG00000138778, ENSG00000170759, ENSG00000090889, ENSG00000159433, ENSG00000164627, ENSG00000126777, ENSG00000187240, ENSG00000117245, ENSG00000138160, ENSG00000135720, ENSG00000158560, ENSG00000089177, ENSG00000121621, ENSG00000187775, ENSG00000168280, ENSG00000079616, ENSG00000131437, ENSG00000006125, ENSG00000137177, ENSG00000197653, ENSG00000185842, ENSG0000…	2964	81	16792	1.74855	1	0.633087	10.1954
GOTERM_BP_DIRECT	GO:0046777~protein autophosphorylation	45	1.29385	0.00556043	ENSG00000175054, ENSG00000142178, ENSG00000171094, ENSG00000154310, ENSG00000013441, ENSG00000111837, ENSG00000113721, ENSG00000070808, ENSG00000055332, ENSG00000148660, ENSG00000197122, ENSG00000173327, ENSG00000146648, ENSG00000198873, ENSG00000149269, ENSG00000188906, ENSG00000065613, ENSG00000157106, ENSG00000058404, ENSG00000092439, ENSG00000182578, ENSG00000186716, ENSG00000079277, ENSG0000…	2964	172	16792	1.48221	1	0.62556	10.2781
GOTERM_BP_DIRECT	GO:0007156~homophilic cell adhesion via plasma membrane adhesion molecules	42	1.20759	0.00558693	ENSG00000107736, ENSG00000250120, ENSG00000204956, ENSG00000253910, ENSG00000065833, ENSG00000046604, ENSG00000081853, ENSG00000253305, ENSG00000262209, ENSG00000253953, ENSG00000204970, ENSG00000253846, ENSG00000156642, ENSG00000249158, ENSG00000254221, ENSG00000255408, ENSG00000253537, ENSG00000169855, ENSG00000261934, ENSG00000204969, ENSG00000196159, ENSG00000251664, ENSG00000179242, ENSG0000…	2964	158	16792	1.50597	1	0.616954	10.3245
GOTERM_BP_DIRECT	GO:0042753~positive regulation of circadian rhythm	6	0.172513	0.00594732	ENSG00000133794, ENSG00000054118, ENSG00000072803, ENSG00000029153, ENSG00000069667, ENSG00000166167	2964	8	16792	4.24899	1	0.629933	10.9546
GOTERM_BP_DIRECT	GO:1900273~positive regulation of long-term synaptic potentiation	7	0.201265	0.00616699	ENSG00000124214, ENSG00000128829, ENSG00000105662, ENSG00000156642, ENSG00000154146, ENSG00000183454, ENSG00000160145	2964	11	16792	3.6052	1	0.633506	11.3365
GOTERM_MF_DIRECT	GO:0048407~platelet-derived growth factor binding	7	0.201265	0.00620217	ENSG00000100311, ENSG00000113721, ENSG00000197461, ENSG00000130635, ENSG00000134853, ENSG00000187498, ENSG00000164692	2983	11	16881	3.60123	0.999995	0.373326	10.1178
GOTERM_BP_DIRECT	GO:0031954~positive regulation of protein autophosphorylation	10	0.287522	0.00624775	ENSG00000145431, ENSG00000100311, ENSG00000163491, ENSG00000104320, ENSG00000197461, ENSG00000181467, ENSG00000197122, ENSG00000113522, ENSG00000123728, ENSG00000143933	2964	21	16792	2.69777	1	0.628751	11.4766
GOTERM_BP_DIRECT	GO:0000723~telomere maintenance	14	0.40253	0.0063717	ENSG00000104320, ENSG00000196419, ENSG00000258366, ENSG00000132604, ENSG00000175595, ENSG00000102977, ENSG00000079246, ENSG00000157106, ENSG00000149311, ENSG00000077514, ENSG00000026036, ENSG00000113522, ENSG00000128513, ENSG00000118655	2964	36	16792	2.20318	1	0.626688	11.6911
GOTERM_MF_DIRECT	GO:0032947~protein complex scaffold	15	0.431282	0.00654777	ENSG00000111961, ENSG00000151718, ENSG00000162946, ENSG00000047644, ENSG00000066117, ENSG00000113645, ENSG00000150054, ENSG00000151320, ENSG00000081026, ENSG00000065054, ENSG00000187961, ENSG00000109270, ENSG00000075711, ENSG00000125107, ENSG00000151276	2983	40	16881	2.12215	0.999997	0.378227	10.6522
GOTERM_CC_DIRECT	GO:0005770~late endosome	33	0.948821	0.00706916	ENSG00000078142, ENSG00000116473, ENSG00000126934, ENSG00000197081, ENSG00000197122, ENSG00000167705, ENSG00000075785, ENSG00000196814, ENSG00000148219, ENSG00000170310, ENSG00000135404, ENSG00000074319, ENSG00000072849, ENSG00000070371, ENSG00000134313, ENSG00000185896, ENSG00000187391, ENSG00000116903, ENSG00000170088, ENSG00000151502, ENSG00000142166, ENSG00000105186, ENSG00000154265, ENSG0000…	3115	122	18224	1.58249	0.999199	0.167077	10.6097
GOTERM_BP_DIRECT	GO:0001933~negative regulation of protein phosphorylation	20	0.575043	0.00716168	ENSG00000253729, ENSG00000185345, ENSG00000077942, ENSG00000102981, ENSG00000126259, ENSG00000146674, ENSG00000135596, ENSG00000005700, ENSG00000171862, ENSG00000163291, ENSG00000188906, ENSG00000077232, ENSG00000144677, ENSG00000198648, ENSG00000154059, ENSG00000156535, ENSG00000132376, ENSG00000136848, ENSG00000018408, ENSG00000204104	2964	61	16792	1.85748	1	0.660717	13.0467
GOTERM_CC_DIRECT	GO:0030286~dynein complex	10	0.287522	0.00721811	ENSG00000204843, ENSG00000187240, ENSG00000183914, ENSG00000105877, ENSG00000094631, ENSG00000187775, ENSG00000162946, ENSG00000197653, ENSG00000185842, ENSG00000114841	3115	22	18224	2.65927	0.999311	0.166409	10.8215
GOTERM_BP_DIRECT	GO:0043161~proteasome-mediated ubiquitin-dependent protein catabolic process	51	1.46636	0.00723964	ENSG00000070423, ENSG00000185345, ENSG00000186187, ENSG00000049167, ENSG00000166295, ENSG00000119048, ENSG00000072803, ENSG00000104343, ENSG00000145860, ENSG00000168036, ENSG00000186591, ENSG00000167986, ENSG00000089053, ENSG00000198373, ENSG00000156970, ENSG00000141665, ENSG00000129084, ENSG00000099804, ENSG00000068878, ENSG00000215114, ENSG00000099364, ENSG00000011275, ENSG00000125818, ENSG0000…	2964	203	16792	1.42331	1	0.655863	13.1794
GOTERM_BP_DIRECT	GO:0000086~G2/M transition of mitotic cell cycle	37	1.06383	0.00730043	ENSG00000116127, ENSG00000101624, ENSG00000138107, ENSG00000072803, ENSG00000170836, ENSG00000110274, ENSG00000214367, ENSG00000129474, ENSG00000182923, ENSG00000112877, ENSG00000204843, ENSG00000196230, ENSG00000105568, ENSG00000088325, ENSG00000005249, ENSG00000143933, ENSG00000198707, ENSG00000123374, ENSG00000157456, ENSG00000058091, ENSG00000064313, ENSG00000077157, ENSG00000020426, ENSG0000…	2964	137	16792	1.53005	1	0.650303	13.2828
GOTERM_CC_DIRECT	GO:0033268~node of Ranvier	8	0.230017	0.00757719	ENSG00000136717, ENSG00000184156, ENSG00000075043, ENSG00000173402, ENSG00000075711, ENSG00000163531, ENSG00000184144, ENSG00000152377	3115	15	18224	3.12021	0.999521	0.170092	11.3301
GOTERM_BP_DIRECT	GO:0045022~early endosome to late endosome transport	9	0.258769	0.0075938	ENSG00000075785, ENSG00000078142, ENSG00000170310, ENSG00000089177, ENSG00000134709, ENSG00000105186, ENSG00000102189, ENSG00000167705, ENSG00000164715	2964	18	16792	2.83266	1	0.656383	13.7799
GOTERM_MF_DIRECT	GO:0042802~identical protein binding	159	4.57159	0.00768531	ENSG00000185345, ENSG00000144744, ENSG00000182871, ENSG00000197081, ENSG00000060982, ENSG00000184743, ENSG00000188906, ENSG00000115415, ENSG00000065613, ENSG00000170899, ENSG00000124788, ENSG00000171217, ENSG00000124789, ENSG00000166974, ENSG00000198707, ENSG00000073803, ENSG00000169855, ENSG00000163320, ENSG00000165704, ENSG00000056558, ENSG00000107593, ENSG00000072864, ENSG00000113302, ENSG0000…	2983	749	16881	1.20132	1	0.416155	12.3902
GOTERM_BP_DIRECT	GO:0007163~establishment or maintenance of cell polarity	12	0.345026	0.00775632	ENSG00000135525, ENSG00000159753, ENSG00000044115, ENSG00000198752, ENSG00000138071, ENSG00000074054, ENSG00000148498, ENSG00000134376, ENSG00000120057, ENSG00000075711, ENSG00000083857, ENSG00000054654	2964	29	16792	2.34427	1	0.655937	14.0541
GOTERM_MF_DIRECT	GO:0042169~SH2 domain binding	12	0.345026	0.00782254	ENSG00000169129, ENSG00000174705, ENSG00000164741, ENSG00000141293, ENSG00000169047, ENSG00000198730, ENSG00000169398, ENSG00000102003, ENSG00000173402, ENSG00000086730, ENSG00000197122, ENSG00000167193	2983	29	16881	2.34168	1	0.410735	12.5977
GOTERM_CC_DIRECT	GO:0009898~cytoplasmic side of plasma membrane	15	0.431282	0.00787078	ENSG00000104365, ENSG00000088179, ENSG00000126934, ENSG00000134242, ENSG00000164949, ENSG00000171862, ENSG00000175104, ENSG00000157978, ENSG00000116741, ENSG00000158352, ENSG00000131323, ENSG00000075711, ENSG00000112245, ENSG00000080371, ENSG00000070159	3115	42	18224	2.08943	0.999644	0.172281	11.7439
GOTERM_MF_DIRECT	GO:0000287~magnesium ion binding	51	1.46636	0.00815661	ENSG00000142178, ENSG00000071242, ENSG00000145982, ENSG00000068650, ENSG00000177453, ENSG00000197442, ENSG00000107130, ENSG00000164949, ENSG00000067225, ENSG00000179958, ENSG00000171862, ENSG00000155252, ENSG00000166377, ENSG00000172939, ENSG00000198752, ENSG00000173818, ENSG00000160584, ENSG00000064655, ENSG00000171219, ENSG00000143776, ENSG00000198836, ENSG00000122643, ENSG00000140876, ENSG0000…	2983	204	16881	1.41477	1	0.413259	13.1009
GOTERM_BP_DIRECT	GO:0016192~vesicle-mediated transport	40	1.15009	0.00822237	ENSG00000079332, ENSG00000166887, ENSG00000185345, ENSG00000138107, ENSG00000177879, ENSG00000073921, ENSG00000158092, ENSG00000155256, ENSG00000155816, ENSG00000134262, ENSG00000117245, ENSG00000113282, ENSG00000138802, ENSG00000108669, ENSG00000141376, ENSG00000164506, ENSG00000167306, ENSG00000070718, ENSG00000103365, ENSG00000173898, ENSG00000106636, ENSG00000070371, ENSG00000132842, ENSG0000…	2964	152	16792	1.49087	1	0.669355	14.8359
GOTERM_MF_DIRECT	GO:0003774~motor activity	21	0.603795	0.00831977	ENSG00000122735, ENSG00000078814, ENSG00000128641, ENSG00000099331, ENSG00000143375, ENSG00000066933, ENSG00000187240, ENSG00000204843, ENSG00000196535, ENSG00000165169, ENSG00000041515, ENSG00000167306, ENSG00000137474, ENSG00000174527, ENSG00000158560, ENSG00000084731, ENSG00000133392, ENSG00000136286, ENSG00000100345, ENSG00000071909, ENSG00000145555	2983	66	16881	1.80061	1	0.409236	13.3457
GOTERM_CC_DIRECT	GO:0045211~postsynaptic membrane	51	1.46636	0.00846314	ENSG00000102385, ENSG00000170579, ENSG00000169220, ENSG00000108405, ENSG00000161681, ENSG00000073921, ENSG00000150672, ENSG00000107130, ENSG00000171862, ENSG00000197467, ENSG00000166736, ENSG00000156011, ENSG00000171992, ENSG00000182771, ENSG00000107864, ENSG00000183454, ENSG00000147432, ENSG00000162946, ENSG00000152818, ENSG00000143786, ENSG00000116544, ENSG00000187961, ENSG00000171723, ENSG0000…	3115	211	18224	1.41408	0.999805	0.180157	12.5733
GOTERM_BP_DIRECT	GO:0045893~positive regulation of transcription, DNA-templated	113	3.24899	0.00873928	ENSG00000141448, ENSG00000073921, ENSG00000196419, ENSG00000064393, ENSG00000112592, ENSG00000069667, ENSG00000214548, ENSG00000100003, ENSG00000115415, ENSG00000170485, ENSG00000159592, ENSG00000118689, ENSG00000034152, ENSG00000123374, ENSG00000198707, ENSG00000169129, ENSG00000095787, ENSG00000144712, ENSG00000029153, ENSG00000196591, ENSG00000120616, ENSG00000005339, ENSG00000124496, ENSG0000…	2964	515	16792	1.24307	1	0.683856	15.6951
GOTERM_MF_DIRECT	GO:0035257~nuclear hormone receptor binding	10	0.287522	0.00900781	ENSG00000115415, ENSG00000140396, ENSG00000141376, ENSG00000138162, ENSG00000148737, ENSG00000141027, ENSG00000111912, ENSG00000124151, ENSG00000168036, ENSG00000008405	2983	22	16881	2.5723	1	0.424346	14.3707
GOTERM_BP_DIRECT	GO:0032469~endoplasmic reticulum calcium ion homeostasis	8	0.230017	0.00907135	ENSG00000030110, ENSG00000100379, ENSG00000171791, ENSG00000174437, ENSG00000139644, ENSG00000113811, ENSG00000150995, ENSG00000051108	2964	15	16792	3.0215	1	0.689822	16.2427
GOTERM_MF_DIRECT	GO:0005161~platelet-derived growth factor receptor binding	8	0.230017	0.00912769	ENSG00000149177, ENSG00000145431, ENSG00000100311, ENSG00000178607, ENSG00000113721, ENSG00000197461, ENSG00000134853, ENSG00000171862	2983	15	16881	3.01817	1	0.418808	14.5481
GOTERM_CC_DIRECT	GO:0044354~macropinosome	5	0.143761	0.00952834	ENSG00000130779, ENSG00000159753, ENSG00000182718, ENSG00000079691, ENSG00000185722	3115	6	18224	4.87533	0.999934	0.196421	14.0464
GOTERM_CC_DIRECT	GO:0043234~protein complex	90	2.58769	0.00971038	ENSG00000171094, ENSG00000002016, ENSG00000101624, ENSG00000185345, ENSG00000174177, ENSG00000049167, ENSG00000101665, ENSG00000049323, ENSG00000021826, ENSG00000108405, ENSG00000115306, ENSG00000113645, ENSG00000081189, ENSG00000159023, ENSG00000140521, ENSG00000100034, ENSG00000134769, ENSG00000110076, ENSG00000217930, ENSG00000090372, ENSG00000149269, ENSG00000168036, ENSG00000172175, ENSG0000…	3115	412	18224	1.278	0.999945	0.195814	14.2959
GOTERM_BP_DIRECT	GO:0006511~ubiquitin-dependent protein catabolic process	46	1.3226	0.00971057	ENSG00000119048, ENSG00000135913, ENSG00000173821, ENSG00000164663, ENSG00000166233, ENSG00000177479, ENSG00000143476, ENSG00000131508, ENSG00000186591, ENSG00000101557, ENSG00000127452, ENSG00000136878, ENSG00000108094, ENSG00000129084, ENSG00000051108, ENSG00000044090, ENSG00000123552, ENSG00000167196, ENSG00000144357, ENSG00000125818, ENSG00000170185, ENSG00000196470, ENSG00000163961, ENSG0000…	2964	182	16792	1.43189	1	0.707098	17.2874
GOTERM_BP_DIRECT	GO:0090090~negative regulation of canonical Wnt signaling pathway	42	1.20759	0.00976745	ENSG00000167985, ENSG00000134569, ENSG00000138795, ENSG00000185345, ENSG00000171843, ENSG00000085741, ENSG00000198561, ENSG00000123349, ENSG00000073711, ENSG00000002746, ENSG00000139174, ENSG00000077684, ENSG00000129084, ENSG00000171444, ENSG00000068878, ENSG00000164690, ENSG00000118689, ENSG00000121210, ENSG00000125818, ENSG00000144791, ENSG00000180694, ENSG00000183691, ENSG00000183579, ENSG0000…	2964	163	16792	1.45977	1	0.701935	17.3797
GOTERM_CC_DIRECT	GO:0000783~nuclear telomere cap complex	6	0.172513	0.00995842	ENSG00000079246, ENSG00000196419, ENSG00000132604, ENSG00000092330, ENSG00000102977, ENSG00000128513	3115	9	18224	3.90027	0.999957	0.196405	14.6346
GOTERM_CC_DIRECT	GO:0030425~dendrite	75	2.15641	0.0102128	ENSG00000134569, ENSG00000161642, ENSG00000102385, ENSG00000138696, ENSG00000169220, ENSG00000161681, ENSG00000101333, ENSG00000107779, ENSG00000174469, ENSG00000155256, ENSG00000107130, ENSG00000161381, ENSG00000149269, ENSG00000119522, ENSG00000155252, ENSG00000188906, ENSG00000124214, ENSG00000134352, ENSG00000115415, ENSG00000131238, ENSG00000156642, ENSG00000204217, ENSG00000142235, ENSG0000…	3115	335	18224	1.30979	0.999967	0.197082	14.9807
GOTERM_BP_DIRECT	GO:0000122~negative regulation of transcription from RNA polymerase II promoter	152	4.37033	0.010362	ENSG00000185345, ENSG00000169946, ENSG00000101665, ENSG00000141448, ENSG00000113645, ENSG00000064393, ENSG00000113649, ENSG00000109118, ENSG00000112837, ENSG00000086102, ENSG00000115415, ENSG00000143499, ENSG00000153162, ENSG00000178028, ENSG00000159263, ENSG00000198911, ENSG00000126804, ENSG00000118689, ENSG00000150347, ENSG00000163320, ENSG00000203877, ENSG00000178573, ENSG00000183691, ENSG0000…	2964	720	16792	1.19601	1	0.716153	18.3393
GOTERM_BP_DIRECT	GO:0060291~long-term synaptic potentiation	14	0.40253	0.0105746	ENSG00000169220, ENSG00000116147, ENSG00000067606, ENSG00000157764, ENSG00000171862, ENSG00000162105, ENSG00000156642, ENSG00000173227, ENSG00000096433, ENSG00000118160, ENSG00000183454, ENSG00000135919, ENSG00000145632, ENSG00000131095	2964	38	16792	2.08722	1	0.71651	18.6798
GOTERM_BP_DIRECT	GO:0009790~embryo development	14	0.40253	0.0105746	ENSG00000173320, ENSG00000157168, ENSG00000135334, ENSG00000136155, ENSG00000153827, ENSG00000164327, ENSG00000149187, ENSG00000101489, ENSG00000145431, ENSG00000181090, ENSG00000164690, ENSG00000169398, ENSG00000124422, ENSG00000144357	2964	38	16792	2.08722	1	0.71651	18.6798
GOTERM_MF_DIRECT	GO:0035091~phosphatidylinositol binding	25	0.718804	0.0106117	ENSG00000048471, ENSG00000086300, ENSG00000075651, ENSG00000109118, ENSG00000114520, ENSG00000133812, ENSG00000270024, ENSG00000123104, ENSG00000174705, ENSG00000141664, ENSG00000096433, ENSG00000110025, ENSG00000089177, ENSG00000150995, ENSG00000127946, ENSG00000157107, ENSG00000166402, ENSG00000118965, ENSG00000104205, ENSG00000107957, ENSG00000162627, ENSG00000115355, ENSG00000168994, ENSG0000…	2983	85	16881	1.66443	1	0.458171	16.7161
GOTERM_CC_DIRECT	GO:0035861~site of double-strand break	12	0.345026	0.0106661	ENSG00000163961, ENSG00000165280, ENSG00000186280, ENSG00000138375, ENSG00000104320, ENSG00000070950, ENSG00000110107, ENSG00000163104, ENSG00000170364, ENSG00000115966, ENSG00000113522, ENSG00000166439	3115	31	18224	2.26467	0.999979	0.201102	15.5943
GOTERM_BP_DIRECT	GO:0035331~negative regulation of hippo signaling	5	0.143761	0.0107238	ENSG00000151718, ENSG00000144791, ENSG00000047644, ENSG00000113645, ENSG00000129474	2964	6	16792	4.7211	1	0.714736	18.918
GOTERM_BP_DIRECT	GO:0030953~astral microtubule organization	5	0.143761	0.0107238	ENSG00000092820, ENSG00000108424, ENSG00000074054, ENSG00000075711, ENSG00000168944	2964	6	16792	4.7211	1	0.714736	18.918
GOTERM_MF_DIRECT	GO:0016887~ATPase activity	46	1.3226	0.0109397	ENSG00000128908, ENSG00000017797, ENSG00000105877, ENSG00000215301, ENSG00000183914, ENSG00000138778, ENSG00000119912, ENSG00000160179, ENSG00000159433, ENSG00000153147, ENSG00000099331, ENSG00000167863, ENSG00000173821, ENSG00000164627, ENSG00000186283, ENSG00000103222, ENSG00000187240, ENSG00000127249, ENSG00000047249, ENSG00000114841, ENSG00000118997, ENSG00000116062, ENSG00000187775, ENSG0000…	2983	183	16881	1.4225	1	0.45871	17.1882
GOTERM_CC_DIRECT	GO:0031965~nuclear membrane	54	1.55262	0.0110625	ENSG00000071242, ENSG00000146648, ENSG00000169905, ENSG00000149269, ENSG00000090661, ENSG00000136770, ENSG00000058804, ENSG00000136492, ENSG00000155085, ENSG00000188807, ENSG00000124789, ENSG00000108506, ENSG00000135446, ENSG00000055917, ENSG00000079156, ENSG00000108424, ENSG00000164880, ENSG00000120616, ENSG00000171566, ENSG00000166847, ENSG00000007168, ENSG00000104936, ENSG00000132359, ENSG0000…	3115	229	18224	1.37957	0.999986	0.204003	16.1274
GOTERM_BP_DIRECT	GO:0048260~positive regulation of receptor-mediated endocytosis	9	0.258769	0.0111171	ENSG00000159082, ENSG00000131238, ENSG00000151746, ENSG00000182718, ENSG00000118473, ENSG00000080371, ENSG00000127946, ENSG00000131437, ENSG00000157978	2964	19	16792	2.68357	1	0.720992	19.5427
GOTERM_CC_DIRECT	GO:0005819~spindle	32	0.920069	0.0112563	ENSG00000071242, ENSG00000117724, ENSG00000169220, ENSG00000214367, ENSG00000186625, ENSG00000100014, ENSG00000149503, ENSG00000155816, ENSG00000204843, ENSG00000138160, ENSG00000088325, ENSG00000104218, ENSG00000037474, ENSG00000112245, ENSG00000070371, ENSG00000129422, ENSG00000155229, ENSG00000060069, ENSG00000154429, ENSG00000110107, ENSG00000163611, ENSG00000249115, ENSG00000147874, ENSG0000…	3115	121	18224	1.54721	0.999989	0.203506	16.3868
GOTERM_CC_DIRECT	GO:0005604~basement membrane	23	0.6613	0.0113877	ENSG00000050555, ENSG00000108055, ENSG00000182718, ENSG00000077942, ENSG00000130635, ENSG00000182871, ENSG00000151914, ENSG00000187498, ENSG00000164318, ENSG00000196569, ENSG00000053747, ENSG00000168028, ENSG00000101680, ENSG00000116962, ENSG00000112769, ENSG00000150893, ENSG00000198732, ENSG00000173402, ENSG00000106780, ENSG00000169031, ENSG00000091136, ENSG00000041982, ENSG00000184349	3115	79	18224	1.70328	0.99999	0.202036	16.5622
GOTERM_CC_DIRECT	GO:0030131~clathrin adaptor complex	8	0.230017	0.0115092	ENSG00000072958, ENSG00000100280, ENSG00000070718, ENSG00000185009, ENSG00000103365, ENSG00000006125, ENSG00000132842, ENSG00000134262	3115	16	18224	2.9252	0.999991	0.200466	16.7242
GOTERM_MF_DIRECT	GO:0004725~protein tyrosine phosphatase activity	28	0.80506	0.0130375	ENSG00000110786, ENSG00000116675, ENSG00000088179, ENSG00000079335, ENSG00000106278, ENSG00000158161, ENSG00000054356, ENSG00000087053, ENSG00000171862, ENSG00000149177, ENSG00000143507, ENSG00000158079, ENSG00000141298, ENSG00000138166, ENSG00000064655, ENSG00000112425, ENSG00000152104, ENSG00000100330, ENSG00000112245, ENSG00000127947, ENSG00000120129, ENSG00000179295, ENSG00000111880, ENSG0000…	2983	100	16881	1.58454	1	0.509305	20.1486
GOTERM_MF_DIRECT	GO:0000166~nucleotide binding	79	2.27142	0.0131397	ENSG00000161547, ENSG00000100206, ENSG00000099381, ENSG00000080802, ENSG00000136527, ENSG00000161813, ENSG00000076685, ENSG00000111605, ENSG00000185272, ENSG00000106344, ENSG00000121390, ENSG00000122643, ENSG00000137776, ENSG00000118507, ENSG00000107864, ENSG00000008405, ENSG00000066044, ENSG00000165704, ENSG00000137760, ENSG00000205309, ENSG00000004534, ENSG00000126945, ENSG00000065526, ENSG0000…	2983	348	16881	1.28467	1	0.5025	20.2903
GOTERM_CC_DIRECT	GO:0005871~kinesin complex	17	0.488787	0.0131768	ENSG00000162946, ENSG00000138778, ENSG00000170759, ENSG00000090889, ENSG00000072864, ENSG00000168280, ENSG00000159433, ENSG00000104892, ENSG00000164627, ENSG00000079616, ENSG00000117245, ENSG00000137177, ENSG00000007168, ENSG00000138160, ENSG00000089177, ENSG00000121621, ENSG00000084731	3115	53	18224	1.87654	0.999998	0.222384	18.9178
GOTERM_CC_DIRECT	GO:0031201~SNARE complex	17	0.488787	0.0131768	ENSG00000117758, ENSG00000105402, ENSG00000254995, ENSG00000171045, ENSG00000125814, ENSG00000151532, ENSG00000135823, ENSG00000168818, ENSG00000145087, ENSG00000114520, ENSG00000067715, ENSG00000092531, ENSG00000164506, ENSG00000170310, ENSG00000157152, ENSG00000106636, ENSG00000108433	3115	53	18224	1.87654	0.999998	0.222384	18.9178
GOTERM_MF_DIRECT	GO:0051721~protein phosphatase 2A binding	11	0.316274	0.013279	ENSG00000089289, ENSG00000115415, ENSG00000115808, ENSG00000171791, ENSG00000113161, ENSG00000198952, ENSG00000196792, ENSG00000136848, ENSG00000090372, ENSG00000128989, ENSG00000214517	2983	27	16881	2.30555	1	0.49694	20.4831
GOTERM_CC_DIRECT	GO:0015630~microtubule cytoskeleton	35	1.00633	0.0134764	ENSG00000130779, ENSG00000138778, ENSG00000138107, ENSG00000213523, ENSG00000165495, ENSG00000214367, ENSG00000124074, ENSG00000160753, ENSG00000101558, ENSG00000135525, ENSG00000137822, ENSG00000105568, ENSG00000088325, ENSG00000138162, ENSG00000121621, ENSG00000166974, ENSG00000065427, ENSG00000157456, ENSG00000178125, ENSG00000137760, ENSG00000116688, ENSG00000151914, ENSG00000086015, ENSG0000…	3115	137	18224	1.49463	0.999999	0.223157	19.3061
GOTERM_BP_DIRECT	GO:1900006~positive regulation of dendrite development	8	0.230017	0.0137047	ENSG00000130779, ENSG00000105662, ENSG00000198836, ENSG00000157193, ENSG00000136848, ENSG00000196083, ENSG00000140575, ENSG00000106078	2964	16	16792	2.83266	1	0.787125	23.5403
GOTERM_CC_DIRECT	GO:0035869~ciliary transition zone	10	0.287522	0.0137397	ENSG00000122507, ENSG00000154429, ENSG00000186889, ENSG00000181751, ENSG00000155755, ENSG00000205084, ENSG00000131697, ENSG00000153140, ENSG00000198707, ENSG00000204104	3115	24	18224	2.43767	0.999999	0.223379	19.6459
GOTERM_BP_DIRECT	GO:0007224~smoothened signaling pathway	21	0.603795	0.0137535	ENSG00000163513, ENSG00000072840, ENSG00000100360, ENSG00000107593, ENSG00000064393, ENSG00000186889, ENSG00000116747, ENSG00000074047, ENSG00000144857, ENSG00000205084, ENSG00000131437, ENSG00000054392, ENSG00000147383, ENSG00000105948, ENSG00000163349, ENSG00000154309, ENSG00000068885, ENSG00000158079, ENSG00000138686, ENSG00000164690, ENSG00000143951	2964	69	16792	1.72423	1	0.782351	23.6138
GOTERM_MF_DIRECT	GO:0050431~transforming growth factor beta binding	8	0.230017	0.0137872	ENSG00000135218, ENSG00000163513, ENSG00000069702, ENSG00000138448, ENSG00000049323, ENSG00000137801, ENSG00000156535, ENSG00000090006	2983	16	16881	2.82953	1	0.501038	21.1823
GOTERM_MF_DIRECT	GO:0031434~mitogen-activated protein kinase kinase binding	8	0.230017	0.0137872	ENSG00000089289, ENSG00000132155, ENSG00000075711, ENSG00000157764, ENSG00000138834, ENSG00000173327, ENSG00000136848, ENSG00000141068	2983	16	16881	2.82953	1	0.501038	21.1823
GOTERM_MF_DIRECT	GO:0034237~protein kinase A regulatory subunit binding	8	0.230017	0.0137872	ENSG00000092820, ENSG00000053918, ENSG00000198626, ENSG00000105127, ENSG00000118507, ENSG00000198961, ENSG00000121057, ENSG00000151320	2983	16	16881	2.82953	1	0.501038	21.1823
GOTERM_BP_DIRECT	GO:0030198~extracellular matrix organization	48	1.3801	0.0147237	ENSG00000133710, ENSG00000138448, ENSG00000206075, ENSG00000116147, ENSG00000197461, ENSG00000130635, ENSG00000182871, ENSG00000187498, ENSG00000154175, ENSG00000164318, ENSG00000196569, ENSG00000197467, ENSG00000162510, ENSG00000197565, ENSG00000026508, ENSG00000100311, ENSG00000142192, ENSG00000124159, ENSG00000196739, ENSG00000137801, ENSG00000101680, ENSG00000116962, ENSG00000173402, ENSG0000…	2964	196	16792	1.38742	1	0.799026	25.0622
GOTERM_MF_DIRECT	GO:0030276~clathrin binding	17	0.488787	0.014806	ENSG00000187957, ENSG00000073921, ENSG00000164674, ENSG00000065609, ENSG00000143858, ENSG00000006125, ENSG00000157978, ENSG00000188906, ENSG00000067715, ENSG00000113282, ENSG00000103528, ENSG00000175662, ENSG00000173227, ENSG00000170743, ENSG00000127946, ENSG00000104490, ENSG00000132718	2983	52	16881	1.85008	1	0.517274	22.5667
GOTERM_BP_DIRECT	GO:0006310~DNA recombination	24	0.690052	0.0151252	ENSG00000168214, ENSG00000182185, ENSG00000269964, ENSG00000002016, ENSG00000189403, ENSG00000115274, ENSG00000196419, ENSG00000258366, ENSG00000114933, ENSG00000113812, ENSG00000005156, ENSG00000255150, ENSG00000136518, ENSG00000105486, ENSG00000106399, ENSG00000012048, ENSG00000079246, ENSG00000105619, ENSG00000101442, ENSG00000198646, ENSG00000174371, ENSG00000026036, ENSG00000113522, ENSG0000…	2964	83	16792	1.63816	1	0.802151	25.654
GOTERM_BP_DIRECT	GO:0042787~protein ubiquitination involved in ubiquitin-dependent protein catabolic process	39	1.12133	0.015304	ENSG00000070423, ENSG00000185345, ENSG00000166295, ENSG00000085382, ENSG00000086758, ENSG00000148634, ENSG00000153827, ENSG00000145860, ENSG00000166233, ENSG00000177479, ENSG00000002746, ENSG00000167986, ENSG00000089053, ENSG00000198373, ENSG00000156970, ENSG00000163743, ENSG00000108094, ENSG00000151893, ENSG00000138411, ENSG00000198919, ENSG00000196470, ENSG00000009335, ENSG00000138942, ENSG0000…	2964	153	16792	1.4441	1	0.800464	25.916
GOTERM_BP_DIRECT	GO:0048812~neuron projection morphogenesis	16	0.460035	0.0153874	ENSG00000100697, ENSG00000152661, ENSG00000047579, ENSG00000146648, ENSG00000105186, ENSG00000149269, ENSG00000003393, ENSG00000188906, ENSG00000165240, ENSG00000079805, ENSG00000150625, ENSG00000136848, ENSG00000198689, ENSG00000149571, ENSG00000213949, ENSG00000118515	2964	48	16792	1.88844	1	0.796809	26.0381
GOTERM_MF_DIRECT	GO:0008092~cytoskeletal protein binding	16	0.460035	0.0155379	ENSG00000178125, ENSG00000151208, ENSG00000088179, ENSG00000107593, ENSG00000182718, ENSG00000183023, ENSG00000095637, ENSG00000165912, ENSG00000138347, ENSG00000121769, ENSG00000171877, ENSG00000078114, ENSG00000075711, ENSG00000140416, ENSG00000100266, ENSG00000070159	2983	48	16881	1.88636	1	0.525713	23.5471
GOTERM_BP_DIRECT	GO:0006950~response to stress	19	0.546291	0.0156432	ENSG00000116717, ENSG00000162409, ENSG00000162600, ENSG00000104205, ENSG00000107643, ENSG00000146648, ENSG00000182165, ENSG00000270024, ENSG00000096384, ENSG00000143507, ENSG00000157106, ENSG00000114738, ENSG00000198648, ENSG00000077684, ENSG00000050748, ENSG00000106804, ENSG00000086232, ENSG00000162889, ENSG00000118515	2964	61	16792	1.76461	1	0.796835	26.4108
GOTERM_BP_DIRECT	GO:0072583~clathrin-mediated endocytosis	9	0.258769	0.0157128	ENSG00000148358, ENSG00000073921, ENSG00000137942, ENSG00000175416, ENSG00000186111, ENSG00000127946, ENSG00000006125, ENSG00000157107, ENSG00000198825	2964	20	16792	2.54939	1	0.793008	26.512
GOTERM_MF_DIRECT	GO:0030332~cyclin binding	9	0.258769	0.0158152	ENSG00000058091, ENSG00000065883, ENSG00000109670, ENSG00000036672, ENSG00000036257, ENSG00000103264, ENSG00000130997, ENSG00000135446, ENSG00000123374	2983	20	16881	2.54658	1	0.523498	23.9155
GOTERM_MF_DIRECT	GO:0031267~small GTPase binding	9	0.258769	0.0158152	ENSG00000132155, ENSG00000114757, ENSG00000154783, ENSG00000102302, ENSG00000127084, ENSG00000157764, ENSG00000180263, ENSG00000057608, ENSG00000167705	2983	20	16881	2.54658	1	0.523498	23.9155
GOTERM_MF_DIRECT	GO:0005545~1-phosphatidylinositol binding	9	0.258769	0.0158152	ENSG00000067715, ENSG00000105559, ENSG00000086300, ENSG00000073921, ENSG00000159023, ENSG00000157077, ENSG00000006747, ENSG00000065609, ENSG00000102189	2983	20	16881	2.54658	1	0.523498	23.9155
GOTERM_BP_DIRECT	GO:0032508~DNA duplex unwinding	15	0.431282	0.016069	ENSG00000128908, ENSG00000215301, ENSG00000104320, ENSG00000196419, ENSG00000258366, ENSG00000153922, ENSG00000135046, ENSG00000136492, ENSG00000079246, ENSG00000170004, ENSG00000197275, ENSG00000112249, ENSG00000113522, ENSG00000112118, ENSG00000128513	2964	44	16792	1.93136	1	0.795153	27.0275
GOTERM_MF_DIRECT	GO:0016301~kinase activity	57	1.63887	0.0161706	ENSG00000071242, ENSG00000175054, ENSG00000171094, ENSG00000188452, ENSG00000162409, ENSG00000078142, ENSG00000070808, ENSG00000198586, ENSG00000165912, ENSG00000173327, ENSG00000077044, ENSG00000081026, ENSG00000188906, ENSG00000147010, ENSG00000050748, ENSG00000101266, ENSG00000159322, ENSG00000118507, ENSG00000005249, ENSG00000134313, ENSG00000123374, ENSG00000165113, ENSG00000113716, ENSG0000…	2983	241	16881	1.33845	1	0.523101	24.3853
GOTERM_BP_DIRECT	GO:0048268~clathrin coat assembly	7	0.201265	0.0166382	ENSG00000113282, ENSG00000073921, ENSG00000127946, ENSG00000085832, ENSG00000065609, ENSG00000006125, ENSG00000157107	2964	13	16792	3.05056	1	0.801401	27.8442
GOTERM_BP_DIRECT	GO:0030010~establishment of cell polarity	10	0.287522	0.0168353	ENSG00000111962, ENSG00000067606, ENSG00000113645, ENSG00000075413, ENSG00000169398, ENSG00000164690, ENSG00000132694, ENSG00000164327, ENSG00000150054, ENSG00000166086	2964	24	16792	2.36055	1	0.800236	28.125
GOTERM_CC_DIRECT	GO:0016459~myosin complex	16	0.460035	0.0170561	ENSG00000078814, ENSG00000099331, ENSG00000128641, ENSG00000143375, ENSG00000066933, ENSG00000196535, ENSG00000041515, ENSG00000198336, ENSG00000167306, ENSG00000137474, ENSG00000174527, ENSG00000133392, ENSG00000136286, ENSG00000145555, ENSG00000071909, ENSG00000100345	3115	50	18224	1.87213	1	0.265626	23.813
GOTERM_BP_DIRECT	GO:0042769~DNA damage response, detection of DNA damage	13	0.373778	0.0171242	ENSG00000181991, ENSG00000119048, ENSG00000167986, ENSG00000106399, ENSG00000143476, ENSG00000133119, ENSG00000143799, ENSG00000035928, ENSG00000149948, ENSG00000070950, ENSG00000077514, ENSG00000061794, ENSG00000111445	2964	36	16792	2.04581	1	0.800845	28.5347
GOTERM_CC_DIRECT	GO:0005858~axonemal dynein complex	6	0.172513	0.0171403	ENSG00000183914, ENSG00000187775, ENSG00000171595, ENSG00000114841, ENSG00000118997, ENSG00000115423	3115	10	18224	3.51024	1	0.262752	23.9161
GOTERM_MF_DIRECT	GO:0001104~RNA polymerase II transcription cofactor activity	13	0.373778	0.0172681	ENSG00000108510, ENSG00000148297, ENSG00000156603, ENSG00000155846, ENSG00000054118, ENSG00000108590, ENSG00000123066, ENSG00000141026, ENSG00000152944, ENSG00000144893, ENSG00000124496, ENSG00000042429, ENSG00000067369	2983	36	16881	2.04355	1	0.53845	25.8186
GOTERM_BP_DIRECT	GO:0007411~axon guidance	40	1.15009	0.0172943	ENSG00000170759, ENSG00000154134, ENSG00000116147, ENSG00000115306, ENSG00000074047, ENSG00000214548, ENSG00000196569, ENSG00000133216, ENSG00000148704, ENSG00000145934, ENSG00000182578, ENSG00000164690, ENSG00000173898, ENSG00000196405, ENSG00000143590, ENSG00000092820, ENSG00000169855, ENSG00000063660, ENSG00000196470, ENSG00000214960, ENSG00000179242, ENSG00000168280, ENSG00000067141, ENSG0000…	2964	159	16792	1.42524	1	0.799213	28.7749
GOTERM_BP_DIRECT	GO:0007399~nervous system development	66	1.89764	0.0173485	ENSG00000114646, ENSG00000250120, ENSG00000066117, ENSG00000081189, ENSG00000108352, ENSG00000150672, ENSG00000131711, ENSG00000204970, ENSG00000131238, ENSG00000112425, ENSG00000166833, ENSG00000145819, ENSG00000249158, ENSG00000150938, ENSG00000166471, ENSG00000159263, ENSG00000116984, ENSG00000169855, ENSG00000204969, ENSG00000183691, ENSG00000157168, ENSG00000204965, ENSG00000204967, ENSG0000…	2964	287	16792	1.30283	1	0.795443	28.8513
GOTERM_CC_DIRECT	GO:0016604~nuclear body	12	0.345026	0.0175713	ENSG00000184402, ENSG00000121481, ENSG00000107175, ENSG00000169220, ENSG00000064393, ENSG00000141582, ENSG00000126804, ENSG00000160224, ENSG00000078902, ENSG00000005339, ENSG00000166233, ENSG00000164463	3115	33	18224	2.12742	1	0.264479	24.4419
GOTERM_CC_DIRECT	GO:0005789~endoplasmic reticulum membrane	172	4.94537	0.0176242	ENSG00000114646, ENSG00000123983, ENSG00000123179, ENSG00000159128, ENSG00000113319, ENSG00000075651, ENSG00000114771, ENSG00000168077, ENSG00000144746, ENSG00000172765, ENSG00000184743, ENSG00000054392, ENSG00000126777, ENSG00000086598, ENSG00000136770, ENSG00000104388, ENSG00000065615, ENSG00000151779, ENSG00000012232, ENSG00000149926, ENSG00000132563, ENSG00000124212, ENSG00000099203, ENSG0000…	3115	862	18224	1.16737	1	0.261317	24.5061
GOTERM_CC_DIRECT	GO:0034704~calcium channel complex	10	0.287522	0.0182817	ENSG00000165487, ENSG00000198838, ENSG00000107593, ENSG00000156026, ENSG00000113448, ENSG00000198626, ENSG00000051108, ENSG00000143933, ENSG00000151320, ENSG00000158683	3115	25	18224	2.34016	1	0.265858	25.301
GOTERM_BP_DIRECT	GO:0007067~mitotic nuclear division	58	1.66763	0.0186053	ENSG00000130779, ENSG00000161547, ENSG00000117724, ENSG00000169220, ENSG00000135913, ENSG00000108559, ENSG00000156831, ENSG00000182923, ENSG00000089053, ENSG00000156970, ENSG00000037474, ENSG00000166974, ENSG00000123374, ENSG00000185515, ENSG00000108055, ENSG00000154429, ENSG00000113812, ENSG00000101972, ENSG00000186871, ENSG00000147874, ENSG00000007168, ENSG00000114904, ENSG00000011426, ENSG0000…	2964	248	16792	1.32495	1	0.813304	30.6005
GOTERM_BP_DIRECT	GO:0042752~regulation of circadian rhythm	16	0.460035	0.0186501	ENSG00000253729, ENSG00000162409, ENSG00000164742, ENSG00000107643, ENSG00000132326, ENSG00000166167, ENSG00000054277, ENSG00000025434, ENSG00000186298, ENSG00000213639, ENSG00000134318, ENSG00000116560, ENSG00000050748, ENSG00000069696, ENSG00000121390, ENSG00000008405	2964	49	16792	1.8499	1	0.809542	30.6621
GOTERM_BP_DIRECT	GO:0016925~protein sumoylation	31	0.891317	0.0188662	ENSG00000002016, ENSG00000149503, ENSG00000108559, ENSG00000118007, ENSG00000155561, ENSG00000156831, ENSG00000113569, ENSG00000067369, ENSG00000058804, ENSG00000143799, ENSG00000115267, ENSG00000124789, ENSG00000177688, ENSG00000100395, ENSG00000163961, ENSG00000112200, ENSG00000033800, ENSG00000108055, ENSG00000141582, ENSG00000126883, ENSG00000101972, ENSG00000255150, ENSG00000168116, ENSG0000…	2964	117	16792	1.50107	1	0.808734	30.9585
GOTERM_CC_DIRECT	GO:0005905~clathrin-coated pit	17	0.488787	0.018873	ENSG00000007908, ENSG00000073921, ENSG00000147650, ENSG00000085832, ENSG00000065609, ENSG00000134262, ENSG00000100478, ENSG00000142192, ENSG00000118473, ENSG00000123384, ENSG00000079805, ENSG00000130147, ENSG00000070371, ENSG00000157107, ENSG00000130881, ENSG00000198825, ENSG00000099834	3115	55	18224	1.80831	1	0.269416	26.0091
GOTERM_BP_DIRECT	GO:1903753~negative regulation of p38MAPK cascade	4	0.115009	0.0190542	ENSG00000092820, ENSG00000075711, ENSG00000134242, ENSG00000120694	2964	4	16792	5.66532	1	0.807474	31.2153
GOTERM_BP_DIRECT	GO:2001013~epithelial cell proliferation involved in renal tubule morphogenesis	4	0.115009	0.0190542	ENSG00000139292, ENSG00000170873, ENSG00000205213, ENSG00000081189	2964	4	16792	5.66532	1	0.807474	31.2153
GOTERM_BP_DIRECT	GO:0010998~regulation of translational initiation by eIF2 alpha phosphorylation	4	0.115009	0.0190542	ENSG00000128829, ENSG00000172071, ENSG00000055332, ENSG00000086232	2964	4	16792	5.66532	1	0.807474	31.2153
GOTERM_MF_DIRECT	GO:0003712~transcription cofactor activity	21	0.603795	0.0190596	ENSG00000108510, ENSG00000157168, ENSG00000054118, ENSG00000120149, ENSG00000056487, ENSG00000182983, ENSG00000123609, ENSG00000261221, ENSG00000160224, ENSG00000005339, ENSG00000114166, ENSG00000042429, ENSG00000197157, ENSG00000140548, ENSG00000114126, ENSG00000144802, ENSG00000133639, ENSG00000164576, ENSG00000152104, ENSG00000134138, ENSG00000115368	2983	71	16881	1.67381	1	0.5662	28.1033
GOTERM_MF_DIRECT	GO:0004694~eukaryotic translation initiation factor 2alpha kinase activity	4	0.115009	0.0191144	ENSG00000128829, ENSG00000172071, ENSG00000055332, ENSG00000086232	2983	4	16881	5.65907	1	0.559298	28.1721
GOTERM_CC_DIRECT	GO:0046581~intercellular canaliculus	5	0.143761	0.0192372	ENSG00000073734, ENSG00000023839, ENSG00000197635, ENSG00000104067, ENSG00000005471	3115	7	18224	4.17886	1	0.270114	26.4422
GOTERM_CC_DIRECT	GO:0070187~telosome	5	0.143761	0.0192372	ENSG00000249961, ENSG00000132604, ENSG00000092330, ENSG00000102977, ENSG00000128513	3115	7	18224	4.17886	1	0.270114	26.4422
GOTERM_CC_DIRECT	GO:0016528~sarcoplasm	5	0.143761	0.0192372	ENSG00000148180, ENSG00000121769, ENSG00000047579, ENSG00000178209, ENSG00000152377	3115	7	18224	4.17886	1	0.270114	26.4422
GOTERM_CC_DIRECT	GO:0030426~growth cone	30	0.862565	0.0192954	ENSG00000100697, ENSG00000095397, ENSG00000198561, ENSG00000129116, ENSG00000188906, ENSG00000145934, ENSG00000254221, ENSG00000105443, ENSG00000143933, ENSG00000005884, ENSG00000066248, ENSG00000116903, ENSG00000117569, ENSG00000111229, ENSG00000152818, ENSG00000047579, ENSG00000058335, ENSG00000147955, ENSG00000003393, ENSG00000187672, ENSG00000162105, ENSG00000099250, ENSG00000007168, ENSG0000…	3115	116	18224	1.51303	1	0.267151	26.5112
GOTERM_BP_DIRECT	GO:0071481~cellular response to X-ray	6	0.172513	0.0195997	ENSG00000079246, ENSG00000069275, ENSG00000196419, ENSG00000149311, ENSG00000079805, ENSG00000067369	2964	10	16792	3.39919	1	0.812117	31.9555
GOTERM_BP_DIRECT	GO:0046621~negative regulation of organ growth	6	0.172513	0.0195997	ENSG00000151718, ENSG00000104375, ENSG00000047644, ENSG00000113645, ENSG00000169398, ENSG00000171862	2964	10	16792	3.39919	1	0.812117	31.9555
GOTERM_CC_DIRECT	GO:0016363~nuclear matrix	26	0.747556	0.0197584	ENSG00000119042, ENSG00000135828, ENSG00000049167, ENSG00000108055, ENSG00000090889, ENSG00000117724, ENSG00000067606, ENSG00000159267, ENSG00000095637, ENSG00000079134, ENSG00000133226, ENSG00000184575, ENSG00000162664, ENSG00000116560, ENSG00000153207, ENSG00000124788, ENSG00000127337, ENSG00000121390, ENSG00000163104, ENSG00000105127, ENSG00000113368, ENSG00000159788, ENSG00000015479, ENSG0000…	3115	97	18224	1.56815	1	0.269024	27.0578
GOTERM_BP_DIRECT	GO:0051893~regulation of focal adhesion assembly	8	0.230017	0.0198118	ENSG00000065613, ENSG00000173156, ENSG00000134318, ENSG00000074054, ENSG00000169398, ENSG00000127603, ENSG00000143951, ENSG00000184349	2964	17	16792	2.66603	1	0.811259	32.2413
GOTERM_MF_DIRECT	GO:0008574~ATP-dependent microtubule motor activity, plus-end-directed	8	0.230017	0.0199273	ENSG00000117245, ENSG00000170759, ENSG00000138160, ENSG00000090889, ENSG00000168280, ENSG00000089177, ENSG00000121621, ENSG00000131437	2983	17	16881	2.66309	1	0.566735	29.186
GOTERM_CC_DIRECT	GO:0005881~cytoplasmic microtubule	16	0.460035	0.0204463	ENSG00000130779, ENSG00000132938, ENSG00000074054, ENSG00000167553, ENSG00000144867, ENSG00000124074, ENSG00000101298, ENSG00000094631, ENSG00000141376, ENSG00000166250, ENSG00000075218, ENSG00000132563, ENSG00000151746, ENSG00000106665, ENSG00000141380, ENSG00000101871	3115	51	18224	1.83542	1	0.273421	27.8629
GOTERM_BP_DIRECT	GO:0048511~rhythmic process	17	0.488787	0.0210733	ENSG00000142178, ENSG00000253729, ENSG00000126012, ENSG00000162409, ENSG00000072803, ENSG00000107643, ENSG00000005339, ENSG00000114166, ENSG00000166167, ENSG00000134318, ENSG00000105662, ENSG00000116560, ENSG00000050748, ENSG00000101266, ENSG00000069696, ENSG00000121390, ENSG00000179111	2964	54	16792	1.78353	1	0.826404	33.9175
GOTERM_BP_DIRECT	GO:0048813~dendrite morphogenesis	13	0.373778	0.0213764	ENSG00000165704, ENSG00000134569, ENSG00000073921, ENSG00000070808, ENSG00000047579, ENSG00000078018, ENSG00000141837, ENSG00000142599, ENSG00000100320, ENSG00000068305, ENSG00000248905, ENSG00000066032, ENSG00000134313	2964	37	16792	1.99052	1	0.826766	34.3144
GOTERM_CC_DIRECT	GO:0031672~A band	7	0.201265	0.021399	ENSG00000077157, ENSG00000134571, ENSG00000198336, ENSG00000145362, ENSG00000174748, ENSG00000068024, ENSG00000114166	3115	14	18224	2.9252	1	0.280635	28.9642
GOTERM_CC_DIRECT	GO:0005774~vacuolar membrane	7	0.201265	0.021399	ENSG00000075785, ENSG00000105402, ENSG00000125814, ENSG00000087053, ENSG00000133812, ENSG00000178726, ENSG00000185883	3115	14	18224	2.9252	1	0.280635	28.9642
GOTERM_BP_DIRECT	GO:0072577~endothelial cell apoptotic process	5	0.143761	0.0215426	ENSG00000204217, ENSG00000197442, ENSG00000136848, ENSG00000169031, ENSG00000163349	2964	7	16792	4.04666	1	0.82517	34.531
GOTERM_BP_DIRECT	GO:0043983~histone H4-K12 acetylation	5	0.143761	0.0215426	ENSG00000136504, ENSG00000102221, ENSG00000077684, ENSG00000108773, ENSG00000043143	2964	7	16792	4.04666	1	0.82517	34.531
GOTERM_BP_DIRECT	GO:0031642~negative regulation of myelination	5	0.143761	0.0215426	ENSG00000172071, ENSG00000112367, ENSG00000171862, ENSG00000087053, ENSG00000146072	2964	7	16792	4.04666	1	0.82517	34.531
GOTERM_BP_DIRECT	GO:0043951~negative regulation of cAMP-mediated signaling	5	0.143761	0.0215426	ENSG00000102858, ENSG00000119048, ENSG00000099804, ENSG00000140577, ENSG00000116741	2964	7	16792	4.04666	1	0.82517	34.531
GOTERM_BP_DIRECT	GO:0060998~regulation of dendritic spine development	5	0.143761	0.0215426	ENSG00000162946, ENSG00000058404, ENSG00000146555, ENSG00000081189, ENSG00000107864	2964	7	16792	4.04666	1	0.82517	34.531
GOTERM_BP_DIRECT	GO:0051646~mitochondrion localization	5	0.143761	0.0215426	ENSG00000094631, ENSG00000116688, ENSG00000106009, ENSG00000214456, ENSG00000188906	2964	7	16792	4.04666	1	0.82517	34.531
GOTERM_MF_DIRECT	GO:0001786~phosphatidylserine binding	13	0.373778	0.0215519	ENSG00000067715, ENSG00000021762, ENSG00000140545, ENSG00000189403, ENSG00000137801, ENSG00000091039, ENSG00000144645, ENSG00000006747, ENSG00000170743, ENSG00000187091, ENSG00000143412, ENSG00000167851, ENSG00000157107	2983	37	16881	1.98832	1	0.587896	31.1718
GOTERM_MF_DIRECT	GO:1990247~N6-methyladenosine-containing RNA binding	5	0.143761	0.0216267	ENSG00000149658, ENSG00000122566, ENSG00000047188, ENSG00000198492, ENSG00000092199	2983	7	16881	4.04219	1	0.58165	31.262
GOTERM_MF_DIRECT	GO:0046872~metal ion binding	400	11.5009	0.0217281	ENSG00000111335, ENSG00000169946, ENSG00000164330, ENSG00000113448, ENSG00000130635, ENSG00000110076, ENSG00000136492, ENSG00000170485, ENSG00000106052, ENSG00000118495, ENSG00000169131, ENSG00000171132, ENSG00000204370, ENSG00000139626, ENSG00000198722, ENSG00000139629, ENSG00000141837, ENSG00000196152, ENSG00000170604, ENSG00000186298, ENSG00000067082, ENSG00000138231, ENSG00000171435, ENSG0000…	2983	2069	16881	1.09407	1	0.576014	31.384
GOTERM_CC_DIRECT	GO:0005884~actin filament	19	0.546291	0.0219702	ENSG00000148935, ENSG00000092820, ENSG00000143549, ENSG00000128641, ENSG00000095397, ENSG00000099331, ENSG00000197122, ENSG00000155816, ENSG00000129116, ENSG00000106078, ENSG00000102024, ENSG00000122574, ENSG00000077549, ENSG00000130055, ENSG00000079999, ENSG00000140416, ENSG00000248905, ENSG00000140575, ENSG00000115935	3115	65	18224	1.71012	1	0.283392	29.6168
GOTERM_MF_DIRECT	GO:0003684~damaged DNA binding	19	0.546291	0.0219763	ENSG00000116062, ENSG00000051341, ENSG00000189403, ENSG00000113318, ENSG00000170734, ENSG00000104320, ENSG00000196419, ENSG00000057468, ENSG00000005339, ENSG00000175595, ENSG00000106399, ENSG00000167986, ENSG00000012048, ENSG00000079246, ENSG00000186280, ENSG00000221829, ENSG00000070950, ENSG00000198924, ENSG00000118655	2983	63	16881	1.7067	1	0.57299	31.6819
GOTERM_CC_DIRECT	GO:0016529~sarcoplasmic reticulum	12	0.345026	0.0220645	ENSG00000029534, ENSG00000108551, ENSG00000174437, ENSG00000198838, ENSG00000137801, ENSG00000072952, ENSG00000096433, ENSG00000198626, ENSG00000150995, ENSG00000186439, ENSG00000151320, ENSG00000054654	3115	34	18224	2.06485	1	0.280898	29.724
GOTERM_CC_DIRECT	GO:0033017~sarcoplasmic reticulum membrane	12	0.345026	0.0220645	ENSG00000123104, ENSG00000104936, ENSG00000072954, ENSG00000174437, ENSG00000198838, ENSG00000058404, ENSG00000198626, ENSG00000198929, ENSG00000148660, ENSG00000186439, ENSG00000110108, ENSG00000054654	3115	34	18224	2.06485	1	0.280898	29.724
GOTERM_BP_DIRECT	GO:0034198~cellular response to amino acid starvation	10	0.287522	0.0222797	ENSG00000128829, ENSG00000172071, ENSG00000085415, ENSG00000112977, ENSG00000154059, ENSG00000103148, ENSG00000055332, ENSG00000103091, ENSG00000116954, ENSG00000127580	2964	25	16792	2.26613	1	0.831557	35.4836
GOTERM_BP_DIRECT	GO:0000375~RNA splicing, via transesterification reactions	10	0.287522	0.0222797	ENSG00000138231, ENSG00000174243, ENSG00000164609, ENSG00000174231, ENSG00000124383, ENSG00000115524, ENSG00000133226, ENSG00000141759, ENSG00000123154, ENSG00000136527	2964	25	16792	2.26613	1	0.831557	35.4836
GOTERM_BP_DIRECT	GO:0009311~oligosaccharide metabolic process	10	0.287522	0.0222797	ENSG00000073849, ENSG00000175229, ENSG00000008513, ENSG00000126091, ENSG00000102393, ENSG00000115275, ENSG00000184005, ENSG00000148488, ENSG00000115525, ENSG00000113532	2964	25	16792	2.26613	1	0.831557	35.4836
GOTERM_BP_DIRECT	GO:0051865~protein autoubiquitination	16	0.460035	0.0224136	ENSG00000185345, ENSG00000077152, ENSG00000049167, ENSG00000110315, ENSG00000198060, ENSG00000138942, ENSG00000119048, ENSG00000173821, ENSG00000080802, ENSG00000175104, ENSG00000131508, ENSG00000012048, ENSG00000198373, ENSG00000163743, ENSG00000082996, ENSG00000070950	2964	50	16792	1.8129	1	0.829548	35.6553
GOTERM_BP_DIRECT	GO:0048013~ephrin receptor signaling pathway	24	0.690052	0.022904	ENSG00000066248, ENSG00000179295, ENSG00000158092, ENSG00000138071, ENSG00000111229, ENSG00000241685, ENSG00000197122, ENSG00000149269, ENSG00000006125, ENSG00000133216, ENSG00000160145, ENSG00000100985, ENSG00000108947, ENSG00000160293, ENSG00000134318, ENSG00000106123, ENSG00000169398, ENSG00000141380, ENSG00000214944, ENSG00000167193, ENSG00000156299, ENSG00000137845, ENSG00000184349, ENSG0000…	2964	86	16792	1.58102	1	0.832346	36.2801
GOTERM_CC_DIRECT	GO:0000151~ubiquitin ligase complex	28	0.80506	0.0233424	ENSG00000185345, ENSG00000072803, ENSG00000166233, ENSG00000177479, ENSG00000042429, ENSG00000131508, ENSG00000244687, ENSG00000198373, ENSG00000127452, ENSG00000163743, ENSG00000108590, ENSG00000141665, ENSG00000112146, ENSG00000024048, ENSG00000011275, ENSG00000144357, ENSG00000163961, ENSG00000185515, ENSG00000138081, ENSG00000123124, ENSG00000111530, ENSG00000012048, ENSG00000048140, ENSG0000…	3115	108	18224	1.51677	1	0.291084	31.1619
GOTERM_CC_DIRECT	GO:0097060~synaptic membrane	8	0.230017	0.0234144	ENSG00000157680, ENSG00000005884, ENSG00000115286, ENSG00000159082, ENSG00000134569, ENSG00000102359, ENSG00000109472, ENSG00000087053	3115	18	18224	2.60018	1	0.288345	31.2421
GOTERM_BP_DIRECT	GO:0070588~calcium ion transmembrane transport	31	0.891317	0.023637	ENSG00000119121, ENSG00000138448, ENSG00000183023, ENSG00000165125, ENSG00000069018, ENSG00000110881, ENSG00000184014, ENSG00000107130, ENSG00000158683, ENSG00000186642, ENSG00000007402, ENSG00000144935, ENSG00000118160, ENSG00000092439, ENSG00000109689, ENSG00000058668, ENSG00000183454, ENSG00000166473, ENSG00000150625, ENSG00000175938, ENSG00000148339, ENSG00000198838, ENSG00000174437, ENSG0000…	2964	119	16792	1.47584	1	0.838127	37.2036
GOTERM_BP_DIRECT	GO:0050885~neuromuscular process controlling balance	15	0.431282	0.0237652	ENSG00000104320, ENSG00000116147, ENSG00000161681, ENSG00000049860, ENSG00000157087, ENSG00000141837, ENSG00000078328, ENSG00000159842, ENSG00000007168, ENSG00000142192, ENSG00000154118, ENSG00000100320, ENSG00000186716, ENSG00000171735, ENSG00000148826	2964	46	16792	1.84739	1	0.836117	37.3637
GOTERM_BP_DIRECT	GO:0006464~cellular protein modification process	28	0.80506	0.0240702	ENSG00000114999, ENSG00000008513, ENSG00000144744, ENSG00000159267, ENSG00000078061, ENSG00000175806, ENSG00000086475, ENSG00000109472, ENSG00000131508, ENSG00000118705, ENSG00000198373, ENSG00000099804, ENSG00000197548, ENSG00000074319, ENSG00000151292, ENSG00000104774, ENSG00000167196, ENSG00000113532, ENSG00000100564, ENSG00000253729, ENSG00000138081, ENSG00000175764, ENSG00000163902, ENSG0000…	2964	105	16792	1.51075	1	0.83635	37.7432
GOTERM_CC_DIRECT	GO:0030018~Z disc	30	0.862565	0.0240779	ENSG00000183023, ENSG00000154358, ENSG00000198929, ENSG00000149269, ENSG00000168036, ENSG00000129116, ENSG00000136717, ENSG00000077549, ENSG00000138347, ENSG00000029534, ENSG00000188677, ENSG00000164591, ENSG00000171992, ENSG00000058668, ENSG00000167196, ENSG00000162614, ENSG00000077157, ENSG00000115641, ENSG00000198838, ENSG00000151067, ENSG00000145362, ENSG00000151914, ENSG00000068024, ENSG0000…	3115	118	18224	1.48739	1	0.291773	31.9769
GOTERM_BP_DIRECT	GO:0042384~cilium assembly	32	0.920069	0.0242777	ENSG00000116127, ENSG00000171595, ENSG00000086300, ENSG00000079335, ENSG00000110274, ENSG00000186889, ENSG00000138071, ENSG00000205084, ENSG00000159720, ENSG00000187240, ENSG00000122507, ENSG00000139323, ENSG00000099204, ENSG00000137942, ENSG00000133393, ENSG00000143951, ENSG00000198707, ENSG00000124839, ENSG00000118965, ENSG00000170927, ENSG00000131437, ENSG00000121289, ENSG00000105948, ENSG0000…	2964	124	16792	1.46202	1	0.835376	38.0002
GOTERM_CC_DIRECT	GO:0045111~intermediate filament cytoskeleton	16	0.460035	0.0243224	ENSG00000159753, ENSG00000167880, ENSG00000151914, ENSG00000101972, ENSG00000054654, ENSG00000040531, ENSG00000068745, ENSG00000141376, ENSG00000106031, ENSG00000170004, ENSG00000121766, ENSG00000178209, ENSG00000198961, ENSG00000131095, ENSG00000144824, ENSG00000156261	3115	52	18224	1.80012	1	0.290857	32.2459
GOTERM_BP_DIRECT	GO:0000380~alternative mRNA splicing, via spliceosome	7	0.201265	0.0248442	ENSG00000164609, ENSG00000116560, ENSG00000065883, ENSG00000004487, ENSG00000174891, ENSG00000061936, ENSG00000101489	2964	14	16792	2.83266	1	0.838782	38.6967
GOTERM_BP_DIRECT	GO:0010738~regulation of protein kinase A signaling	7	0.201265	0.0248442	ENSG00000153820, ENSG00000112541, ENSG00000118507, ENSG00000198961, ENSG00000121057, ENSG00000151320, ENSG00000188906	2964	14	16792	2.83266	1	0.838782	38.6967
GOTERM_MF_DIRECT	GO:0035326~enhancer binding	7	0.201265	0.0249719	ENSG00000153187, ENSG00000106546, ENSG00000138795, ENSG00000163659, ENSG00000166949, ENSG00000108557, ENSG00000125398	2983	14	16881	2.82953	1	0.613181	35.1823
GOTERM_MF_DIRECT	GO:0004438~phosphatidylinositol-3-phosphatase activity	7	0.201265	0.0249719	ENSG00000159082, ENSG00000112367, ENSG00000108389, ENSG00000100330, ENSG00000078269, ENSG00000171862, ENSG00000087053	2983	14	16881	2.82953	1	0.613181	35.1823
GOTERM_MF_DIRECT	GO:0034236~protein kinase A catalytic subunit binding	7	0.201265	0.0249719	ENSG00000092820, ENSG00000188191, ENSG00000053918, ENSG00000198626, ENSG00000198961, ENSG00000005249, ENSG00000125398	2983	14	16881	2.82953	1	0.613181	35.1823
GOTERM_BP_DIRECT	GO:0032481~positive regulation of type I interferon production	16	0.460035	0.0267203	ENSG00000177700, ENSG00000253729, ENSG00000196419, ENSG00000124831, ENSG00000134242, ENSG00000005339, ENSG00000168036, ENSG00000079246, ENSG00000100413, ENSG00000100142, ENSG00000183258, ENSG00000172936, ENSG00000183735, ENSG00000013503, ENSG00000185507, ENSG00000124256	2964	51	16792	1.77735	1	0.856561	40.9504
GOTERM_CC_DIRECT	GO:0033162~melanosome membrane	6	0.172513	0.027067	ENSG00000075785, ENSG00000164175, ENSG00000101850, ENSG00000080166, ENSG00000047579, ENSG00000104044	3115	11	18224	3.19113	1	0.314612	35.1971
GOTERM_CC_DIRECT	GO:0016442~RISC complex	6	0.172513	0.027067	ENSG00000126070, ENSG00000144791, ENSG00000151247, ENSG00000100697, ENSG00000172795, ENSG00000197157	3115	11	18224	3.19113	1	0.314612	35.1971
GOTERM_CC_DIRECT	GO:1904115~axon cytoplasm	12	0.345026	0.027344	ENSG00000007168, ENSG00000090889, ENSG00000188428, ENSG00000177879, ENSG00000099901, ENSG00000070718, ENSG00000047579, ENSG00000185009, ENSG00000198836, ENSG00000080371, ENSG00000131437, ENSG00000132842	3115	35	18224	2.00585	1	0.313763	35.4882
GOTERM_BP_DIRECT	GO:0001837~epithelial to mesenchymal transition	12	0.345026	0.0274912	ENSG00000168214, ENSG00000069702, ENSG00000138795, ENSG00000183691, ENSG00000085741, ENSG00000169756, ENSG00000149948, ENSG00000044090, ENSG00000168036, ENSG00000125398, ENSG00000137273, ENSG00000101447	2964	34	16792	1.99952	1	0.861334	41.8535
GOTERM_CC_DIRECT	GO:0005741~mitochondrial outer membrane	36	1.03508	0.0275586	ENSG00000115657, ENSG00000215301, ENSG00000123983, ENSG00000132155, ENSG00000198060, ENSG00000076555, ENSG00000130707, ENSG00000164398, ENSG00000129003, ENSG00000188906, ENSG00000171791, ENSG00000110497, ENSG00000198836, ENSG00000196683, ENSG00000133104, ENSG00000030110, ENSG00000116688, ENSG00000135631, ENSG00000006530, ENSG00000103018, ENSG00000152661, ENSG00000138942, ENSG00000088888, ENSG0000…	3115	149	18224	1.41352	1	0.312346	35.7129
GOTERM_BP_DIRECT	GO:0030705~cytoskeleton-dependent intracellular transport	8	0.230017	0.027587	ENSG00000137177, ENSG00000196230, ENSG00000170759, ENSG00000159433, ENSG00000168280, ENSG00000089177, ENSG00000167553, ENSG00000145555	2964	18	16792	2.51792	1	0.85916	41.9647
GOTERM_BP_DIRECT	GO:1903861~positive regulation of dendrite extension	8	0.230017	0.027587	ENSG00000067715, ENSG00000103528, ENSG00000049759, ENSG00000185345, ENSG00000176406, ENSG00000079841, ENSG00000198742, ENSG00000143858	2964	18	16792	2.51792	1	0.85916	41.9647
GOTERM_MF_DIRECT	GO:0043274~phospholipase binding	8	0.230017	0.0277426	ENSG00000007168, ENSG00000185345, ENSG00000179295, ENSG00000007908, ENSG00000067606, ENSG00000153246, ENSG00000113368, ENSG00000143933	2983	18	16881	2.51514	1	0.64539	38.2689
GOTERM_CC_DIRECT	GO:0042734~presynaptic membrane	18	0.517539	0.0279974	ENSG00000149403, ENSG00000070808, ENSG00000073921, ENSG00000102003, ENSG00000204681, ENSG00000110076, ENSG00000119522, ENSG00000155252, ENSG00000177301, ENSG00000067715, ENSG00000101298, ENSG00000187672, ENSG00000186642, ENSG00000156642, ENSG00000176406, ENSG00000179603, ENSG00000079841, ENSG00000183454	3115	62	18224	1.6985	1	0.313061	36.17
GOTERM_BP_DIRECT	GO:0006396~RNA processing	26	0.747556	0.0283581	ENSG00000005100, ENSG00000064607, ENSG00000100697, ENSG00000067248, ENSG00000100201, ENSG00000171861, ENSG00000130332, ENSG00000153187, ENSG00000150990, ENSG00000124788, ENSG00000163660, ENSG00000124383, ENSG00000160710, ENSG00000101138, ENSG00000047188, ENSG00000004534, ENSG00000111880, ENSG00000099899, ENSG00000079134, ENSG00000151746, ENSG00000065457, ENSG00000123064, ENSG00000157110, ENSG0000…	2964	97	16792	1.51854	1	0.863724	42.8534
GOTERM_BP_DIRECT	GO:0006362~transcription elongation from RNA polymerase I promoter	11	0.316274	0.0283813	ENSG00000177700, ENSG00000225830, ENSG00000068654, ENSG00000020426, ENSG00000066379, ENSG00000100142, ENSG00000108312, ENSG00000112592, ENSG00000104884, ENSG00000125630, ENSG00000137054	2964	30	16792	2.07728	1	0.860899	42.8799
GOTERM_BP_DIRECT	GO:0055072~iron ion homeostasis	11	0.316274	0.0283813	ENSG00000144040, ENSG00000163975, ENSG00000156398, ENSG00000103415, ENSG00000147454, ENSG00000073921, ENSG00000067141, ENSG00000087086, ENSG00000086232, ENSG00000164039, ENSG00000116016	2964	30	16792	2.07728	1	0.860899	42.8799
GOTERM_BP_DIRECT	GO:0048706~embryonic skeletal system development	11	0.316274	0.0283813	ENSG00000099139, ENSG00000197757, ENSG00000177030, ENSG00000169762, ENSG00000183691, ENSG00000085741, ENSG00000196562, ENSG00000120549, ENSG00000164690, ENSG00000011258, ENSG00000172789	2964	30	16792	2.07728	1	0.860899	42.8799
GOTERM_BP_DIRECT	GO:0070936~protein K48-linked ubiquitination	15	0.431282	0.0285094	ENSG00000070423, ENSG00000185345, ENSG00000077152, ENSG00000186187, ENSG00000085382, ENSG00000119048, ENSG00000182670, ENSG00000177479, ENSG00000131508, ENSG00000186591, ENSG00000049759, ENSG00000099804, ENSG00000170035, ENSG00000011275, ENSG00000146021	2964	47	16792	1.80808	1	0.859116	43.0262
GOTERM_BP_DIRECT	GO:0031532~actin cytoskeleton reorganization	15	0.431282	0.0285094	ENSG00000164877, ENSG00000092820, ENSG00000154310, ENSG00000067606, ENSG00000047579, ENSG00000164327, ENSG00000149269, ENSG00000135046, ENSG00000198752, ENSG00000188677, ENSG00000171219, ENSG00000143776, ENSG00000112137, ENSG00000169604, ENSG00000100345	2964	47	16792	1.80808	1	0.859116	43.0262
GOTERM_BP_DIRECT	GO:0007155~cell adhesion	98	2.81771	0.0285286	ENSG00000138448, ENSG00000101337, ENSG00000007908, ENSG00000130635, ENSG00000182871, ENSG00000102181, ENSG00000008277, ENSG00000050820, ENSG00000151276, ENSG00000091136, ENSG00000169855, ENSG00000171132, ENSG00000139626, ENSG00000179242, ENSG00000126259, ENSG00000143878, ENSG00000167851, ENSG00000138061, ENSG00000078098, ENSG00000115963, ENSG00000143153, ENSG00000154229, ENSG00000183230, ENSG0000…	2964	459	16792	1.20959	1	0.856273	43.0481
GOTERM_BP_DIRECT	GO:0030335~positive regulation of cell migration	44	1.26509	0.0286179	ENSG00000138795, ENSG00000138448, ENSG00000085741, ENSG00000166949, ENSG00000113721, ENSG00000197461, ENSG00000170381, ENSG00000182871, ENSG00000146648, ENSG00000149269, ENSG00000060339, ENSG00000145431, ENSG00000173156, ENSG00000100311, ENSG00000107175, ENSG00000070061, ENSG00000137801, ENSG00000170961, ENSG00000008294, ENSG00000182578, ENSG00000184371, ENSG00000112245, ENSG00000180921, ENSG0000…	2964	184	16792	1.35475	1	0.854136	43.1499
GOTERM_CC_DIRECT	GO:0000776~kinetochore	22	0.632547	0.0289632	ENSG00000130779, ENSG00000138778, ENSG00000166295, ENSG00000117724, ENSG00000169679, ENSG00000074054, ENSG00000072864, ENSG00000149503, ENSG00000079616, ENSG00000174442, ENSG00000114166, ENSG00000184402, ENSG00000204843, ENSG00000165169, ENSG00000085415, ENSG00000007168, ENSG00000163811, ENSG00000156970, ENSG00000158560, ENSG00000082898, ENSG00000121621, ENSG00000121101	3115	81	18224	1.589	1	0.318602	37.1654
GOTERM_BP_DIRECT	GO:0030334~regulation of cell migration	21	0.603795	0.0290788	ENSG00000135905, ENSG00000221866, ENSG00000162614, ENSG00000162601, ENSG00000085382, ENSG00000104205, ENSG00000158092, ENSG00000129474, ENSG00000143878, ENSG00000196569, ENSG00000053747, ENSG00000270024, ENSG00000076356, ENSG00000065613, ENSG00000182957, ENSG00000184916, ENSG00000101680, ENSG00000112769, ENSG00000135919, ENSG00000101384, ENSG00000118515	2964	74	16792	1.60773	1	0.855681	43.6722
GOTERM_BP_DIRECT	GO:0006283~transcription-coupled nucleotide-excision repair	21	0.603795	0.0290788	ENSG00000177700, ENSG00000225830, ENSG00000020426, ENSG00000144231, ENSG00000049167, ENSG00000110107, ENSG00000005156, ENSG00000175595, ENSG00000105486, ENSG00000106399, ENSG00000167986, ENSG00000187735, ENSG00000133119, ENSG00000198612, ENSG00000047315, ENSG00000100142, ENSG00000035928, ENSG00000077514, ENSG00000111445, ENSG00000104884, ENSG00000021776	2964	74	16792	1.60773	1	0.855681	43.6722
GOTERM_CC_DIRECT	GO:0010008~endosome membrane	43	1.23634	0.0292943	ENSG00000115657, ENSG00000128641, ENSG00000147614, ENSG00000146648, ENSG00000123154, ENSG00000138246, ENSG00000173163, ENSG00000159720, ENSG00000075785, ENSG00000131374, ENSG00000090487, ENSG00000173156, ENSG00000122958, ENSG00000103043, ENSG00000172936, ENSG00000135404, ENSG00000109270, ENSG00000103365, ENSG00000074319, ENSG00000136933, ENSG00000169604, ENSG00000185896, ENSG00000117758, ENSG0000…	3115	185	18224	1.35982	1	0.318245	37.5032
GOTERM_BP_DIRECT	GO:0000082~G1/S transition of mitotic cell cycle	27	0.776308	0.0293503	ENSG00000164815, ENSG00000020426, ENSG00000033800, ENSG00000070808, ENSG00000103342, ENSG00000135913, ENSG00000036257, ENSG00000060982, ENSG00000085840, ENSG00000148660, ENSG00000176390, ENSG00000166266, ENSG00000183484, ENSG00000106399, ENSG00000116574, ENSG00000115947, ENSG00000151247, ENSG00000108094, ENSG00000099901, ENSG00000099804, ENSG00000146143, ENSG00000145632, ENSG00000112118, ENSG0000…	2964	102	16792	1.49964	1	0.85536	43.9778
GOTERM_BP_DIRECT	GO:1903779~regulation of cardiac conduction	17	0.488787	0.0294227	ENSG00000174437, ENSG00000198838, ENSG00000018625, ENSG00000183023, ENSG00000157087, ENSG00000266964, ENSG00000150201, ENSG00000186439, ENSG00000123104, ENSG00000104936, ENSG00000144935, ENSG00000096433, ENSG00000198626, ENSG00000118160, ENSG00000143153, ENSG00000150995, ENSG00000058668	2964	56	16792	1.71983	1	0.853122	44.059
GOTERM_CC_DIRECT	GO:0016323~basolateral plasma membrane	42	1.20759	0.0294894	ENSG00000139200, ENSG00000146648, ENSG00000150672, ENSG00000168036, ENSG00000103222, ENSG00000135046, ENSG00000170615, ENSG00000135525, ENSG00000092068, ENSG00000029534, ENSG00000140519, ENSG00000100311, ENSG00000148842, ENSG00000089057, ENSG00000118160, ENSG00000058668, ENSG00000173402, ENSG00000066032, ENSG00000104067, ENSG00000092820, ENSG00000124839, ENSG00000005884, ENSG00000182718, ENSG0000…	3115	180	18224	1.36509	1	0.316681	37.7015
GOTERM_BP_DIRECT	GO:0006888~ER to Golgi vesicle-mediated transport	39	1.12133	0.0300535	ENSG00000185010, ENSG00000119787, ENSG00000105402, ENSG00000151532, ENSG00000115306, ENSG00000101199, ENSG00000185825, ENSG00000149428, ENSG00000184743, ENSG00000086598, ENSG00000104388, ENSG00000187240, ENSG00000204843, ENSG00000101558, ENSG00000138802, ENSG00000029534, ENSG00000135720, ENSG00000109861, ENSG00000158560, ENSG00000173898, ENSG00000106636, ENSG00000198734, ENSG00000196352, ENSG0000…	2964	160	16792	1.38092	1	0.856254	44.7619
GOTERM_MF_DIRECT	GO:0008270~zinc ion binding	232	6.6705	0.0302558	ENSG00000161642, ENSG00000071243, ENSG00000169946, ENSG00000111335, ENSG00000102385, ENSG00000141448, ENSG00000166436, ENSG00000050405, ENSG00000080802, ENSG00000185015, ENSG00000109118, ENSG00000167705, ENSG00000166439, ENSG00000136878, ENSG00000104219, ENSG00000099204, ENSG00000138101, ENSG00000198919, ENSG00000056558, ENSG00000009954, ENSG00000152818, ENSG00000182670, ENSG00000136155, ENSG0000…	2983	1169	16881	1.1231	1	0.670819	40.9484
GOTERM_MF_DIRECT	GO:0046332~SMAD binding	14	0.40253	0.0305809	ENSG00000187391, ENSG00000163513, ENSG00000138696, ENSG00000064393, ENSG00000107779, ENSG00000205339, ENSG00000142611, ENSG00000136603, ENSG00000168036, ENSG00000069702, ENSG00000188779, ENSG00000149948, ENSG00000068305, ENSG00000164692	2983	43	16881	1.84249	1	0.668076	41.287
GOTERM_CC_DIRECT	GO:0031011~Ino80 complex	7	0.201265	0.0306136	ENSG00000128908, ENSG00000105619, ENSG00000101442, ENSG00000115274, ENSG00000113812, ENSG00000136518, ENSG00000116750	3115	15	18224	2.73019	1	0.323345	38.8327
GOTERM_BP_DIRECT	GO:0048016~inositol phosphate-mediated signaling	6	0.172513	0.0307935	ENSG00000138193, ENSG00000123104, ENSG00000196639, ENSG00000096433, ENSG00000150995, ENSG00000068383	2964	11	16792	3.09017	1	0.860255	45.5759
GOTERM_BP_DIRECT	GO:0035195~gene silencing by miRNA	6	0.172513	0.0307935	ENSG00000144791, ENSG00000090905, ENSG00000078687, ENSG00000129474, ENSG00000125107, ENSG00000113300	2964	11	16792	3.09017	1	0.860255	45.5759
GOTERM_BP_DIRECT	GO:0098911~regulation of ventricular cardiac muscle cell action potential	6	0.172513	0.0307935	ENSG00000183230, ENSG00000151067, ENSG00000046604, ENSG00000198626, ENSG00000096696, ENSG00000075711	2964	11	16792	3.09017	1	0.860255	45.5759
GOTERM_MF_DIRECT	GO:0015278~calcium-release channel activity	6	0.172513	0.0309303	ENSG00000154118, ENSG00000198838, ENSG00000185989, ENSG00000096433, ENSG00000198626, ENSG00000150995	2983	11	16881	3.08676	1	0.665704	41.6487
GOTERM_CC_DIRECT	GO:0000123~histone acetyltransferase complex	9	0.258769	0.0314827	ENSG00000136504, ENSG00000102221, ENSG00000077684, ENSG00000070061, ENSG00000114982, ENSG00000005339, ENSG00000172534, ENSG00000043143, ENSG00000144445	3115	23	18224	2.28929	1	0.327599	39.6939
GOTERM_BP_DIRECT	GO:0034220~ion transmembrane transport	49	1.40886	0.0315054	ENSG00000256394, ENSG00000144040, ENSG00000132155, ENSG00000149403, ENSG00000156398, ENSG00000108684, ENSG00000110881, ENSG00000147614, ENSG00000266964, ENSG00000197043, ENSG00000150201, ENSG00000186439, ENSG00000159720, ENSG00000135124, ENSG00000166736, ENSG00000270024, ENSG00000167614, ENSG00000127249, ENSG00000182771, ENSG00000133958, ENSG00000047249, ENSG00000058668, ENSG00000143933, ENSG0000…	2964	210	16792	1.32191	1	0.863826	46.3482
GOTERM_CC_DIRECT	GO:0001891~phagocytic cup	8	0.230017	0.0317338	ENSG00000237693, ENSG00000079805, ENSG00000158985, ENSG00000186111, ENSG00000125733, ENSG00000132718, ENSG00000136286, ENSG00000135046	3115	19	18224	2.46333	1	0.32648	39.9406
GOTERM_MF_DIRECT	GO:0005262~calcium channel activity	20	0.575043	0.0318171	ENSG00000119121, ENSG00000167535, ENSG00000107593, ENSG00000074621, ENSG00000165125, ENSG00000069018, ENSG00000184014, ENSG00000166266, ENSG00000141837, ENSG00000158683, ENSG00000170456, ENSG00000186642, ENSG00000144935, ENSG00000156026, ENSG00000096433, ENSG00000198626, ENSG00000092439, ENSG00000183454, ENSG00000166473, ENSG00000150625	2983	70	16881	1.61688	1	0.66974	42.5575
GOTERM_CC_DIRECT	GO:0045202~synapse	42	1.20759	0.0320181	ENSG00000104133, ENSG00000091129, ENSG00000116675, ENSG00000170579, ENSG00000055163, ENSG00000101199, ENSG00000110881, ENSG00000020577, ENSG00000146648, ENSG00000134769, ENSG00000164318, ENSG00000172137, ENSG00000054356, ENSG00000157680, ENSG00000147010, ENSG00000101557, ENSG00000142192, ENSG00000145934, ENSG00000157152, ENSG00000112041, ENSG00000107864, ENSG00000138101, ENSG00000133104, ENSG0000…	3115	181	18224	1.35755	1	0.325667	40.2189
GOTERM_BP_DIRECT	GO:0007626~locomotory behavior	23	0.6613	0.0321358	ENSG00000107736, ENSG00000165704, ENSG00000161642, ENSG00000112367, ENSG00000152092, ENSG00000157168, ENSG00000244405, ENSG00000049860, ENSG00000157087, ENSG00000171862, ENSG00000003393, ENSG00000115808, ENSG00000165240, ENSG00000143995, ENSG00000142192, ENSG00000166833, ENSG00000080644, ENSG00000167191, ENSG00000154122, ENSG00000197969, ENSG00000112320, ENSG00000087258, ENSG00000162928	2964	84	16792	1.55122	1	0.86655	47.0234
GOTERM_BP_DIRECT	GO:0007223~Wnt signaling pathway, calcium modulating pathway	13	0.373778	0.0321426	ENSG00000126070, ENSG00000138795, ENSG00000085741, ENSG00000070808, ENSG00000090905, ENSG00000078687, ENSG00000163251, ENSG00000148737, ENSG00000100354, ENSG00000087258, ENSG00000168036, ENSG00000186469, ENSG00000143933	2964	39	16792	1.88844	1	0.863921	47.0307
GOTERM_CC_DIRECT	GO:0031901~early endosome membrane	29	0.833813	0.0327185	ENSG00000116729, ENSG00000177182, ENSG00000157077, ENSG00000168675, ENSG00000146648, ENSG00000138246, ENSG00000102189, ENSG00000087053, ENSG00000114520, ENSG00000135046, ENSG00000155252, ENSG00000111540, ENSG00000103043, ENSG00000089177, ENSG00000137261, ENSG00000140600, ENSG00000135631, ENSG00000112367, ENSG00000108774, ENSG00000054793, ENSG00000143376, ENSG00000085832, ENSG00000108389, ENSG0000…	3115	116	18224	1.4626	1	0.328339	40.8991
GOTERM_BP_DIRECT	GO:0043488~regulation of mRNA stability	27	0.776308	0.0328743	ENSG00000020577, ENSG00000129084, ENSG00000068878, ENSG00000198492, ENSG00000162889, ENSG00000134644, ENSG00000125818, ENSG00000066044, ENSG00000135828, ENSG00000055917, ENSG00000172795, ENSG00000126883, ENSG00000083312, ENSG00000126067, ENSG00000140694, ENSG00000108344, ENSG00000159377, ENSG00000185627, ENSG00000128016, ENSG00000106588, ENSG00000082898, ENSG00000173692, ENSG00000107371, ENSG0000…	2964	103	16792	1.48508	1	0.867435	47.8041
GOTERM_CC_DIRECT	GO:0030659~cytoplasmic vesicle membrane	31	0.891317	0.0330644	ENSG00000130779, ENSG00000159128, ENSG00000177879, ENSG00000155816, ENSG00000135046, ENSG00000147010, ENSG00000164506, ENSG00000167306, ENSG00000110025, ENSG00000167191, ENSG00000070718, ENSG00000106636, ENSG00000154978, ENSG00000080371, ENSG00000107863, ENSG00000138119, ENSG00000100280, ENSG00000185009, ENSG00000105186, ENSG00000006007, ENSG00000072958, ENSG00000167037, ENSG00000134278, ENSG0000…	3115	126	18224	1.43938	1	0.328033	41.2323
GOTERM_CC_DIRECT	GO:0000940~condensed chromosome outer kinetochore	5	0.143761	0.0333271	ENSG00000138778, ENSG00000156970, ENSG00000117724, ENSG00000040275, ENSG00000069248	3115	8	18224	3.6565	1	0.327061	41.4842
GOTERM_CC_DIRECT	GO:0000777~condensed chromosome kinetochore	23	0.6613	0.0336709	ENSG00000138778, ENSG00000166295, ENSG00000169679, ENSG00000074054, ENSG00000072864, ENSG00000149503, ENSG00000138092, ENSG00000174442, ENSG00000186871, ENSG00000067369, ENSG00000186298, ENSG00000184402, ENSG00000166847, ENSG00000165169, ENSG00000085415, ENSG00000156970, ENSG00000153207, ENSG00000137812, ENSG00000125354, ENSG00000158560, ENSG00000121101, ENSG00000104671, ENSG00000069248	3115	87	18224	1.54666	1	0.326762	41.8123
GOTERM_CC_DIRECT	GO:0043231~intracellular membrane-bounded organelle	113	3.24899	0.034186	ENSG00000111335, ENSG00000138246, ENSG00000107130, ENSG00000185015, ENSG00000086598, ENSG00000162664, ENSG00000121766, ENSG00000122958, ENSG00000124788, ENSG00000127249, ENSG00000108591, ENSG00000023608, ENSG00000118495, ENSG00000148339, ENSG00000223802, ENSG00000170088, ENSG00000107593, ENSG00000130940, ENSG00000126883, ENSG00000114982, ENSG00000095564, ENSG00000115290, ENSG00000138061, ENSG0000…	3115	558	18224	1.18476	1	0.327833	42.3008
GOTERM_BP_DIRECT	GO:0032922~circadian regulation of gene expression	17	0.488787	0.0344133	ENSG00000140396, ENSG00000134852, ENSG00000173914, ENSG00000108557, ENSG00000196591, ENSG00000069667, ENSG00000132326, ENSG00000186298, ENSG00000213639, ENSG00000153187, ENSG00000106546, ENSG00000170485, ENSG00000133794, ENSG00000205213, ENSG00000036672, ENSG00000198900, ENSG00000008405	2964	57	16792	1.68966	1	0.877102	49.3962
GOTERM_MF_DIRECT	GO:0032403~protein complex binding	48	1.3801	0.0345873	ENSG00000105402, ENSG00000049167, ENSG00000162601, ENSG00000021826, ENSG00000161681, ENSG00000115306, ENSG00000116473, ENSG00000185825, ENSG00000180611, ENSG00000090372, ENSG00000136603, ENSG00000114166, ENSG00000067057, ENSG00000159720, ENSG00000196230, ENSG00000141293, ENSG00000138160, ENSG00000108094, ENSG00000070950, ENSG00000173402, ENSG00000135446, ENSG00000119878, ENSG00000225830, ENSG0000…	2983	206	16881	1.31862	1	0.694332	45.3113
GOTERM_MF_DIRECT	GO:0044325~ion channel binding	29	0.833813	0.035019	ENSG00000129159, ENSG00000183023, ENSG00000113448, ENSG00000158286, ENSG00000197122, ENSG00000266964, ENSG00000169282, ENSG00000168036, ENSG00000186439, ENSG00000151320, ENSG00000188906, ENSG00000144935, ENSG00000156642, ENSG00000051108, ENSG00000143933, ENSG00000030110, ENSG00000114279, ENSG00000145362, ENSG00000054148, ENSG00000096384, ENSG00000134308, ENSG00000049759, ENSG00000176406, ENSG0000…	2983	113	16881	1.45233	1	0.692712	45.7291
GOTERM_BP_DIRECT	GO:0016254~preassembly of GPI anchor in ER membrane	7	0.201265	0.0353595	ENSG00000151665, ENSG00000100564, ENSG00000069943, ENSG00000060642, ENSG00000007541, ENSG00000174227, ENSG00000197563	2964	15	16792	2.64381	1	0.881681	50.352
GOTERM_BP_DIRECT	GO:0043968~histone H2A acetylation	7	0.201265	0.0353595	ENSG00000123562, ENSG00000071243, ENSG00000127337, ENSG00000178028, ENSG00000120616, ENSG00000183495, ENSG00000136518	2964	15	16792	2.64381	1	0.881681	50.352
GOTERM_BP_DIRECT	GO:0030032~lamellipodium assembly	11	0.316274	0.0354629	ENSG00000077549, ENSG00000160293, ENSG00000173156, ENSG00000182957, ENSG00000188677, ENSG00000158092, ENSG00000099204, ENSG00000079691, ENSG00000115355, ENSG00000129474, ENSG00000129675	2964	31	16792	2.01027	1	0.880009	50.4554
GOTERM_BP_DIRECT	GO:0035335~peptidyl-tyrosine dephosphorylation	26	0.747556	0.0357355	ENSG00000110786, ENSG00000116675, ENSG00000088179, ENSG00000106278, ENSG00000079335, ENSG00000158161, ENSG00000087053, ENSG00000171862, ENSG00000149177, ENSG00000143507, ENSG00000158079, ENSG00000141298, ENSG00000138166, ENSG00000064655, ENSG00000152104, ENSG00000100330, ENSG00000112245, ENSG00000127947, ENSG00000120129, ENSG00000179295, ENSG00000111880, ENSG00000081237, ENSG00000134242, ENSG0000…	2964	99	16792	1.48786	1	0.879581	50.7271
GOTERM_BP_DIRECT	GO:0016477~cell migration	41	1.17884	0.0362315	ENSG00000138448, ENSG00000113645, ENSG00000173546, ENSG00000035499, ENSG00000113721, ENSG00000130635, ENSG00000115884, ENSG00000171862, ENSG00000129116, ENSG00000147010, ENSG00000160293, ENSG00000198752, ENSG00000143776, ENSG00000136205, ENSG00000137801, ENSG00000135404, ENSG00000050820, ENSG00000173517, ENSG00000159753, ENSG00000106004, ENSG00000144791, ENSG00000198915, ENSG00000067606, ENSG0000…	2964	172	16792	1.35045	1	0.880763	51.2177
GOTERM_BP_DIRECT	GO:0016241~regulation of macroautophagy	14	0.40253	0.0363104	ENSG00000116903, ENSG00000151502, ENSG00000162409, ENSG00000178607, ENSG00000113732, ENSG00000107643, ENSG00000155097, ENSG00000147614, ENSG00000159720, ENSG00000122958, ENSG00000047249, ENSG00000136888, ENSG00000182473, ENSG00000185883	2964	44	16792	1.8026	1	0.878959	51.2953
GOTERM_BP_DIRECT	GO:0001649~osteoblast differentiation	27	0.776308	0.0367088	ENSG00000138795, ENSG00000085741, ENSG00000120149, ENSG00000081189, ENSG00000074047, ENSG00000138246, ENSG00000153187, ENSG00000125844, ENSG00000153162, ENSG00000160710, ENSG00000041982, ENSG00000196305, ENSG00000152785, ENSG00000115641, ENSG00000183691, ENSG00000186153, ENSG00000078804, ENSG00000152661, ENSG00000146674, ENSG00000196712, ENSG00000197157, ENSG00000068885, ENSG00000171490, ENSG0000…	2964	104	16792	1.4708	1	0.879444	51.6854
GOTERM_BP_DIRECT	GO:0051225~spindle assembly	10	0.287522	0.0367245	ENSG00000128908, ENSG00000249115, ENSG00000147874, ENSG00000196230, ENSG00000101639, ENSG00000159433, ENSG00000214367, ENSG00000137814, ENSG00000141027, ENSG00000182923	2964	27	16792	2.09827	1	0.877216	51.7008
GOTERM_MF_DIRECT	GO:0004386~helicase activity	23	0.6613	0.0367656	ENSG00000005100, ENSG00000225830, ENSG00000215301, ENSG00000138375, ENSG00000100697, ENSG00000153147, ENSG00000153922, ENSG00000100201, ENSG00000106682, ENSG00000095564, ENSG00000089876, ENSG00000183495, ENSG00000186871, ENSG00000135046, ENSG00000146414, ENSG00000150990, ENSG00000170004, ENSG00000174243, ENSG00000166833, ENSG00000183258, ENSG00000163104, ENSG00000115267, ENSG00000141543	2983	85	16881	1.53128	1	0.704555	47.3889
GOTERM_BP_DIRECT	GO:0006623~protein targeting to vacuole	5	0.143761	0.037138	ENSG00000048707, ENSG00000151532, ENSG00000197969, ENSG00000129003, ENSG00000108433	2964	8	16792	3.54082	1	0.877823	52.1024
GOTERM_BP_DIRECT	GO:0006108~malate metabolic process	5	0.143761	0.037138	ENSG00000014641, ENSG00000065833, ENSG00000146701, ENSG00000151376, ENSG00000091483	2964	8	16792	3.54082	1	0.877823	52.1024
GOTERM_BP_DIRECT	GO:0044351~macropinocytosis	5	0.143761	0.037138	ENSG00000114738, ENSG00000079691, ENSG00000134516, ENSG00000079805, ENSG00000162889	2964	8	16792	3.54082	1	0.877823	52.1024
GOTERM_BP_DIRECT	GO:0000059~protein import into nucleus, docking	5	0.143761	0.037138	ENSG00000105576, ENSG00000108424, ENSG00000083312, ENSG00000155561, ENSG00000065150	2964	8	16792	3.54082	1	0.877823	52.1024
GOTERM_BP_DIRECT	GO:0060736~prostate gland growth	5	0.143761	0.037138	ENSG00000197746, ENSG00000137869, ENSG00000181690, ENSG00000113494, ENSG00000171862	2964	8	16792	3.54082	1	0.877823	52.1024
GOTERM_MF_DIRECT	GO:0061630~ubiquitin protein ligase activity	44	1.26509	0.0371761	ENSG00000070423, ENSG00000185345, ENSG00000186187, ENSG00000119048, ENSG00000072803, ENSG00000104343, ENSG00000145860, ENSG00000177479, ENSG00000166233, ENSG00000042429, ENSG00000002746, ENSG00000186591, ENSG00000244687, ENSG00000198373, ENSG00000108094, ENSG00000082996, ENSG00000108590, ENSG00000099804, ENSG00000070950, ENSG00000024048, ENSG00000011275, ENSG00000144357, ENSG00000151893, ENSG0000…	2983	187	16881	1.33155	1	0.702676	47.772
GOTERM_BP_DIRECT	GO:1990138~neuron projection extension	8	0.230017	0.0371944	ENSG00000128829, ENSG00000067606, ENSG00000154059, ENSG00000004487, ENSG00000170017, ENSG00000140575, ENSG00000156299, ENSG00000087586	2964	19	16792	2.3854	1	0.875909	52.157
GOTERM_BP_DIRECT	GO:0051966~regulation of synaptic transmission, glutamatergic	9	0.258769	0.0374314	ENSG00000157680, ENSG00000067715, ENSG00000018625, ENSG00000179603, ENSG00000081189, ENSG00000079482, ENSG00000135919, ENSG00000160145, ENSG00000188906	2964	23	16792	2.21686	1	0.875283	52.3856
GOTERM_BP_DIRECT	GO:0060021~palate development	21	0.603795	0.0379184	ENSG00000119042, ENSG00000163513, ENSG00000107679, ENSG00000138795, ENSG00000085741, ENSG00000081189, ENSG00000103148, ENSG00000107779, ENSG00000052850, ENSG00000142611, ENSG00000133216, ENSG00000069702, ENSG00000148704, ENSG00000163659, ENSG00000183337, ENSG00000138686, ENSG00000164690, ENSG00000115904, ENSG00000143951, ENSG00000150347, ENSG00000137273	2964	76	16792	1.56542	1	0.876414	52.8519
GOTERM_BP_DIRECT	GO:0050852~T cell receptor signaling pathway	36	1.03508	0.0382573	ENSG00000104365, ENSG00000167535, ENSG00000113448, ENSG00000072803, ENSG00000158092, ENSG00000171862, ENSG00000149269, ENSG00000172175, ENSG00000146072, ENSG00000131508, ENSG00000149177, ENSG00000244687, ENSG00000141293, ENSG00000129084, ENSG00000068878, ENSG00000050820, ENSG00000049768, ENSG00000125818, ENSG00000159753, ENSG00000074966, ENSG00000081237, ENSG00000126067, ENSG00000134242, ENSG0000…	2964	148	16792	1.37805	1	0.876502	53.174
GOTERM_BP_DIRECT	GO:0051262~protein tetramerization	13	0.373778	0.038776	ENSG00000119121, ENSG00000129159, ENSG00000065833, ENSG00000115652, ENSG00000119929, ENSG00000087053, ENSG00000133812, ENSG00000170615, ENSG00000111605, ENSG00000105372, ENSG00000113161, ENSG00000092439, ENSG00000091483	2964	40	16792	1.84123	1	0.877809	53.6627
GOTERM_BP_DIRECT	GO:0030336~negative regulation of cell migration	25	0.718804	0.0388635	ENSG00000143537, ENSG00000164741, ENSG00000101665, ENSG00000085741, ENSG00000168675, ENSG00000171862, ENSG00000189079, ENSG00000149177, ENSG00000171791, ENSG00000164690, ENSG00000173402, ENSG00000169855, ENSG00000187391, ENSG00000173611, ENSG00000183691, ENSG00000181467, ENSG00000143878, ENSG00000196712, ENSG00000138061, ENSG00000091039, ENSG00000196220, ENSG00000140416, ENSG00000197381, ENSG0000…	2964	95	16792	1.49087	1	0.876189	53.7447
GOTERM_CC_DIRECT	GO:0030672~synaptic vesicle membrane	16	0.460035	0.0392344	ENSG00000186187, ENSG00000047579, ENSG00000085365, ENSG00000143858, ENSG00000155252, ENSG00000188906, ENSG00000185666, ENSG00000067715, ENSG00000173227, ENSG00000197106, ENSG00000157152, ENSG00000170743, ENSG00000122012, ENSG00000185518, ENSG00000132718, ENSG00000115155	3115	55	18224	1.70193	1	0.363624	46.8888
GOTERM_BP_DIRECT	GO:0042981~regulation of apoptotic process	49	1.40886	0.0394694	ENSG00000171094, ENSG00000172175, ENSG00000153162, ENSG00000115415, ENSG00000065613, ENSG00000169435, ENSG00000050820, ENSG00000120129, ENSG00000152785, ENSG00000151208, ENSG00000173530, ENSG00000169372, ENSG00000146674, ENSG00000161405, ENSG00000005339, ENSG00000125398, ENSG00000143401, ENSG00000003400, ENSG00000153179, ENSG00000131323, ENSG00000141655, ENSG00000120868, ENSG00000160570, ENSG0000…	2964	213	16792	1.30329	1	0.878062	54.3085
GOTERM_CC_DIRECT	GO:0005768~endosome	50	1.43761	0.0396376	ENSG00000130779, ENSG00000115657, ENSG00000152092, ENSG00000075651, ENSG00000151532, ENSG00000197081, ENSG00000146648, ENSG00000165912, ENSG00000054356, ENSG00000155252, ENSG00000188906, ENSG00000166377, ENSG00000111540, ENSG00000122958, ENSG00000074319, ENSG00000106636, ENSG00000136933, ENSG00000123374, ENSG00000092820, ENSG00000189403, ENSG00000139722, ENSG00000029725, ENSG00000131323, ENSG0000…	3115	225	18224	1.30009	1	0.363411	47.2401
GOTERM_MF_DIRECT	GO:0003690~double-stranded DNA binding	22	0.632547	0.0399593	ENSG00000116062, ENSG00000182185, ENSG00000163320, ENSG00000253729, ENSG00000189403, ENSG00000069275, ENSG00000196419, ENSG00000100206, ENSG00000144218, ENSG00000170364, ENSG00000146648, ENSG00000183570, ENSG00000168036, ENSG00000115415, ENSG00000079246, ENSG00000035928, ENSG00000137776, ENSG00000105127, ENSG00000130254, ENSG00000102309, ENSG00000182568, ENSG00000008405	2983	81	16881	1.53703	1	0.723227	50.301
GOTERM_CC_DIRECT	GO:0042641~actomyosin	6	0.172513	0.0400032	ENSG00000196535, ENSG00000198752, ENSG00000143776, ENSG00000068024, ENSG00000114166, ENSG00000100345	3115	12	18224	2.9252	1	0.362928	47.5567
GOTERM_BP_DIRECT	GO:0007254~JNK cascade	15	0.431282	0.0400175	ENSG00000102466, ENSG00000114279, ENSG00000197442, ENSG00000107643, ENSG00000125731, ENSG00000173327, ENSG00000175104, ENSG00000065559, ENSG00000129675, ENSG00000055208, ENSG00000143507, ENSG00000050748, ENSG00000172936, ENSG00000073803, ENSG00000011566	2964	49	16792	1.73428	1	0.879504	54.813
GOTERM_CC_DIRECT	GO:0005938~cell cortex	30	0.862565	0.0400623	ENSG00000133710, ENSG00000131016, ENSG00000099331, ENSG00000155816, ENSG00000168036, ENSG00000106078, ENSG00000123104, ENSG00000148219, ENSG00000137942, ENSG00000143951, ENSG00000145555, ENSG00000113578, ENSG00000188487, ENSG00000182718, ENSG00000102981, ENSG00000074054, ENSG00000151914, ENSG00000006747, ENSG00000125733, ENSG00000175104, ENSG00000105499, ENSG00000134278, ENSG00000007168, ENSG0000…	3115	123	18224	1.42693	1	0.360229	47.6077
GOTERM_MF_DIRECT	GO:0000977~RNA polymerase II regulatory region sequence-specific DNA binding	48	1.3801	0.0402008	ENSG00000138795, ENSG00000165495, ENSG00000141448, ENSG00000120149, ENSG00000166949, ENSG00000081189, ENSG00000052850, ENSG00000205143, ENSG00000069667, ENSG00000109118, ENSG00000114166, ENSG00000187140, ENSG00000167491, ENSG00000086102, ENSG00000257923, ENSG00000107175, ENSG00000161940, ENSG00000116819, ENSG00000068305, ENSG00000118495, ENSG00000188785, ENSG00000136574, ENSG00000150347, ENSG0000…	2983	208	16881	1.30594	1	0.71972	50.5149
GOTERM_CC_DIRECT	GO:0000781~chromosome, telomeric region	14	0.40253	0.0404789	ENSG00000104320, ENSG00000100206, ENSG00000249961, ENSG00000132604, ENSG00000156831, ENSG00000175595, ENSG00000255150, ENSG00000067369, ENSG00000149311, ENSG00000080345, ENSG00000092330, ENSG00000118655, ENSG00000123374, ENSG00000128513	3115	46	18224	1.78056	1	0.360157	47.9661
GOTERM_BP_DIRECT	GO:0046929~negative regulation of neurotransmitter secretion	4	0.115009	0.0414004	ENSG00000127838, ENSG00000110881, ENSG00000196712, ENSG00000132718	2964	5	16792	4.53225	1	0.886116	56.0624
GOTERM_BP_DIRECT	GO:0010632~regulation of epithelial cell migration	4	0.115009	0.0414004	ENSG00000169398, ENSG00000197122, ENSG00000127603, ENSG00000113273	2964	5	16792	4.53225	1	0.886116	56.0624
GOTERM_BP_DIRECT	GO:0061734~parkin-mediated mitophagy in response to mitochondrial depolarization	4	0.115009	0.0414004	ENSG00000116688, ENSG00000185345, ENSG00000110497, ENSG00000198742	2964	5	16792	4.53225	1	0.886116	56.0624
GOTERM_BP_DIRECT	GO:1902261~positive regulation of delayed rectifier potassium channel activity	4	0.115009	0.0414004	ENSG00000158286, ENSG00000198929, ENSG00000118507, ENSG00000151320	2964	5	16792	4.53225	1	0.886116	56.0624
GOTERM_BP_DIRECT	GO:1904354~negative regulation of telomere capping	4	0.115009	0.0414004	ENSG00000104320, ENSG00000149311, ENSG00000132604, ENSG00000113522	2964	5	16792	4.53225	1	0.886116	56.0624
GOTERM_MF_DIRECT	GO:0009374~biotin binding	4	0.115009	0.0415242	ENSG00000159267, ENSG00000173599, ENSG00000076555, ENSG00000078070	2983	5	16881	4.52725	1	0.725882	51.6719
GOTERM_MF_DIRECT	GO:0044877~macromolecular complex binding	4	0.115009	0.0415242	ENSG00000079246, ENSG00000196419, ENSG00000132604, ENSG00000102977	2983	5	16881	4.52725	1	0.725882	51.6719
GOTERM_MF_DIRECT	GO:0051575~5'-deoxyribose-5-phosphate lyase activity	4	0.115009	0.0415242	ENSG00000079246, ENSG00000051341, ENSG00000196419, ENSG00000149948	2983	5	16881	4.52725	1	0.725882	51.6719
GOTERM_MF_DIRECT	GO:0005200~structural constituent of cytoskeleton	28	0.80506	0.0422175	ENSG00000115306, ENSG00000187003, ENSG00000138071, ENSG00000159023, ENSG00000167553, ENSG00000108091, ENSG00000029534, ENSG00000137822, ENSG00000171877, ENSG00000196230, ENSG00000173898, ENSG00000066032, ENSG00000127946, ENSG00000131095, ENSG00000079819, ENSG00000145362, ENSG00000111229, ENSG00000096696, ENSG00000126216, ENSG00000127337, ENSG00000151746, ENSG00000197694, ENSG00000178462, ENSG0000…	2983	110	16881	1.44049	1	0.726383	52.2677
GOTERM_CC_DIRECT	GO:0000785~chromatin	23	0.6613	0.0424774	ENSG00000121892, ENSG00000178573, ENSG00000069275, ENSG00000108055, ENSG00000117724, ENSG00000119048, ENSG00000159267, ENSG00000120733, ENSG00000101972, ENSG00000079616, ENSG00000171988, ENSG00000118007, ENSG00000120802, ENSG00000129933, ENSG00000116560, ENSG00000083642, ENSG00000153207, ENSG00000149948, ENSG00000024048, ENSG00000145632, ENSG00000135446, ENSG00000166801, ENSG00000198830	3115	89	18224	1.5119	1	0.371283	49.6533
GOTERM_BP_DIRECT	GO:0006303~double-strand break repair via nonhomologous end joining	18	0.517539	0.0425458	ENSG00000253729, ENSG00000163961, ENSG00000185515, ENSG00000104320, ENSG00000196419, ENSG00000110107, ENSG00000170364, ENSG00000156831, ENSG00000067369, ENSG00000137337, ENSG00000012048, ENSG00000079246, ENSG00000087206, ENSG00000149311, ENSG00000080345, ENSG00000198924, ENSG00000113522, ENSG00000118655	2964	63	16792	1.61866	1	0.890906	57.0724
GOTERM_MF_DIRECT	GO:0019903~protein phosphatase binding	18	0.517539	0.0429403	ENSG00000197442, ENSG00000108773, ENSG00000110075, ENSG00000146648, ENSG00000168036, ENSG00000214517, ENSG00000089053, ENSG00000165280, ENSG00000172071, ENSG00000013364, ENSG00000141293, ENSG00000148498, ENSG00000131323, ENSG00000182578, ENSG00000179776, ENSG00000140575, ENSG00000132842, ENSG00000213949	2983	63	16881	1.61688	1	0.727122	52.8816
GOTERM_BP_DIRECT	GO:0008542~visual learning	14	0.40253	0.0430851	ENSG00000177030, ENSG00000033800, ENSG00000018625, ENSG00000169220, ENSG00000157764, ENSG00000196712, ENSG00000040531, ENSG00000196639, ENSG00000156642, ENSG00000142192, ENSG00000113161, ENSG00000183454, ENSG00000134138, ENSG00000115183	2964	45	16792	1.76254	1	0.892026	57.5403
GOTERM_MF_DIRECT	GO:0004871~signal transducer activity	47	1.35135	0.0433368	ENSG00000138193, ENSG00000116729, ENSG00000129353, ENSG00000114346, ENSG00000173546, ENSG00000101333, ENSG00000107882, ENSG00000182901, ENSG00000141404, ENSG00000168036, ENSG00000172175, ENSG00000240891, ENSG00000111664, ENSG00000101558, ENSG00000115415, ENSG00000070061, ENSG00000135899, ENSG00000154978, ENSG00000070371, ENSG00000196083, ENSG00000050820, ENSG00000162889, ENSG00000176533, ENSG0000…	2983	204	16881	1.3038	1	0.725121	53.2151
GOTERM_BP_DIRECT	GO:0006493~protein O-linked glycosylation	11	0.316274	0.0436835	ENSG00000009830, ENSG00000109586, ENSG00000164574, ENSG00000148488, ENSG00000139629, ENSG00000173402, ENSG00000182606, ENSG00000182870, ENSG00000163378, ENSG00000180509, ENSG00000141429	2964	32	16792	1.94745	1	0.893449	58.0537
GOTERM_MF_DIRECT	GO:0004003~ATP-dependent DNA helicase activity	11	0.316274	0.0439763	ENSG00000136492, ENSG00000215301, ENSG00000079246, ENSG00000170004, ENSG00000104320, ENSG00000196419, ENSG00000258366, ENSG00000153922, ENSG00000104884, ENSG00000026036, ENSG00000113522	2983	32	16881	1.9453	1	0.72518	53.7485
GOTERM_BP_DIRECT	GO:0008360~regulation of cell shape	34	0.977573	0.0449921	ENSG00000164741, ENSG00000154783, ENSG00000169118, ENSG00000146216, ENSG00000170381, ENSG00000135046, ENSG00000170615, ENSG00000147010, ENSG00000116574, ENSG00000146247, ENSG00000138771, ENSG00000182578, ENSG00000136244, ENSG00000151292, ENSG00000028116, ENSG00000180263, ENSG00000115935, ENSG00000145555, ENSG00000148935, ENSG00000092820, ENSG00000144791, ENSG00000127084, ENSG00000128578, ENSG0000…	2964	140	16792	1.37586	1	0.898648	59.1562
GOTERM_MF_DIRECT	GO:0008013~beta-catenin binding	22	0.632547	0.045079	ENSG00000183230, ENSG00000044115, ENSG00000151208, ENSG00000138795, ENSG00000185345, ENSG00000101665, ENSG00000166949, ENSG00000099381, ENSG00000069667, ENSG00000107882, ENSG00000144893, ENSG00000125398, ENSG00000177565, ENSG00000166167, ENSG00000065054, ENSG00000149177, ENSG00000094631, ENSG00000179776, ENSG00000148737, ENSG00000169862, ENSG00000118689, ENSG00000099834	2983	82	16881	1.51829	1	0.728986	54.6547
GOTERM_BP_DIRECT	GO:0032211~negative regulation of telomere maintenance via telomerase	6	0.172513	0.0452832	ENSG00000153187, ENSG00000135372, ENSG00000197122, ENSG00000092330, ENSG00000102977, ENSG00000092199	2964	12	16792	2.83266	1	0.898316	59.3977
GOTERM_BP_DIRECT	GO:0098779~mitophagy in response to mitochondrial depolarization	6	0.172513	0.0452832	ENSG00000094631, ENSG00000185345, ENSG00000175224, ENSG00000110497, ENSG00000198742, ENSG00000196683	2964	12	16792	2.83266	1	0.898316	59.3977
GOTERM_BP_DIRECT	GO:0051310~metaphase plate congression	6	0.172513	0.0452832	ENSG00000138778, ENSG00000117724, ENSG00000163611, ENSG00000079616, ENSG00000164949, ENSG00000101447	2964	12	16792	2.83266	1	0.898316	59.3977
GOTERM_BP_DIRECT	GO:0090162~establishment of epithelial cell polarity	6	0.172513	0.0452832	ENSG00000072415, ENSG00000114541, ENSG00000074054, ENSG00000148498, ENSG00000105738, ENSG00000151474	2964	12	16792	2.83266	1	0.898316	59.3977
GOTERM_BP_DIRECT	GO:0055119~relaxation of cardiac muscle	6	0.172513	0.0452832	ENSG00000174437, ENSG00000018625, ENSG00000183023, ENSG00000143153, ENSG00000135124, ENSG00000116741	2964	12	16792	2.83266	1	0.898316	59.3977
GOTERM_BP_DIRECT	GO:0035641~locomotory exploration behavior	6	0.172513	0.0452832	ENSG00000171132, ENSG00000139637, ENSG00000116147, ENSG00000197635, ENSG00000185565, ENSG00000188906	2964	12	16792	2.83266	1	0.898316	59.3977
GOTERM_MF_DIRECT	GO:0001054~RNA polymerase I activity	6	0.172513	0.0454763	ENSG00000177700, ENSG00000068654, ENSG00000066379, ENSG00000100142, ENSG00000125630, ENSG00000137054	2983	12	16881	2.82953	1	0.727071	54.9771
GOTERM_BP_DIRECT	GO:0007616~long-term memory	10	0.287522	0.0459128	ENSG00000128829, ENSG00000164742, ENSG00000169220, ENSG00000161681, ENSG00000067606, ENSG00000058335, ENSG00000198961, ENSG00000107864, ENSG00000040531, ENSG00000118515	2964	28	16792	2.02333	1	0.899744	59.9153
GOTERM_BP_DIRECT	GO:0007420~brain development	44	1.26509	0.0461446	ENSG00000115657, ENSG00000105402, ENSG00000123983, ENSG00000159082, ENSG00000145375, ENSG00000121905, ENSG00000196419, ENSG00000120910, ENSG00000174469, ENSG00000187498, ENSG00000169282, ENSG00000198561, ENSG00000159720, ENSG00000148704, ENSG00000131238, ENSG00000204217, ENSG00000186716, ENSG00000099284, ENSG00000170482, ENSG00000030110, ENSG00000163513, ENSG00000253729, ENSG00000179295, ENSG0000…	2964	190	16792	1.31197	1	0.899109	60.1043
GOTERM_BP_DIRECT	GO:0051216~cartilage development	17	0.488787	0.046195	ENSG00000119042, ENSG00000072840, ENSG00000087460, ENSG00000152785, ENSG00000169762, ENSG00000183691, ENSG00000196562, ENSG00000170365, ENSG00000182158, ENSG00000125398, ENSG00000054938, ENSG00000153162, ENSG00000026508, ENSG00000165240, ENSG00000186792, ENSG00000120693, ENSG00000198353	2964	59	16792	1.63238	1	0.897546	60.1453
GOTERM_BP_DIRECT	GO:0006461~protein complex assembly	29	0.833813	0.0468592	ENSG00000142655, ENSG00000161681, ENSG00000073921, ENSG00000115866, ENSG00000162510, ENSG00000065054, ENSG00000158169, ENSG00000137822, ENSG00000105568, ENSG00000070061, ENSG00000105926, ENSG00000214063, ENSG00000196083, ENSG00000151276, ENSG00000115935, ENSG00000151208, ENSG00000169891, ENSG00000020426, ENSG00000056558, ENSG00000100065, ENSG00000005339, ENSG00000175104, ENSG00000125398, ENSG0000…	2964	116	16792	1.41633	1	0.899135	60.6817
GOTERM_CC_DIRECT	GO:0042383~sarcolemma	22	0.632547	0.0469002	ENSG00000198838, ENSG00000182718, ENSG00000183023, ENSG00000181027, ENSG00000145362, ENSG00000152818, ENSG00000047579, ENSG00000198929, ENSG00000134769, ENSG00000266964, ENSG00000108823, ENSG00000196569, ENSG00000135046, ENSG00000029534, ENSG00000163681, ENSG00000198626, ENSG00000143153, ENSG00000178209, ENSG00000075711, ENSG00000173402, ENSG00000133027, ENSG00000185896	3115	85	18224	1.51422	1	0.398402	53.2067
GOTERM_BP_DIRECT	GO:0007179~transforming growth factor beta receptor signaling pathway	24	0.690052	0.0472905	ENSG00000163513, ENSG00000101665, ENSG00000119681, ENSG00000166949, ENSG00000067606, ENSG00000064393, ENSG00000102981, ENSG00000157077, ENSG00000107779, ENSG00000143375, ENSG00000170365, ENSG00000197122, ENSG00000136603, ENSG00000129559, ENSG00000069702, ENSG00000143799, ENSG00000100311, ENSG00000108389, ENSG00000148498, ENSG00000169398, ENSG00000179776, ENSG00000198742, ENSG00000164692, ENSG0000…	2964	92	16792	1.47791	1	0.89952	61.0263
GOTERM_BP_DIRECT	GO:0019886~antigen processing and presentation of exogenous peptide antigen via MHC class II	24	0.690052	0.0472905	ENSG00000138778, ENSG00000138107, ENSG00000090889, ENSG00000100280, ENSG00000204252, ENSG00000079616, ENSG00000131437, ENSG00000175104, ENSG00000006125, ENSG00000167705, ENSG00000075785, ENSG00000204843, ENSG00000072958, ENSG00000187240, ENSG00000166847, ENSG00000138802, ENSG00000138160, ENSG00000135720, ENSG00000079805, ENSG00000158560, ENSG00000121621, ENSG00000173898, ENSG00000084731, ENSG0000…	2964	92	16792	1.47791	1	0.89952	61.0263
GOTERM_BP_DIRECT	GO:0046907~intracellular transport	9	0.258769	0.0477295	ENSG00000114646, ENSG00000134278, ENSG00000087460, ENSG00000099901, ENSG00000031823, ENSG00000138686, ENSG00000173598, ENSG00000155816, ENSG00000215717	2964	24	16792	2.12449	1	0.899936	61.3741
GOTERM_MF_DIRECT	GO:0042162~telomeric DNA binding	9	0.258769	0.0480043	ENSG00000079246, ENSG00000157106, ENSG00000198952, ENSG00000196419, ENSG00000004487, ENSG00000132604, ENSG00000092330, ENSG00000102977, ENSG00000128513	2983	24	16881	2.12215	1	0.741589	56.9784
GOTERM_CC_DIRECT	GO:0000784~nuclear chromosome, telomeric region	31	0.891317	0.0481171	ENSG00000175054, ENSG00000104320, ENSG00000196419, ENSG00000085840, ENSG00000004487, ENSG00000249961, ENSG00000102977, ENSG00000167986, ENSG00000143799, ENSG00000100296, ENSG00000099284, ENSG00000164815, ENSG00000253729, ENSG00000135372, ENSG00000101596, ENSG00000173559, ENSG00000079134, ENSG00000132604, ENSG00000175595, ENSG00000186298, ENSG00000213639, ENSG00000079246, ENSG00000115947, ENSG0000…	3115	130	18224	1.3951	1	0.403245	54.1425
GOTERM_BP_DIRECT	GO:0043981~histone H4-K5 acetylation	7	0.201265	0.0483524	ENSG00000136504, ENSG00000102221, ENSG00000077684, ENSG00000114982, ENSG00000172534, ENSG00000043143, ENSG00000144445	2964	16	16792	2.47858	1	0.901241	61.8626
GOTERM_BP_DIRECT	GO:0050708~regulation of protein secretion	7	0.201265	0.0483524	ENSG00000164506, ENSG00000078142, ENSG00000145087, ENSG00000145730, ENSG00000136770, ENSG00000154309, ENSG00000164144	2964	16	16792	2.47858	1	0.901241	61.8626
GOTERM_BP_DIRECT	GO:0048488~synaptic vesicle endocytosis	7	0.201265	0.0483524	ENSG00000067715, ENSG00000159082, ENSG00000173227, ENSG00000079482, ENSG00000186111, ENSG00000143858, ENSG00000119522	2964	16	16792	2.47858	1	0.901241	61.8626
GOTERM_BP_DIRECT	GO:0043982~histone H4-K8 acetylation	7	0.201265	0.0483524	ENSG00000136504, ENSG00000102221, ENSG00000077684, ENSG00000114982, ENSG00000172534, ENSG00000043143, ENSG00000144445	2964	16	16792	2.47858	1	0.901241	61.8626
GOTERM_BP_DIRECT	GO:0061028~establishment of endothelial barrier	7	0.201265	0.0483524	ENSG00000092820, ENSG00000101445, ENSG00000186642, ENSG00000164251, ENSG00000116473, ENSG00000113448, ENSG00000137710	2964	16	16792	2.47858	1	0.901241	61.8626
GOTERM_BP_DIRECT	GO:0007051~spindle organization	7	0.201265	0.0483524	ENSG00000112877, ENSG00000170004, ENSG00000138160, ENSG00000169220, ENSG00000148335, ENSG00000099901, ENSG00000087586	2964	16	16792	2.47858	1	0.901241	61.8626
GOTERM_BP_DIRECT	GO:0051642~centrosome localization	7	0.201265	0.0483524	ENSG00000076356, ENSG00000170759, ENSG00000072864, ENSG00000135720, ENSG00000064102, ENSG00000054654, ENSG00000087586	2964	16	16792	2.47858	1	0.901241	61.8626
GOTERM_CC_DIRECT	GO:0055037~recycling endosome	27	0.776308	0.0484724	ENSG00000164877, ENSG00000124839, ENSG00000112367, ENSG00000154310, ENSG00000135631, ENSG00000068650, ENSG00000160179, ENSG00000104205, ENSG00000054793, ENSG00000167580, ENSG00000029725, ENSG00000137478, ENSG00000157978, ENSG00000102189, ENSG00000173163, ENSG00000270024, ENSG00000177096, ENSG00000137822, ENSG00000167306, ENSG00000170310, ENSG00000158560, ENSG00000198925, ENSG00000108239, ENSG0000…	3115	110	18224	1.43601	1	0.402377	54.4123
GOTERM_BP_DIRECT	GO:0008286~insulin receptor signaling pathway	21	0.603795	0.0485854	ENSG00000006453, ENSG00000119912, ENSG00000005882, ENSG00000103994, ENSG00000113732, ENSG00000169047, ENSG00000177879, ENSG00000067606, ENSG00000106070, ENSG00000095637, ENSG00000155097, ENSG00000147614, ENSG00000159720, ENSG00000110719, ENSG00000146247, ENSG00000047249, ENSG00000132670, ENSG00000136888, ENSG00000115904, ENSG00000050820, ENSG00000185883	2964	78	16792	1.52528	1	0.900641	62.0437
GOTERM_BP_DIRECT	GO:0030574~collagen catabolic process	18	0.517539	0.0487437	ENSG00000143537, ENSG00000137745, ENSG00000188153, ENSG00000082293, ENSG00000130635, ENSG00000182871, ENSG00000160963, ENSG00000187498, ENSG00000204291, ENSG00000197467, ENSG00000137674, ENSG00000197565, ENSG00000100985, ENSG00000206384, ENSG00000087116, ENSG00000156140, ENSG00000164692, ENSG00000169031	2964	64	16792	1.59337	1	0.899686	62.1665
GOTERM_BP_DIRECT	GO:0032436~positive regulation of proteasomal ubiquitin-dependent protein catabolic process	18	0.517539	0.0487437	ENSG00000185345, ENSG00000101665, ENSG00000033800, ENSG00000145506, ENSG00000166233, ENSG00000177479, ENSG00000188906, ENSG00000001084, ENSG00000139174, ENSG00000165280, ENSG00000180008, ENSG00000163743, ENSG00000138686, ENSG00000079999, ENSG00000145632, ENSG00000167196, ENSG00000129993, ENSG00000087586	2964	64	16792	1.59337	1	0.899686	62.1665
GOTERM_BP_DIRECT	GO:0060828~regulation of canonical Wnt signaling pathway	8	0.230017	0.0487614	ENSG00000058091, ENSG00000134569, ENSG00000185345, ENSG00000162337, ENSG00000169862, ENSG00000163251, ENSG00000166167, ENSG00000188906	2964	20	16792	2.26613	1	0.898049	62.1801
GOTERM_MF_DIRECT	GO:0030331~estrogen receptor binding	12	0.345026	0.0500196	ENSG00000143799, ENSG00000115808, ENSG00000138795, ENSG00000155229, ENSG00000155846, ENSG00000198646, ENSG00000123064, ENSG00000100201, ENSG00000197122, ENSG00000103671, ENSG00000125107, ENSG00000168036	2983	37	16881	1.83537	1	0.751395	58.5134
GOTERM_CC_DIRECT	GO:0001750~photoreceptor outer segment	15	0.431282	0.0501126	ENSG00000111837, ENSG00000131711, ENSG00000170289, ENSG00000069966, ENSG00000186326, ENSG00000162105, ENSG00000116703, ENSG00000137474, ENSG00000128617, ENSG00000138686, ENSG00000112041, ENSG00000132932, ENSG00000104237, ENSG00000170011, ENSG00000006611	3115	52	18224	1.68762	1	0.409764	55.639
GOTERM_CC_DIRECT	GO:0005788~endoplasmic reticulum lumen	43	1.23634	0.0501902	ENSG00000185010, ENSG00000197461, ENSG00000130635, ENSG00000122884, ENSG00000182871, ENSG00000160963, ENSG00000187498, ENSG00000149428, ENSG00000120725, ENSG00000186283, ENSG00000197467, ENSG00000169436, ENSG00000197565, ENSG00000145431, ENSG00000100311, ENSG00000196739, ENSG00000137801, ENSG00000124749, ENSG00000109861, ENSG00000164690, ENSG00000198734, ENSG00000164692, ENSG00000117862, ENSG0000…	3115	192	18224	1.31025	1	0.407105	55.6962
GOTERM_CC_DIRECT	GO:0000793~condensed chromosome	9	0.258769	0.0507413	ENSG00000010292, ENSG00000189403, ENSG00000009954, ENSG00000153147, ENSG00000057468, ENSG00000105127, ENSG00000170364, ENSG00000145730, ENSG00000123374	3115	25	18224	2.10614	1	0.407463	56.1009
GOTERM_BP_DIRECT	GO:0042147~retrograde transport, endosome to Golgi	19	0.546291	0.0509818	ENSG00000070423, ENSG00000151502, ENSG00000151532, ENSG00000135823, ENSG00000184014, ENSG00000131374, ENSG00000075785, ENSG00000204843, ENSG00000154917, ENSG00000177096, ENSG00000122958, ENSG00000099992, ENSG00000164292, ENSG00000008294, ENSG00000185722, ENSG00000106636, ENSG00000070371, ENSG00000101246, ENSG00000108433	2964	69	16792	1.56001	1	0.906746	63.8607
GOTERM_CC_DIRECT	GO:0031095~platelet dense tubular network membrane	5	0.143761	0.0520221	ENSG00000123104, ENSG00000174437, ENSG00000072952, ENSG00000096433, ENSG00000150995	3115	9	18224	3.25022	1	0.412334	57.028
GOTERM_CC_DIRECT	GO:0008091~spectrin	5	0.143761	0.0520221	ENSG00000079819, ENSG00000115306, ENSG00000197694, ENSG00000159023, ENSG00000173898	3115	9	18224	3.25022	1	0.412334	57.028
GOTERM_CC_DIRECT	GO:0033179~proton-transporting V-type ATPase, V0 domain	5	0.143761	0.0520221	ENSG00000110719, ENSG00000113732, ENSG00000147614, ENSG00000159720, ENSG00000185883	3115	9	18224	3.25022	1	0.412334	57.028
GOTERM_MF_DIRECT	GO:0042803~protein homodimerization activity	147	4.22657	0.0525643	ENSG00000132938, ENSG00000113318, ENSG00000197461, ENSG00000159267, ENSG00000143412, ENSG00000101150, ENSG00000102189, ENSG00000112837, ENSG00000188906, ENSG00000170615, ENSG00000115415, ENSG00000177311, ENSG00000065613, ENSG00000170899, ENSG00000074319, ENSG00000126804, ENSG00000073803, ENSG00000066044, ENSG00000165704, ENSG00000170088, ENSG00000120254, ENSG00000183691, ENSG00000113302, ENSG0000…	2983	730	16881	1.13957	1	0.764156	60.3782
GOTERM_BP_DIRECT	GO:0000724~double-strand break repair via homologous recombination	20	0.575043	0.0529423	ENSG00000128908, ENSG00000182185, ENSG00000051341, ENSG00000069275, ENSG00000164808, ENSG00000104320, ENSG00000173559, ENSG00000005156, ENSG00000156831, ENSG00000175595, ENSG00000106399, ENSG00000012048, ENSG00000160949, ENSG00000143799, ENSG00000186280, ENSG00000116560, ENSG00000197275, ENSG00000149311, ENSG00000113522, ENSG00000130997	2964	74	16792	1.53117	1	0.91355	65.2855
GOTERM_BP_DIRECT	GO:0070555~response to interleukin-1	11	0.316274	0.0531057	ENSG00000001084, ENSG00000089289, ENSG00000007908, ENSG00000172936, ENSG00000141655, ENSG00000068024, ENSG00000197122, ENSG00000047188, ENSG00000175104, ENSG00000154229, ENSG00000135046	2964	33	16792	1.88844	1	0.912678	65.4018
GOTERM_BP_DIRECT	GO:0002931~response to ischemia	11	0.316274	0.0531057	ENSG00000171791, ENSG00000103150, ENSG00000197442, ENSG00000070808, ENSG00000081189, ENSG00000132326, ENSG00000149428, ENSG00000108179, ENSG00000159399, ENSG00000184719, ENSG00000170615	2964	33	16792	1.88844	1	0.912678	65.4018
GOTERM_CC_DIRECT	GO:0031902~late endosome membrane	25	0.718804	0.0533287	ENSG00000166887, ENSG00000151532, ENSG00000075651, ENSG00000197043, ENSG00000167705, ENSG00000075785, ENSG00000196814, ENSG00000170310, ENSG00000082996, ENSG00000103043, ENSG00000135404, ENSG00000074319, ENSG00000108433, ENSG00000112367, ENSG00000198246, ENSG00000139722, ENSG00000182718, ENSG00000143878, ENSG00000154265, ENSG00000117859, ENSG00000177058, ENSG00000116299, ENSG00000198925, ENSG0000…	3115	101	18224	1.44812	1	0.417237	57.9549
GOTERM_MF_DIRECT	GO:0005518~collagen binding	17	0.488787	0.0535043	ENSG00000005884, ENSG00000137745, ENSG00000101665, ENSG00000110799, ENSG00000122862, ENSG00000166949, ENSG00000197461, ENSG00000154175, ENSG00000149269, ENSG00000100985, ENSG00000026508, ENSG00000100311, ENSG00000144668, ENSG00000152583, ENSG00000116962, ENSG00000169604, ENSG00000213949	2983	60	16881	1.6034	1	0.765725	61.0468
GOTERM_BP_DIRECT	GO:0001701~in utero embryonic development	43	1.23634	0.0536454	ENSG00000185022, ENSG00000100220, ENSG00000169946, ENSG00000169762, ENSG00000141448, ENSG00000119048, ENSG00000166949, ENSG00000107779, ENSG00000074047, ENSG00000004487, ENSG00000168036, ENSG00000187140, ENSG00000184916, ENSG00000171487, ENSG00000160710, ENSG00000105220, ENSG00000112893, ENSG00000144357, ENSG00000134313, ENSG00000157456, ENSG00000137845, ENSG00000163513, ENSG00000183691, ENSG0000…	2964	187	16792	1.30272	1	0.913352	65.7834
GOTERM_BP_DIRECT	GO:0006024~glycosaminoglycan biosynthetic process	13	0.373778	0.0548006	ENSG00000063660, ENSG00000176022, ENSG00000002587, ENSG00000012232, ENSG00000125430, ENSG00000113721, ENSG00000115884, ENSG00000151348, ENSG00000136720, ENSG00000162694, ENSG00000130958, ENSG00000171004, ENSG00000182197	2964	42	16792	1.75355	1	0.916443	66.5867
GOTERM_BP_DIRECT	GO:0006986~response to unfolded protein	13	0.373778	0.0548006	ENSG00000050130, ENSG00000116688, ENSG00000139644, ENSG00000122557, ENSG00000137094, ENSG00000170606, ENSG00000164463, ENSG00000096384, ENSG00000137801, ENSG00000051108, ENSG00000162616, ENSG00000145050, ENSG00000120694	2964	42	16792	1.75355	1	0.916443	66.5867
GOTERM_MF_DIRECT	GO:0030374~ligand-dependent nuclear receptor transcription coactivator activity	15	0.431282	0.0549182	ENSG00000108510, ENSG00000140396, ENSG00000213523, ENSG00000155846, ENSG00000054118, ENSG00000004487, ENSG00000124151, ENSG00000124496, ENSG00000042429, ENSG00000060339, ENSG00000198646, ENSG00000074319, ENSG00000141380, ENSG00000111912, ENSG00000124422	2983	51	16881	1.66443	1	0.770267	62.0325
GOTERM_MF_DIRECT	GO:0008307~structural constituent of muscle	13	0.373778	0.0551975	ENSG00000162614, ENSG00000215375, ENSG00000134571, ENSG00000154358, ENSG00000143549, ENSG00000155657, ENSG00000101605, ENSG00000178209, ENSG00000173402, ENSG00000140416, ENSG00000078114, ENSG00000183091, ENSG00000133392	2983	42	16881	1.75162	1	0.76755	62.2245
GOTERM_BP_DIRECT	GO:0001525~angiogenesis	50	1.43761	0.0557051	ENSG00000091129, ENSG00000138448, ENSG00000107731, ENSG00000197461, ENSG00000182871, ENSG00000069667, ENSG00000171862, ENSG00000161381, ENSG00000160293, ENSG00000141376, ENSG00000143995, ENSG00000128805, ENSG00000005108, ENSG00000131845, ENSG00000143878, ENSG00000166086, ENSG00000138061, ENSG00000118257, ENSG00000078098, ENSG00000163251, ENSG00000102755, ENSG00000136848, ENSG00000154229, ENSG0000…	2964	223	16792	1.27025	1	0.918446	67.2031
GOTERM_CC_DIRECT	GO:0031527~filopodium membrane	7	0.201265	0.0559033	ENSG00000167614, ENSG00000005884, ENSG00000138448, ENSG00000152818, ENSG00000169604, ENSG00000054654, ENSG00000145555	3115	17	18224	2.40899	1	0.429535	59.7267
GOTERM_CC_DIRECT	GO:0005736~DNA-directed RNA polymerase I complex	6	0.172513	0.056095	ENSG00000177700, ENSG00000068654, ENSG00000066379, ENSG00000100142, ENSG00000125630, ENSG00000137054	3115	13	18224	2.70019	1	0.427573	59.8558
GOTERM_MF_DIRECT	GO:0019888~protein phosphatase regulator activity	10	0.287522	0.0568516	ENSG00000089289, ENSG00000101445, ENSG00000173281, ENSG00000066027, ENSG00000105568, ENSG00000074211, ENSG00000055332, ENSG00000128989, ENSG00000214517, ENSG00000073711	2983	29	16881	1.9514	1	0.773401	63.3425
GOTERM_CC_DIRECT	GO:0071944~cell periphery	12	0.345026	0.0575219	ENSG00000092820, ENSG00000171132, ENSG00000005884, ENSG00000163017, ENSG00000141376, ENSG00000168077, ENSG00000128641, ENSG00000116962, ENSG00000137710, ENSG00000197971, ENSG00000145506, ENSG00000168036	3115	39	18224	1.80012	1	0.432796	60.8046
GOTERM_MF_DIRECT	GO:0019904~protein domain specific binding	47	1.35135	0.0575495	ENSG00000028277, ENSG00000123983, ENSG00000100697, ENSG00000158092, ENSG00000175582, ENSG00000023839, ENSG00000136603, ENSG00000072415, ENSG00000101558, ENSG00000114126, ENSG00000070047, ENSG00000196230, ENSG00000035928, ENSG00000125798, ENSG00000005249, ENSG00000104067, ENSG00000028116, ENSG00000143933, ENSG00000185896, ENSG00000164144, ENSG00000092820, ENSG00000005884, ENSG00000089289, ENSG0000…	2983	208	16881	1.27873	1	0.773288	63.8048
GOTERM_BP_DIRECT	GO:0090394~negative regulation of excitatory postsynaptic potential	5	0.143761	0.0576914	ENSG00000171862, ENSG00000087053, ENSG00000141543, ENSG00000101489, ENSG00000188906	2964	9	16792	3.1474	1	0.924247	68.5192
GOTERM_BP_DIRECT	GO:0051127~positive regulation of actin nucleation	5	0.143761	0.0576914	ENSG00000148180, ENSG00000248905, ENSG00000006747, ENSG00000115935, ENSG00000122574	2964	9	16792	3.1474	1	0.924247	68.5192
GOTERM_BP_DIRECT	GO:0071243~cellular response to arsenic-containing substance	5	0.143761	0.0576914	ENSG00000215301, ENSG00000148834, ENSG00000065621, ENSG00000108179, ENSG00000188690	2964	9	16792	3.1474	1	0.924247	68.5192
GOTERM_BP_DIRECT	GO:0034333~adherens junction assembly	5	0.143761	0.0576914	ENSG00000101665, ENSG00000186111, ENSG00000168036, ENSG00000141556, ENSG00000163349	2964	9	16792	3.1474	1	0.924247	68.5192
GOTERM_BP_DIRECT	GO:0048660~regulation of smooth muscle cell proliferation	5	0.143761	0.0576914	ENSG00000079246, ENSG00000253729, ENSG00000196419, ENSG00000148737, ENSG00000168036	2964	9	16792	3.1474	1	0.924247	68.5192
GOTERM_BP_DIRECT	GO:0019852~L-ascorbic acid metabolic process	5	0.143761	0.0576914	ENSG00000001084, ENSG00000148834, ENSG00000065621, ENSG00000089057, ENSG00000170482	2964	9	16792	3.1474	1	0.924247	68.5192
GOTERM_CC_DIRECT	GO:0043235~receptor complex	30	0.862565	0.0577123	ENSG00000185483, ENSG00000138696, ENSG00000166949, ENSG00000146648, ENSG00000161381, ENSG00000111424, ENSG00000123104, ENSG00000173890, ENSG00000144935, ENSG00000142192, ENSG00000096433, ENSG00000162337, ENSG00000157193, ENSG00000163513, ENSG00000005884, ENSG00000107593, ENSG00000139626, ENSG00000074181, ENSG00000025434, ENSG00000163606, ENSG00000102871, ENSG00000069702, ENSG00000099250, ENSG0000…	3115	127	18224	1.38198	1	0.430845	60.9296
GOTERM_BP_DIRECT	GO:0042733~embryonic digit morphogenesis	16	0.460035	0.057755	ENSG00000134569, ENSG00000183691, ENSG00000152661, ENSG00000107779, ENSG00000052850, ENSG00000074047, ENSG00000196591, ENSG00000005339, ENSG00000168036, ENSG00000105983, ENSG00000163913, ENSG00000162337, ENSG00000164690, ENSG00000104331, ENSG00000143951, ENSG00000204104	2964	56	16792	1.61866	1	0.923092	68.5605
GOTERM_MF_DIRECT	GO:0003714~transcription corepressor activity	46	1.3226	0.0578293	ENSG00000142655, ENSG00000161547, ENSG00000169946, ENSG00000064393, ENSG00000169016, ENSG00000129474, ENSG00000107882, ENSG00000141027, ENSG00000136603, ENSG00000123349, ENSG00000060339, ENSG00000088305, ENSG00000197757, ENSG00000015153, ENSG00000078699, ENSG00000178028, ENSG00000183337, ENSG00000151090, ENSG00000174306, ENSG00000074319, ENSG00000149308, ENSG00000129993, ENSG00000134504, ENSG0000…	2983	203	16881	1.28235	1	0.770679	63.9886
GOTERM_BP_DIRECT	GO:0007507~heart development	42	1.20759	0.0578888	ENSG00000071242, ENSG00000138193, ENSG00000105877, ENSG00000099139, ENSG00000132155, ENSG00000081189, ENSG00000074047, ENSG00000169282, ENSG00000171862, ENSG00000143499, ENSG00000114126, ENSG00000174705, ENSG00000100311, ENSG00000183337, ENSG00000164690, ENSG00000068305, ENSG00000150893, ENSG00000005884, ENSG00000163513, ENSG00000169855, ENSG00000253729, ENSG00000122735, ENSG00000179295, ENSG0000…	2964	183	16792	1.30024	1	0.922184	68.6473
GOTERM_CC_DIRECT	GO:0032587~ruffle membrane	21	0.603795	0.0579382	ENSG00000092820, ENSG00000159445, ENSG00000107679, ENSG00000138448, ENSG00000164741, ENSG00000154783, ENSG00000113645, ENSG00000186111, ENSG00000197122, ENSG00000149269, ENSG00000127603, ENSG00000149177, ENSG00000078098, ENSG00000182957, ENSG00000132376, ENSG00000079805, ENSG00000140416, ENSG00000100266, ENSG00000187678, ENSG00000141068, ENSG00000156299	3115	82	18224	1.49827	1	0.429126	61.0774
GOTERM_BP_DIRECT	GO:0071230~cellular response to amino acid stimulus	14	0.40253	0.0591791	ENSG00000107954, ENSG00000187498, ENSG00000130707, ENSG00000146648, ENSG00000080546, ENSG00000197565, ENSG00000145431, ENSG00000177058, ENSG00000130147, ENSG00000109270, ENSG00000107864, ENSG00000164692, ENSG00000116954, ENSG00000065150	2964	47	16792	1.68754	1	0.925285	69.472
GOTERM_CC_DIRECT	GO:0097542~ciliary tip	13	0.373778	0.0611259	ENSG00000187240, ENSG00000068885, ENSG00000118965, ENSG00000100360, ENSG00000163913, ENSG00000111837, ENSG00000074047, ENSG00000119333, ENSG00000107882, ENSG00000084731, ENSG00000131437, ENSG00000105948, ENSG00000204104	3115	44	18224	1.72853	1	0.443972	63.1082
GOTERM_BP_DIRECT	GO:0042060~wound healing	21	0.603795	0.0612399	ENSG00000163513, ENSG00000132155, ENSG00000183691, ENSG00000157168, ENSG00000142632, ENSG00000197442, ENSG00000166949, ENSG00000197461, ENSG00000113721, ENSG00000134853, ENSG00000115884, ENSG00000096696, ENSG00000146648, ENSG00000149269, ENSG00000196712, ENSG00000127603, ENSG00000257365, ENSG00000144668, ENSG00000140416, ENSG00000136244, ENSG00000041982	2964	80	16792	1.48715	1	0.930673	70.7467
GOTERM_BP_DIRECT	GO:0035264~multicellular organism growth	21	0.603795	0.0612399	ENSG00000225830, ENSG00000148339, ENSG00000107679, ENSG00000106004, ENSG00000087460, ENSG00000179295, ENSG00000142784, ENSG00000113448, ENSG00000108773, ENSG00000181690, ENSG00000086598, ENSG00000177565, ENSG00000129757, ENSG00000133958, ENSG00000115904, ENSG00000104884, ENSG00000173898, ENSG00000167182, ENSG00000018408, ENSG00000150347, ENSG00000173706	2964	80	16792	1.48715	1	0.930673	70.7467
GOTERM_CC_DIRECT	GO:0044297~cell body	17	0.488787	0.0613126	ENSG00000092820, ENSG00000163017, ENSG00000162946, ENSG00000157168, ENSG00000120438, ENSG00000157764, ENSG00000111664, ENSG00000124214, ENSG00000196230, ENSG00000135437, ENSG00000139112, ENSG00000171634, ENSG00000087258, ENSG00000131095, ENSG00000061337, ENSG00000132718, ENSG00000156261	3115	63	18224	1.57868	1	0.441995	63.2241
GOTERM_CC_DIRECT	GO:0005765~lysosomal membrane	58	1.66763	0.0613697	ENSG00000150967, ENSG00000075651, ENSG00000197081, ENSG00000197043, ENSG00000138246, ENSG00000167705, ENSG00000155252, ENSG00000104388, ENSG00000135124, ENSG00000135404, ENSG00000132842, ENSG00000170088, ENSG00000108774, ENSG00000100280, ENSG00000198246, ENSG00000123643, ENSG00000197635, ENSG00000155097, ENSG00000185009, ENSG00000141452, ENSG00000154265, ENSG00000072958, ENSG00000197746, ENSG0000…	3115	274	18224	1.23841	1	0.439339	63.2594
GOTERM_BP_DIRECT	GO:0035249~synaptic transmission, glutamatergic	8	0.230017	0.0623733	ENSG00000143786, ENSG00000105402, ENSG00000185345, ENSG00000125814, ENSG00000108405, ENSG00000198722, ENSG00000141837, ENSG00000003393	2964	21	16792	2.15822	1	0.932891	71.4261
GOTERM_MF_DIRECT	GO:0008601~protein phosphatase type 2A regulator activity	8	0.230017	0.0626909	ENSG00000089289, ENSG00000066027, ENSG00000105568, ENSG00000074211, ENSG00000055332, ENSG00000128989, ENSG00000214517, ENSG00000073711	2983	21	16881	2.15584	1	0.794132	67.0452
GOTERM_CC_DIRECT	GO:0034451~centriolar satellite	9	0.258769	0.0627056	ENSG00000112877, ENSG00000083535, ENSG00000122507, ENSG00000102981, ENSG00000244607, ENSG00000182473, ENSG00000133393, ENSG00000198920, ENSG00000198707	3115	26	18224	2.02514	1	0.44363	64.0775
GOTERM_CC_DIRECT	GO:0005790~smooth endoplasmic reticulum	9	0.258769	0.0627056	ENSG00000142192, ENSG00000163681, ENSG00000070610, ENSG00000198838, ENSG00000089248, ENSG00000198626, ENSG00000101333, ENSG00000149428, ENSG00000138834	3115	26	18224	2.02514	1	0.44363	64.0775
GOTERM_BP_DIRECT	GO:0046628~positive regulation of insulin receptor signaling pathway	6	0.172513	0.0631864	ENSG00000069275, ENSG00000169047, ENSG00000067606, ENSG00000091039, ENSG00000184163, ENSG00000197122	2964	13	16792	2.61476	1	0.934081	71.9042
GOTERM_BP_DIRECT	GO:0086064~cell communication by electrical coupling involved in cardiac conduction	6	0.172513	0.0631864	ENSG00000018625, ENSG00000152661, ENSG00000151067, ENSG00000183023, ENSG00000198626, ENSG00000143153	2964	13	16792	2.61476	1	0.934081	71.9042
GOTERM_BP_DIRECT	GO:0031054~pre-miRNA processing	6	0.172513	0.0631864	ENSG00000126070, ENSG00000113360, ENSG00000100697, ENSG00000131914, ENSG00000160710, ENSG00000187772	2964	13	16792	2.61476	1	0.934081	71.9042
GOTERM_BP_DIRECT	GO:0071850~mitotic cell cycle arrest	6	0.172513	0.0631864	ENSG00000187391, ENSG00000147316, ENSG00000116717, ENSG00000078098, ENSG00000079335, ENSG00000120129	2964	13	16792	2.61476	1	0.934081	71.9042
GOTERM_BP_DIRECT	GO:0032516~positive regulation of phosphoprotein phosphatase activity	6	0.172513	0.0631864	ENSG00000187391, ENSG00000096384, ENSG00000113721, ENSG00000167851, ENSG00000143933, ENSG00000213949	2964	13	16792	2.61476	1	0.934081	71.9042
GOTERM_BP_DIRECT	GO:0007009~plasma membrane organization	6	0.172513	0.0631864	ENSG00000006453, ENSG00000196159, ENSG00000170873, ENSG00000115306, ENSG00000134376, ENSG00000132613	2964	13	16792	2.61476	1	0.934081	71.9042
GOTERM_BP_DIRECT	GO:2000273~positive regulation of receptor activity	6	0.172513	0.0631864	ENSG00000171132, ENSG00000140396, ENSG00000155846, ENSG00000213523, ENSG00000182718, ENSG00000009954	2964	13	16792	2.61476	1	0.934081	71.9042
GOTERM_BP_DIRECT	GO:0015804~neutral amino acid transport	6	0.172513	0.0631864	ENSG00000103257, ENSG00000092068, ENSG00000111371, ENSG00000130876, ENSG00000197106, ENSG00000072041	2964	13	16792	2.61476	1	0.934081	71.9042
GOTERM_CC_DIRECT	GO:0016592~mediator complex	11	0.316274	0.0632668	ENSG00000108510, ENSG00000148297, ENSG00000156603, ENSG00000155846, ENSG00000054118, ENSG00000108590, ENSG00000123066, ENSG00000141026, ENSG00000152944, ENSG00000144893, ENSG00000042429	3115	35	18224	1.8387	1	0.443707	64.416
GOTERM_MF_DIRECT	GO:0070016~armadillo repeat domain binding	6	0.172513	0.0634447	ENSG00000115808, ENSG00000138795, ENSG00000196792, ENSG00000148737, ENSG00000125107, ENSG00000090372	2983	13	16881	2.61188	1	0.794108	67.4967
GOTERM_CC_DIRECT	GO:0070062~extracellular exosome	510	14.6636	0.063712	ENSG00000215301, ENSG00000139637, ENSG00000138107, ENSG00000130635, ENSG00000120438, ENSG00000138246, ENSG00000103222, ENSG00000167986, ENSG00000188906, ENSG00000151247, ENSG00000106052, ENSG00000150938, ENSG00000121101, ENSG00000091136, ENSG00000170482, ENSG00000006453, ENSG00000165704, ENSG00000170088, ENSG00000120306, ENSG00000119681, ENSG00000196159, ENSG00000081237, ENSG00000139626, ENSG0000…	3115	2811	18224	1.06144	1	0.443172	64.6824
GOTERM_BP_DIRECT	GO:0045494~photoreceptor cell maintenance	11	0.316274	0.0637783	ENSG00000225830, ENSG00000107736, ENSG00000166402, ENSG00000139988, ENSG00000179941, ENSG00000111837, ENSG00000042317, ENSG00000112041, ENSG00000131697, ENSG00000104237, ENSG00000006611	2964	34	16792	1.8329	1	0.9346	72.2475
GOTERM_BP_DIRECT	GO:0030902~hindbrain development	7	0.201265	0.06392	ENSG00000116729, ENSG00000074047, ENSG00000164690, ENSG00000170365, ENSG00000168036, ENSG00000120693, ENSG00000198707	2964	17	16792	2.33278	1	0.933813	72.329
GOTERM_BP_DIRECT	GO:0030033~microvillus assembly	7	0.201265	0.06392	ENSG00000092820, ENSG00000154310, ENSG00000116473, ENSG00000181467, ENSG00000137710, ENSG00000123728, ENSG00000071054	2964	17	16792	2.33278	1	0.933813	72.329
GOTERM_MF_DIRECT	GO:0045502~dynein binding	7	0.201265	0.0642138	ENSG00000178125, ENSG00000204843, ENSG00000007168, ENSG00000163811, ENSG00000117724, ENSG00000108055, ENSG00000151746	2983	17	16881	2.3302	1	0.794169	67.9514
GOTERM_MF_DIRECT	GO:0031435~mitogen-activated protein kinase kinase kinase binding	7	0.201265	0.0642138	ENSG00000163513, ENSG00000111961, ENSG00000138834, ENSG00000173327, ENSG00000136848, ENSG00000175104, ENSG00000065559	2983	17	16881	2.3302	1	0.794169	67.9514
GOTERM_BP_DIRECT	GO:0030155~regulation of cell adhesion	13	0.373778	0.0642731	ENSG00000196569, ENSG00000053747, ENSG00000125398, ENSG00000213639, ENSG00000149177, ENSG00000108669, ENSG00000134318, ENSG00000136153, ENSG00000105568, ENSG00000184916, ENSG00000112769, ENSG00000101680, ENSG00000113494	2964	43	16792	1.71277	1	0.933642	72.5314
GOTERM_CC_DIRECT	GO:0032588~trans-Golgi network membrane	21	0.603795	0.0645414	ENSG00000177182, ENSG00000087460, ENSG00000151532, ENSG00000135823, ENSG00000100280, ENSG00000128641, ENSG00000197081, ENSG00000175582, ENSG00000168461, ENSG00000134262, ENSG00000100478, ENSG00000072958, ENSG00000137177, ENSG00000103051, ENSG00000139292, ENSG00000142192, ENSG00000164292, ENSG00000136933, ENSG00000101246, ENSG00000133103, ENSG00000164144	3115	83	18224	1.48022	1	0.44466	65.1739
GOTERM_MF_DIRECT	GO:0003682~chromatin binding	82	2.35768	0.0646704	ENSG00000010292, ENSG00000162599, ENSG00000138795, ENSG00000051341, ENSG00000162409, ENSG00000141448, ENSG00000117724, ENSG00000066117, ENSG00000108312, ENSG00000189298, ENSG00000081189, ENSG00000124702, ENSG00000129474, ENSG00000085840, ENSG00000140044, ENSG00000140521, ENSG00000146648, ENSG00000183495, ENSG00000109118, ENSG00000114166, ENSG00000088305, ENSG00000141376, ENSG00000167674, ENSG0000…	2983	391	16881	1.18681	1	0.792606	68.2184
GOTERM_CC_DIRECT	GO:0036064~ciliary basal body	24	0.690052	0.064905	ENSG00000116127, ENSG00000092820, ENSG00000072840, ENSG00000118965, ENSG00000162946, ENSG00000169762, ENSG00000117724, ENSG00000154429, ENSG00000095397, ENSG00000170927, ENSG00000105948, ENSG00000153140, ENSG00000167705, ENSG00000117245, ENSG00000163913, ENSG00000077684, ENSG00000139323, ENSG00000042317, ENSG00000138686, ENSG00000119333, ENSG00000133393, ENSG00000160007, ENSG00000204104, ENSG0000…	3115	98	18224	1.43275	1	0.443706	65.3872
GOTERM_CC_DIRECT	GO:0042587~glycogen granule	4	0.115009	0.0663835	ENSG00000213639, ENSG00000173281, ENSG00000132825, ENSG00000169710	3115	6	18224	3.90027	1	0.448499	66.2424
GOTERM_CC_DIRECT	GO:0005587~collagen type IV trimer	4	0.115009	0.0663835	ENSG00000197565, ENSG00000188153, ENSG00000187498, ENSG00000169031	3115	6	18224	3.90027	1	0.448499	66.2424
GOTERM_CC_DIRECT	GO:0060076~excitatory synapse	8	0.230017	0.0676356	ENSG00000157680, ENSG00000225968, ENSG00000005884, ENSG00000067715, ENSG00000102359, ENSG00000161681, ENSG00000102003, ENSG00000132718	3115	22	18224	2.12742	1	0.45204	66.9511
GOTERM_CC_DIRECT	GO:0030904~retromer complex	8	0.230017	0.0676356	ENSG00000131374, ENSG00000204843, ENSG00000075785, ENSG00000122958, ENSG00000151502, ENSG00000143376, ENSG00000185722, ENSG00000184014	3115	22	18224	2.12742	1	0.45204	66.9511
GOTERM_BP_DIRECT	GO:0001654~eye development	10	0.287522	0.0685649	ENSG00000153162, ENSG00000174705, ENSG00000138696, ENSG00000189403, ENSG00000064393, ENSG00000138686, ENSG00000105738, ENSG00000198732, ENSG00000134138, ENSG00000163349	2964	30	16792	1.88844	1	0.94394	74.8809
GOTERM_BP_DIRECT	GO:0007131~reciprocal meiotic recombination	10	0.287522	0.0685649	ENSG00000116062, ENSG00000182185, ENSG00000173715, ENSG00000197275, ENSG00000113318, ENSG00000149311, ENSG00000100206, ENSG00000057468, ENSG00000124702, ENSG00000113522	2964	30	16792	1.88844	1	0.94394	74.8809
GOTERM_MF_DIRECT	GO:0008536~Ran GTPase binding	10	0.287522	0.0689669	ENSG00000105576, ENSG00000108424, ENSG00000099901, ENSG00000083312, ENSG00000031823, ENSG00000184575, ENSG00000082898, ENSG00000169180, ENSG00000205339, ENSG00000065150	2983	30	16881	1.88636	1	0.810138	70.6308
GOTERM_MF_DIRECT	GO:0004553~hydrolase activity, hydrolyzing O-glycosyl compounds	10	0.287522	0.0689669	ENSG00000070610, ENSG00000102393, ENSG00000198951, ENSG00000134962, ENSG00000133063, ENSG00000049860, ENSG00000109323, ENSG00000144827, ENSG00000169660, ENSG00000188501	2983	30	16881	1.88636	1	0.810138	70.6308
GOTERM_MF_DIRECT	GO:0017112~Rab guanyl-nucleotide exchange factor activity	10	0.287522	0.0689669	ENSG00000170456, ENSG00000213047, ENSG00000166444, ENSG00000100599, ENSG00000132669, ENSG00000184014, ENSG00000118873, ENSG00000119522, ENSG00000003393, ENSG00000133812	2983	30	16881	1.88636	1	0.810138	70.6308
GOTERM_MF_DIRECT	GO:0018024~histone-lysine N-methyltransferase activity	12	0.345026	0.0702489	ENSG00000143499, ENSG00000183576, ENSG00000117222, ENSG00000181090, ENSG00000143379, ENSG00000099381, ENSG00000055609, ENSG00000170364, ENSG00000142611, ENSG00000185420, ENSG00000181555, ENSG00000116731	2983	39	16881	1.74125	1	0.812423	71.3165
GOTERM_BP_DIRECT	GO:0006357~regulation of transcription from RNA polymerase II promoter	91	2.61645	0.0708582	ENSG00000164379, ENSG00000185022, ENSG00000066117, ENSG00000167800, ENSG00000011007, ENSG00000140044, ENSG00000042429, ENSG00000136492, ENSG00000114126, ENSG00000197757, ENSG00000137166, ENSG00000204219, ENSG00000108590, ENSG00000137776, ENSG00000159263, ENSG00000118689, ENSG00000118495, ENSG00000125798, ENSG00000169131, ENSG00000198815, ENSG00000178573, ENSG00000177030, ENSG00000115641, ENSG0000…	2964	441	16792	1.16903	1	0.948277	76.0569
GOTERM_CC_DIRECT	GO:0014704~intercalated disc	13	0.373778	0.0709106	ENSG00000044115, ENSG00000018625, ENSG00000152661, ENSG00000145362, ENSG00000183023, ENSG00000046604, ENSG00000096696, ENSG00000149269, ENSG00000151320, ENSG00000077549, ENSG00000143153, ENSG00000075711, ENSG00000104067	3115	45	18224	1.69012	1	0.465501	68.7394
GOTERM_BP_DIRECT	GO:0050796~regulation of insulin secretion	18	0.517539	0.0710855	ENSG00000087460, ENSG00000151067, ENSG00000213465, ENSG00000116473, ENSG00000134852, ENSG00000132326, ENSG00000141837, ENSG00000123104, ENSG00000005022, ENSG00000007402, ENSG00000133794, ENSG00000007171, ENSG00000096433, ENSG00000010310, ENSG00000150995, ENSG00000170743, ENSG00000154229, ENSG00000091428	2964	67	16792	1.52203	1	0.947787	76.1706
GOTERM_BP_DIRECT	GO:0032288~myelin assembly	4	0.115009	0.0720769	ENSG00000072415, ENSG00000063660, ENSG00000112367, ENSG00000087053	2964	6	16792	3.77688	1	0.948996	76.6604
GOTERM_BP_DIRECT	GO:0003223~ventricular compact myocardium morphogenesis	4	0.115009	0.0720769	ENSG00000069702, ENSG00000183691, ENSG00000107779, ENSG00000096696	2964	6	16792	3.77688	1	0.948996	76.6604
GOTERM_BP_DIRECT	GO:1900042~positive regulation of interleukin-2 secretion	4	0.115009	0.0720769	ENSG00000159753, ENSG00000115306, ENSG00000204290, ENSG00000103855	2964	6	16792	3.77688	1	0.948996	76.6604
[truncated: 1,232 more rows]
