# Supplementary material for: High-resolution Hi-C maps highlight multiscale 3D epigenome reprogramming during pancreatic cancer metastasis
Source: J Hematol Oncol. 2021 Aug 4;14:120. doi: 10.1186/s13045-021-01131-0 (PMC8336101; doi:10.1186/s13045-021-01131-0)
Supplement: Supplementary file 4 — Additional file 4. Contact domains identified by in situ Hi-C. (A) Contact domains in three cell lines. (B) Histone mark-enriched contact domains and FPKM of genes located in these contact domains. (C) Common and specific contact domains in Capan-1 versus PANC-1. (D) Common and specific contact domains in PANC-1 and HPNE. (E) Genes located in contact domains switched from inactive type to active type. (F) GO enrichment analysis of genes in (E). [file 13045_2021_1131_MOESM4_ESM.xlsx]

## Sheet: Contact domains
chr	stat	end	Cell type	size
chr10	110340000	111620000	Capan-1	1280000
chr10	100505000	101040000	Capan-1	535000
chr10	38265000	38660000	Capan-1	395000
chr10	48300000	48660000	Capan-1	360000
chr10	130035000	130660000	Capan-1	625000
chr10	127640000	128210000	Capan-1	570000
chr10	96350000	96905000	Capan-1	555000
chr10	44155000	44815000	Capan-1	660000
chr10	122160000	122570000	Capan-1	410000
chr10	25520000	25985000	Capan-1	465000
chr10	95660000	96025000	Capan-1	365000
chr10	8915000	9350000	Capan-1	435000
chr10	118555000	118935000	Capan-1	380000
chr10	50775000	51135000	Capan-1	360000
chr10	28030000	28530000	Capan-1	500000
chr10	53190000	53730000	Capan-1	540000
chr10	32735000	33060000	Capan-1	325000
chr10	112815000	113120000	Capan-1	305000
chr10	55755000	56165000	Capan-1	410000
chr10	83170000	83510000	Capan-1	340000
chr10	125335000	125730000	Capan-1	395000
chr10	79955000	80420000	Capan-1	465000
chr10	111635000	111860000	Capan-1	225000
chr10	14570000	14810000	Capan-1	240000
chr10	78385000	78760000	Capan-1	375000
chr10	54070000	54325000	Capan-1	255000
chr10	12285000	12715000	Capan-1	430000
chr10	35520000	35860000	Capan-1	340000
chr10	104860000	105005000	Capan-1	145000
chr10	112065000	112310000	Capan-1	245000
chr10	78920000	79420000	Capan-1	500000
chr10	14945000	15145000	Capan-1	200000
chr10	30675000	30880000	Capan-1	205000
chr10	72305000	72645000	Capan-1	340000
chr10	70165000	70685000	Capan-1	520000
chr10	103595000	103780000	Capan-1	185000
chr10	70280000	70665000	Capan-1	385000
chr10	5135000	5325000	Capan-1	190000
chr10	102310000	102650000	Capan-1	340000
chr10	65795000	66150000	Capan-1	355000
chr10	100000000	100175000	Capan-1	175000
chr10	121980000	122090000	Capan-1	110000
chr10	134745000	134935000	Capan-1	190000
chr10	11545000	11795000	Capan-1	250000
chr10	92765000	93040000	Capan-1	275000
chr10	25010000	25280000	Capan-1	270000
chr10	81920000	81985000	Capan-1	65000
chr10	129690000	129805000	Capan-1	115000
chr10	545000	840000	Capan-1	295000
chr10	870000	1100000	Capan-1	230000
chr10	92635000	93035000	Capan-1	400000
chr10	3275000	3510000	Capan-1	235000
chr10	74115000	74630000	Capan-1	515000
chr10	15470000	15790000	Capan-1	320000
chr10	46985000	47075000	Capan-1	90000
chr10	54975000	55330000	Capan-1	355000
chr10	62200000	62530000	Capan-1	330000
chr10	94855000	95050000	Capan-1	195000
chr10	59455000	59820000	Capan-1	365000
chr10	115685000	115865000	Capan-1	180000
chr10	16865000	17295000	Capan-1	430000
chr10	106040000	106110000	Capan-1	70000
chr10	27435000	27650000	Capan-1	215000
chr10	12760000	13130000	Capan-1	370000
chr10	28695000	28895000	Capan-1	200000
chr10	31780000	32085000	Capan-1	305000
chr10	68705000	69065000	Capan-1	360000
chr10	63055000	63490000	Capan-1	435000
chr10	95130000	95250000	Capan-1	120000
chr10	111895000	112055000	Capan-1	160000
chr10	4700000	4810000	Capan-1	110000
chr10	43695000	43955000	Capan-1	260000
chr10	23600000	23810000	Capan-1	210000
chr10	14560000	14870000	Capan-1	310000
chr10	23995000	24270000	Capan-1	275000
chr10	89290000	89405000	Capan-1	115000
chr10	99025000	99155000	Capan-1	130000
chr10	54380000	54550000	Capan-1	170000
chr10	37795000	38040000	Capan-1	245000
chr10	43360000	43600000	Capan-1	240000
chr10	123505000	123665000	Capan-1	160000
chr10	120960000	121180000	Capan-1	220000
chr10	52820000	53135000	Capan-1	315000
chr10	10740000	11075000	Capan-1	335000
chr10	134270000	134455000	Capan-1	185000
chr10	126685000	126845000	Capan-1	160000
chr10	45505000	45720000	Capan-1	215000
chr10	13825000	14160000	Capan-1	335000
chr10	22040000	22235000	Capan-1	195000
chr10	91550000	91900000	Capan-1	350000
chr10	5710000	5925000	Capan-1	215000
chr10	49420000	49500000	Capan-1	80000
chr10	91010000	91150000	Capan-1	140000
chr10	95460000	95645000	Capan-1	185000
chr10	31070000	31315000	Capan-1	245000
chr10	129510000	129650000	Capan-1	140000
chr10	94645000	94830000	Capan-1	185000
chr10	75640000	75860000	Capan-1	220000
chr10	64600000	64870000	Capan-1	270000
chr10	134460000	134605000	Capan-1	145000
chr10	32120000	32300000	Capan-1	180000
chr10	124035000	124205000	Capan-1	170000
chr10	6245000	6445000	Capan-1	200000
chr10	61850000	61970000	Capan-1	120000
chr10	89655000	89880000	Capan-1	225000
chr10	83910000	84140000	Capan-1	230000
chr10	122700000	122835000	Capan-1	135000
chr10	97190000	97360000	Capan-1	170000
chr10	114075000	114200000	Capan-1	125000
chr10	30290000	30560000	Capan-1	270000
chr10	93235000	93505000	Capan-1	270000
chr10	116225000	116305000	Capan-1	80000
chr10	118970000	119090000	Capan-1	120000
chr10	72570000	72645000	Capan-1	75000
chr10	103350000	103540000	Capan-1	190000
chr10	16590000	16830000	Capan-1	240000
chr10	103915000	103985000	Capan-1	70000
chr10	114720000	114890000	Capan-1	170000
chr10	34945000	35275000	Capan-1	330000
chr10	97455000	97605000	Capan-1	150000
chr10	126220000	126430000	Capan-1	210000
chr10	104250000	104400000	Capan-1	150000
chr10	99515000	99645000	Capan-1	130000
chr10	116060000	116200000	Capan-1	140000
chr10	950000	1100000	Capan-1	150000
chr10	105470000	105625000	Capan-1	155000
chr10	112505000	112655000	Capan-1	150000
chr10	113935000	114060000	Capan-1	125000
chr10	22290000	22510000	Capan-1	220000
chr10	95300000	95440000	Capan-1	140000
chr10	28950000	29280000	Capan-1	330000
chr10	102795000	102910000	Capan-1	115000
chr10	82420000	82700000	Capan-1	280000
chr10	131650000	131770000	Capan-1	120000
chr10	82205000	82285000	Capan-1	80000
chr10	73065000	73465000	Capan-1	400000
chr10	45740000	45940000	Capan-1	200000
chr10	101600000	101805000	Capan-1	205000
chr10	103990000	104110000	Capan-1	120000
chr10	26615000	26840000	Capan-1	225000
chr10	98795000	98995000	Capan-1	200000
chr10	14220000	14525000	Capan-1	305000
chr10	14645000	14870000	Capan-1	225000
chr10	118430000	118545000	Capan-1	115000
chr10	97980000	98060000	Capan-1	80000
chr10	73070000	73140000	Capan-1	70000
chr10	114940000	115140000	Capan-1	200000
chr10	70735000	70950000	Capan-1	215000
chr10	61000000	61355000	Capan-1	355000
chr10	23445000	23580000	Capan-1	135000
chr10	60710000	60960000	Capan-1	250000
chr10	101195000	101370000	Capan-1	175000
chr10	99205000	99395000	Capan-1	190000
chr10	3105000	3210000	Capan-1	105000
chr10	32140000	32230000	Capan-1	90000
chr10	6460000	6705000	Capan-1	245000
chr10	98135000	98270000	Capan-1	135000
chr10	105645000	105765000	Capan-1	120000
chr10	91345000	91495000	Capan-1	150000
chr10	97005000	97120000	Capan-1	115000
chr10	45395000	45500000	Capan-1	105000
chr10	125160000	125315000	Capan-1	155000
chr10	82140000	82290000	Capan-1	150000
chr10	133835000	133965000	Capan-1	130000
chr10	102195000	102280000	Capan-1	85000
chr10	112680000	112785000	Capan-1	105000
chr10	128275000	128435000	Capan-1	160000
chr10	73990000	74100000	Capan-1	110000
chr10	115880000	116000000	Capan-1	120000
chr10	116460000	116550000	Capan-1	90000
chr10	59100000	59330000	Capan-1	230000
chr10	105355000	105445000	Capan-1	90000
chr10	72660000	73045000	Capan-1	385000
chr10	65625000	65765000	Capan-1	140000
chr10	86020000	86115000	Capan-1	95000
chr10	28535000	28680000	Capan-1	145000
chr10	116310000	116455000	Capan-1	145000
chr10	105155000	105250000	Capan-1	95000
chr10	43965000	44145000	Capan-1	180000
chr10	72965000	73045000	Capan-1	80000
chr10	27655000	27835000	Capan-1	180000
chr10	69425000	69535000	Capan-1	110000
chr10	119295000	119455000	Capan-1	160000
chr10	71165000	71265000	Capan-1	100000
chr10	15250000	15430000	Capan-1	180000
chr10	53760000	53980000	Capan-1	220000
chr10	75880000	75995000	Capan-1	115000
chr10	89410000	89505000	Capan-1	95000
chr10	87305000	87535000	Capan-1	230000
chr10	13390000	13625000	Capan-1	235000
chr10	72215000	72300000	Capan-1	85000
chr10	50605000	50725000	Capan-1	120000
chr10	27845000	28015000	Capan-1	170000
chr10	75285000	75400000	Capan-1	115000
chr10	96095000	96210000	Capan-1	115000
chr10	12045000	12235000	Capan-1	190000
chr10	120790000	120935000	Capan-1	145000
chr10	104585000	104670000	Capan-1	85000
chr10	31645000	31775000	Capan-1	130000
chr10	5485000	5665000	Capan-1	180000
chr10	73840000	74110000	Capan-1	270000
chr10	27180000	27370000	Capan-1	190000
chr10	7570000	7730000	Capan-1	160000
chr10	71975000	72125000	Capan-1	150000
chr10	13200000	13370000	Capan-1	170000
chr10	75645000	75710000	Capan-1	65000
chr10	86365000	86510000	Capan-1	145000
chr10	23825000	23980000	Capan-1	155000
chr10	127320000	127405000	Capan-1	85000
chr10	54070000	54245000	Capan-1	175000
chr10	104680000	104820000	Capan-1	140000
chr10	134955000	135060000	Capan-1	105000
chr10	25305000	25380000	Capan-1	75000
chr10	11820000	12025000	Capan-1	205000
chr10	61600000	61800000	Capan-1	200000
chr10	69070000	69280000	Capan-1	210000
chr10	90325000	90575000	Capan-1	250000
chr10	62205000	62410000	Capan-1	205000
chr10	6355000	6435000	Capan-1	80000
chr10	22625000	22715000	Capan-1	90000
chr10	52315000	52410000	Capan-1	95000
chr10	79595000	79790000	Capan-1	195000
chr10	54710000	54950000	Capan-1	240000
chr10	24285000	24480000	Capan-1	195000
chr10	35410000	35505000	Capan-1	95000
chr10	135135000	135220000	Capan-1	85000
chr10	21805000	22015000	Capan-1	210000
chr10	81290000	81380000	Capan-1	90000
chr10	92505000	92625000	Capan-1	120000
chr10	13690000	13820000	Capan-1	130000
chr10	24675000	24805000	Capan-1	130000
chr10	85900000	85985000	Capan-1	85000
chr10	55365000	55575000	Capan-1	210000
chr10	54405000	54485000	Capan-1	80000
chr10	5335000	5475000	Capan-1	140000
chr10	43135000	43265000	Capan-1	130000
chr10	81135000	81255000	Capan-1	120000
chr10	97130000	97190000	Capan-1	60000
chr10	72165000	72300000	Capan-1	135000
chr10	56855000	57020000	Capan-1	165000
chr10	78080000	78305000	Capan-1	225000
chr10	33235000	33295000	Capan-1	60000
chr10	101385000	101485000	Capan-1	100000
chr10	59615000	59820000	Capan-1	205000
chr10	27015000	27165000	Capan-1	150000
chr10	28705000	28815000	Capan-1	110000
chr10	21145000	21345000	Capan-1	200000
chr10	88460000	88670000	Capan-1	210000
chr10	23280000	23360000	Capan-1	80000
chr10	2965000	3090000	Capan-1	125000
chr10	61385000	61565000	Capan-1	180000
chr10	21365000	21560000	Capan-1	195000
chr10	4895000	4980000	Capan-1	85000
chr10	114230000	114320000	Capan-1	90000
chr10	94455000	94575000	Capan-1	120000
chr10	126750000	126845000	Capan-1	95000
chr10	102100000	102185000	Capan-1	85000
chr10	126090000	126200000	Capan-1	110000
chr10	12945000	13120000	Capan-1	175000
chr10	11655000	11770000	Capan-1	115000
chr10	104150000	104240000	Capan-1	90000
chr10	104260000	104350000	Capan-1	90000
chr10	52545000	52655000	Capan-1	110000
chr10	84555000	84730000	Capan-1	175000
chr10	91180000	91320000	Capan-1	140000
chr10	124795000	124885000	Capan-1	90000
chr10	13400000	13490000	Capan-1	90000
chr10	86135000	86295000	Capan-1	160000
chr10	90790000	90970000	Capan-1	180000
chr10	69970000	70080000	Capan-1	110000
chr10	32330000	32495000	Capan-1	165000
chr10	24490000	24650000	Capan-1	160000
chr10	740000	830000	Capan-1	90000
chr10	17310000	17470000	Capan-1	160000
chr10	120325000	120460000	Capan-1	135000
chr10	7915000	8085000	Capan-1	170000
chr10	88150000	88350000	Capan-1	200000
chr10	72310000	72515000	Capan-1	205000
chr10	127415000	127520000	Capan-1	105000
chr10	98505000	98585000	Capan-1	80000
chr10	4985000	5055000	Capan-1	70000
chr10	23600000	23725000	Capan-1	125000
chr10	26880000	26985000	Capan-1	105000
chr10	65390000	65475000	Capan-1	85000
chr10	98400000	98495000	Capan-1	95000
chr10	112365000	112490000	Capan-1	125000
chr10	87935000	88135000	Capan-1	200000
chr10	93845000	93905000	Capan-1	60000
chr10	25395000	25515000	Capan-1	120000
chr10	99425000	99505000	Capan-1	80000
chr10	88725000	88835000	Capan-1	110000
chr10	76870000	76995000	Capan-1	125000
chr10	71400000	71480000	Capan-1	80000
chr10	33475000	33615000	Capan-1	140000
chr10	81690000	81810000	Capan-1	120000
chr10	70995000	71155000	Capan-1	160000
chr10	54565000	54700000	Capan-1	135000
chr10	22520000	22605000	Capan-1	85000
chr10	59830000	59915000	Capan-1	85000
chr10	5850000	5930000	Capan-1	80000
chr10	21565000	21780000	Capan-1	215000
chr10	95460000	95575000	Capan-1	115000
chr10	49560000	49730000	Capan-1	170000
chr10	11125000	11315000	Capan-1	190000
chr10	102510000	102635000	Capan-1	125000
chr10	33300000	33450000	Capan-1	150000
chr10	63800000	64000000	Capan-1	200000
chr10	22880000	23005000	Capan-1	125000
chr10	27845000	27950000	Capan-1	105000
chr10	5985000	6130000	Capan-1	145000
chr10	37070000	37170000	Capan-1	100000
chr10	14570000	14645000	Capan-1	75000
chr10	60170000	60285000	Capan-1	115000
chr10	59925000	60045000	Capan-1	120000
chr10	63855000	63970000	Capan-1	115000
chr10	86185000	86295000	Capan-1	110000
chr10	74115000	74350000	Capan-1	235000
chr10	64020000	64180000	Capan-1	160000
chr10	34810000	34925000	Capan-1	115000
chr10	74640000	74830000	Capan-1	190000
chr10	29435000	29600000	Capan-1	165000
chr10	93310000	93390000	Capan-1	80000
chr10	90160000	90315000	Capan-1	155000
chr10	65220000	65385000	Capan-1	165000
chr10	69840000	69910000	Capan-1	70000
chr10	71275000	71395000	Capan-1	120000
chr10	62610000	62720000	Capan-1	110000
chr10	77860000	78060000	Capan-1	200000
chr10	69645000	69820000	Capan-1	175000
chr10	90580000	90690000	Capan-1	110000
chr10	34945000	35105000	Capan-1	160000
chr10	80825000	80955000	Capan-1	130000
chr10	70750000	70870000	Capan-1	120000
chr10	93730000	93905000	Capan-1	175000
chr10	82015000	82125000	Capan-1	110000
chr10	92640000	92760000	Capan-1	120000
chr10	105805000	105880000	Capan-1	75000
chr10	11565000	11650000	Capan-1	85000
chr10	120100000	120190000	Capan-1	90000
chr10	59475000	59605000	Capan-1	130000
chr10	90440000	90565000	Capan-1	125000
chr10	121510000	121615000	Capan-1	105000
chr10	24920000	25010000	Capan-1	90000
chr10	73660000	73805000	Capan-1	145000
chr10	94355000	94445000	Capan-1	90000
chr10	49745000	49860000	Capan-1	115000
chr10	77000000	77155000	Capan-1	155000
chr10	79805000	79945000	Capan-1	140000
chr10	62415000	62535000	Capan-1	120000
chr10	32545000	32635000	Capan-1	90000
chr10	123900000	124020000	Capan-1	120000
chr10	64370000	64565000	Capan-1	195000
chr10	26005000	26160000	Capan-1	155000
chr10	103060000	103200000	Capan-1	140000
chr10	43780000	43850000	Capan-1	70000
chr10	60055000	60155000	Capan-1	100000
chr10	22725000	22835000	Capan-1	110000
chr10	99675000	99800000	Capan-1	125000
chr10	76585000	76775000	Capan-1	190000
chr10	105010000	105100000	Capan-1	90000
chr10	93055000	93140000	Capan-1	85000
chr10	50190000	50365000	Capan-1	175000
chr10	63505000	63590000	Capan-1	85000
chr10	61995000	62190000	Capan-1	195000
chr10	123810000	123880000	Capan-1	70000
chr10	93515000	93680000	Capan-1	165000
chr10	70555000	70655000	Capan-1	100000
chr10	76025000	76160000	Capan-1	135000
chr10	6145000	6240000	Capan-1	95000
chr10	81815000	81895000	Capan-1	80000
chr10	103220000	103330000	Capan-1	110000
chr10	15060000	15135000	Capan-1	75000
chr10	63660000	63795000	Capan-1	135000
chr10	93395000	93505000	Capan-1	110000
chr10	78765000	78875000	Capan-1	110000
chr10	30155000	30275000	Capan-1	120000
chr10	75020000	75115000	Capan-1	95000
chr10	4575000	4685000	Capan-1	110000
chr10	75715000	75845000	Capan-1	130000
chr10	74455000	74590000	Capan-1	135000
chr10	23730000	23810000	Capan-1	80000
chr10	64195000	64345000	Capan-1	150000
chr10	74650000	74780000	Capan-1	130000
chr10	76780000	76860000	Capan-1	80000
chr10	115460000	115550000	Capan-1	90000
chr10	104500000	104575000	Capan-1	75000
chr10	112175000	112250000	Capan-1	75000
chr10	89625000	89715000	Capan-1	90000
chr10	75175000	75250000	Capan-1	75000
chr10	120220000	120310000	Capan-1	90000
chr10	105890000	105970000	Capan-1	80000
chr10	60540000	60700000	Capan-1	160000
chr10	94100000	94190000	Capan-1	90000
chr10	29290000	29415000	Capan-1	125000
chr10	77060000	77140000	Capan-1	80000
chr10	3295000	3395000	Capan-1	100000
chr10	98595000	98665000	Capan-1	70000
chr10	101220000	101310000	Capan-1	90000
chr10	21460000	21555000	Capan-1	95000
chr10	54250000	54325000	Capan-1	75000
chr10	73575000	73655000	Capan-1	80000
chr10	73865000	73975000	Capan-1	110000
chr10	12300000	12385000	Capan-1	85000
chr10	70290000	70475000	Capan-1	185000
chr10	105255000	105335000	Capan-1	80000
chr10	62300000	62405000	Capan-1	105000
chr10	37715000	37785000	Capan-1	70000
chr10	35525000	35615000	Capan-1	90000
chr10	74855000	74925000	Capan-1	70000
chr10	73470000	73570000	Capan-1	100000
chr10	102975000	103050000	Capan-1	75000
chr10	59335000	59415000	Capan-1	80000
chr10	71565000	71690000	Capan-1	125000
chr10	70880000	70980000	Capan-1	100000
chr10	60295000	60400000	Capan-1	105000
chr10	85780000	85870000	Capan-1	90000
chr10	30025000	30150000	Capan-1	125000
chr10	35130000	35265000	Capan-1	135000
chr10	77680000	77790000	Capan-1	110000
chr10	69545000	69605000	Capan-1	60000
chr10	88020000	88095000	Capan-1	75000
chr10	89730000	89865000	Capan-1	135000
chr10	80735000	80810000	Capan-1	75000
chr10	62780000	62890000	Capan-1	110000
chr10	25135000	25250000	Capan-1	115000
chr10	62900000	63035000	Capan-1	135000
chr10	35285000	35385000	Capan-1	100000
chr10	25020000	25110000	Capan-1	90000
chr10	73730000	73805000	Capan-1	75000
chr10	4015000	4090000	Capan-1	75000
chr10	74930000	75000000	Capan-1	70000
chr10	29950000	30020000	Capan-1	70000
chr10	71730000	71810000	Capan-1	80000
chr10	73245000	73335000	Capan-1	90000
chr10	73375000	73455000	Capan-1	80000
chr10	73150000	73230000	Capan-1	80000
chr10	71495000	71560000	Capan-1	65000
chr11	54910000	55475000	Capan-1	565000
chr11	4200000	4560000	Capan-1	360000
chr11	41475000	42560000	Capan-1	1085000
chr11	104105000	105735000	Capan-1	1630000
chr11	108560000	109715000	Capan-1	1155000
chr11	96435000	97025000	Capan-1	590000
chr11	29410000	30235000	Capan-1	825000
chr11	190000	515000	Capan-1	325000
chr11	108805000	109570000	Capan-1	765000
chr11	49235000	49550000	Capan-1	315000
chr11	51195000	51590000	Capan-1	395000
chr11	132940000	133735000	Capan-1	795000
chr11	114185000	114630000	Capan-1	445000
chr11	42765000	43315000	Capan-1	550000
chr11	99655000	100435000	Capan-1	780000
chr11	4640000	5035000	Capan-1	395000
chr11	114640000	115165000	Capan-1	525000
chr11	7110000	7465000	Capan-1	355000
chr11	23135000	23550000	Capan-1	415000
chr11	6005000	6380000	Capan-1	375000
chr11	130880000	131545000	Capan-1	665000
chr11	98935000	99620000	Capan-1	685000
chr11	110315000	111115000	Capan-1	800000
chr11	81335000	81950000	Capan-1	615000
chr11	84480000	85295000	Capan-1	815000
chr11	30360000	30950000	Capan-1	590000
chr11	105955000	106585000	Capan-1	630000
chr11	27720000	28120000	Capan-1	400000
chr11	83540000	84055000	Capan-1	515000
chr11	26775000	27180000	Capan-1	405000
chr11	90355000	90680000	Capan-1	325000
chr11	79405000	79870000	Capan-1	465000
chr11	88290000	88620000	Capan-1	330000
chr11	100850000	101240000	Capan-1	390000
chr11	33380000	33710000	Capan-1	330000
chr11	83000000	83525000	Capan-1	525000
chr11	89980000	90190000	Capan-1	210000
chr11	64610000	64875000	Capan-1	265000
chr11	64125000	64455000	Capan-1	330000
chr11	34580000	34920000	Capan-1	340000
chr11	13015000	13175000	Capan-1	160000
chr11	111460000	111720000	Capan-1	260000
chr11	78335000	78685000	Capan-1	350000
chr11	60690000	60885000	Capan-1	195000
chr11	3860000	4105000	Capan-1	245000
chr11	119535000	119885000	Capan-1	350000
chr11	13510000	13670000	Capan-1	160000
chr11	103140000	103475000	Capan-1	335000
chr11	67630000	67715000	Capan-1	85000
chr11	102580000	102940000	Capan-1	360000
chr11	71310000	71455000	Capan-1	145000
chr11	106590000	106905000	Capan-1	315000
chr11	12685000	12835000	Capan-1	150000
chr11	20470000	20640000	Capan-1	170000
chr11	120820000	121090000	Capan-1	270000
chr11	118535000	118865000	Capan-1	330000
chr11	101315000	101720000	Capan-1	405000
chr11	120375000	120820000	Capan-1	445000
chr11	68920000	69020000	Capan-1	100000
chr11	10810000	10950000	Capan-1	140000
chr11	14300000	14485000	Capan-1	185000
chr11	110085000	110305000	Capan-1	220000
chr11	129790000	130015000	Capan-1	225000
chr11	81995000	82405000	Capan-1	410000
chr11	16955000	17095000	Capan-1	140000
chr11	910000	1050000	Capan-1	140000
chr11	86645000	87010000	Capan-1	365000
chr11	94340000	94685000	Capan-1	345000
chr11	120105000	120170000	Capan-1	65000
chr11	91880000	92285000	Capan-1	405000
chr11	129230000	129620000	Capan-1	390000
chr11	109815000	110035000	Capan-1	220000
chr11	13230000	13365000	Capan-1	135000
chr11	128985000	129205000	Capan-1	220000
chr11	77480000	77755000	Capan-1	275000
chr11	69500000	69705000	Capan-1	205000
chr11	44570000	44630000	Capan-1	60000
chr11	110065000	110245000	Capan-1	180000
chr11	130305000	130740000	Capan-1	435000
chr11	70805000	71140000	Capan-1	335000
chr11	22895000	23035000	Capan-1	140000
chr11	117685000	117945000	Capan-1	260000
chr11	122080000	122395000	Capan-1	315000
chr11	13980000	14170000	Capan-1	190000
chr11	119600000	119975000	Capan-1	375000
chr11	7585000	7675000	Capan-1	90000
chr11	22645000	22850000	Capan-1	205000
chr11	7910000	8005000	Capan-1	95000
chr11	11050000	11285000	Capan-1	235000
chr11	69775000	70035000	Capan-1	260000
chr11	69260000	69455000	Capan-1	195000
chr11	112155000	112435000	Capan-1	280000
chr11	64125000	64505000	Capan-1	380000
chr11	2450000	2545000	Capan-1	95000
chr11	12070000	12300000	Capan-1	230000
chr11	59300000	59575000	Capan-1	275000
chr11	5615000	5715000	Capan-1	100000
chr11	64545000	64875000	Capan-1	330000
chr11	116390000	116540000	Capan-1	150000
chr11	8025000	8120000	Capan-1	95000
chr11	57430000	57580000	Capan-1	150000
chr11	15325000	15650000	Capan-1	325000
chr11	22355000	22565000	Capan-1	210000
chr11	120035000	120180000	Capan-1	145000
chr11	125565000	125745000	Capan-1	180000
chr11	76755000	76825000	Capan-1	70000
chr11	59060000	59255000	Capan-1	195000
chr11	104125000	104460000	Capan-1	335000
chr11	117285000	117670000	Capan-1	385000
chr11	14550000	14645000	Capan-1	95000
chr11	94800000	94880000	Capan-1	80000
chr11	14930000	15100000	Capan-1	170000
chr11	125775000	126075000	Capan-1	300000
chr11	46260000	46350000	Capan-1	90000
chr11	8405000	8585000	Capan-1	180000
chr11	57500000	57580000	Capan-1	80000
chr11	122660000	122730000	Capan-1	70000
chr11	104470000	104790000	Capan-1	320000
chr11	36555000	36705000	Capan-1	150000
chr11	2710000	2905000	Capan-1	195000
chr11	19090000	19265000	Capan-1	175000
chr11	122735000	122915000	Capan-1	180000
chr11	27400000	27495000	Capan-1	95000
chr11	101890000	102150000	Capan-1	260000
chr11	123920000	124215000	Capan-1	295000
chr11	76905000	77300000	Capan-1	395000
chr11	45380000	45795000	Capan-1	415000
chr11	44640000	44935000	Capan-1	295000
chr11	74620000	74970000	Capan-1	350000
chr11	18845000	19075000	Capan-1	230000
chr11	34935000	35010000	Capan-1	75000
chr11	61730000	61845000	Capan-1	115000
chr11	63780000	63920000	Capan-1	140000
chr11	72570000	72885000	Capan-1	315000
chr11	1465000	1550000	Capan-1	85000
chr11	120040000	120100000	Capan-1	60000
chr11	36310000	36510000	Capan-1	200000
chr11	32340000	32620000	Capan-1	280000
chr11	113865000	114130000	Capan-1	265000
chr11	56385000	56555000	Capan-1	170000
chr11	128735000	128825000	Capan-1	90000
chr11	93640000	93860000	Capan-1	220000
chr11	111150000	111300000	Capan-1	150000
chr11	2205000	2315000	Capan-1	110000
chr11	134735000	134945000	Capan-1	210000
chr11	1715000	1850000	Capan-1	135000
chr11	47190000	47380000	Capan-1	190000
chr11	43330000	43450000	Capan-1	120000
chr11	6545000	6710000	Capan-1	165000
chr11	118955000	119200000	Capan-1	245000
chr11	27530000	27695000	Capan-1	165000
chr11	124525000	124615000	Capan-1	90000
chr11	122500000	122650000	Capan-1	150000
chr11	95565000	95735000	Capan-1	170000
chr11	92305000	92620000	Capan-1	315000
chr11	46915000	47175000	Capan-1	260000
chr11	29185000	29355000	Capan-1	170000
chr11	119535000	119605000	Capan-1	70000
chr11	112075000	112155000	Capan-1	80000
chr11	67490000	67560000	Capan-1	70000
chr11	6390000	6525000	Capan-1	135000
chr11	65030000	65100000	Capan-1	70000
chr11	15120000	15230000	Capan-1	110000
chr11	17400000	17530000	Capan-1	130000
chr11	75140000	75245000	Capan-1	105000
chr11	67020000	67095000	Capan-1	75000
chr11	126585000	126860000	Capan-1	275000
chr11	1905000	1965000	Capan-1	60000
chr11	22185000	22335000	Capan-1	150000
chr11	120195000	120350000	Capan-1	155000
chr11	130785000	130875000	Capan-1	90000
chr11	65130000	65285000	Capan-1	155000
chr11	48195000	48320000	Capan-1	125000
chr11	61920000	62145000	Capan-1	225000
chr11	92670000	92805000	Capan-1	135000
chr11	71725000	71810000	Capan-1	85000
chr11	127895000	128020000	Capan-1	125000
chr11	68000000	68220000	Capan-1	220000
chr11	74720000	74970000	Capan-1	250000
chr11	19330000	19570000	Capan-1	240000
chr11	35020000	35170000	Capan-1	150000
chr11	640000	780000	Capan-1	140000
chr11	103550000	103780000	Capan-1	230000
chr11	130085000	130285000	Capan-1	200000
chr11	65830000	66030000	Capan-1	200000
chr11	61200000	61410000	Capan-1	210000
chr11	16640000	16780000	Capan-1	140000
chr11	33180000	33360000	Capan-1	180000
chr11	111740000	111950000	Capan-1	210000
chr11	126170000	126300000	Capan-1	130000
chr11	76430000	76515000	Capan-1	85000
chr11	113410000	113600000	Capan-1	190000
chr11	122980000	123120000	Capan-1	140000
chr11	47950000	48130000	Capan-1	180000
chr11	60130000	60245000	Capan-1	115000
chr11	20160000	20375000	Capan-1	215000
chr11	2325000	2440000	Capan-1	115000
chr11	74090000	74160000	Capan-1	70000
chr11	76830000	76900000	Capan-1	70000
chr11	124275000	124475000	Capan-1	200000
chr11	89225000	89345000	Capan-1	120000
chr11	108335000	108525000	Capan-1	190000
chr11	111960000	112055000	Capan-1	95000
chr11	100550000	100725000	Capan-1	175000
chr11	71710000	71945000	Capan-1	235000
chr11	74165000	74290000	Capan-1	125000
chr11	117010000	117100000	Capan-1	90000
chr11	74980000	75100000	Capan-1	120000
chr11	14815000	14920000	Capan-1	105000
chr11	63600000	63715000	Capan-1	115000
chr11	10955000	11040000	Capan-1	85000
chr11	34385000	34510000	Capan-1	125000
chr11	58080000	58280000	Capan-1	200000
chr11	72165000	72390000	Capan-1	225000
chr11	19580000	19760000	Capan-1	180000
chr11	62800000	62990000	Capan-1	190000
chr11	113170000	113400000	Capan-1	230000
chr11	86340000	86525000	Capan-1	185000
chr11	101975000	102145000	Capan-1	170000
chr11	33865000	34000000	Capan-1	135000
chr11	18550000	18755000	Capan-1	205000
chr11	70305000	70605000	Capan-1	300000
chr11	123150000	123360000	Capan-1	210000
chr11	45130000	45355000	Capan-1	225000
chr11	129635000	129760000	Capan-1	125000
chr11	67805000	67975000	Capan-1	170000
chr11	43900000	44085000	Capan-1	185000
chr11	63950000	64070000	Capan-1	120000
chr11	17755000	18000000	Capan-1	245000
chr11	85395000	85550000	Capan-1	155000
chr11	105750000	105945000	Capan-1	195000
chr11	64960000	65025000	Capan-1	65000
chr11	73950000	74155000	Capan-1	205000
chr11	87055000	87145000	Capan-1	90000
chr11	60580000	60670000	Capan-1	90000
chr11	116755000	116965000	Capan-1	210000
chr11	27205000	27315000	Capan-1	110000
chr11	134255000	134450000	Capan-1	195000
chr11	62665000	62790000	Capan-1	125000
chr11	93965000	94145000	Capan-1	180000
chr11	121320000	121460000	Capan-1	140000
chr11	30965000	31085000	Capan-1	120000
chr11	123450000	123590000	Capan-1	140000
chr11	112480000	112660000	Capan-1	180000
chr11	125315000	125490000	Capan-1	175000
chr11	66840000	67000000	Capan-1	160000
chr11	58930000	59055000	Capan-1	125000
chr11	17100000	17225000	Capan-1	125000
chr11	70050000	70250000	Capan-1	200000
chr11	100730000	100800000	Capan-1	70000
chr11	9005000	9155000	Capan-1	150000
chr11	73115000	73380000	Capan-1	265000
chr11	1980000	2045000	Capan-1	65000
chr11	111470000	111630000	Capan-1	160000
chr11	125790000	125925000	Capan-1	135000
chr11	128505000	128715000	Capan-1	210000
chr11	118165000	118235000	Capan-1	70000
chr11	57315000	57415000	Capan-1	100000
chr11	86540000	86640000	Capan-1	100000
chr11	23040000	23130000	Capan-1	90000
chr11	40170000	40310000	Capan-1	140000
chr11	19960000	20130000	Capan-1	170000
chr11	94240000	94345000	Capan-1	105000
chr11	11950000	12060000	Capan-1	110000
chr11	73665000	73880000	Capan-1	215000
chr11	11810000	11925000	Capan-1	115000
chr11	10680000	10760000	Capan-1	80000
chr11	44305000	44560000	Capan-1	255000
chr11	34605000	34680000	Capan-1	75000
chr11	11650000	11805000	Capan-1	155000
chr11	66455000	66600000	Capan-1	145000
chr11	13990000	14060000	Capan-1	70000
chr11	133795000	133905000	Capan-1	110000
chr11	65635000	65755000	Capan-1	120000
chr11	3695000	3830000	Capan-1	135000
chr11	84095000	84240000	Capan-1	145000
chr11	9635000	9770000	Capan-1	135000
chr11	8710000	8825000	Capan-1	115000
chr11	10210000	10320000	Capan-1	110000
chr11	82795000	82875000	Capan-1	80000
chr11	63245000	63400000	Capan-1	155000
chr11	59585000	59685000	Capan-1	100000
chr11	109725000	109810000	Capan-1	85000
chr11	59455000	59575000	Capan-1	120000
chr11	72420000	72530000	Capan-1	110000
chr11	107440000	107560000	Capan-1	120000
chr11	56890000	57015000	Capan-1	125000
chr11	16955000	17040000	Capan-1	85000
chr11	32980000	33095000	Capan-1	115000
chr11	46560000	46640000	Capan-1	80000
chr11	61665000	61725000	Capan-1	60000
chr11	60460000	60530000	Capan-1	70000
chr11	65475000	65610000	Capan-1	135000
chr11	16805000	16905000	Capan-1	100000
chr11	31125000	31250000	Capan-1	125000
chr11	62160000	62325000	Capan-1	165000
chr11	75610000	75860000	Capan-1	250000
chr11	47195000	47275000	Capan-1	80000
chr11	58450000	58560000	Capan-1	110000
chr11	74845000	74965000	Capan-1	120000
chr11	32070000	32190000	Capan-1	120000
chr11	34010000	34125000	Capan-1	115000
chr11	120825000	120980000	Capan-1	155000
chr11	6630000	6700000	Capan-1	70000
chr11	102255000	102365000	Capan-1	110000
chr11	8235000	8345000	Capan-1	110000
chr11	64885000	64950000	Capan-1	65000
chr11	129235000	129310000	Capan-1	75000
chr11	61420000	61505000	Capan-1	85000
chr11	128040000	128155000	Capan-1	115000
chr11	111320000	111430000	Capan-1	110000
chr11	44130000	44290000	Capan-1	160000
chr11	133915000	134010000	Capan-1	95000
chr11	75510000	75580000	Capan-1	70000
chr11	82420000	82570000	Capan-1	150000
chr11	35260000	35410000	Capan-1	150000
chr11	44945000	45120000	Capan-1	175000
chr11	95435000	95500000	Capan-1	65000
chr11	86045000	86155000	Capan-1	110000
chr11	117690000	117815000	Capan-1	125000
chr11	123270000	123350000	Capan-1	80000
chr11	123360000	123445000	Capan-1	85000
chr11	78140000	78275000	Capan-1	135000
chr11	8605000	8695000	Capan-1	90000
chr11	9880000	9990000	Capan-1	110000
chr11	72295000	72390000	Capan-1	95000
chr11	109820000	109955000	Capan-1	135000
chr11	101725000	101875000	Capan-1	150000
chr11	18015000	18125000	Capan-1	110000
chr11	34195000	34375000	Capan-1	180000
chr11	26680000	26770000	Capan-1	90000
chr11	93470000	93610000	Capan-1	140000
chr11	128190000	128315000	Capan-1	125000
chr11	118255000	118385000	Capan-1	130000
chr11	9535000	9630000	Capan-1	95000
chr11	32200000	32325000	Capan-1	125000
chr11	77530000	77705000	Capan-1	175000
chr11	61210000	61295000	Capan-1	85000
chr11	17600000	17745000	Capan-1	145000
chr11	76260000	76400000	Capan-1	140000
chr11	72170000	72285000	Capan-1	115000
chr11	59315000	59435000	Capan-1	120000
chr11	125030000	125215000	Capan-1	185000
chr11	62550000	62650000	Capan-1	100000
chr11	65825000	65980000	Capan-1	155000
chr11	102385000	102480000	Capan-1	95000
chr11	111645000	111725000	Capan-1	80000
chr11	129870000	129935000	Capan-1	65000
chr11	31265000	31385000	Capan-1	120000
chr11	100445000	100545000	Capan-1	100000
chr11	126080000	126150000	Capan-1	70000
chr11	18135000	18245000	Capan-1	110000
chr11	10430000	10530000	Capan-1	100000
chr11	86165000	86305000	Capan-1	140000
chr11	15675000	15835000	Capan-1	160000
chr11	67415000	67480000	Capan-1	65000
chr11	79100000	79205000	Capan-1	105000
chr11	78355000	78430000	Capan-1	75000
chr11	82615000	82780000	Capan-1	165000
chr11	66635000	66790000	Capan-1	155000
chr11	63530000	63590000	Capan-1	60000
chr11	76630000	76745000	Capan-1	115000
chr11	17245000	17375000	Capan-1	130000
chr11	73670000	73815000	Capan-1	145000
chr11	32730000	32815000	Capan-1	85000
chr11	95975000	96075000	Capan-1	100000
chr11	68070000	68150000	Capan-1	80000
chr11	44805000	44930000	Capan-1	125000
chr11	102690000	102810000	Capan-1	120000
chr11	90200000	90330000	Capan-1	130000
chr11	71160000	71275000	Capan-1	115000
chr11	75920000	76030000	Capan-1	110000
chr11	69545000	69625000	Capan-1	80000
chr11	36310000	36390000	Capan-1	80000
chr11	78510000	78670000	Capan-1	160000
chr11	73005000	73105000	Capan-1	100000
chr11	46415000	46545000	Capan-1	130000
chr11	134130000	134205000	Capan-1	75000
chr11	60030000	60105000	Capan-1	75000
chr11	84290000	84450000	Capan-1	160000
chr11	43520000	43595000	Capan-1	75000
chr11	6550000	6620000	Capan-1	70000
chr11	93395000	93465000	Capan-1	70000
chr11	9180000	9285000	Capan-1	105000
chr11	93275000	93385000	Capan-1	110000
chr11	125930000	126060000	Capan-1	130000
chr11	26570000	26670000	Capan-1	100000
chr11	33275000	33355000	Capan-1	80000
chr11	82905000	82990000	Capan-1	85000
chr11	119350000	119510000	Capan-1	160000
chr11	70830000	70945000	Capan-1	115000
chr11	70645000	70795000	Capan-1	150000
chr11	77940000	78125000	Capan-1	185000
chr11	36180000	36270000	Capan-1	90000
chr11	74320000	74450000	Capan-1	130000
chr11	47480000	47585000	Capan-1	105000
chr11	65830000	65905000	Capan-1	75000
chr11	69315000	69450000	Capan-1	135000
chr11	124745000	124820000	Capan-1	75000
chr11	46145000	46245000	Capan-1	100000
chr11	115375000	115545000	Capan-1	170000
chr11	64685000	64775000	Capan-1	90000
chr11	73490000	73640000	Capan-1	150000
chr11	47290000	47375000	Capan-1	85000
chr11	100555000	100645000	Capan-1	90000
chr11	68670000	68855000	Capan-1	185000
chr11	126875000	126945000	Capan-1	70000
chr11	116645000	116720000	Capan-1	75000
chr11	19835000	19925000	Capan-1	90000
chr11	85780000	85910000	Capan-1	130000
chr11	94355000	94495000	Capan-1	140000
chr11	71985000	72140000	Capan-1	155000
chr11	75415000	75495000	Capan-1	80000
chr11	124945000	125020000	Capan-1	75000
chr11	76520000	76625000	Capan-1	105000
chr11	118555000	118655000	Capan-1	100000
chr11	85565000	85650000	Capan-1	85000
chr11	18425000	18545000	Capan-1	120000
chr11	59065000	59190000	Capan-1	125000
chr11	95780000	95925000	Capan-1	145000
chr11	75295000	75410000	Capan-1	115000
chr11	118665000	118755000	Capan-1	90000
chr11	117105000	117190000	Capan-1	85000
chr11	102595000	102675000	Capan-1	80000
chr11	119075000	119180000	Capan-1	105000
chr11	36405000	36495000	Capan-1	90000
chr11	134455000	134595000	Capan-1	140000
chr11	33185000	33270000	Capan-1	85000
chr11	64780000	64865000	Capan-1	85000
chr11	69190000	69250000	Capan-1	60000
chr11	63410000	63515000	Capan-1	105000
chr11	117825000	117925000	Capan-1	100000
chr11	67165000	67270000	Capan-1	105000
chr11	20275000	20365000	Capan-1	90000
chr11	124835000	124930000	Capan-1	95000
chr11	107330000	107415000	Capan-1	85000
chr11	68225000	68350000	Capan-1	125000
chr11	74850000	74910000	Capan-1	60000
chr11	66655000	66740000	Capan-1	85000
chr11	12610000	12690000	Capan-1	80000
chr11	9325000	9400000	Capan-1	75000
chr11	59205000	59295000	Capan-1	90000
chr11	94505000	94630000	Capan-1	125000
chr11	118970000	119070000	Capan-1	100000
chr11	128395000	128495000	Capan-1	100000
chr11	119255000	119340000	Capan-1	85000
chr11	46705000	46835000	Capan-1	130000
chr11	8835000	8925000	Capan-1	90000
chr11	68385000	68515000	Capan-1	130000
chr11	119885000	119975000	Capan-1	90000
chr11	47790000	47865000	Capan-1	75000
chr11	45690000	45785000	Capan-1	95000
chr11	94705000	94790000	Capan-1	85000
chr11	113755000	113855000	Capan-1	100000
chr11	35520000	35615000	Capan-1	95000
chr11	66155000	66245000	Capan-1	90000
chr11	107880000	107970000	Capan-1	90000
chr11	120675000	120800000	Capan-1	125000
chr11	64315000	64415000	Capan-1	100000
chr11	121190000	121315000	Capan-1	125000
chr11	82705000	82775000	Capan-1	70000
chr11	87430000	87560000	Capan-1	130000
chr11	57110000	57190000	Capan-1	80000
chr11	47875000	47940000	Capan-1	65000
chr11	108000000	108085000	Capan-1	85000
chr11	94150000	94230000	Capan-1	80000
chr11	35430000	35505000	Capan-1	75000
chr11	62345000	62430000	Capan-1	85000
chr11	66055000	66135000	Capan-1	80000
chr11	32840000	32915000	Capan-1	75000
chr11	118460000	118540000	Capan-1	80000
chr11	71055000	71135000	Capan-1	80000
chr11	76905000	77010000	Capan-1	105000
chr11	44655000	44740000	Capan-1	85000
chr11	34525000	34595000	Capan-1	70000
chr11	129790000	129860000	Capan-1	70000
chr11	128320000	128390000	Capan-1	70000
chr11	71825000	71935000	Capan-1	110000
chr11	126475000	126580000	Capan-1	105000
chr11	73495000	73585000	Capan-1	90000
chr11	70950000	71050000	Capan-1	100000
chr11	126355000	126450000	Capan-1	95000
chr11	122380000	122445000	Capan-1	65000
chr11	113675000	113740000	Capan-1	65000
chr11	101885000	101975000	Capan-1	90000
chr11	47665000	47730000	Capan-1	65000
chr11	73310000	73380000	Capan-1	70000
chr11	64140000	64215000	Capan-1	75000
chr11	87835000	87910000	Capan-1	75000
chr11	77185000	77255000	Capan-1	70000
chr11	85665000	85745000	Capan-1	80000
chr11	74740000	74825000	Capan-1	85000
chr11	119780000	119865000	Capan-1	85000
chr11	73395000	73465000	Capan-1	70000
chr12	72690000	74830000	Capan-1	2140000
chr12	33075000	34175000	Capan-1	1100000
chr12	38715000	39675000	Capan-1	960000
chr12	44330000	45340000	Capan-1	1010000
chr12	41645000	42430000	Capan-1	785000
chr12	28335000	29045000	Capan-1	710000
chr12	5230000	6030000	Capan-1	800000
chr12	20785000	21340000	Capan-1	555000
chr12	86645000	87305000	Capan-1	660000
chr12	2135000	2720000	Capan-1	585000
chr12	25575000	26180000	Capan-1	605000
chr12	131585000	132055000	Capan-1	470000
chr12	22230000	22565000	Capan-1	335000
chr12	99420000	100165000	Capan-1	745000
chr12	22990000	23355000	Capan-1	365000
chr12	82030000	82745000	Capan-1	715000
chr12	128245000	128550000	Capan-1	305000
chr12	10920000	11355000	Capan-1	435000
chr12	39705000	40090000	Capan-1	385000
chr12	130515000	130825000	Capan-1	310000
chr12	97800000	98365000	Capan-1	565000
chr12	5580000	5985000	Capan-1	405000
chr12	130880000	131235000	Capan-1	355000
chr12	59795000	60195000	Capan-1	400000
chr12	13880000	14320000	Capan-1	440000
chr12	55560000	56025000	Capan-1	465000
chr12	41005000	41320000	Capan-1	315000
chr12	106760000	107325000	Capan-1	565000
chr12	19010000	19340000	Capan-1	330000
chr12	3980000	4400000	Capan-1	420000
chr12	3400000	3755000	Capan-1	355000
chr12	87695000	88055000	Capan-1	360000
chr12	1220000	1695000	Capan-1	475000
chr12	58355000	58710000	Capan-1	355000
chr12	21850000	22170000	Capan-1	320000
chr12	61990000	62390000	Capan-1	400000
chr12	74390000	74710000	Capan-1	320000
chr12	85460000	85840000	Capan-1	380000
chr12	84915000	85240000	Capan-1	325000
chr12	96960000	97375000	Capan-1	415000
chr12	81705000	82020000	Capan-1	315000
chr12	83075000	83380000	Capan-1	305000
chr12	67280000	67655000	Capan-1	375000
chr12	112890000	113320000	Capan-1	430000
chr12	31810000	32130000	Capan-1	320000
chr12	70290000	70630000	Capan-1	340000
chr12	97380000	97710000	Capan-1	330000
chr12	98400000	98785000	Capan-1	385000
chr12	12515000	12860000	Capan-1	345000
chr12	117645000	118285000	Capan-1	640000
chr12	69250000	69520000	Capan-1	270000
chr12	42525000	42715000	Capan-1	190000
chr12	68050000	68340000	Capan-1	290000
chr12	122620000	122685000	Capan-1	65000
chr12	79960000	80135000	Capan-1	175000
chr12	55160000	55355000	Capan-1	195000
chr12	21465000	21600000	Capan-1	135000
chr12	132320000	132485000	Capan-1	165000
chr12	89510000	89735000	Capan-1	225000
chr12	68730000	69050000	Capan-1	320000
chr12	25410000	25535000	Capan-1	125000
chr12	76530000	76740000	Capan-1	210000
chr12	88545000	88785000	Capan-1	240000
chr12	59570000	59770000	Capan-1	200000
chr12	31560000	31790000	Capan-1	230000
chr12	32210000	32460000	Capan-1	250000
chr12	22685000	22780000	Capan-1	95000
chr12	15765000	15935000	Capan-1	170000
chr12	44150000	44280000	Capan-1	130000
chr12	6300000	6390000	Capan-1	90000
chr12	45390000	45490000	Capan-1	100000
chr12	101800000	102155000	Capan-1	355000
chr12	110505000	110870000	Capan-1	365000
chr12	29505000	29665000	Capan-1	160000
chr12	58215000	58330000	Capan-1	115000
chr12	20605000	20765000	Capan-1	160000
chr12	25145000	25295000	Capan-1	150000
chr12	15460000	15670000	Capan-1	210000
chr12	104590000	104750000	Capan-1	160000
chr12	8810000	9045000	Capan-1	235000
chr12	76475000	76740000	Capan-1	265000
chr12	78375000	78525000	Capan-1	150000
chr12	88250000	88410000	Capan-1	160000
chr12	54080000	54150000	Capan-1	70000
chr12	9790000	9865000	Capan-1	75000
chr12	18285000	18380000	Capan-1	95000
chr12	72390000	72680000	Capan-1	290000
chr12	10740000	10900000	Capan-1	160000
chr12	18395000	18475000	Capan-1	80000
chr12	550000	660000	Capan-1	110000
chr12	78570000	78840000	Capan-1	270000
chr12	78155000	78320000	Capan-1	165000
chr12	95970000	96210000	Capan-1	240000
chr12	94515000	94925000	Capan-1	410000
chr12	4455000	4635000	Capan-1	180000
chr12	14990000	15145000	Capan-1	155000
chr12	17930000	18010000	Capan-1	80000
chr12	105500000	105790000	Capan-1	290000
chr12	3180000	3395000	Capan-1	215000
chr12	114405000	114990000	Capan-1	585000
chr12	12230000	12500000	Capan-1	270000
chr12	40540000	40705000	Capan-1	165000
chr12	19900000	20050000	Capan-1	150000
chr12	63205000	63465000	Capan-1	260000
chr12	2970000	3155000	Capan-1	185000
chr12	64935000	65100000	Capan-1	165000
chr12	124260000	124505000	Capan-1	245000
chr12	92200000	92535000	Capan-1	335000
chr12	85260000	85440000	Capan-1	180000
chr12	54425000	54595000	Capan-1	170000
chr12	89425000	89740000	Capan-1	315000
chr12	12965000	13060000	Capan-1	95000
chr12	53715000	53900000	Capan-1	185000
chr12	93380000	93800000	Capan-1	420000
chr12	8250000	8385000	Capan-1	135000
chr12	93180000	93365000	Capan-1	185000
chr12	57400000	57600000	Capan-1	200000
chr12	79575000	79760000	Capan-1	185000
chr12	32910000	33070000	Capan-1	160000
chr12	45935000	46120000	Capan-1	185000
chr12	93910000	94135000	Capan-1	225000
chr12	57915000	58130000	Capan-1	215000
chr12	116430000	116705000	Capan-1	275000
chr12	125425000	125635000	Capan-1	210000
chr12	122125000	122220000	Capan-1	95000
chr12	3760000	3910000	Capan-1	150000
chr12	108065000	108295000	Capan-1	230000
chr12	123485000	123640000	Capan-1	155000
chr12	72155000	72330000	Capan-1	175000
chr12	9100000	9210000	Capan-1	110000
chr12	105810000	106090000	Capan-1	280000
chr12	116715000	117050000	Capan-1	335000
chr12	52400000	52520000	Capan-1	120000
chr12	123465000	123725000	Capan-1	260000
chr12	95490000	95725000	Capan-1	235000
chr12	62395000	62595000	Capan-1	200000
chr12	117455000	117590000	Capan-1	135000
chr12	95735000	95930000	Capan-1	195000
chr12	53595000	53690000	Capan-1	95000
chr12	47325000	47415000	Capan-1	90000
chr12	76345000	76425000	Capan-1	80000
chr12	16320000	16510000	Capan-1	190000
chr12	56880000	57020000	Capan-1	140000
chr12	48930000	49020000	Capan-1	90000
chr12	55380000	55460000	Capan-1	80000
chr12	51215000	51385000	Capan-1	170000
chr12	117150000	117415000	Capan-1	265000
chr12	7825000	7965000	Capan-1	140000
chr12	65745000	65930000	Capan-1	185000
chr12	51650000	51740000	Capan-1	90000
chr12	680000	855000	Capan-1	175000
chr12	96260000	96400000	Capan-1	140000
chr12	122355000	122460000	Capan-1	105000
chr12	133460000	133840000	Capan-1	380000
chr12	9965000	10085000	Capan-1	120000
chr12	113875000	114370000	Capan-1	495000
chr12	49120000	49210000	Capan-1	90000
chr12	52535000	52630000	Capan-1	95000
chr12	106615000	106750000	Capan-1	135000
chr12	119535000	119850000	Capan-1	315000
chr12	99090000	99400000	Capan-1	310000
chr12	56040000	56125000	Capan-1	85000
chr12	123350000	123445000	Capan-1	95000
chr12	51815000	51920000	Capan-1	105000
chr12	52975000	53265000	Capan-1	290000
chr12	65285000	65510000	Capan-1	225000
chr12	63495000	63670000	Capan-1	175000
chr12	59315000	59480000	Capan-1	165000
chr12	7990000	8160000	Capan-1	170000
chr12	48100000	48235000	Capan-1	135000
chr12	15300000	15375000	Capan-1	75000
chr12	64235000	64310000	Capan-1	75000
chr12	124520000	124800000	Capan-1	280000
chr12	63195000	63380000	Capan-1	185000
chr12	89325000	89385000	Capan-1	60000
chr12	111355000	111755000	Capan-1	400000
chr12	121915000	122120000	Capan-1	205000
chr12	71125000	71240000	Capan-1	115000
chr12	1740000	1900000	Capan-1	160000
chr12	26275000	26395000	Capan-1	120000
chr12	13250000	13370000	Capan-1	120000
chr12	22855000	22980000	Capan-1	125000
chr12	102895000	103135000	Capan-1	240000
chr12	14395000	14515000	Capan-1	120000
chr12	40400000	40500000	Capan-1	100000
chr12	31415000	31550000	Capan-1	135000
chr12	110890000	111045000	Capan-1	155000
chr12	64660000	64790000	Capan-1	130000
chr12	21745000	21835000	Capan-1	90000
chr12	12035000	12185000	Capan-1	150000
chr12	25000000	25105000	Capan-1	105000
chr12	89940000	90095000	Capan-1	155000
chr12	100190000	100420000	Capan-1	230000
chr12	1090000	1190000	Capan-1	100000
chr12	121185000	121400000	Capan-1	215000
chr12	91550000	91745000	Capan-1	195000
chr12	54155000	54365000	Capan-1	210000
chr12	58735000	58845000	Capan-1	110000
chr12	107520000	107705000	Capan-1	185000
chr12	108955000	109035000	Capan-1	80000
chr12	69780000	69975000	Capan-1	195000
chr12	66525000	66635000	Capan-1	110000
chr12	2815000	2925000	Capan-1	110000
chr12	48100000	48170000	Capan-1	70000
chr12	91365000	91495000	Capan-1	130000
chr12	70980000	71110000	Capan-1	130000
chr12	105630000	105785000	Capan-1	155000
chr12	79950000	80080000	Capan-1	130000
chr12	101955000	102150000	Capan-1	195000
chr12	107350000	107495000	Capan-1	145000
chr12	54610000	54770000	Capan-1	160000
chr12	6080000	6155000	Capan-1	75000
chr12	46765000	46860000	Capan-1	95000
chr12	57150000	57395000	Capan-1	245000
chr12	68615000	68715000	Capan-1	100000
chr12	68425000	68580000	Capan-1	155000
chr12	57675000	57845000	Capan-1	170000
chr12	49660000	49745000	Capan-1	85000
chr12	10385000	10475000	Capan-1	90000
chr12	53930000	54070000	Capan-1	140000
chr12	123255000	123340000	Capan-1	85000
chr12	89745000	89850000	Capan-1	105000
chr12	53455000	53580000	Capan-1	125000
chr12	75725000	75885000	Capan-1	160000
chr12	53715000	53830000	Capan-1	115000
chr12	72055000	72145000	Capan-1	90000
chr12	121735000	121895000	Capan-1	160000
chr12	67830000	68040000	Capan-1	210000
chr12	80585000	80665000	Capan-1	80000
chr12	118840000	119065000	Capan-1	225000
chr12	62650000	62805000	Capan-1	155000
chr12	75485000	75690000	Capan-1	205000
chr12	112175000	112260000	Capan-1	85000
chr12	49220000	49390000	Capan-1	170000
chr12	113620000	113860000	Capan-1	240000
chr12	32515000	32605000	Capan-1	90000
chr12	63210000	63325000	Capan-1	115000
chr12	96445000	96605000	Capan-1	160000
chr12	52770000	52950000	Capan-1	180000
chr12	100775000	100945000	Capan-1	170000
chr12	50255000	50350000	Capan-1	95000
chr12	52280000	52390000	Capan-1	110000
chr12	91775000	91955000	Capan-1	180000
chr12	13430000	13505000	Capan-1	75000
chr12	125095000	125250000	Capan-1	155000
chr12	57510000	57580000	Capan-1	70000
chr12	96645000	96790000	Capan-1	145000
chr12	118620000	118810000	Capan-1	190000
chr12	107825000	108010000	Capan-1	185000
chr12	123120000	123235000	Capan-1	115000
chr12	71800000	71950000	Capan-1	150000
chr12	54425000	54525000	Capan-1	100000
chr12	126460000	126545000	Capan-1	85000
chr12	42875000	42965000	Capan-1	90000
chr12	4965000	5115000	Capan-1	150000
chr12	65005000	65085000	Capan-1	80000
chr12	50360000	50460000	Capan-1	100000
chr12	1905000	2045000	Capan-1	140000
chr12	32830000	32905000	Capan-1	75000
chr12	113475000	113615000	Capan-1	140000
chr12	70760000	70965000	Capan-1	205000
chr12	74930000	75040000	Capan-1	110000
chr12	96695000	96795000	Capan-1	100000
chr12	6965000	7045000	Capan-1	80000
chr12	118295000	118470000	Capan-1	175000
chr12	77010000	77185000	Capan-1	175000
chr12	82770000	82900000	Capan-1	130000
chr12	62995000	63185000	Capan-1	190000
chr12	98815000	98925000	Capan-1	110000
chr12	111140000	111325000	Capan-1	185000
chr12	6175000	6285000	Capan-1	110000
chr12	71255000	71400000	Capan-1	145000
chr12	80860000	81000000	Capan-1	140000
chr12	125260000	125390000	Capan-1	130000
chr12	120640000	120725000	Capan-1	85000
chr12	31135000	31220000	Capan-1	85000
chr12	122235000	122330000	Capan-1	95000
chr12	104360000	104520000	Capan-1	160000
chr12	127265000	127360000	Capan-1	95000
chr12	109050000	109195000	Capan-1	145000
chr12	48470000	48575000	Capan-1	105000
chr12	120760000	120875000	Capan-1	115000
chr12	6670000	6805000	Capan-1	135000
chr12	27180000	27290000	Capan-1	110000
chr12	98940000	99060000	Capan-1	120000
chr12	16050000	16130000	Capan-1	80000
chr12	67095000	67255000	Capan-1	160000
chr12	50895000	51030000	Capan-1	135000
chr12	132330000	132430000	Capan-1	100000
chr12	116205000	116375000	Capan-1	170000
chr12	110030000	110215000	Capan-1	185000
chr12	96115000	96205000	Capan-1	90000
chr12	72160000	72240000	Capan-1	80000
chr12	104600000	104680000	Capan-1	80000
chr12	117805000	118025000	Capan-1	220000
chr12	65335000	65475000	Capan-1	140000
chr12	132205000	132315000	Capan-1	110000
chr12	122865000	122980000	Capan-1	115000
chr12	94935000	95150000	Capan-1	215000
chr12	112635000	112840000	Capan-1	205000
chr12	34280000	34370000	Capan-1	90000
chr12	50155000	50235000	Capan-1	80000
chr12	121450000	121545000	Capan-1	95000
chr12	13065000	13135000	Capan-1	70000
chr12	56135000	56210000	Capan-1	75000
chr12	69670000	69750000	Capan-1	80000
chr12	5120000	5195000	Capan-1	75000
chr12	70170000	70265000	Capan-1	95000
chr12	66660000	66810000	Capan-1	150000
chr12	95510000	95610000	Capan-1	100000
chr12	27675000	27785000	Capan-1	110000
chr12	49450000	49520000	Capan-1	70000
chr12	49525000	49650000	Capan-1	125000
chr12	27090000	27165000	Capan-1	75000
chr12	120115000	120220000	Capan-1	105000
chr12	67750000	67830000	Capan-1	80000
chr12	93710000	93775000	Capan-1	65000
chr12	49760000	49900000	Capan-1	140000
chr12	109700000	109835000	Capan-1	135000
chr12	50025000	50135000	Capan-1	110000
chr12	52640000	52720000	Capan-1	80000
chr12	62830000	62970000	Capan-1	140000
chr12	85865000	85965000	Capan-1	100000
chr12	10205000	10290000	Capan-1	85000
chr12	96795000	96905000	Capan-1	110000
chr12	65975000	66085000	Capan-1	110000
chr12	66380000	66500000	Capan-1	120000
chr12	82920000	83015000	Capan-1	95000
chr12	111765000	111895000	Capan-1	130000
chr12	6830000	6950000	Capan-1	120000
chr12	117645000	117785000	Capan-1	140000
chr12	94375000	94495000	Capan-1	120000
chr12	102160000	102240000	Capan-1	80000
chr12	71610000	71780000	Capan-1	170000
chr12	121020000	121155000	Capan-1	135000
chr12	76745000	76845000	Capan-1	100000
chr12	54780000	54850000	Capan-1	70000
chr12	123755000	123845000	Capan-1	90000
chr12	50580000	50705000	Capan-1	125000
chr12	2985000	3065000	Capan-1	80000
chr12	7520000	7610000	Capan-1	90000
chr12	55245000	55345000	Capan-1	100000
chr12	57030000	57145000	Capan-1	115000
chr12	101960000	102090000	Capan-1	130000
chr12	115915000	116050000	Capan-1	135000
chr12	104770000	104850000	Capan-1	80000
chr12	56735000	56855000	Capan-1	120000
chr12	113625000	113740000	Capan-1	115000
chr12	56220000	56315000	Capan-1	95000
chr12	108070000	108150000	Capan-1	80000
chr12	13150000	13245000	Capan-1	95000
chr12	102335000	102450000	Capan-1	115000
chr12	108485000	108590000	Capan-1	105000
chr12	50475000	50570000	Capan-1	95000
chr12	100625000	100735000	Capan-1	110000
chr12	65555000	65645000	Capan-1	90000
chr12	118110000	118275000	Capan-1	165000
chr12	101675000	101770000	Capan-1	95000
chr12	6720000	6805000	Capan-1	85000
chr12	925000	1050000	Capan-1	125000
chr12	101805000	101880000	Capan-1	75000
chr12	27995000	28090000	Capan-1	95000
chr12	15940000	16005000	Capan-1	65000
chr12	125805000	125895000	Capan-1	90000
chr12	755000	855000	Capan-1	100000
chr12	48745000	48845000	Capan-1	100000
chr12	104445000	104515000	Capan-1	70000
chr12	26455000	26545000	Capan-1	90000
chr12	123005000	123100000	Capan-1	95000
chr12	120895000	120995000	Capan-1	100000
chr12	119990000	120095000	Capan-1	105000
chr12	70635000	70750000	Capan-1	115000
chr12	104020000	104140000	Capan-1	120000
chr12	56510000	56580000	Capan-1	70000
chr12	75945000	76015000	Capan-1	70000
chr12	120550000	120630000	Capan-1	80000
chr12	92965000	93045000	Capan-1	80000
chr12	56325000	56430000	Capan-1	105000
chr12	10300000	10360000	Capan-1	60000
chr12	69550000	69650000	Capan-1	100000
chr12	109545000	109680000	Capan-1	135000
chr12	48255000	48350000	Capan-1	95000
chr12	104165000	104260000	Capan-1	95000
chr12	105370000	105445000	Capan-1	75000
chr12	56585000	56700000	Capan-1	115000
chr12	76020000	76105000	Capan-1	85000
chr12	13710000	13800000	Capan-1	90000
chr12	50715000	50790000	Capan-1	75000
chr12	8690000	8765000	Capan-1	75000
chr12	101055000	101135000	Capan-1	80000
chr12	56435000	56505000	Capan-1	70000
chr12	81240000	81335000	Capan-1	95000
chr12	113745000	113860000	Capan-1	115000
chr12	52210000	52275000	Capan-1	65000
chr12	96450000	96525000	Capan-1	75000
chr12	51040000	51140000	Capan-1	100000
chr12	121560000	121650000	Capan-1	90000
chr12	116070000	116185000	Capan-1	115000
chr12	120430000	120520000	Capan-1	90000
chr12	77450000	77520000	Capan-1	70000
chr12	110785000	110870000	Capan-1	85000
chr12	81020000	81130000	Capan-1	110000
chr12	95630000	95725000	Capan-1	95000
chr12	47705000	47790000	Capan-1	85000
chr12	111055000	111135000	Capan-1	80000
chr12	103275000	103335000	Capan-1	60000
chr12	93890000	93960000	Capan-1	70000
chr12	89635000	89735000	Capan-1	100000
chr12	11805000	11880000	Capan-1	75000
chr12	112745000	112825000	Capan-1	80000
chr12	112375000	112450000	Capan-1	75000
chr12	64935000	65000000	Capan-1	65000
chr12	59490000	59560000	Capan-1	70000
chr12	117040000	117135000	Capan-1	95000
chr12	65195000	65280000	Capan-1	85000
chr12	105275000	105345000	Capan-1	70000
chr12	106545000	106605000	Capan-1	60000
chr12	94855000	94930000	Capan-1	75000
chr12	110555000	110660000	Capan-1	105000
chr12	65100000	65175000	Capan-1	75000
chr12	3075000	3145000	Capan-1	70000
chr12	100535000	100615000	Capan-1	80000
chr12	66110000	66210000	Capan-1	100000
chr12	107710000	107795000	Capan-1	85000
chr12	125720000	125800000	Capan-1	80000
chr12	63030000	63105000	Capan-1	75000
chr12	111765000	111825000	Capan-1	60000
chr12	110035000	110145000	Capan-1	110000
chr12	111360000	111455000	Capan-1	95000
chr12	125475000	125550000	Capan-1	75000
chr12	93980000	94065000	Capan-1	85000
chr12	112545000	112615000	Capan-1	70000
chr13	78700000	79865000	Capan-1	1165000
chr13	86435000	86740000	Capan-1	305000
chr13	31785000	32375000	Capan-1	590000
chr13	112505000	113105000	Capan-1	600000
chr13	85470000	86400000	Capan-1	930000
chr13	23370000	23890000	Capan-1	520000
chr13	80950000	81520000	Capan-1	570000
chr13	35760000	36310000	Capan-1	550000
chr13	81620000	82065000	Capan-1	445000
chr13	87930000	88305000	Capan-1	375000
chr13	22860000	23330000	Capan-1	470000
chr13	26130000	26665000	Capan-1	535000
chr13	87520000	87905000	Capan-1	385000
chr13	29395000	29955000	Capan-1	560000
chr13	37650000	38180000	Capan-1	530000
chr13	39155000	39500000	Capan-1	345000
chr13	103840000	104445000	Capan-1	605000
chr13	36990000	37390000	Capan-1	400000
chr13	71190000	71535000	Capan-1	345000
chr13	92465000	92770000	Capan-1	305000
chr13	70115000	70435000	Capan-1	320000
chr13	53815000	54325000	Capan-1	510000
chr13	92010000	92380000	Capan-1	370000
chr13	108335000	108755000	Capan-1	420000
chr13	50655000	51105000	Capan-1	450000
chr13	32005000	32330000	Capan-1	325000
chr13	33795000	34110000	Capan-1	315000
chr13	80605000	80915000	Capan-1	310000
chr13	26755000	27070000	Capan-1	315000
chr13	101290000	101775000	Capan-1	485000
chr13	78350000	78695000	Capan-1	345000
chr13	106735000	107180000	Capan-1	445000
chr13	102775000	103205000	Capan-1	430000
chr13	95320000	95625000	Capan-1	305000
chr13	69935000	70095000	Capan-1	160000
chr13	102165000	102405000	Capan-1	240000
chr13	61035000	61195000	Capan-1	160000
chr13	52910000	53025000	Capan-1	115000
chr13	27280000	27450000	Capan-1	170000
chr13	110440000	110765000	Capan-1	325000
chr13	101795000	102125000	Capan-1	330000
chr13	40345000	40505000	Capan-1	160000
chr13	39630000	39840000	Capan-1	210000
chr13	78060000	78145000	Capan-1	85000
chr13	52010000	52370000	Capan-1	360000
chr13	62695000	62860000	Capan-1	165000
chr13	20265000	20450000	Capan-1	185000
chr13	21515000	21715000	Capan-1	200000
chr13	115000000	115105000	Capan-1	105000
chr13	104535000	104755000	Capan-1	220000
chr13	108975000	109160000	Capan-1	185000
chr13	48915000	49150000	Capan-1	235000
chr13	20555000	20745000	Capan-1	190000
chr13	48670000	48880000	Capan-1	210000
chr13	45910000	46070000	Capan-1	160000
chr13	109260000	109550000	Capan-1	290000
chr13	27280000	27505000	Capan-1	225000
chr13	95075000	95270000	Capan-1	195000
chr13	78160000	78335000	Capan-1	175000
chr13	27085000	27270000	Capan-1	185000
chr13	110525000	110760000	Capan-1	235000
chr13	100940000	101170000	Capan-1	230000
chr13	91770000	91905000	Capan-1	135000
chr13	103555000	103815000	Capan-1	260000
chr13	113270000	113535000	Capan-1	265000
chr13	42480000	42620000	Capan-1	140000
chr13	108025000	108300000	Capan-1	275000
chr13	103225000	103505000	Capan-1	280000
chr13	24625000	24800000	Capan-1	175000
chr13	79985000	80115000	Capan-1	130000
chr13	28715000	28845000	Capan-1	130000
chr13	45690000	45860000	Capan-1	170000
chr13	28405000	28545000	Capan-1	140000
chr13	112170000	112350000	Capan-1	180000
chr13	24480000	24585000	Capan-1	105000
chr13	91525000	91665000	Capan-1	140000
chr13	50225000	50425000	Capan-1	200000
chr13	51695000	51870000	Capan-1	175000
chr13	25150000	25250000	Capan-1	100000
chr13	21065000	21275000	Capan-1	210000
chr13	34120000	34300000	Capan-1	180000
chr13	60755000	60895000	Capan-1	140000
chr13	110875000	111090000	Capan-1	215000
chr13	24290000	24440000	Capan-1	150000
chr13	76450000	76600000	Capan-1	150000
chr13	29235000	29370000	Capan-1	135000
chr13	52155000	52370000	Capan-1	215000
chr13	100630000	100885000	Capan-1	255000
chr13	47125000	47290000	Capan-1	165000
chr13	36855000	36985000	Capan-1	130000
chr13	113595000	113680000	Capan-1	85000
chr13	114110000	114235000	Capan-1	125000
chr13	44370000	44450000	Capan-1	80000
chr13	34505000	34645000	Capan-1	140000
chr13	31620000	31775000	Capan-1	155000
chr13	111555000	111705000	Capan-1	150000
chr13	41645000	41790000	Capan-1	145000
chr13	46190000	46300000	Capan-1	110000
chr13	100305000	100550000	Capan-1	245000
chr13	99100000	99320000	Capan-1	220000
chr13	98790000	99080000	Capan-1	290000
chr13	32485000	32580000	Capan-1	95000
chr13	44815000	45010000	Capan-1	195000
chr13	99505000	99695000	Capan-1	190000
chr13	31245000	31375000	Capan-1	130000
chr13	77905000	78050000	Capan-1	145000
chr13	37425000	37560000	Capan-1	135000
chr13	45060000	45145000	Capan-1	85000
chr13	80255000	80345000	Capan-1	90000
chr13	95840000	96055000	Capan-1	215000
chr13	107585000	107775000	Capan-1	190000
chr13	75940000	76060000	Capan-1	120000
chr13	113925000	114050000	Capan-1	125000
chr13	31450000	31615000	Capan-1	165000
chr13	48175000	48345000	Capan-1	170000
chr13	111720000	111885000	Capan-1	165000
chr13	100090000	100255000	Capan-1	165000
chr13	41265000	41340000	Capan-1	75000
chr13	22060000	22170000	Capan-1	110000
chr13	76140000	76240000	Capan-1	100000
chr13	97475000	97615000	Capan-1	140000
chr13	30420000	30495000	Capan-1	75000
chr13	107865000	108020000	Capan-1	155000
chr13	74315000	74405000	Capan-1	90000
chr13	99120000	99220000	Capan-1	100000
chr13	109615000	109785000	Capan-1	170000
chr13	111945000	112110000	Capan-1	165000
chr13	99825000	99915000	Capan-1	90000
chr13	49165000	49340000	Capan-1	175000
chr13	43540000	43655000	Capan-1	115000
chr13	41800000	41905000	Capan-1	105000
chr13	99230000	99310000	Capan-1	80000
chr13	79890000	79970000	Capan-1	80000
chr13	77475000	77560000	Capan-1	85000
chr13	48695000	48805000	Capan-1	110000
chr13	114900000	114990000	Capan-1	90000
chr13	46375000	46500000	Capan-1	125000
chr13	21965000	22050000	Capan-1	85000
chr13	27845000	27930000	Capan-1	85000
chr13	96325000	96485000	Capan-1	160000
chr13	31040000	31135000	Capan-1	95000
chr13	100090000	100160000	Capan-1	70000
chr13	97680000	97755000	Capan-1	75000
chr13	110440000	110525000	Capan-1	85000
chr13	60255000	60340000	Capan-1	85000
chr13	51495000	51645000	Capan-1	150000
chr13	29105000	29210000	Capan-1	105000
chr13	95630000	95815000	Capan-1	185000
chr13	52025000	52150000	Capan-1	125000
chr13	97765000	97865000	Capan-1	100000
chr13	28105000	28200000	Capan-1	95000
chr13	39710000	39840000	Capan-1	130000
chr13	53270000	53395000	Capan-1	125000
chr13	102430000	102580000	Capan-1	150000
chr13	96505000	96630000	Capan-1	125000
chr13	30080000	30170000	Capan-1	90000
chr13	111105000	111225000	Capan-1	120000
chr13	30175000	30275000	Capan-1	100000
chr13	49875000	50015000	Capan-1	140000
chr13	104665000	104755000	Capan-1	90000
chr13	28235000	28365000	Capan-1	130000
chr13	46730000	46890000	Capan-1	160000
chr13	98790000	98950000	Capan-1	160000
chr13	102595000	102740000	Capan-1	145000
chr13	49550000	49660000	Capan-1	110000
chr13	111370000	111465000	Capan-1	95000
chr13	98495000	98625000	Capan-1	130000
chr13	99330000	99490000	Capan-1	160000
chr13	98105000	98225000	Capan-1	120000
chr13	73805000	73900000	Capan-1	95000
chr13	107190000	107290000	Capan-1	100000
chr13	44625000	44710000	Capan-1	85000
chr13	95950000	96030000	Capan-1	80000
chr13	42620000	42680000	Capan-1	60000
chr13	113165000	113260000	Capan-1	95000
chr13	42535000	42615000	Capan-1	80000
chr13	100755000	100860000	Capan-1	105000
chr13	95100000	95195000	Capan-1	95000
chr13	52595000	52695000	Capan-1	100000
chr13	50570000	50640000	Capan-1	70000
chr13	98690000	98785000	Capan-1	95000
chr13	51385000	51475000	Capan-1	90000
chr13	53435000	53540000	Capan-1	105000
chr13	99745000	99820000	Capan-1	75000
chr13	28630000	28700000	Capan-1	70000
chr14	20145000	20745000	Capan-1	600000
chr14	87420000	88175000	Capan-1	755000
chr14	106005000	106480000	Capan-1	475000
chr14	78305000	79155000	Capan-1	850000
chr14	80650000	81340000	Capan-1	690000
chr14	87535000	88110000	Capan-1	575000
chr14	26845000	27455000	Capan-1	610000
chr14	29200000	29995000	Capan-1	795000
chr14	27505000	28000000	Capan-1	495000
chr14	82020000	82445000	Capan-1	425000
chr14	28730000	29100000	Capan-1	370000
chr14	68715000	69290000	Capan-1	575000
chr14	106875000	107285000	Capan-1	410000
chr14	72485000	72840000	Capan-1	355000
chr14	101315000	101700000	Capan-1	385000
chr14	48380000	48870000	Capan-1	490000
chr14	40445000	40805000	Capan-1	360000
chr14	30010000	30475000	Capan-1	465000
chr14	39620000	39900000	Capan-1	280000
chr14	35095000	35480000	Capan-1	385000
chr14	104235000	104490000	Capan-1	255000
chr14	41755000	42065000	Capan-1	310000
chr14	47045000	47445000	Capan-1	400000
chr14	96015000	96460000	Capan-1	445000
chr14	39570000	39845000	Capan-1	275000
chr14	51740000	52195000	Capan-1	455000
chr14	92115000	92380000	Capan-1	265000
chr14	103540000	103765000	Capan-1	225000
chr14	59105000	59485000	Capan-1	380000
chr14	32025000	32360000	Capan-1	335000
chr14	25655000	25875000	Capan-1	220000
chr14	31935000	32370000	Capan-1	435000
chr14	51740000	52245000	Capan-1	505000
chr14	39635000	39845000	Capan-1	210000
chr14	23025000	23365000	Capan-1	340000
chr14	77375000	77530000	Capan-1	155000
chr14	75645000	75740000	Capan-1	95000
chr14	95575000	95895000	Capan-1	320000
chr14	34300000	34785000	Capan-1	485000
chr14	35030000	35585000	Capan-1	555000
chr14	24040000	24415000	Capan-1	375000
chr14	81725000	81925000	Capan-1	200000
chr14	75325000	75575000	Capan-1	250000
chr14	24810000	24910000	Capan-1	100000
chr14	58560000	58890000	Capan-1	330000
chr14	39170000	39500000	Capan-1	330000
chr14	25270000	25515000	Capan-1	245000
chr14	90420000	90715000	Capan-1	295000
chr14	31950000	32300000	Capan-1	350000
chr14	61090000	61450000	Capan-1	360000
chr14	75775000	76030000	Capan-1	255000
chr14	38080000	38350000	Capan-1	270000
chr14	61930000	62200000	Capan-1	270000
chr14	72975000	73375000	Capan-1	400000
chr14	95240000	95550000	Capan-1	310000
chr14	36540000	36850000	Capan-1	310000
chr14	95155000	95550000	Capan-1	395000
chr14	61180000	61445000	Capan-1	265000
chr14	71065000	71280000	Capan-1	215000
chr14	105665000	105740000	Capan-1	75000
chr14	32395000	32720000	Capan-1	325000
chr14	24960000	25155000	Capan-1	195000
chr14	45365000	45735000	Capan-1	370000
chr14	39565000	39900000	Capan-1	335000
chr14	93410000	93640000	Capan-1	230000
chr14	67615000	67810000	Capan-1	195000
chr14	75375000	75565000	Capan-1	190000
chr14	38425000	38680000	Capan-1	255000
chr14	45135000	45270000	Capan-1	135000
chr14	93160000	93255000	Capan-1	95000
chr14	60080000	60380000	Capan-1	300000
chr14	68410000	68630000	Capan-1	220000
chr14	38370000	38670000	Capan-1	300000
chr14	81455000	81635000	Capan-1	180000
chr14	69690000	69935000	Capan-1	245000
chr14	104540000	104600000	Capan-1	60000
chr14	50325000	50570000	Capan-1	245000
chr14	54000000	54390000	Capan-1	390000
chr14	21080000	21160000	Capan-1	80000
chr14	100850000	101115000	Capan-1	265000
chr14	55515000	55640000	Capan-1	125000
chr14	95900000	96005000	Capan-1	105000
chr14	102225000	102410000	Capan-1	185000
chr14	100435000	100680000	Capan-1	245000
chr14	24195000	24400000	Capan-1	205000
chr14	59590000	59915000	Capan-1	325000
chr14	50110000	50310000	Capan-1	200000
chr14	88200000	88375000	Capan-1	175000
chr14	93820000	94050000	Capan-1	230000
chr14	76160000	76455000	Capan-1	295000
chr14	72225000	72320000	Capan-1	95000
chr14	105830000	105995000	Capan-1	165000
chr14	35595000	35885000	Capan-1	290000
chr14	103590000	103755000	Capan-1	165000
chr14	102160000	102410000	Capan-1	250000
chr14	37110000	37410000	Capan-1	300000
chr14	60800000	61030000	Capan-1	230000
chr14	105110000	105190000	Capan-1	80000
chr14	60420000	60650000	Capan-1	230000
chr14	105215000	105340000	Capan-1	125000
chr14	52460000	52745000	Capan-1	285000
chr14	76510000	76855000	Capan-1	345000
chr14	70545000	70780000	Capan-1	235000
chr14	94110000	94375000	Capan-1	265000
chr14	32725000	33030000	Capan-1	305000
chr14	74360000	74525000	Capan-1	165000
chr14	71085000	71180000	Capan-1	95000
chr14	76040000	76120000	Capan-1	80000
chr14	99980000	100100000	Capan-1	120000
chr14	91780000	91890000	Capan-1	110000
chr14	37715000	38060000	Capan-1	345000
chr14	33930000	34260000	Capan-1	330000
chr14	23585000	23660000	Capan-1	75000
chr14	58360000	58535000	Capan-1	175000
chr14	67885000	68035000	Capan-1	150000
chr14	22775000	22850000	Capan-1	75000
chr14	69320000	69570000	Capan-1	250000
chr14	37420000	37625000	Capan-1	205000
chr14	91365000	91615000	Capan-1	250000
chr14	21165000	21320000	Capan-1	155000
chr14	105555000	105645000	Capan-1	90000
chr14	35790000	35880000	Capan-1	90000
chr14	51010000	51240000	Capan-1	230000
chr14	55905000	56150000	Capan-1	245000
chr14	61490000	61720000	Capan-1	230000
chr14	23030000	23120000	Capan-1	90000
chr14	96755000	96890000	Capan-1	135000
chr14	23940000	24030000	Capan-1	90000
chr14	100175000	100365000	Capan-1	190000
chr14	59955000	60055000	Capan-1	100000
chr14	35905000	36155000	Capan-1	250000
chr14	103160000	103390000	Capan-1	230000
chr14	45370000	45600000	Capan-1	230000
chr14	22855000	23020000	Capan-1	165000
chr14	88475000	88635000	Capan-1	160000
chr14	57665000	57855000	Capan-1	190000
chr14	75070000	75290000	Capan-1	220000
chr14	34305000	34565000	Capan-1	260000
chr14	62345000	62600000	Capan-1	255000
chr14	23395000	23535000	Capan-1	140000
chr14	22860000	22940000	Capan-1	80000
chr14	56955000	57120000	Capan-1	165000
chr14	24700000	24780000	Capan-1	80000
chr14	20800000	20935000	Capan-1	135000
chr14	99740000	99885000	Capan-1	145000
chr14	90750000	90860000	Capan-1	110000
chr14	77165000	77275000	Capan-1	110000
chr14	34795000	35005000	Capan-1	210000
chr14	71285000	71450000	Capan-1	165000
chr14	50330000	50465000	Capan-1	135000
chr14	70285000	70495000	Capan-1	210000
chr14	36340000	36530000	Capan-1	190000
chr14	94385000	94485000	Capan-1	100000
chr14	75595000	75765000	Capan-1	170000
chr14	88655000	88845000	Capan-1	190000
chr14	88940000	89040000	Capan-1	100000
chr14	55025000	55245000	Capan-1	220000
chr14	36570000	36670000	Capan-1	100000
chr14	74555000	74755000	Capan-1	200000
chr14	102690000	102780000	Capan-1	90000
chr14	50235000	50315000	Capan-1	80000
chr14	50125000	50235000	Capan-1	110000
chr14	94500000	94600000	Capan-1	100000
chr14	96570000	96740000	Capan-1	170000
chr14	90550000	90710000	Capan-1	160000
chr14	54415000	54640000	Capan-1	225000
chr14	70060000	70190000	Capan-1	130000
chr14	50470000	50570000	Capan-1	100000
chr14	73960000	74100000	Capan-1	140000
chr14	51415000	51705000	Capan-1	290000
chr14	77595000	77780000	Capan-1	185000
chr14	54720000	54795000	Capan-1	75000
chr14	75775000	75955000	Capan-1	180000
chr14	74780000	74955000	Capan-1	175000
chr14	71610000	71785000	Capan-1	175000
chr14	91635000	91760000	Capan-1	125000
chr14	55665000	55895000	Capan-1	230000
chr14	21690000	21850000	Capan-1	160000
chr14	63845000	64010000	Capan-1	165000
chr14	98440000	98600000	Capan-1	160000
chr14	102425000	102505000	Capan-1	80000
chr14	64805000	64965000	Capan-1	160000
chr14	76890000	77120000	Capan-1	230000
chr14	64520000	64785000	Capan-1	265000
chr14	61745000	61920000	Capan-1	175000
chr14	56815000	56950000	Capan-1	135000
chr14	31160000	31355000	Capan-1	195000
chr14	52760000	52940000	Capan-1	180000
chr14	89505000	89620000	Capan-1	115000
chr14	65130000	65230000	Capan-1	100000
chr14	68630000	68710000	Capan-1	80000
chr14	105440000	105520000	Capan-1	80000
chr14	100770000	100845000	Capan-1	75000
chr14	30480000	30680000	Capan-1	200000
chr14	102825000	102980000	Capan-1	155000
chr14	97045000	97205000	Capan-1	160000
chr14	80525000	80645000	Capan-1	120000
chr14	104030000	104175000	Capan-1	145000
chr14	35030000	35095000	Capan-1	65000
chr14	54645000	54805000	Capan-1	160000
chr14	67890000	67985000	Capan-1	95000
chr14	89345000	89475000	Capan-1	130000
chr14	61930000	62030000	Capan-1	100000
chr14	36675000	36840000	Capan-1	165000
chr14	96460000	96565000	Capan-1	105000
chr14	65685000	65875000	Capan-1	190000
chr14	31440000	31560000	Capan-1	120000
chr14	25515000	25605000	Capan-1	90000
chr14	74185000	74315000	Capan-1	130000
chr14	50155000	50230000	Capan-1	75000
chr14	103240000	103385000	Capan-1	145000
chr14	102890000	102980000	Capan-1	90000
chr14	64265000	64470000	Capan-1	205000
chr14	102420000	102560000	Capan-1	140000
chr14	69585000	69685000	Capan-1	100000
chr14	21460000	21575000	Capan-1	115000
chr14	102985000	103055000	Capan-1	70000
chr14	52270000	52450000	Capan-1	180000
chr14	21335000	21430000	Capan-1	95000
chr14	20955000	21070000	Capan-1	115000
chr14	22950000	23020000	Capan-1	70000
chr14	50780000	50995000	Capan-1	215000
chr14	90430000	90525000	Capan-1	95000
chr14	90865000	90985000	Capan-1	120000
chr14	68290000	68400000	Capan-1	110000
chr14	58565000	58660000	Capan-1	95000
chr14	106765000	106845000	Capan-1	80000
chr14	93300000	93410000	Capan-1	110000
chr14	92115000	92205000	Capan-1	90000
chr14	73760000	73935000	Capan-1	175000
chr14	93705000	93795000	Capan-1	90000
chr14	90240000	90380000	Capan-1	140000
chr14	104270000	104375000	Capan-1	105000
chr14	50585000	50765000	Capan-1	180000
chr14	69940000	70045000	Capan-1	105000
chr14	32545000	32715000	Capan-1	170000
chr14	64100000	64240000	Capan-1	140000
chr14	38180000	38340000	Capan-1	160000
chr14	65005000	65110000	Capan-1	105000
chr14	32940000	33025000	Capan-1	85000
chr14	68410000	68540000	Capan-1	130000
chr14	39940000	40040000	Capan-1	100000
chr14	56175000	56315000	Capan-1	140000
chr14	101130000	101305000	Capan-1	175000
chr14	34410000	34565000	Capan-1	155000
chr14	100905000	101005000	Capan-1	100000
chr14	55910000	56040000	Capan-1	130000
chr14	58960000	59100000	Capan-1	140000
chr14	53270000	53525000	Capan-1	255000
chr14	68050000	68165000	Capan-1	115000
chr14	74415000	74505000	Capan-1	90000
chr14	52120000	52240000	Capan-1	120000
chr14	71190000	71280000	Capan-1	90000
chr14	25190000	25270000	Capan-1	80000
chr14	31670000	31820000	Capan-1	150000
chr14	33050000	33170000	Capan-1	120000
chr14	39340000	39485000	Capan-1	145000
chr14	65890000	66060000	Capan-1	170000
chr14	65255000	65370000	Capan-1	115000
chr14	25895000	26015000	Capan-1	120000
chr14	91010000	91160000	Capan-1	150000
chr14	94890000	95010000	Capan-1	120000
chr14	58155000	58345000	Capan-1	190000
chr14	32725000	32845000	Capan-1	120000
chr14	36680000	36785000	Capan-1	105000
chr14	34315000	34405000	Capan-1	90000
chr14	104905000	105020000	Capan-1	115000
chr14	91975000	92090000	Capan-1	115000
chr14	52460000	52600000	Capan-1	140000
chr14	35515000	35585000	Capan-1	70000
chr14	69710000	69825000	Capan-1	115000
chr14	34700000	34785000	Capan-1	85000
chr14	60535000	60635000	Capan-1	100000
chr14	76360000	76445000	Capan-1	85000
chr14	51250000	51410000	Capan-1	160000
chr14	93065000	93145000	Capan-1	80000
chr14	66435000	66540000	Capan-1	105000
chr14	103870000	103965000	Capan-1	95000
chr14	46715000	46810000	Capan-1	95000
chr14	57140000	57340000	Capan-1	200000
chr14	63620000	63745000	Capan-1	125000
chr14	91370000	91520000	Capan-1	150000
chr14	34825000	34910000	Capan-1	85000
chr14	38065000	38165000	Capan-1	100000
chr14	57030000	57120000	Capan-1	90000
chr14	57780000	57855000	Capan-1	75000
chr14	75955000	76030000	Capan-1	75000
chr14	35135000	35200000	Capan-1	65000
chr14	101015000	101115000	Capan-1	100000
chr14	73630000	73750000	Capan-1	120000
chr14	23235000	23325000	Capan-1	90000
chr14	61095000	61185000	Capan-1	90000
chr14	55270000	55365000	Capan-1	95000
chr14	50780000	50860000	Capan-1	80000
chr14	54310000	54395000	Capan-1	85000
chr14	71365000	71440000	Capan-1	75000
chr14	23125000	23230000	Capan-1	105000
chr14	103455000	103535000	Capan-1	80000
chr14	49920000	50045000	Capan-1	125000
chr14	60715000	60795000	Capan-1	80000
chr14	39505000	39565000	Capan-1	60000
chr14	39575000	39635000	Capan-1	60000
chr14	66975000	67060000	Capan-1	85000
chr14	57350000	57530000	Capan-1	180000
chr14	55035000	55155000	Capan-1	120000
chr14	76175000	76255000	Capan-1	80000
chr14	37020000	37095000	Capan-1	75000
chr14	66295000	66415000	Capan-1	120000
chr14	94265000	94360000	Capan-1	95000
chr14	50905000	50990000	Capan-1	85000
chr14	57535000	57650000	Capan-1	115000
chr14	68205000	68280000	Capan-1	75000
chr14	39070000	39180000	Capan-1	110000
chr14	32400000	32535000	Capan-1	135000
chr14	35610000	35685000	Capan-1	75000
chr14	59105000	59305000	Capan-1	200000
chr14	45895000	45995000	Capan-1	100000
chr14	46180000	46280000	Capan-1	100000
chr14	96355000	96450000	Capan-1	95000
chr14	45605000	45715000	Capan-1	110000
chr14	34575000	34690000	Capan-1	115000
chr14	36170000	36280000	Capan-1	110000
chr14	100440000	100505000	Capan-1	65000
chr14	23790000	23930000	Capan-1	140000
chr14	73525000	73595000	Capan-1	70000
chr14	36855000	37000000	Capan-1	145000
chr14	56050000	56160000	Capan-1	110000
chr14	70195000	70275000	Capan-1	80000
chr14	59490000	59585000	Capan-1	95000
chr14	60425000	60525000	Capan-1	100000
chr14	51750000	51830000	Capan-1	80000
chr14	39640000	39735000	Capan-1	95000
chr14	39190000	39330000	Capan-1	140000
chr14	95155000	95235000	Capan-1	80000
chr14	31020000	31090000	Capan-1	70000
chr14	37120000	37215000	Capan-1	95000
chr14	94805000	94880000	Capan-1	75000
chr14	57860000	57930000	Capan-1	70000
chr14	103065000	103150000	Capan-1	85000
chr14	53885000	54000000	Capan-1	115000
chr14	62035000	62155000	Capan-1	120000
chr14	69475000	69555000	Capan-1	80000
chr14	74105000	74180000	Capan-1	75000
chr14	55375000	55475000	Capan-1	100000
chr14	22215000	22310000	Capan-1	95000
chr14	91525000	91605000	Capan-1	80000
chr14	69860000	69930000	Capan-1	70000
chr14	103155000	103235000	Capan-1	80000
chr14	31830000	31920000	Capan-1	90000
chr14	64015000	64095000	Capan-1	80000
chr14	57670000	57755000	Capan-1	85000
chr14	62225000	62300000	Capan-1	75000
chr14	76270000	76350000	Capan-1	80000
chr14	54010000	54080000	Capan-1	70000
chr14	55165000	55245000	Capan-1	80000
chr14	21955000	22030000	Capan-1	75000
chr14	101940000	102020000	Capan-1	80000
chr14	37940000	38010000	Capan-1	70000
chr14	92220000	92295000	Capan-1	75000
chr14	22105000	22190000	Capan-1	85000
chr14	56585000	56700000	Capan-1	115000
chr14	51330000	51410000	Capan-1	80000
chr14	104460000	104530000	Capan-1	70000
chr14	39740000	39825000	Capan-1	85000
chr14	35345000	35450000	Capan-1	105000
chr1	231830000	233385000	Capan-1	1555000
chr1	105320000	106345000	Capan-1	1025000
chr1	247765000	248570000	Capan-1	805000
chr1	198710000	199520000	Capan-1	810000
chr1	213400000	214340000	Capan-1	940000
chr1	79950000	80635000	Capan-1	685000
chr1	216930000	217520000	Capan-1	590000
chr1	242615000	243185000	Capan-1	570000
chr1	185685000	186220000	Capan-1	535000
chr1	237055000	237730000	Capan-1	675000
chr1	231975000	232760000	Capan-1	785000
chr1	60625000	61295000	Capan-1	670000
chr1	196310000	196635000	Capan-1	325000
chr1	21015000	21530000	Capan-1	515000
chr1	185190000	185660000	Capan-1	470000
chr1	102985000	103445000	Capan-1	460000
chr1	74480000	74965000	Capan-1	485000
chr1	197570000	197880000	Capan-1	310000
chr1	72050000	72510000	Capan-1	460000
chr1	223305000	223705000	Capan-1	400000
chr1	228290000	228740000	Capan-1	450000
chr1	185280000	185650000	Capan-1	370000
chr1	174225000	174710000	Capan-1	485000
chr1	184205000	184655000	Capan-1	450000
chr1	2920000	3340000	Capan-1	420000
chr1	215355000	215695000	Capan-1	340000
chr1	218035000	218365000	Capan-1	330000
chr1	79305000	79675000	Capan-1	370000
chr1	239565000	240085000	Capan-1	520000
chr1	240350000	240865000	Capan-1	515000
chr1	199640000	200005000	Capan-1	365000
chr1	165895000	166415000	Capan-1	520000
chr1	97655000	97995000	Capan-1	340000
chr1	242180000	242580000	Capan-1	400000
chr1	225130000	225550000	Capan-1	420000
chr1	75230000	75675000	Capan-1	445000
chr1	238010000	238395000	Capan-1	385000
chr1	70225000	70570000	Capan-1	345000
chr1	108320000	108670000	Capan-1	350000
chr1	175335000	175860000	Capan-1	525000
chr1	59765000	60165000	Capan-1	400000
chr1	168570000	169095000	Capan-1	525000
chr1	70990000	71520000	Capan-1	530000
chr1	230930000	231355000	Capan-1	425000
chr1	78595000	79070000	Capan-1	475000
chr1	64725000	65145000	Capan-1	420000
chr1	30855000	31185000	Capan-1	330000
chr1	172055000	172375000	Capan-1	320000
chr1	182905000	183215000	Capan-1	310000
chr1	98520000	98930000	Capan-1	410000
chr1	99245000	99615000	Capan-1	370000
chr1	173390000	173755000	Capan-1	365000
chr1	12370000	12680000	Capan-1	310000
chr1	77610000	78005000	Capan-1	395000
chr1	182050000	182370000	Capan-1	320000
chr1	236260000	236705000	Capan-1	445000
chr1	87230000	87555000	Capan-1	325000
chr1	146735000	146950000	Capan-1	215000
chr1	166460000	166800000	Capan-1	340000
chr1	112915000	113155000	Capan-1	240000
chr1	160065000	160305000	Capan-1	240000
chr1	34100000	34525000	Capan-1	425000
chr1	23040000	23205000	Capan-1	165000
chr1	18635000	18835000	Capan-1	200000
chr1	183690000	183880000	Capan-1	190000
chr1	200610000	200765000	Capan-1	155000
chr1	166460000	166735000	Capan-1	275000
chr1	221030000	221375000	Capan-1	345000
chr1	178000000	178250000	Capan-1	250000
chr1	164840000	165045000	Capan-1	205000
chr1	187015000	187215000	Capan-1	200000
chr1	68320000	68555000	Capan-1	235000
chr1	20235000	20485000	Capan-1	250000
chr1	62975000	63215000	Capan-1	240000
chr1	152915000	153175000	Capan-1	260000
chr1	228785000	229365000	Capan-1	580000
chr1	89565000	89820000	Capan-1	255000
chr1	84380000	84595000	Capan-1	215000
chr1	177920000	178255000	Capan-1	335000
chr1	84610000	84895000	Capan-1	285000
chr1	48715000	48975000	Capan-1	260000
chr1	62365000	62595000	Capan-1	230000
chr1	150530000	150895000	Capan-1	365000
chr1	200270000	200475000	Capan-1	205000
chr1	181155000	181350000	Capan-1	195000
chr1	92770000	93085000	Capan-1	315000
[truncated: 19,428 more rows]

## Sheet: Histone-enriched contact domain
tchr	tstart	tend	type	gchr	gstart	gend	FPKM rep1	FPKM rep2	FPKM rep3	overlap	Cell type
chrX	99920000	100045000	H3K27me3	chrX	99929488	99987110	0.230738	0.256238	0.330567	57622	HPNE
chrX	99920000	100045000	H3K27me3	chrX	99899215	99926296	7.32554	8.23373	7.1795	6296	HPNE
chrX	8815000	9695000	H3K27me3	chrX	9370791	9382606	1.53222	1.31459	1.205	11815	HPNE
chrX	8815000	9695000	H3K27me3	chrX	8992273	9132680	0.00844994	0	0.0165079	140407	HPNE
chrX	8815000	9695000	H3K27me3	chrX	9693386	9754337	0	0	0	1614	HPNE
chrX	8815000	9695000	H3K27me3	chrX	9431335	9687780	4.53934	4.75771	4.6598	256445	HPNE
chrX	71425000	71955000	H3K27me3	chrX	71521488	71527037	0.131416	0	0	5549	HPNE
chrX	71425000	71955000	H3K27me3	chrX	71596829	71597019	0	0	0	190	HPNE
chrX	71425000	71955000	H3K27me3	chrX	71475529	71497150	191.25	206.409	205.775	21621	HPNE
chrX	71425000	71955000	H3K27me3	chrX	71908800	71932190	0.0966939	0.195236	0	23390	HPNE
chrX	71425000	71955000	H3K27me3	chrX	71549366	71792953	7.12856	6.99077	6.65912	243587	HPNE
chrX	71425000	71955000	H3K27me3	chrX	71424510	71458897	7.73005	6.38505	6.48875	33897	HPNE
chrX	71425000	71955000	H3K27me3	chrX	71798664	71934167	12.63	12.2267	11.8034	135503	HPNE
chrX	71425000	71955000	H3K27me3	chrX	71401203	71522776	3.14271	3.5657	3.94289	97776	HPNE
chrX	71240000	71345000	H3K27me3	chrX	71264395	71264742	0	0	0.162304	347	HPNE
chrX	71240000	71345000	H3K27me3	chrX	71130938	71363424	0.0346868	0.0350184	0.0451765	105000	HPNE
chrX	70200000	70400000	H3K27me3	chrX	70236381	70236755	0	0	0	374	HPNE
chrX	70200000	70400000	H3K27me3	chrX	70263064	70265320	0.36924	0.410046	0.396744	2256	HPNE
chrX	70200000	70400000	H3K27me3	chrX	70327254	70331958	0.0419007	0.232657	0.122787	4704	HPNE
chrX	70200000	70400000	H3K27me3	chrX	70323739	70326638	0	0	0.0500726	2899	HPNE
chrX	70200000	70400000	H3K27me3	chrX	70338406	70362303	4.36943	4.45052	3.94856	23897	HPNE
chrX	70200000	70400000	H3K27me3	chrX	70316047	70323385	1.12392	0.660473	0.868449	7338	HPNE
chrX	70200000	70400000	H3K27me3	chrX	70279094	70288273	38.5405	47.5254	41.7558	9179	HPNE
chrX	70200000	70400000	H3K27me3	chrX	70364681	70391051	0.274248	0.218581	0.253788	26370	HPNE
chrX	69355000	69505000	H3K27me3	chrX	69368432	69369504	0.112715	0	0	1072	HPNE
chrX	69355000	69505000	H3K27me3	chrX	69383692	69385056	0.533422	0.861633	0.416841	1364	HPNE
chrX	69355000	69505000	H3K27me3	chrX	69478016	69479654	0.0705588	0.0356166	0	1638	HPNE
chrX	69355000	69505000	H3K27me3	chrX	69472892	69473012	0	0	0	120	HPNE
chrX	69355000	69505000	H3K27me3	chrX	69501943	69504852	0.301161	0.564646	0.504303	2909	HPNE
chrX	69355000	69505000	H3K27me3	chrX	69353299	69386174	15.6824	16.3339	15.5613	31174	HPNE
chrX	69355000	69505000	H3K27me3	chrX	69397333	69425395	0	0.037589	0	28062	HPNE
chrX	69355000	69505000	H3K27me3	chrX	69488155	69501690	0.40365	0.237714	0.230002	13535	HPNE
chrX	68655000	69335000	H3K27me3	chrX	68724548	68724666	0.485907	0.490552	0.474638	118	HPNE
chrX	68655000	69335000	H3K27me3	chrX	69242707	69242773	0	0	0	66	HPNE
chrX	68655000	69335000	H3K27me3	chrX	68725084	68752351	0.648401	0.814612	0.647438	27267	HPNE
chrX	68655000	69335000	H3K27me3	chrX	68835911	69259319	0.0361337	0	0	423408	HPNE
chrX	68035000	68525000	H3K27me3	chrX	68380694	68385636	9.70208	10.675	11.2348	4942	HPNE
chrX	68035000	68525000	H3K27me3	chrX	68048840	68061990	1.43074	1.33873	1.67026	13150	HPNE
chrX	67945000	68030000	H3K27me3	chrX	68003315	68004909	5.48321	5.63627	5.30735	1594	HPNE
chrX	67945000	68030000	H3K27me3	chrX	67867508	67945684	0.520177	0.619677	0.518276	684	HPNE
chrX	67390000	67940000	H3K27me3	chrX	67580917	67581029	0	0	0	112	HPNE
chrX	67390000	67940000	H3K27me3	chrX	67759285	67759391	0	0	0	106	HPNE
chrX	67390000	67940000	H3K27me3	chrX	67819926	67820315	0	0	0	389	HPNE
chrX	67390000	67940000	H3K27me3	chrX	67865168	67865369	0	0	0	201	HPNE
chrX	67390000	67940000	H3K27me3	chrX	67718165	67757127	17.2685	15.3822	15.5533	38962	HPNE
chrX	67390000	67940000	H3K27me3	chrX	67867508	67945684	0.520177	0.619677	0.518276	72492	HPNE
chrX	67390000	67940000	H3K27me3	chrX	67262186	67653755	7.4177	6.3458	6.50394	263755	HPNE
chrX	56305000	56755000	H3K27me3	chrX	56644824	56650891	0	0	0	6067	HPNE
chrX	56305000	56755000	H3K27me3	chrX	56258854	56314322	0.0128182	0	0	9322	HPNE
chrX	56305000	56755000	H3K27me3	chrX	56590026	56593443	14.0582	14.4317	15.0541	3417	HPNE
chrX	54470000	54555000	H3K27me3	chrX	54466834	54471920	26.7252	29.987	27.615	1920	HPNE
chrX	54470000	54555000	H3K27me3	chrX	54471887	54522599	1.73131	1.92537	1.744	50712	HPNE
chrX	54090000	54200000	H3K27me3	chrX	54094757	54209714	0.959444	0.902272	0.975708	105243	HPNE
chrX	53315000	53475000	H3K27me3	chrX	53459670	53459979	1.59146	1.60667	0.777274	309	HPNE
chrX	53315000	53475000	H3K27me3	chrX	53449639	53458059	0.375859	0.33951	0.309172	8420	HPNE
chrX	53315000	53475000	H3K27me3	chrX	53458206	53461320	60.8826	81.15	73.5025	3114	HPNE
chrX	53315000	53475000	H3K27me3	chrX	53401070	53449677	23.8572	21.0883	21.7535	48607	HPNE
chrX	53315000	53475000	H3K27me3	chrX	53262058	53350522	3.71256	4.67039	4.05644	35522	HPNE
chrX	50490000	50625000	H3K27me3	chrX	50334647	50557302	0.184666	0.163834	0.131188	67302	HPNE
chrX	49050000	49120000	H3K27me3	chrX	49055425	49058913	0.106684	0	0	3488	HPNE
chrX	49050000	49120000	H3K27me3	chrX	49090415	49090960	0.105903	0.106915	0	545	HPNE
chrX	49050000	49120000	H3K27me3	chrX	49091927	49106987	10.0202	12.1577	11.8082	15060	HPNE
chrX	49050000	49120000	H3K27me3	chrX	49106897	49121288	0.201864	0.226438	0.197183	13103	HPNE
chrX	49050000	49120000	H3K27me3	chrX	49044269	49056718	1.54476	1.55953	1.42209	6718	HPNE
chrX	49050000	49120000	H3K27me3	chrX	49061523	49089833	0.00834627	0.0168521	0	28310	HPNE
chrX	48660000	48770000	H3K27me3	chrX	48687283	48688548	0.0913474	0	0.0892289	1265	HPNE
chrX	48660000	48770000	H3K27me3	chrX	48750730	48755426	17.4462	24.4029	21.8476	4696	HPNE
chrX	48660000	48770000	H3K27me3	chrX	48760459	48769235	22.3626	26.9962	25.3397	8776	HPNE
chrX	48660000	48770000	H3K27me3	chrX	48659784	48683392	7.61939	8.03422	8.13162	23392	HPNE
chrX	48660000	48770000	H3K27me3	chrX	48689504	48694035	0.729762	2.16688	1.67727	4531	HPNE
chrX	48660000	48770000	H3K27me3	chrX	48755195	48760420	24.6423	31.5959	30.2444	5225	HPNE
chrX	47420000	47505000	H3K27me3	chrX	47420516	47431307	14.6831	17.6446	17.8959	10791	HPNE
chrX	47420000	47505000	H3K27me3	chrX	47441712	47446188	58.4367	78.7582	72.7008	4476	HPNE
chrX	47420000	47505000	H3K27me3	chrX	47483612	47489704	0.126361	0.0510277	0.172803	6092	HPNE
chrX	47420000	47505000	H3K27me3	chrX	47494920	47510003	22.6153	25.3396	23.6533	10080	HPNE
chrX	47420000	47505000	H3K27me3	chrX	47431303	47479252	0.324949	0.145802	0.141073	47949	HPNE
chrX	45705000	46265000	H3K27me3	chrX	45707328	45710920	0.137871	0.250539	0.161608	3592	HPNE
chrX	45705000	46265000	H3K27me3	chrX	46147451	46148563	0	0	0	1112	HPNE
chrX	45705000	46265000	H3K27me3	chrX	46185359	46187080	5.17266	5.12885	5.14292	1721	HPNE
chrX	40505000	41000000	H3K27me3	chrX	40594652	40597950	0	0	0	3298	HPNE
chrX	40505000	41000000	H3K27me3	chrX	40693738	40695258	0	0	0	1520	HPNE
chrX	40505000	41000000	H3K27me3	chrX	40749900	40750790	0.19469	0.131034	0.0633916	890	HPNE
chrX	40505000	41000000	H3K27me3	chrX	40794198	40795117	0.062851	0.253807	0.491147	919	HPNE
chrX	40505000	41000000	H3K27me3	chrX	40936252	40937003	0	0	0	751	HPNE
chrX	40505000	41000000	H3K27me3	chrX	40507558	40595110	5.97631	5.56794	5.56864	87552	HPNE
chrX	40505000	41000000	H3K27me3	chrX	40488285	40506819	2.21381	1.83534	2.17679	1819	HPNE
chrX	40505000	41000000	H3K27me3	chrX	40944888	41095832	11.4387	10.1683	10.603	55112	HPNE
chrX	37700000	38050000	H3K27me3	chrX	37696010	37706890	20.0366	14.2916	18.0827	6890	HPNE
chrX	37700000	38050000	H3K27me3	chrX	37765400	37808658	0	0	0	43258	HPNE
chrX	37700000	38050000	H3K27me3	chrX	38008589	38080696	0.631794	0.748762	0.724471	41411	HPNE
chrX	37700000	38050000	H3K27me3	chrX	37865835	37988072	0.177226	0.17892	0.103869	122237	HPNE
chrX	2765000	3560000	H3K27me3	chrX	2822011	2847392	1.1104	1.0961	1.04447	25381	HPNE
chrX	2765000	3560000	H3K27me3	chrX	2924654	2951612	0	0	0	26958	HPNE
chrX	2765000	3560000	H3K27me3	chrX	3226606	3264682	0.259799	0.244399	0.178795	38076	HPNE
chrX	2765000	3560000	H3K27me3	chrX	3189861	3202694	0.147885	0.223948	0.216683	12833	HPNE
chrX	2765000	3560000	H3K27me3	chrX	2852699	2886286	0	0.0222978	0	33587	HPNE
chrX	2765000	3560000	H3K27me3	chrX	2746829	2800859	0	0.0320218	0	35859	HPNE
chrX	2765000	3560000	H3K27me3	chrX	3522411	3631649	1.66693	1.53811	1.51447	37589	HPNE
chrX	18405000	18910000	H3K27me3	chrX	18908414	18912615	0.0621752	0.0627695	0.121467	1586	HPNE
chrX	18405000	18910000	H3K27me3	chrX	18443703	18671749	0.921674	0.522377	0.710762	228046	HPNE
chrX	18405000	18910000	H3K27me3	chrX	18694029	18846039	0.0329007	0.0830379	0.0642753	152010	HPNE
chrX	17775000	18240000	H3K27me3	chrX	18181051	18239024	0	0	0	57973	HPNE
chrX	17775000	18240000	H3K27me3	chrX	17818169	17879457	0.022053	0.0445276	0.0215415	61288	HPNE
chrX	17130000	17740000	H3K27me3	chrX	17300760	17301216	0	0	0	456	HPNE
chrX	17130000	17740000	H3K27me3	chrX	17444004	17444077	0	0	0	73	HPNE
chrX	17130000	17740000	H3K27me3	chrX	17570470	17575508	0	0	0	5038	HPNE
chrX	17130000	17740000	H3K27me3	chrX	17723459	17723811	0.163804	0	0	352	HPNE
chrX	17130000	17740000	H3K27me3	chrX	16964814	17171395	0.778709	0.477857	0.606531	41395	HPNE
chrX	17130000	17740000	H3K27me3	chrX	17393543	17754114	2.20923	2.02759	2.01086	346457	HPNE
chrX	17130000	17740000	H3K27me3	chrX	17546558	17605281	0.0372091	0	0	58723	HPNE
chrX	154140000	154310000	H3K27me3	chrX	154289897	154376212	1.27636	1.28856	1.28454	20103	HPNE
chrX	154140000	154310000	H3K27me3	chrX	154299695	154351349	13.847	12.8786	11.9283	10305	HPNE
chrX	154140000	154310000	H3K27me3	chrX	154254255	154288578	4.65313	4.62359	4.96393	34323	HPNE
chrX	154140000	154310000	H3K27me3	chrX	154064063	154255215	2.29413	2.02427	2.23504	115215	HPNE
chrX	152990000	153220000	H3K27me3	chrX	153146127	153154444	0.0415693	0.0839334	0.243632	8317	HPNE
chrX	152990000	153220000	H3K27me3	chrX	153167985	153172620	0.259179	0.340154	0.253169	4635	HPNE
chrX	152990000	153220000	H3K27me3	chrX	153194695	153200676	2.18269	2.99141	3.40654	5981	HPNE
chrX	152990000	153220000	H3K27me3	chrX	152990323	153010216	17.799	21.403	19.4945	19893	HPNE
chrX	152990000	153220000	H3K27me3	chrX	153029651	153044801	1.63053	1.77715	1.75912	15150	HPNE
chrX	152990000	153220000	H3K27me3	chrX	152965947	152990152	114.524	128.942	123.706	152	HPNE
chrX	152990000	153220000	H3K27me3	chrX	153001080	153031933	1.22348	1.02037	1.19511	30853	HPNE
chrX	152990000	153220000	H3K27me3	chrX	153041867	153051187	2.6815	2.22723	2.27404	9320	HPNE
chrX	152990000	153220000	H3K27me3	chrX	153051221	153059978	16.4294	19.7529	17.9658	8757	HPNE
chrX	152990000	153220000	H3K27me3	chrX	153058971	153063960	18.1405	24.2914	23.7003	4989	HPNE
chrX	152990000	153220000	H3K27me3	chrX	153126969	153174677	7.49686	8.83909	8.08944	47708	HPNE
chrX	152990000	153220000	H3K27me3	chrX	153172821	153200452	13.606	16.2782	15.3858	27631	HPNE
chrX	152990000	153220000	H3K27me3	chrX	153200716	153210232	0.134723	0.190415	0.447434	9516	HPNE
chrX	152990000	153220000	H3K27me3	chrX	153213004	153237258	12.4071	15.9424	14.8732	6996	HPNE
chrX	152990000	153220000	H3K27me3	chrX	153067621	153096020	0.818311	0.919407	0.670409	28399	HPNE
chrX	152800000	152970000	H3K27me3	chrX	152864795	152869808	0.220418	0.667574	0.645918	5013	HPNE
chrX	152800000	152970000	H3K27me3	chrX	152869952	152870803	0.135735	0	0.0662933	851	HPNE
chrX	152800000	152970000	H3K27me3	chrX	152876149	152878380	0	0.0946121	0	2231	HPNE
chrX	152800000	152970000	H3K27me3	chrX	152871972	152872343	0	0.156924	0	371	HPNE
chrX	152800000	152970000	H3K27me3	chrX	152931681	152931970	0	0	0	289	HPNE
chrX	152800000	152970000	H3K27me3	chrX	152853377	152865500	22.6002	20.8895	21.7817	12123	HPNE
chrX	152800000	152970000	H3K27me3	chrX	152907946	152916781	0.52074	1.32481	1.07837	8835	HPNE
chrX	152800000	152970000	H3K27me3	chrX	152935185	152954465	0.147652	0.0917316	0.0554723	19280	HPNE
chrX	152800000	152970000	H3K27me3	chrX	152965947	152990152	114.524	128.942	123.706	4053	HPNE
chrX	152800000	152970000	H3K27me3	chrX	152953554	152962048	16.1017	19.8443	18.2657	8494	HPNE
chrX	152800000	152970000	H3K27me3	chrX	152783134	152848397	0	0.0077483	0	48397	HPNE
chrX	150915000	151810000	H3K27me3	chrX	151282526	151286444	0	0	0	3918	HPNE
chrX	150915000	151810000	H3K27me3	chrX	151080981	151093642	0	0	0.0183323	12661	HPNE
chrX	150915000	151810000	H3K27me3	chrX	151072903	151082440	0.0363895	0	0	9537	HPNE
chrX	150915000	151810000	H3K27me3	chrX	151806637	151825999	0	0	0	3363	HPNE
chrX	150915000	151810000	H3K27me3	chrX	151121596	151143152	0	0	0	21556	HPNE
chrX	150915000	151810000	H3K27me3	chrX	151334706	151619830	0.0551614	0.0696109	0.0942937	285124	HPNE
chrX	150295000	150855000	H3K27me3	chrX	150350858	150351327	0	0	0.120174	469	HPNE
chrX	150295000	150855000	H3K27me3	chrX	150345125	150349937	0	0.0897627	0	4812	HPNE
chrX	150295000	150855000	H3K27me3	chrX	150343664	150346308	0.0713863	0	0.0348654	2644	HPNE
chrX	150295000	150855000	H3K27me3	chrX	150666198	150666826	0.132926	0	0	628	HPNE
chrX	150295000	150855000	H3K27me3	chrX	150564987	150577836	31.8032	30.7703	32.9892	12849	HPNE
chrX	150295000	150855000	H3K27me3	chrX	150732094	150845211	0	0	0.0127527	113117	HPNE
chrX	150280000	151840000	H3K27me3	chrX	150350858	150351327	0	0	0.120174	469	HPNE
chrX	150280000	151840000	H3K27me3	chrX	150345125	150349937	0	0.0897627	0	4812	HPNE
chrX	150280000	151840000	H3K27me3	chrX	150343664	150346308	0.0713863	0	0.0348654	2644	HPNE
chrX	150280000	151840000	H3K27me3	chrX	150666198	150666826	0.132926	0	0	628	HPNE
chrX	150280000	151840000	H3K27me3	chrX	151282526	151286444	0	0	0	3918	HPNE
chrX	150280000	151840000	H3K27me3	chrX	150564987	150577836	31.8032	30.7703	32.9892	12849	HPNE
chrX	150280000	151840000	H3K27me3	chrX	151080981	151093642	0	0	0.0183323	12661	HPNE
chrX	150280000	151840000	H3K27me3	chrX	151072903	151082440	0.0363895	0	0	9537	HPNE
chrX	150280000	151840000	H3K27me3	chrX	151806637	151825999	0	0	0	19362	HPNE
chrX	150280000	151840000	H3K27me3	chrX	150732094	150845211	0	0	0.0127527	113117	HPNE
chrX	150280000	151840000	H3K27me3	chrX	151121596	151143152	0	0	0	21556	HPNE
chrX	150280000	151840000	H3K27me3	chrX	151334706	151619830	0.0551614	0.0696109	0.0942937	285124	HPNE
chrX	149120000	149530000	H3K27me3	chrX	149282609	149284751	0.0269822	0.163441	0	2142	HPNE
chrX	149120000	149530000	H3K27me3	chrX	149399291	149401116	0.0633329	0	0	1825	HPNE
chrX	149120000	149530000	H3K27me3	chrX	149106846	149392815	2.71602	1.92031	1.99201	272815	HPNE
chrX	149120000	149530000	H3K27me3	chrX	149529689	149682448	3.45501	2.93936	3.15684	311	HPNE
chrX	147115000	148560000	H3K27me3	chrX	147133753	147134266	1.01246	1.24928	0.659322	513	HPNE
chrX	147115000	148560000	H3K27me3	chrX	148558521	148615470	49.631	41.7462	48.0548	1479	HPNE
chrX	147115000	148560000	H3K27me3	chrX	147582139	148082193	0.00825688	0	0.0120981	500054	HPNE
chrX	139135000	139230000	H3K27me3	chrX	139173902	139174720	0	0.142554	0	818	HPNE
chrX	136030000	136130000	H3K27me3	chrX	136058576	136067864	0.0215918	0.0871929	0.105455	9288	HPNE
chrX	136030000	136130000	H3K27me3	chrX	136071175	136071263	0.649696	0.655906	0.634628	88	HPNE
chrX	136030000	136130000	H3K27me3	chrX	135991554	136103789	0.770709	1.17709	1.23542	73789	HPNE
chrX	136030000	136130000	H3K27me3	chrX	136041042	136103638	0	0.0520746	0	62596	HPNE
chrX	135370000	135775000	H3K27me3	chrX	135570046	135575939	0	0	0.0199371	5893	HPNE
chrX	135370000	135775000	H3K27me3	chrX	135665399	135665504	0	0	0	105	HPNE
chrX	135370000	135775000	H3K27me3	chrX	135579238	135594505	74.8232	58.1523	60.6604	15267	HPNE
chrX	135370000	135775000	H3K27me3	chrX	135614311	135638966	0	0	0	24655	HPNE
chrX	135370000	135775000	H3K27me3	chrX	135747706	135864247	0.176182	0.186759	0.19791	27294	HPNE
chrX	135125000	135240000	H3K27me3	chrX	135179994	135180507	0	0	0	513	HPNE
chrX	135125000	135240000	H3K27me3	chrX	135067598	135129423	11.1595	10.6093	10.7927	4423	HPNE
chrX	135125000	135240000	H3K27me3	chrX	135229559	135293518	80.4844	77.3699	78.8348	10441	HPNE
chrX	133615000	133895000	H3K27me3	chrX	133656732	133657020	1.0004	0.403984	0.390878	288	HPNE
chrX	133615000	133895000	H3K27me3	chrX	133675371	133675467	1.19223	0	0	96	HPNE
chrX	133615000	133895000	H3K27me3	chrX	133674538	133674637	0	0	0.564819	99	HPNE
chrX	133615000	133895000	H3K27me3	chrX	133680358	133680428	3.25763	1.64439	0.79552	70	HPNE
chrX	133615000	133895000	H3K27me3	chrX	133677367	133680741	7.8655	8.00713	8.5832	3374	HPNE
chrX	133615000	133895000	H3K27me3	chrX	133733487	133740284	0.0616449	0	0	6797	HPNE
chrX	133615000	133895000	H3K27me3	chrX	133741187	133741662	0	0.122638	0.237319	475	HPNE
chrX	133615000	133895000	H3K27me3	chrX	133594183	133654543	51.2003	45.9385	49.6999	39543	HPNE
chrX	133615000	133895000	H3K27me3	chrX	133699868	133898352	0.392327	0.426545	0.176875	195132	HPNE
chrX	133615000	133895000	H3K27me3	chrX	133684003	133693953	1.27223	0.963295	1.05632	9950	HPNE
chrX	131385000	131760000	H3K27me3	chrX	131351175	131566890	0.0654105	0.0660358	0.111814	181890	HPNE
chrX	131385000	131760000	H3K27me3	chrX	131503345	131623996	0.0236999	0.033497	0.0324103	120651	HPNE
chrX	130975000	131350000	H3K27me3	chrX	131337053	131353471	17.0351	12.7482	14.8265	12947	HPNE
chrX	130975000	131350000	H3K27me3	chrX	131157293	131209971	20.9293	17.3526	19.6188	52678	HPNE
chrX	130835000	130925000	H3K27me3	chrX	130836678	130964671	0	0.0398741	0.0385805	88322	HPNE
chrX	130105000	130795000	H3K27me3	chrX	130532028	130532946	0	0	0	918	HPNE
chrX	130105000	130795000	H3K27me3	chrX	130538484	130538576	0	0	0	92	HPNE
chrX	130105000	130795000	H3K27me3	chrX	130571029	130571644	0	0	0	615	HPNE
chrX	130105000	130795000	H3K27me3	chrX	130696712	130697808	0	0	0	1096	HPNE
chrX	130105000	130795000	H3K27me3	chrX	130730113	130730812	0	0	0	699	HPNE
chrX	130105000	130795000	H3K27me3	chrX	130192216	130223857	0	0.0183976	0	31641	HPNE
chrX	130105000	130795000	H3K27me3	chrX	130407480	130533677	0.0169618	0.00856199	0.00828424	126197	HPNE
chrX	130105000	130795000	H3K27me3	chrX	130677950	130679030	0	0	0	1080	HPNE
chrX	129670000	130055000	H3K27me3	chrX	129779697	129780299	0	0	0.0936682	602	HPNE
chrX	129670000	130055000	H3K27me3	chrX	129757350	130037208	5.25914	5.53238	5.01582	279858	HPNE
chrX	129200000	129330000	H3K27me3	chrX	129305623	129318844	0.919283	1.20649	1.70613	13221	HPNE
chrX	129200000	129330000	H3K27me3	chrX	129263337	129299861	35.4878	32.9136	32.0167	36524	HPNE
chrX	129200000	129330000	H3K27me3	chrX	129198849	129244691	39.3748	40.1164	38.4878	44691	HPNE
chrX	129055000	129190000	H3K27me3	chrX	129003040	129091504	0	0	0.21476	36504	HPNE
chrX	129055000	129190000	H3K27me3	chrX	129040097	129063737	25.0561	22.8675	23.4524	8737	HPNE
chrX	129055000	129190000	H3K27me3	chrX	129115083	129192058	3.42049	3.70871	3.57427	74917	HPNE
chrX	128740000	128875000	H3K27me3	chrX	128779240	128788933	0.0897871	0.0725164	0.0701639	9693	HPNE
chrX	128735000	128955000	H3K27me3	chrX	128779240	128788933	0.0897871	0.0725164	0.0701639	9693	HPNE
chrX	128735000	128955000	H3K27me3	chrX	128928970	128930939	0	0	0.346515	1969	HPNE
chrX	128735000	128955000	H3K27me3	chrX	128913955	128929177	0	0	0	15222	HPNE
chrX	128735000	128955000	H3K27me3	chrX	128937264	128977885	20.2044	20.4087	21.2871	17736	HPNE
chrX	118740000	118880000	H3K27me3	chrX	118749687	118827333	7.14735	7.22458	7.43841	77646	HPNE
chrX	118225000	118365000	H3K27me3	chrX	118212598	118284542	0	0	0	59542	HPNE
chrX	118125000	118200000	H3K27me3	chrX	118108581	118152318	12.3466	9.35572	10.5073	27318	HPNE
chrX	117980000	118105000	H3K27me3	chrX	118011849	118013148	0	0	0	1299	HPNE
chrX	117980000	118105000	H3K27me3	chrX	117973519	118015978	0.022882	0	0.0223514	35978	HPNE
chrX	117975000	118210000	H3K27me3	chrX	118011849	118013148	0	0	0	1299	HPNE
chrX	117975000	118210000	H3K27me3	chrX	117973519	118015978	0.022882	0	0.0223514	40978	HPNE
chrX	117975000	118210000	H3K27me3	chrX	118108581	118152318	12.3466	9.35572	10.5073	43737	HPNE
chrX	117590000	117735000	H3K27me3	chrX	117629861	117820126	1.65729	1.41034	1.48324	105139	HPNE
chrX	114570000	114790000	H3K27me3	chrX	114689494	114689955	0.876105	0.126354	0.24451	461	HPNE
chrX	114570000	114790000	H3K27me3	chrX	114779969	114780049	0	0	0.697308	80	HPNE
chrX	114570000	114790000	H3K27me3	chrX	114752490	114797058	1.05893	1.23785	1.11603	37510	HPNE
chrX	109690000	110080000	H3K27me3	chrX	109602044	109699562	0.0209162	0	0.0102156	9562	HPNE
chrX	109690000	110080000	H3K27me3	chrX	109917084	110039286	0.0139031	0	0	122202	HPNE
chrX	109160000	109390000	H3K27me3	chrX	109245859	109425962	12.0951	12.4768	11.583	144141	HPNE
chrX	108740000	108865000	H3K27me3	chrX	108779010	108787919	11.8326	9.41174	10.1203	8909	HPNE
chrX	108740000	108865000	H3K27me3	chrX	108811707	108813518	0	0	0	1811	HPNE
chrX	107440000	107795000	H3K27me3	chrX	107386780	107682727	0.0639763	0.135047	0.0681737	242727	HPNE
chrX	107440000	107795000	H3K27me3	chrX	107683074	107940775	1.32348	0.935293	1.06009	111926	HPNE
chrX	107420000	108720000	H3K27me3	chrX	107920181	107920287	0	0	0.527868	106	HPNE
chrX	107420000	108720000	H3K27me3	chrX	107979241	107982133	0	0	0	2892	HPNE
chrX	107420000	108720000	H3K27me3	chrX	107975712	107979651	0	0	0	3939	HPNE
chrX	107420000	108720000	H3K27me3	chrX	108297361	108297792	48.855	75.8073	99.8893	431	HPNE
chrX	107420000	108720000	H3K27me3	chrX	107386780	107682727	0.0639763	0.135047	0.0681737	262727	HPNE
chrX	107420000	108720000	H3K27me3	chrX	107683074	107940775	1.32348	0.935293	1.06009	257701	HPNE
chrX	107420000	108720000	H3K27me3	chrX	108616135	108725301	0.0467067	0	0	103865	HPNE
chrX	106900000	107015000	H3K27me3	chrX	106956451	107020572	16.9368	20.0628	19.0446	58549	HPNE
chrX	106240000	106675000	H3K27me3	chrX	106374889	106375499	0.567819	1.81528	2.40349	610	HPNE
chrX	106240000	106675000	H3K27me3	chrX	106515812	106516888	0	0.0542021	0	1076	HPNE
chrX	106240000	106675000	H3K27me3	chrX	106307650	106362057	5.5976	4.16901	4.33907	54407	HPNE
chrX	106240000	106675000	H3K27me3	chrX	106449862	106487473	0	0.0302308	0.0292501	37611	HPNE
chrX	106240000	106675000	H3K27me3	chrX	106366657	106449670	2.25244	2.71008	2.53174	83013	HPNE
chrX	106240000	106675000	H3K27me3	chrX	106057101	106243474	13.8167	11.5565	11.5187	3474	HPNE
chrX	105855000	106010000	H3K27me3	chrX	105883044	105883126	1.39332	0.703321	0.680505	82	HPNE
chrX	105855000	106010000	H3K27me3	chrX	105937024	106040223	8.2556	6.24239	6.55006	72976	HPNE
chrX	105855000	106010000	H3K27me3	chrX	105855160	105922672	5.86212	4.49876	5.12097	67512	HPNE
chrX	102945000	103065000	H3K27me3	chrX	102942212	102946700	1.2751	0.923489	1.24553	1700	HPNE
chrX	102945000	103065000	H3K27me3	chrX	102965837	102968956	0	0.160373	0	3119	HPNE
chrX	102945000	103065000	H3K27me3	chrX	103028647	103047548	0	0.0288133	0.0185857	18901	HPNE
chrX	102565000	102735000	H3K27me3	chrX	102564274	102565974	44.8914	50.7312	52.7357	974	HPNE
chrX	102565000	102735000	H3K27me3	chrX	102585124	102587254	0.0491274	0	0.0959761	2130	HPNE
chrX	102565000	102735000	H3K27me3	chrX	102602390	102602657	0.215757	0	0	267	HPNE
chrX	102565000	102735000	H3K27me3	chrX	102631268	102633005	62.3231	76.8913	79	1737	HPNE
chrX	102565000	102735000	H3K27me3	chrX	102611373	102613397	119.392	95.979	103.791	2024	HPNE
chrX	102215000	102425000	H3K27me3	chrX	102342126	102344205	0	0.0280652	0	2079	HPNE
chrX	102215000	102425000	H3K27me3	chrX	102330738	102348157	0.200989	0.109259	0.135919	17419	HPNE
chrX	101745000	102120000	H3K27me3	chrX	101768604	101771712	0.253239	0	0.412277	3108	HPNE
chrX	101745000	102120000	H3K27me3	chrX	101854096	101859087	5.54563	4.99242	5.40552	4991	HPNE
chrX	101745000	102120000	H3K27me3	chrX	101967104	101973607	2.03279	1.61331	1.61836	6503	HPNE
chrX	101745000	102120000	H3K27me3	chrX	102053324	102054488	0	0	0.0857085	1164	HPNE
chrX	101745000	102120000	H3K27me3	chrX	102054491	102054811	0.360267	0	0	320	HPNE
chrX	101745000	102120000	H3K27me3	chrX	102040595	102041532	0	0	0	937	HPNE
chrX	101745000	102120000	H3K27me3	chrX	102057969	102061066	0.033004	0	0	3097	HPNE
chrX	101745000	102120000	H3K27me3	chrX	102061669	102062752	0	0.0538521	0	1083	HPNE
chrX	101745000	102120000	H3K27me3	chrX	101854585	101914640	0	0.301683	0	60055	HPNE
chrX	101745000	102120000	H3K27me3	chrX	101906294	101914011	1.14004	0.718186	0.632526	7717	HPNE
chrX	101745000	102120000	H3K27me3	chrX	101854440	101969599	2.36752	1.65803	1.95843	115159	HPNE
chrX	101745000	102120000	H3K27me3	chrX	101975616	102008468	2.09579	1.56571	1.94483	32852	HPNE
chrX	101745000	102120000	H3K27me3	chrX	102024089	102140334	1.94303	1.68956	2.17505	95911	HPNE
chrX	10145000	10625000	H3K27me3	chrX	10125024	10205700	1.28495	0.959955	1.05433	60700	HPNE
chrX	10145000	10625000	H3K27me3	chrX	10413350	10851773	7.71583	6.17769	6.59665	211650	HPNE
chrX	100665000	101365000	H3K27me3	chrX	100698695	100699091	0.14565	0	0	396	HPNE
chrX	100665000	101365000	H3K27me3	chrX	100792472	100794263	0.0322673	0	0	1791	HPNE
chrX	100665000	101365000	H3K27me3	chrX	100805514	100809683	2.80877	2.99922	3.16573	4169	HPNE
chrX	100665000	101365000	H3K27me3	chrX	100852488	100853649	0.0497616	0.0502372	0.097215	1161	HPNE
chrX	100665000	101365000	H3K27me3	chrX	100870110	100872991	4.34776	4.74141	4.56488	2881	HPNE
chrX	100665000	101365000	H3K27me3	chrX	100882858	100883508	0.444108	0.448354	0.0867618	650	HPNE
chrX	100665000	101365000	H3K27me3	chrX	100877787	100882833	6.68394	5.46712	5.76944	5046	HPNE
chrX	100665000	101365000	H3K27me3	chrX	100888994	100889100	2.1616	0.545567	0.527868	106	HPNE
chrX	100665000	101365000	H3K27me3	chrX	100910267	100914876	0.0644446	0.0650606	0.031475	4609	HPNE
chrX	100665000	101365000	H3K27me3	chrX	101033942	101035511	0.11049	0.223092	0.143903	1569	HPNE
chrX	100665000	101365000	H3K27me3	chrX	100673275	100788446	0.147297	0.161827	0.114259	115171	HPNE
chrX	100665000	101365000	H3K27me3	chrX	101137262	101187004	3.61778	2.85972	2.8647	49742	HPNE
chrX	100665000	101365000	H3K27me3	chrX	101087085	101112549	0	0	0	25464	HPNE
chrX	100665000	101365000	H3K27me3	chrX	100663283	100669121	61.4645	54.8043	57.0917	4121	HPNE
chrX	100075000	100475000	H3K27me3	chrX	100077609	100077741	0	0	0.424676	132	HPNE
chrX	100075000	100475000	H3K27me3	chrX	100110277	100111368	0	0	0	1091	HPNE
chrX	100075000	100475000	H3K27me3	chrX	100142625	100143579	0	0	0	954	HPNE
chrX	100075000	100475000	H3K27me3	chrX	100211582	100212528	0.244236	0	0.119286	946	HPNE
chrX	100075000	100475000	H3K27me3	chrX	100446104	100446398	0	0	0	294	HPNE
chrX	100075000	100475000	H3K27me3	chrX	100075384	100095921	22.4464	23.068	22.3985	20537	HPNE
chrX	100075000	100475000	H3K27me3	chrX	100098313	100129334	0.320095	0.138495	0.156336	31021	HPNE
chrX	100075000	100475000	H3K27me3	chrX	100168431	100184422	0.0342654	0.0172965	0.0167354	15991	HPNE
chrX	100075000	100475000	H3K27me3	chrX	100224697	100245818	0.941741	0.342268	0.257572	21121	HPNE
chrX	100075000	100475000	H3K27me3	chrX	100333709	100351353	0.0449809	0.0227054	0.0659066	17644	HPNE
chrX	100075000	100475000	H3K27me3	chrX	100298553	100349465	0	0.284759	0	50912	HPNE
chrX	100075000	100475000	H3K27me3	chrX	100474758	100519486	0.134193	0.099824	0.0827877	242	HPNE
chrX	100075000	100475000	H3K27me3	chrX	100264335	100307105	15.2217	15.9999	14.5014	42770	HPNE
chrX	100075000	100475000	H3K27me3	chrX	100353178	100418670	17.0005	14.7822	15.2137	65492	HPNE
chr9	99450000	100160000	H3K27me3	chr9	99488172	99489751	0.310876	0.353079	0.151833	1579	HPNE
chr9	99450000	100160000	H3K27me3	chr9	99672358	99672687	0	0	0	329	HPNE
chr9	99450000	100160000	H3K27me3	chr9	99681210	99681600	0	0	0	390	HPNE
chr9	99450000	100160000	H3K27me3	chr9	99717102	99717743	0	0	0	641	HPNE
chr9	99450000	100160000	H3K27me3	chr9	99830031	99830910	0	0	0.128368	879	HPNE
chr9	99450000	100160000	H3K27me3	chr9	99855976	99856920	0	0.0617732	0	944	HPNE
chr9	99450000	100160000	H3K27me3	chr9	99883941	99884771	0.139165	0	0.135937	830	HPNE
chr9	99450000	100160000	H3K27me3	chr9	99959537	99961910	0.316638	0.196717	0.285503	2373	HPNE
chr9	99450000	100160000	H3K27me3	chr9	99995483	99997296	0	0	0	1813	HPNE
chr9	99450000	100160000	H3K27me3	chr9	100125836	100125963	0.451742	0	0	127	HPNE
chr9	99450000	100160000	H3K27me3	chr9	99449338	99483403	2.85713	4.67005	3.98696	33403	HPNE
chr9	99450000	100160000	H3K27me3	chr9	99518147	99540411	2.09963	1.9028	1.88877	22264	HPNE
chr9	99450000	100160000	H3K27me3	chr9	99690592	99702535	0.222054	0.328793	0.245825	11943	HPNE
chr9	99450000	100160000	H3K27me3	chr9	99837953	99844227	0	0.0258071	0	6274	HPNE
chr9	99450000	100160000	H3K27me3	chr9	99794940	99801925	29.1299	26.0842	28.684	6985	HPNE
chr9	99450000	100160000	H3K27me3	chr9	99962757	100000982	0	0	0.0700768	38225	HPNE
chr9	99450000	100160000	H3K27me3	chr9	99918852	99983517	0.0776147	0.0195892	0.0189537	64665	HPNE
chr9	99450000	100160000	H3K27me3	chr9	99957633	99959969	0.121989	0.123155	0	2336	HPNE
chr9	99450000	100160000	H3K27me3	chr9	100148522	100158394	0	0.0711031	0	9872	HPNE
chr9	99450000	100160000	H3K27me3	chr9	99660348	99775862	2.99464	3.6457	3.87157	115514	HPNE
chr9	99450000	100160000	H3K27me3	chr9	100000779	100139569	0	0	0	138790	HPNE
chr9	99450000	100160000	H3K27me3	chr9	100000731	100059596	0.515579	0.599372	0.625712	58865	HPNE
chr9	99450000	100160000	H3K27me3	chr9	100000765	100140806	0.0143928	0.0254281	0.00702949	140041	HPNE
chr9	99450000	100160000	H3K27me3	chr9	99578754	99637905	1.02652	0.808842	0.672549	59151	HPNE
chr9	98995000	99075000	H3K27me3	chr9	99008744	99012675	0	0	0	3931	HPNE
chr9	98995000	99075000	H3K27me3	chr9	99018498	99018601	0	0	0	103	HPNE
chr9	98995000	99075000	H3K27me3	chr9	98997588	99064434	0.084372	0.113571	0.109887	66846	HPNE
chr9	97950000	98985000	H3K27me3	chr9	98169272	98169944	0.0859182	0	0	672	HPNE
chr9	97950000	98985000	H3K27me3	chr9	98177116	98189078	0.74132	1.16419	0.965503	11962	HPNE
chr9	97950000	98985000	H3K27me3	chr9	98175549	98175731	0.315972	0	0.308644	182	HPNE
chr9	97950000	98985000	H3K27me3	chr9	98268517	98269918	0	0	0	1401	HPNE
chr9	97950000	98985000	H3K27me3	chr9	98276327	98276802	0.242953	0.122638	0.11866	475	HPNE
chr9	97950000	98985000	H3K27me3	chr9	98622186	98622298	0.511707	0	0.49984	112	HPNE
chr9	97950000	98985000	H3K27me3	chr9	98667287	98667423	0	0	0	136	HPNE
chr9	97950000	98985000	H3K27me3	chr9	98908289	98910138	0.343812	0.883524	1.1907	1849	HPNE
chr9	97950000	98985000	H3K27me3	chr9	98205262	98279339	0.163804	0.214629	0.194049	74077	HPNE
chr9	97950000	98985000	H3K27me3	chr9	98857493	98864194	0	0	0	6701	HPNE
chr9	97950000	98985000	H3K27me3	chr9	97861336	98079991	3.0343	3.19506	2.83645	129991	HPNE
chr9	97950000	98985000	H3K27me3	chr9	98637983	98776842	2.79581	2.02658	2.43056	138859	HPNE
chr9	97950000	98985000	H3K27me3	chr9	98521513	98638259	0.430837	0.560864	0.409771	116746	HPNE
chr9	96090000	96205000	H3K27me3	chr9	96192624	96193581	0	0	0	957	HPNE
chr9	96090000	96205000	H3K27me3	chr9	96197614	96199403	0.669441	0.67584	0.408697	1789	HPNE
chr9	96090000	96205000	H3K27me3	chr9	96080481	96108696	0.100213	0.151757	0	18696	HPNE
chr9	95920000	96065000	H3K27me3	chr9	95947198	96082854	0.219059	0.291923	0.278173	117802	HPNE
chr9	95765000	95865000	H3K27me3	chr9	95857221	95857811	0	0	0	590	HPNE
chr9	95765000	95865000	H3K27me3	chr9	95709733	95798518	0.0190992	0.0674863	0.0932815	33518	HPNE
chr9	95765000	95865000	H3K27me3	chr9	95858500	95875565	5.61151	8.84824	7.9379	6500	HPNE
chr9	95765000	95865000	H3K27me3	chr9	95820989	95847420	0.0929629	0.0469258	0	26431	HPNE
chr9	95435000	95560000	H3K27me3	chr9	95439225	95439689	0	0	0	464	HPNE
chr9	95435000	95560000	H3K27me3	chr9	95473645	95527094	7.08954	6.18544	6.57359	53449	HPNE
chr9	94890000	94980000	H3K27me3	chr9	94967638	94972440	0.520927	0	0	4802	HPNE
chr9	94890000	94980000	H3K27me3	chr9	94903580	94922396	0.0449634	0.0151311	0.0146402	18816	HPNE
chr9	94890000	94980000	H3K27me3	chr9	94894680	94900911	0.0310375	0.0313342	0.0303177	6231	HPNE
chr9	94890000	94980000	H3K27me3	chr9	94972489	95056038	59.7761	53.3434	54.8793	7511	HPNE
chr9	93675000	94185000	H3K27me3	chr9	93719542	93727675	0	0	0	8133	HPNE
chr9	93675000	94185000	H3K27me3	chr9	93759336	93764153	0	0	0	4817	HPNE
chr9	93675000	94185000	H3K27me3	chr9	93867239	93869586	0.0709484	0.0716266	0	2347	HPNE
chr9	93675000	94185000	H3K27me3	chr9	93921855	93927858	0	0	0.046873	6003	HPNE
chr9	93675000	94185000	H3K27me3	chr9	93968457	93972581	0	0	0.0273852	4124	HPNE
chr9	93675000	94185000	H3K27me3	chr9	93881344	93945044	0	0	0	63700	HPNE
chr9	93675000	94185000	H3K27me3	chr9	94171327	94186144	33.8895	31.8056	32.6972	13673	HPNE
chr9	93675000	94185000	H3K27me3	chr9	93976097	94124195	4.11012	3.23217	3.8035	148098	HPNE
chr9	93665000	94485000	H3K27me3	chr9	93719542	93727675	0	0	0	8133	HPNE
chr9	93665000	94485000	H3K27me3	chr9	93759336	93764153	0	0	0	4817	HPNE
chr9	93665000	94485000	H3K27me3	chr9	93867239	93869586	0.0709484	0.0716266	0	2347	HPNE
chr9	93665000	94485000	H3K27me3	chr9	93921855	93927858	0	0	0.046873	6003	HPNE
chr9	93665000	94485000	H3K27me3	chr9	93968457	93972581	0	0	0.0273852	4124	HPNE
chr9	93665000	94485000	H3K27me3	chr9	94188520	94189426	0.121989	0.492622	0.23832	906	HPNE
chr9	93665000	94485000	H3K27me3	chr9	93881344	93945044	0	0	0	63700	HPNE
chr9	93665000	94485000	H3K27me3	chr9	94171327	94186144	33.8895	31.8056	32.6972	14817	HPNE
chr9	93665000	94485000	H3K27me3	chr9	93976097	94124195	4.11012	3.23217	3.8035	148098	HPNE
chr9	93665000	94485000	H3K27me3	chr9	94325373	94712444	0.258404	0.270908	0.203871	159627	HPNE
chr9	92900000	93635000	H3K27me3	chr9	92994467	92995423	0	0	0	956	HPNE
chr9	92900000	93635000	H3K27me3	chr9	93513522	93514512	0	0	0	990	HPNE
chr9	92900000	93635000	H3K27me3	chr9	93504808	93505662	0	0	0	854	HPNE
chr9	92900000	93635000	H3K27me3	chr9	93372114	93405386	0	0	0.0128807	33272	HPNE
chr9	92900000	93635000	H3K27me3	chr9	93063184	93195787	0	0	0	132603	HPNE
chr9	92900000	93635000	H3K27me3	chr9	93564069	93660831	0	0	0.0216821	70931	HPNE
chr9	92900000	93635000	H3K27me3	chr9	93225806	93345026	0	0	0	119220	HPNE
chr9	91205000	91615000	H3K27me3	chr9	91605778	91611055	0.0458003	0.0462382	0.0447382	5277	HPNE
chr9	91205000	91615000	H3K27me3	chr9	91606362	91619925	2.06086	1.97386	1.90983	8638	HPNE
chr9	91200000	91925000	H3K27me3	chr9	91605778	91611055	0.0458003	0.0462382	0.0447382	5277	HPNE
chr9	91200000	91925000	H3K27me3	chr9	91624949	91625393	0	0.131181	0.126926	444	HPNE
chr9	91200000	91925000	H3K27me3	chr9	91703519	91724849	0.947004	0.618625	0.870627	21330	HPNE
chr9	91200000	91925000	H3K27me3	chr9	91628060	91793682	0.271575	0.0913905	0.287384	165622	HPNE
chr9	91200000	91925000	H3K27me3	chr9	91606362	91619925	2.06086	1.97386	1.90983	13563	HPNE
chr9	90290000	90430000	H3K27me3	chr9	90340434	90346308	34.1659	36.3923	34.973	5874	HPNE
chr9	90290000	90430000	H3K27me3	chr9	90112143	90323548	0.0128753	0	0.0125767	33548	HPNE
chr9	89950000	90275000	H3K27me3	chr9	90140217	90140390	0	0	0	173	HPNE
chr9	89950000	90275000	H3K27me3	chr9	90168369	90169374	0	0	0	1005	HPNE
chr9	89950000	90275000	H3K27me3	chr9	90112143	90323548	0.0128753	0	0.0125767	162857	HPNE
chr9	89020000	89940000	H3K27me3	chr9	89559279	89562104	0	0	0	2825	HPNE
chr9	89020000	89940000	H3K27me3	chr9	89626567	89628066	0.0385486	0.194586	0	1499	HPNE
chr9	89020000	89940000	H3K27me3	chr9	89563614	89616948	0	0	0	53334	HPNE
chr9	89020000	89940000	H3K27me3	chr9	89763559	89774471	0	0	0	10912	HPNE
chr9	88560000	88955000	H3K27me3	chr9	88641061	88715088	43.275	36.7934	37.5345	74027	HPNE
chr9	88560000	88955000	H3K27me3	chr9	88879461	88897676	11.7837	12.4849	12.1834	18215	HPNE
chr9	88560000	88955000	H3K27me3	chr9	88902648	88969369	7.74191	5.80536	6.36653	52352	HPNE
chr9	88560000	88955000	H3K27me3	chr9	88556061	88637213	10.1004	9.81211	9.64893	77213	HPNE
chr9	88560000	88955000	H3K27me3	chr9	88835180	88874572	0	0	0	39392	HPNE
chr9	88430000	88550000	H3K27me3	chr9	88549503	88551514	0	0	0.0384754	497	HPNE
chr9	88430000	88550000	H3K27me3	chr9	88430881	88464426	3.73614	2.60857	3.06967	33545	HPNE
chr9	86985000	88135000	H3K27me3	chr9	87283466	87638505	0.0102233	0.0137614	0.0233011	355039	HPNE
chr9	86330000	86420000	H3K27me3	chr9	86354336	86444431	2.47984	1.79564	1.7708	65664	HPNE
chr9	85845000	86210000	H3K27me3	chr9	85891291	85894414	0	0.11077	0	3123	HPNE
chr9	85845000	86210000	H3K27me3	chr9	85890856	85891029	0	0	0	173	HPNE
chr9	85845000	86210000	H3K27me3	chr9	85834246	85849157	0.130232	0	0	4157	HPNE
chr9	85845000	86210000	H3K27me3	chr9	85857905	86153461	0.490872	0.321199	0.328538	295556	HPNE
chr9	81205000	81740000	H3K27me3	chr9	81356636	81357660	0	0	0	1024	HPNE
chr9	80045000	80365000	H3K27me3	chr9	80037995	80263223	0	0.0214538	0.0415156	218223	HPNE
chr9	80045000	80365000	H3K27me3	chr9	80331003	80646374	8.01523	6.4111	7.55272	33997	HPNE
chr9	80045000	80365000	H3K27me3	chr9	80071211	80141613	0	0	0	70402	HPNE
chr9	80030000	80825000	H3K27me3	chr9	80765448	80766109	0	0	0	661	HPNE
chr9	80030000	80825000	H3K27me3	chr9	80037995	80263223	0	0.0214538	0.0415156	225228	HPNE
chr9	80030000	80825000	H3K27me3	chr9	79792269	80036457	3.21525	2.65344	2.83305	6457	HPNE
chr9	80030000	80825000	H3K27me3	chr9	80331003	80646374	8.01523	6.4111	7.55272	315371	HPNE
chr9	80030000	80825000	H3K27me3	chr9	80071211	80141613	0	0	0	70402	HPNE
chr9	79455000	79600000	H3K27me3	chr9	79226292	79521003	0.0390669	0.0118321	0.0534252	66003	HPNE
chr9	79020000	79330000	H3K27me3	chr9	79186731	79186787	0	1.02413	0	56	HPNE
chr9	79020000	79330000	H3K27me3	chr9	79281002	79281087	0	0	0	85	HPNE
chr9	79020000	79330000	H3K27me3	chr9	79034752	79122332	0.0267823	0.0450638	0.0523223	87580	HPNE
chr9	79020000	79330000	H3K27me3	chr9	79226292	79521003	0.0390669	0.0118321	0.0534252	103708	HPNE
chr9	77805000	78935000	H3K27me3	chr9	78527369	78527465	0	0	0	96	HPNE
chr9	77805000	78935000	H3K27me3	chr9	78505560	78977255	0.00455119	0.0045947	0.00889129	429440	HPNE
chr9	77375000	77705000	H3K27me3	chr9	77561497	77567802	8.05098	9.25682	8.95652	6305	HPNE
chr9	77375000	77705000	H3K27me3	chr9	77595936	77643339	4.72869	4.01412	3.92065	47403	HPNE
chr9	77375000	77705000	H3K27me3	chr9	77624744	77630952	0.172606	0	0.168603	6208	HPNE
chr9	77375000	77705000	H3K27me3	chr9	77675489	77703133	3.51575	3.7155	3.39038	27644	HPNE
chr9	77375000	77705000	H3K27me3	chr9	77337411	77503010	0.0684884	0.025143	0.036491	128010	HPNE
chr9	77375000	77705000	H3K27me3	chr9	77703459	77762181	16.7463	16.8179	14.0455	1541	HPNE
chr9	77375000	77705000	H3K27me3	chr9	77567884	77611209	0.241264	0.0811901	0.157112	43325	HPNE
chr9	75810000	77360000	H3K27me3	chr9	77112281	77308093	0.00602887	0	0.00588905	195812	HPNE
chr9	75810000	77360000	H3K27me3	chr9	77337411	77503010	0.0684884	0.025143	0.036491	22589	HPNE
chr9	75485000	75635000	H3K27me3	chr9	75486644	75489025	0	0	0	2381	HPNE
chr9	75485000	75635000	H3K27me3	chr9	75515578	75695358	0.0202959	0.0204899	0.0198252	119422	HPNE
chr9	75230000	75435000	H3K27me3	chr9	75136717	75451267	0.0124699	0	0.0121807	205000	HPNE
chr9	72585000	72725000	H3K27me3	chr9	72700732	72790804	0	0	0.00779706	24268	HPNE
chr9	72585000	72725000	H3K27me3	chr9	72658497	72841886	0.0300067	0	0.0293108	66503	HPNE
chr9	72005000	72550000	H3K27me3	chr9	72433899	72435655	0	0	0	1756	HPNE
chr9	72005000	72550000	H3K27me3	chr9	72042446	72287222	0.00884954	0	0	244776	HPNE
chr9	72005000	72550000	H3K27me3	chr9	71939488	72007371	0.0288034	0.0290788	0	2371	HPNE
chr9	72005000	72550000	H3K27me3	chr9	72435709	72521148	0.0452095	0.0456416	0.176644	85439	HPNE
chr9	72005000	72550000	H3K27me3	chr9	72324438	72374875	7.11412	5.13897	5.6343	50437	HPNE
chr9	71195000	71545000	H3K27me3	chr9	71394964	71398609	2.50577	2.2095	2.15332	3645	HPNE
chr9	71195000	71545000	H3K27me3	chr9	71403223	71404586	0	0	0	1363	HPNE
chr9	71195000	71545000	H3K27me3	chr9	71320575	71624092	0.0618692	0.0249842	0.0241737	224425	HPNE
chr9	70950000	71640000	H3K27me3	chr9	71010609	71021416	0	0.0169303	0	10807	HPNE
chr9	70950000	71640000	H3K27me3	chr9	71041759	71044285	0	0	0	2526	HPNE
chr9	70950000	71640000	H3K27me3	chr9	71394964	71398609	2.50577	2.2095	2.15332	3645	HPNE
chr9	70950000	71640000	H3K27me3	chr9	71403223	71404586	0	0	0	1363	HPNE
chr9	70950000	71640000	H3K27me3	chr9	71627469	71629039	0	0	0	1570	HPNE
chr9	70950000	71640000	H3K27me3	chr9	70943224	71145977	0.0155731	0	0.0152119	195977	HPNE
chr9	70950000	71640000	H3K27me3	chr9	71320575	71624092	0.0618692	0.0249842	0.0241737	303517	HPNE
chr9	37595000	37740000	H3K27me3	chr9	37636685	37637290	0	0.0963295	0.0932045	605	HPNE
chr9	37595000	37740000	H3K27me3	chr9	37650997	37746901	0	0	0.00840005	89003	HPNE
chr9	37595000	37740000	H3K27me3	chr9	37588410	38068684	0.0446337	0.0450603	0.0217993	145000	HPNE
chr9	37470000	37770000	H3K27me3	chr9	37477146	37478314	0.148391	0	0	1168	HPNE
chr9	37470000	37770000	H3K27me3	chr9	37490418	37490890	0.244494	0.123416	0	472	HPNE
chr9	37470000	37770000	H3K27me3	chr9	37509147	37510296	23.4093	25.451	23.4527	1149	HPNE
chr9	37470000	37770000	H3K27me3	chr9	37636685	37637290	0	0.0963295	0.0932045	605	HPNE
chr9	37470000	37770000	H3K27me3	chr9	37510889	37588871	3.60737	3.56478	3.46778	77982	HPNE
chr9	37470000	37770000	H3K27me3	chr9	37582643	37592639	1.31704	0.752924	1.24	9996	HPNE
chr9	37470000	37770000	H3K27me3	chr9	37650997	37746901	0	0	0.00840005	95904	HPNE
chr9	37470000	37770000	H3K27me3	chr9	37753804	37778969	6.28334	5.42555	5.54557	16196	HPNE
chr9	37470000	37770000	H3K27me3	chr9	37766975	37801434	5.27923	6.31454	5.94153	3025	HPNE
chr9	37470000	37770000	H3K27me3	chr9	37485932	37503694	44.6102	43.2705	46.2064	17762	HPNE
chr9	37470000	37770000	H3K27me3	chr9	37588410	38068684	0.0446337	0.0450603	0.0217993	181590	HPNE
chr9	37005000	37390000	H3K27me3	chr9	37078810	37079773	0.119965	0.121111	0	963	HPNE
chr9	37005000	37390000	H3K27me3	chr9	37079893	37090398	50.9623	39.4667	44.674	10505	HPNE
chr9	37005000	37390000	H3K27me3	chr9	37112545	37115487	0.132016	0.0888519	0	2942	HPNE
chr9	37005000	37390000	H3K27me3	chr9	37160134	37160234	2.86252	3.46786	2.79613	100	HPNE
chr9	37005000	37390000	H3K27me3	chr9	37205109	37205365	0	0.227143	0.219774	256	HPNE
chr9	37005000	37390000	H3K27me3	chr9	37296020	37296101	0	0	0	81	HPNE
chr9	37005000	37390000	H3K27me3	chr9	37322256	37322368	0.511707	0.516599	0	112	HPNE
chr9	37005000	37390000	H3K27me3	chr9	36833272	37034103	0.537365	0.618199	0.671387	29103	HPNE
chr9	37005000	37390000	H3K27me3	chr9	37120536	37358146	25.9131	23.5287	24.2086	237610	HPNE
chr9	370000	805000	H3K27me3	chr9	477750	478423	0	0	0	673	HPNE
chr9	370000	805000	H3K27me3	chr9	547317	549531	0.256991	0.389171	0	2214	HPNE
chr9	370000	805000	H3K27me3	chr9	558826	558930	0	0	0	104	HPNE
chr9	370000	805000	H3K27me3	chr9	659986	660326	0	0	0.165636	340	HPNE
chr9	370000	805000	H3K27me3	chr9	673478	685555	0	0	0	12077	HPNE
chr9	370000	805000	H3K27me3	chr9	454304	492112	0.0337849	0	0	37808	HPNE
chr9	370000	805000	H3K27me3	chr9	487774	495610	0	0	0	7836	HPNE
chr9	370000	805000	H3K27me3	chr9	470291	746105	0.789077	0.713854	0.745752	275814	HPNE
chr9	370000	805000	H3K27me3	chr9	214854	465259	0.00839108	0.00423565	0.016393	95259	HPNE
chr9	36770000	36860000	H3K27me3	chr9	36833272	37034103	0.537365	0.618199	0.671387	26728	HPNE
chr9	36590000	36735000	H3K27me3	chr9	36572859	36677678	63.1748	55.5986	59.1689	87678	HPNE
chr9	36100000	36180000	H3K27me3	chr9	36169389	36171329	0	0	0.0581988	1940	HPNE
chr9	36100000	36180000	H3K27me3	chr9	36136732	36163910	1.24618	1.29681	1.61056	27178	HPNE
chr9	36100000	36180000	H3K27me3	chr9	36036430	36124448	2.02787	2.01828	1.91543	24448	HPNE
chr9	35955000	36185000	H3K27me3	chr9	35957105	35958151	0	0	0	1046	HPNE
chr9	35955000	36185000	H3K27me3	chr9	35971341	35972315	6.22708	9.16049	10.1378	974	HPNE
chr9	35955000	36185000	H3K27me3	chr9	36169389	36171329	0	0	0.0581988	1940	HPNE
chr9	35955000	36185000	H3K27me3	chr9	36136732	36163910	1.24618	1.29681	1.61056	27178	HPNE
chr9	35955000	36185000	H3K27me3	chr9	36036430	36124448	2.02787	2.01828	1.91543	88018	HPNE
chr9	35815000	35900000	H3K27me3	chr9	35812957	35815351	4.49063	5.19166	6.10807	351	HPNE
chr9	35815000	35900000	H3K27me3	chr9	35816388	35828744	0.0146721	0.0444372	0	12356	HPNE
chr9	35815000	35900000	H3K27me3	chr9	35859059	35859980	0	0	0	921	HPNE
chr9	35815000	35900000	H3K27me3	chr9	35869375	35870461	0	0	0	1086	HPNE
chr9	35815000	35900000	H3K27me3	chr9	35814448	35854844	0.767278	0.806888	1.12423	39844	HPNE
chr9	35760000	35910000	H3K27me3	chr9	35812957	35815351	4.49063	5.19166	6.10807	2394	HPNE
chr9	35760000	35910000	H3K27me3	chr9	35808042	35812269	0.212428	0.300242	0.456503	4227	HPNE
chr9	35760000	35910000	H3K27me3	chr9	35816388	35828744	0.0146721	0.0444372	0	12356	HPNE
chr9	35760000	35910000	H3K27me3	chr9	35859059	35859980	0	0	0	921	HPNE
chr9	35760000	35910000	H3K27me3	chr9	35869375	35870461	0	0	0	1086	HPNE
chr9	35760000	35910000	H3K27me3	chr9	35906189	35907138	0	0.30724	0	949	HPNE
chr9	35760000	35910000	H3K27me3	chr9	35909480	35911683	0.0358703	0.0362132	0	520	HPNE
chr9	35760000	35910000	H3K27me3	chr9	35814448	35854844	0.767278	0.806888	1.12423	40396	HPNE
chr9	35760000	35910000	H3K27me3	chr9	35792151	35809729	1.98977	2.20514	1.98746	17578	HPNE
chr9	35760000	35910000	H3K27me3	chr9	35772160	35790429	1.70067	1.53297	1.00861	18269	HPNE
chr9	35115000	35470000	H3K27me3	chr9	35104109	35116338	20.1825	23.3084	21.8031	1338	HPNE
chr9	35115000	35470000	H3K27me3	chr9	35406752	35483026	0.15955	0.180026	0.137515	63248	HPNE
chr9	35115000	35470000	H3K27me3	chr9	35161999	35405335	13.1751	12.5306	12.2012	243336	HPNE
chr9	34890000	34985000	H3K27me3	chr9	34889061	34895775	0	0	0.0128485	5775	HPNE
chr9	34890000	34985000	H3K27me3	chr9	34957484	34982541	0	0.11805	0.0285551	25057	HPNE
chr9	34765000	34875000	H3K27me3	chr9	34832292	34838583	0	0.0135317	0	6291	HPNE
chr9	34710000	34875000	H3K27me3	chr9	34723052	34729464	0.0273718	0.0414502	0.0401055	6412	HPNE
chr9	34710000	34875000	H3K27me3	chr9	34832292	34838583	0	0.0135317	0	6291	HPNE
chr9	34670000	34995000	H3K27me3	chr9	34723052	34729464	0.0273718	0.0414502	0.0401055	6412	HPNE
chr9	34670000	34995000	H3K27me3	chr9	34889061	34895775	0	0	0.0128485	6714	HPNE
chr9	34670000	34995000	H3K27me3	chr9	34665662	34681295	3.56502	3.5991	4.92624	11295	HPNE
chr9	34670000	34995000	H3K27me3	chr9	34832292	34838583	0	0.0135317	0	6291	HPNE
chr9	34670000	34995000	H3K27me3	chr9	34957484	34982541	0	0.11805	0.0285551	25057	HPNE
chr9	34670000	34995000	H3K27me3	chr9	34989638	34998897	2.63055	3.10161	2.89553	5362	HPNE
chr9	34530000	34605000	H3K27me3	chr9	34551430	34590121	0.165682	0.11151	0.323679	38691	HPNE
chr9	34530000	34605000	H3K27me3	chr9	34568013	34582827	0	0	0	14814	HPNE
chr9	34400000	34510000	H3K27me3	chr9	34398182	34458568	29.4466	33.2781	30.3467	58568	HPNE
chr9	34400000	34510000	H3K27me3	chr9	34457412	34520982	0.283885	0.286599	0.350276	52588	HPNE
chr9	34385000	34630000	H3K27me3	chr9	34521525	34524239	0	0	0	2714	HPNE
chr9	34385000	34630000	H3K27me3	chr9	34610483	34612101	14.2439	19.2982	18.8273	1618	HPNE
chr9	34385000	34630000	H3K27me3	chr9	34621376	34628104	0.12294	0.0827437	0.200149	6728	HPNE
chr9	34385000	34630000	H3K27me3	chr9	34379017	34397830	0.44201	0.365101	0.314007	12830	HPNE
chr9	34385000	34630000	H3K27me3	chr9	34398182	34458568	29.4466	33.2781	30.3467	60386	HPNE
chr9	34385000	34630000	H3K27me3	chr9	34389941	34390049	0	1.60667	0.518183	108	HPNE
chr9	34385000	34630000	H3K27me3	chr9	34551430	34590121	0.165682	0.11151	0.323679	38691	HPNE
chr9	34385000	34630000	H3K27me3	chr9	34568013	34582827	0	0	0	14814	HPNE
chr9	34385000	34630000	H3K27me3	chr9	34521038	34523039	0.106882	0.32371	0.104403	2001	HPNE
chr9	34385000	34630000	H3K27me3	chr9	34613548	34620515	7.58802	10.9078	10.1173	6967	HPNE
chr9	34385000	34630000	H3K27me3	chr9	34457412	34520982	0.283885	0.286599	0.350276	63570	HPNE
chr9	33735000	33910000	H3K27me3	chr9	33786526	33786826	0	0	0	300	HPNE
chr9	33735000	33910000	H3K27me3	chr9	33909607	33911120	0.146202	0.221399	0.142811	393	HPNE
chr9	33735000	33910000	H3K27me3	chr9	33750515	33799230	0.143303	0.43402	0.62991	48715	HPNE
chr9	33735000	33910000	H3K27me3	chr9	33732973	33738414	0	0	0.116218	3414	HPNE
chr9	33735000	33910000	H3K27me3	chr9	33817565	33920402	50.9977	50.3965	50.7436	92435	HPNE
chr9	33735000	33910000	H3K27me3	chr9	33785948	33818793	0.268112	0.360901	0	32845	HPNE
chr9	33620000	33720000	H3K27me3	chr9	33629119	33629584	0	0	0	465	HPNE
chr9	33620000	33720000	H3K27me3	chr9	33624223	33625532	73.6249	85.7365	87.5254	1309	HPNE
chr9	33620000	33720000	H3K27me3	chr9	33673502	33677497	0.115762	0.0584341	0.0989423	3995	HPNE
chr9	33620000	33720000	H3K27me3	chr9	33697457	33700984	0	0	0	3527	HPNE
chr9	33620000	33720000	H3K27me3	chr9	33695765	33696057	0.394696	0	0	292	HPNE
chr9	33375000	33515000	H3K27me3	chr9	33441152	33447609	0.296224	0.219307	0.289354	6457	HPNE
chr9	33375000	33515000	H3K27me3	chr9	33512957	33514771	0.146387	0	0	1814	HPNE
chr9	33375000	33515000	H3K27me3	chr9	33384765	33402643	0	0.0279176	0	17878	HPNE
chr9	33375000	33515000	H3K27me3	chr9	33402855	33409946	0	0	0	7091	HPNE
chr9	33375000	33515000	H3K27me3	chr9	33461439	33473928	18.5852	20.4659	19.2019	12489	HPNE
chr9	33375000	33515000	H3K27me3	chr9	33503653	33510709	10.447	11.1601	11.7473	7056	HPNE
chr9	33075000	33235000	H3K27me3	chr9	33174168	33174293	0	0	0	125	HPNE
chr9	33075000	33235000	H3K27me3	chr9	33041762	33076665	16.0493	14.2541	14.1641	1665	HPNE
chr9	33075000	33235000	H3K27me3	chr9	33218363	33248565	0	0	0	16637	HPNE
chr9	33075000	33235000	H3K27me3	chr9	33166973	33179981	0.274367	0.415485	0.335005	13008	HPNE
chr9	33075000	33235000	H3K27me3	chr9	33104080	33167354	34.6253	33.2505	32.9524	63274	HPNE
chr9	32585000	32975000	H3K27me3	chr9	32643101	32645024	0	0	0	1923	HPNE
chr9	32585000	32975000	H3K27me3	chr9	32676061	32676518	0	0	0	457	HPNE
chr9	32585000	32975000	H3K27me3	chr9	32840596	32841760	0.104942	0.105945	0	1164	HPNE
chr9	32585000	32975000	H3K27me3	chr9	32926049	32926448	0.144557	0.291878	0.28241	399	HPNE
chr9	32585000	32975000	H3K27me3	chr9	32945994	32947220	2.68615	2.14092	2.16353	1226	HPNE
chr9	32585000	32975000	H3K27me3	chr9	32836573	32869593	0.0976739	0.345126	0.0477043	33020	HPNE
chr9	32585000	32975000	H3K27me3	chr9	32972604	33025166	12.0712	10.8771	11.5826	2396	HPNE
chr9	32585000	32975000	H3K27me3	chr9	32633452	32648683	0	0	0	15231	HPNE
chr9	32370000	32575000	H3K27me3	chr9	32540542	32552551	14.9849	13.2478	13.9068	12009	HPNE
chr9	32370000	32575000	H3K27me3	chr9	32548215	32548487	0.219026	0	0.213947	272	HPNE
chr9	32370000	32575000	H3K27me3	chr9	32547881	32548148	0	0	0	267	HPNE
chr9	32370000	32575000	H3K27me3	chr9	32566787	32568619	0.883274	0.382165	0.616279	1832	HPNE
chr9	32370000	32575000	H3K27me3	chr9	32556904	32557921	0.866261	2.40499	1.26926	1017	HPNE
chr9	32370000	32575000	H3K27me3	chr9	32566146	32567124	0.35438	0.238511	0	978	HPNE
chr9	32370000	32575000	H3K27me3	chr9	32384618	32454767	7.36026	7.4926	7.27953	70149	HPNE
chr9	32370000	32575000	H3K27me3	chr9	32552997	32573160	20.0221	27.9485	30.143	20163	HPNE
chr9	32370000	32575000	H3K27me3	chr9	32551142	32567003	0.31454	0.291084	0.281642	15861	HPNE
chr9	32370000	32575000	H3K27me3	chr9	32455300	32526322	11.3765	9.787	10.4748	71022	HPNE
chr9	21320000	21410000	H3K27me3	chr9	21321299	21321826	0.657079	0.66336	0.32092	527	HPNE
chr9	21320000	21410000	H3K27me3	chr9	21384254	21385396	0.0505887	0	0	1142	HPNE
chr9	21320000	21410000	H3K27me3	chr9	21409146	21410184	0	0	0.0543618	854	HPNE
chr9	21320000	21410000	H3K27me3	chr9	21329670	21335379	10.4203	9.39531	9.81262	5709	HPNE
chr9	20625000	20935000	H3K27me3	chr9	20683303	20684687	0.136697	0.414012	0.267054	1384	HPNE
chr9	20625000	20935000	H3K27me3	chr9	20716104	20716187	0	0.694948	0	83	HPNE
chr9	20625000	20935000	H3K27me3	chr9	20658308	20995954	5.1571	4.25238	4.35645	276692	HPNE
chr9	19480000	19890000	H3K27me3	chr9	19507450	19786926	0.00537938	0	0	279476	HPNE
chr9	19075000	19180000	H3K27me3	chr9	19089591	19089686	2.40929	1.21616	2.35341	95	HPNE
chr9	19075000	19180000	H3K27me3	chr9	19053141	19103117	13.2383	10.8038	11.3434	28117	HPNE
chr9	19075000	19180000	H3K27me3	chr9	19108373	19149288	40.6259	40.3037	41.6795	40915	HPNE
chr9	18225000	19030000	H3K27me3	chr9	18360595	18362218	0	0	0.476641	1623	HPNE
chr9	18225000	19030000	H3K27me3	chr9	18717972	18718524	0	0.316685	0	552	HPNE
chr9	18225000	19030000	H3K27me3	chr9	19026890	19028127	0	0.0943064	0	1237	HPNE
chr9	18225000	19030000	H3K27me3	chr9	18927656	19033251	0	0	0	102344	HPNE
chr9	18225000	19030000	H3K27me3	chr9	18473892	18910948	0.289729	0.332385	0.210113	437056	HPNE
chr9	15865000	16170000	H3K27me3	chr9	15552895	16061661	0.364646	0.356627	0.36732	196661	HPNE
chr9	140510000	141105000	H3K27me3	chr9	140509784	140513358	9.48535	9.70285	10.5539	3358	HPNE
chr9	140510000	141105000	H3K27me3	chr9	140535438	140535999	0	0	0.100502	561	HPNE
chr9	140510000	141105000	H3K27me3	chr9	140682117	140683139	0.0565229	0	0	1022	HPNE
chr9	140510000	141105000	H3K27me3	chr9	140732871	140732968	0	0	0	97	HPNE
chr9	140510000	141105000	H3K27me3	chr9	141044565	141071821	0	0	0	27256	HPNE
chr9	140510000	141105000	H3K27me3	chr9	140762377	140787022	0	0	0	24645	HPNE
chr9	140510000	141105000	H3K27me3	chr9	140513444	140764468	3.41472	3.81085	3.48732	251024	HPNE
chr9	140510000	141105000	H3K27me3	chr9	140772241	141019076	0.00567058	0.0114496	0	246835	HPNE
chr9	140190000	140300000	H3K27me3	chr9	140188320	140190173	0.155941	0.094459	0.0304649	173	HPNE
chr9	140190000	140300000	H3K27me3	chr9	140194083	140196703	3.0886	3.65266	2.65062	2620	HPNE
chr9	140190000	140300000	H3K27me3	chr9	140201348	140317714	0.902298	1.30132	1.34798	98652	HPNE
chr9	140010000	140130000	H3K27me3	chr9	140017961	140018060	0	0	0	99	HPNE
chr9	140010000	140130000	H3K27me3	chr9	140063210	140064503	0	0	0	1293	HPNE
chr9	140010000	140130000	H3K27me3	chr9	140069236	140082989	8.02298	9.437	8.5083	13753	HPNE
chr9	140010000	140130000	H3K27me3	chr9	140086069	140098645	1.90649	2.88707	2.39133	12576	HPNE
chr9	140010000	140130000	H3K27me3	chr9	140100147	140111461	10.8143	14.027	12.8707	11314	HPNE
chr9	140010000	140130000	H3K27me3	chr9	140122018	140124090	0.46166	0.854468	0.601271	2072	HPNE
chr9	140010000	140130000	H3K27me3	chr9	140125209	140131006	0.376615	0.684387	0.68671	4791	HPNE
chr9	140010000	140130000	H3K27me3	chr9	140119087	140120763	1.15913	1.21522	0.958059	1676	HPNE
chr9	140010000	140130000	H3K27me3	chr9	140098534	140100090	9.69286	11.6601	11.5721	1556	HPNE
chr9	140010000	140130000	H3K27me3	chr9	140083099	140084822	25.3189	36.4169	34.6149	1723	HPNE
chr9	140010000	140130000	H3K27me3	chr9	140032842	140063207	0.206449	0.225791	0.243674	30365	HPNE
chr9	140010000	140130000	H3K27me3	chr9	140065310	140066861	0.0507664	0.0512517	0	1551	HPNE
chr9	140010000	140130000	H3K27me3	chr9	140114707	140116033	2.32912	2.81144	3.01699	1326	HPNE
chr9	139380000	139520000	H3K27me3	chr9	139437333	139438287	0	0	0	954	HPNE
chr9	139380000	139520000	H3K27me3	chr9	139440664	139444345	0.425169	0.751157	0.674876	3681	HPNE
chr9	139380000	139520000	H3K27me3	chr9	139388896	139440314	3.45884	4.15956	3.85312	51418	HPNE
chr9	139380000	139520000	H3K27me3	chr9	139377947	139380518	0.179854	0.13618	0.439206	518	HPNE
chr9	139030000	139165000	H3K27me3	chr9	139088096	139096955	0.156945	0.430065	0.30661	8859	HPNE
chr9	139030000	139165000	H3K27me3	chr9	139141824	139143051	0	0	0	1227	HPNE
chr9	139030000	139165000	H3K27me3	chr9	139098179	139137687	18.9424	20.09	19.0268	39508	HPNE
chr9	137970000	138315000	H3K27me3	chr9	137967268	138013025	0.00944356	0.00953383	0	43025	HPNE
chr9	137375000	137555000	H3K27me3	chr9	137419028	137437090	0	0	0	18062	HPNE
chr9	137375000	137555000	H3K27me3	chr9	137541231	137544689	0.516276	0.347474	0.672404	3458	HPNE
chr9	137375000	137555000	H3K27me3	chr9	137533620	137736686	4.60061	5.30735	4.90796	21380	HPNE
chr9	136385000	136605000	H3K27me3	chr9	136519708	136522435	0	0	0	2727	HPNE
chr9	136385000	136605000	H3K27me3	chr9	136397286	136440641	0	0.0249629	0	43355	HPNE
chr9	136385000	136605000	H3K27me3	chr9	136501482	136524466	0	0	0	22984	HPNE
chr9	136385000	136605000	H3K27me3	chr9	136528682	136605077	0.0321775	0.0108284	0.0104771	76318	HPNE
chr9	136060000	136195000	H3K27me3	chr9	136080664	136084630	0	0	0	3966	HPNE
chr9	136060000	136195000	H3K27me3	chr9	136125788	136150617	0	0	0	24829	HPNE
chr9	136060000	136195000	H3K27me3	chr9	136100292	136103993	0	0	0	3701	HPNE
chr9	135905000	136035000	H3K27me3	chr9	136028340	136039332	0.0155941	0	0.0456974	6660	HPNE
chr9	135905000	136035000	H3K27me3	chr9	135973107	136039301	2.60382	2.89723	2.56394	61893	HPNE
chr9	135905000	136035000	H3K27me3	chr9	135937365	135947248	0.2668	0.34281	0.379073	9883	HPNE
chr9	135905000	136035000	H3K27me3	chr9	135906076	135933890	11.8775	13.1901	12.8046	27814	HPNE
chr9	135545000	135675000	H3K27me3	chr9	135644840	135645599	0	0	0	759	HPNE
chr9	135545000	135675000	H3K27me3	chr9	135545422	135570342	6.69475	5.72589	5.57761	24920	HPNE
chr9	135545000	135675000	H3K27me3	chr9	135600965	135754164	0	0.0427504	0.0413635	74035	HPNE
chr9	135545000	135675000	H3K27me3	chr9	135468384	135545788	4.00252	4.06719	3.85859	788	HPNE
chr9	135380000	135455000	H3K27me3	chr9	135285430	135448704	0.107728	0.108758	0.0526147	68704	HPNE
chr9	135285000	135460000	H3K27me3	chr9	135457572	135465653	0	0	0.0723818	2428	HPNE
chr9	135285000	135460000	H3K27me3	chr9	135285430	135448704	0.107728	0.108758	0.0526147	163274	HPNE
chr9	135285000	135365000	H3K27me3	chr9	135285430	135448704	0.107728	0.108758	0.0526147	79570	HPNE
chr9	135035000	135125000	H3K27me3	chr9	135090138	135090262	0.462583	0	0	124	HPNE
chr9	135035000	135125000	H3K27me3	chr9	135037334	135119921	0.640697	1.05648	1.00134	82587	HPNE
chr9	134220000	134375000	H3K27me3	chr9	134361052	134361137	2.01708	2.71515	1.9703	85	HPNE
chr9	134220000	134375000	H3K27me3	chr9	134365873	134365958	3.3618	8.14544	3.9406	85	HPNE
chr9	134220000	134375000	H3K27me3	chr9	134269480	134375584	21.9523	23.2496	22.0083	105520	HPNE
chr9	134025000	134220000	H3K27me3	chr9	134065297	134069592	0.056248	0	0.0183145	4295	HPNE
chr9	134025000	134220000	H3K27me3	chr9	134008252	134042892	0	0.0193617	0	17892	HPNE
chr9	134025000	134220000	H3K27me3	chr9	134165081	134184649	0.499704	1.00896	0.557846	19568	HPNE
chr9	134025000	134220000	H3K27me3	chr9	134133463	134151934	0.126182	0.0849255	0.0924418	18471	HPNE
chr9	134025000	134220000	H3K27me3	chr9	134000948	134110057	4.70011	4.79438	4.61715	85057	HPNE
chr9	133745000	133880000	H3K27me3	chr9	133768815	133769225	0.140688	0.142033	0.961979	410	HPNE
chr9	133745000	133880000	H3K27me3	chr9	133809238	133820907	0.375474	0.252709	0.366766	11669	HPNE
chr9	133745000	133880000	H3K27me3	chr9	133777825	133814673	5.5364	7.49304	6.38056	36848	HPNE
chr9	133745000	133880000	H3K27me3	chr9	133589333	133763062	10.9639	12.0546	10.7906	18062	HPNE
chr9	133355000	133450000	H3K27me3	chr9	133320316	133376661	2.61625	3.61738	3.24077	21661	HPNE
chr9	133330000	133560000	H3K27me3	chr9	133320316	133376661	2.61625	3.61738	3.24077	46661	HPNE
chr9	133330000	133560000	H3K27me3	chr9	133454352	133513739	15.6868	13.4517	14.5846	59387	HPNE
chr9	133330000	133560000	H3K27me3	chr9	133539981	133558368	0.0233534	0	0.0684353	18387	HPNE
chr9	133220000	133325000	H3K27me3	chr9	133320316	133376661	2.61625	3.61738	3.24077	4684	HPNE
chr9	133220000	133325000	H3K27me3	chr9	133046882	133309510	0.00935192	0.0188826	0.0137026	89510	HPNE
chr9	132485000	132560000	H3K27me3	chr9	132500610	132515326	0.640444	0.862088	0.744751	14716	HPNE
chr9	132390000	132560000	H3K27me3	chr9	132399171	132404444	6.72533	8.09242	7.29659	5273	HPNE
chr9	132390000	132560000	H3K27me3	chr9	132402755	132403561	0.123027	0.372611	0.120174	806	HPNE
chr9	132390000	132560000	H3K27me3	chr9	132475175	132480914	0	0	0	5739	HPNE
chr9	132390000	132560000	H3K27me3	chr9	132427920	132484875	0.797234	1.04158	0.64132	56955	HPNE
chr9	132390000	132560000	H3K27me3	chr9	132500610	132515326	0.640444	0.862088	0.744751	14716	HPNE
chr9	132390000	132560000	H3K27me3	chr9	132371163	132398209	11.331	14.4957	12.4624	8209	HPNE
chr9	130495000	130680000	H3K27me3	chr9	130493803	130497604	2.90483	3.1322	3.87738	2604	HPNE
chr9	130495000	130680000	H3K27me3	chr9	130547958	130553066	18.9659	26.7944	22.6869	5108	HPNE
chr9	130495000	130680000	H3K27me3	chr9	130596230	130596321	1.25702	0	0	91	HPNE
chr9	130495000	130680000	H3K27me3	chr9	130631694	130631774	0	0	0	80	HPNE
chr9	130495000	130680000	H3K27me3	chr9	130500596	130541020	0.389761	0.495032	0.405285	40424	HPNE
chr9	130495000	130680000	H3K27me3	chr9	130577291	130617035	8.07339	9.3464	8.70826	39744	HPNE
chr9	130495000	130680000	H3K27me3	chr9	130628759	130640022	1.34421	1.96993	1.16479	11263	HPNE
chr9	130495000	130680000	H3K27me3	chr9	130578345	130584799	1.05507	1.16907	1.18142	6454	HPNE
chr9	130495000	130680000	H3K27me3	chr9	130647600	130667687	2.75555	3.72751	3.03209	20087	HPNE
chr9	130495000	130680000	H3K27me3	chr9	130556876	130576606	8.68775	9.10314	9.28317	19730	HPNE
chr9	130495000	130680000	H3K27me3	chr9	130670165	130679317	10.0476	13.8947	12.5205	9152	HPNE
chr9	129715000	129955000	H3K27me3	chr9	129849611	129885162	0	0.0150105	0	35551	HPNE
chr9	129715000	129955000	H3K27me3	chr9	129677053	129985445	0.709923	0.700041	0.671956	240000	HPNE
chr9	129715000	129900000	H3K27me3	chr9	129849611	129885162	0	0.0150105	0	35551	HPNE
chr9	129715000	129900000	H3K27me3	chr9	129677053	129985445	0.709923	0.700041	0.671956	185000	HPNE
chr9	129365000	129455000	H3K27me3	chr9	129376722	129463311	0.535581	0.530688	0.455343	78278	HPNE
chr9	129365000	129455000	H3K27me3	chr9	129351873	129375979	0.0613181	0.123808	0.059896	10979	HPNE
chr9	129260000	129345000	H3K27me3	chr9	129089128	129269320	1.21091	1.12122	1.21783	9320	HPNE
chr9	127170000	127295000	H3K27me3	chr9	127277217	127278335	0	0	0	1118	HPNE
chr9	127170000	127295000	H3K27me3	chr9	127243516	127269709	0.050707	0	0.0495311	26193	HPNE
chr9	127170000	127295000	H3K27me3	chr9	127213423	127239379	0.0199941	0.0403704	0	25956	HPNE
chr9	127170000	127295000	H3K27me3	chr9	127279554	127533589	1.03893	1.17177	1.12583	15446	HPNE
chr9	127170000	127295000	H3K27me3	chr9	127115745	127177723	66.5017	76.6588	76.7703	7723	HPNE
chr9	126695000	126775000	H3K27me3	chr9	126768556	126771675	0	0	0	3119	HPNE
chr9	126695000	126775000	H3K27me3	chr9	126763949	126795580	0	0.0439741	0.0425476	11051	HPNE
chr9	125230000	125570000	H3K27me3	chr9	125233637	125238096	0	0	0	4459	HPNE
chr9	125230000	125570000	H3K27me3	chr9	125376948	125378026	0	0	0	1078	HPNE
chr9	125230000	125570000	H3K27me3	chr9	125239220	125240235	0	0	0	1015	HPNE
chr9	125230000	125570000	H3K27me3	chr9	125560668	125590910	4.24439	3.67283	4.25364	9332	HPNE
chr9	124465000	124775000	H3K27me3	chr9	124577953	124581731	0	0.0154474	0.0298925	3778	HPNE
chr9	124465000	124775000	H3K27me3	chr9	124646915	124725998	0	0	0	79083	HPNE
chr9	124465000	124775000	H3K27me3	chr9	124329336	124547809	1.01782	1.14557	1.03452	82809	HPNE
chr9	124465000	124775000	H3K27me3	chr9	124584207	124855885	0.53979	0.396327	0.255647	190793	HPNE
chr9	124305000	124460000	H3K27me3	chr9	124329336	124547809	1.01782	1.14557	1.03452	130664	HPNE
chr9	119475000	120230000	H3K27me3	chr9	119861286	119861385	0	0	0.564819	99	HPNE
chr9	119475000	120230000	H3K27me3	chr9	119187504	120177348	0.104625	0.0985838	0.102199	702348	HPNE
chr9	118330000	119435000	H3K27me3	chr9	119155868	119155955	0	0	0	87	HPNE
chr9	118330000	119435000	H3K27me3	chr9	118650448	118687486	0	0.151822	0	37038	HPNE
chr9	118330000	119435000	H3K27me3	chr9	119330728	119348607	0	0.0116845	0	17879	HPNE
chr9	118330000	119435000	H3K27me3	chr9	119266562	119324572	0	0	0	58010	HPNE
chr9	118330000	119435000	H3K27me3	chr9	118916083	119164601	0.0399709	0.0302648	0.0585659	248518	HPNE
chr9	118330000	119435000	H3K27me3	chr9	119187504	120177348	0.104625	0.0985838	0.102199	247496	HPNE
chr9	117805000	118305000	H3K27me3	chr9	117782806	117880536	3.75413	3.52794	3.21193	75536	HPNE
chr9	117805000	118305000	H3K27me3	chr9	117904097	118164923	0.0123316	0.024899	0	260826	HPNE
chr9	116915000	117050000	H3K27me3	chr9	116917840	117074791	0.586993	0.701109	0.799501	132160	HPNE
chr9	116470000	116810000	H3K27me3	chr9	116638562	116818871	0.0501162	0.0281085	0.0217573	171438	HPNE
chr9	116205000	116340000	H3K27me3	chr9	116332470	116352299	0	0	0.285984	7530	HPNE
chr9	116205000	116340000	H3K27me3	chr9	116207011	116360018	0.785615	0.908255	0.907672	132989	HPNE
chr9	116035000	116170000	H3K27me3	chr9	116135699	116139279	4.39509	4.63123	4.40049	3580	HPNE
chr9	116035000	116170000	H3K27me3	chr9	116169515	116172952	23.0492	24.9733	23.5341	485	HPNE
chr9	116035000	116170000	H3K27me3	chr9	116059373	116065656	0	0	0	6283	HPNE
chr9	116035000	116170000	H3K27me3	chr9	116018115	116037869	8.9564	7.45221	7.3066	2869	HPNE
chr9	116035000	116170000	H3K27me3	chr9	116037623	116055185	17.5565	17.272	16.3521	17562	HPNE
chr9	116035000	116170000	H3K27me3	chr9	116075502	116102578	0.187546	0.153838	0.183197	27076	HPNE
chr9	116035000	116170000	H3K27me3	chr9	116148597	116163613	2.6395	2.73248	2.49089	15016	HPNE
chr9	116035000	116170000	H3K27me3	chr9	116111821	116133513	0.148327	0.149745	0.0724437	21692	HPNE
chr9	113030000	113385000	H3K27me3	chr9	113127531	113342160	0	0.00411299	0	214629	HPNE
chr9	111630000	112175000	H3K27me3	chr9	111808509	111808578	0	0	0	69	HPNE
chr9	111630000	112175000	H3K27me3	chr9	111804666	111804767	1.13378	0	0	101	HPNE
chr9	111630000	112175000	H3K27me3	chr9	112028557	112028655	0.58407	0	0	98	HPNE
chr9	111630000	112175000	H3K27me3	chr9	112062466	112063452	0	0	0	986	HPNE
chr9	111630000	112175000	H3K27me3	chr9	111704851	111775809	37.754	32.1076	34.6401	70958	HPNE
chr9	111630000	112175000	H3K27me3	chr9	111696461	111713024	8.17315	7.44316	7.75726	16563	HPNE
chr9	111630000	112175000	H3K27me3	chr9	111892573	111929571	0.0141083	0	0.00689056	36998	HPNE
chr9	111630000	112175000	H3K27me3	chr9	111777432	111882225	19.4125	15.4249	17.3067	104793	HPNE
chr9	111630000	112175000	H3K27me3	chr9	111629797	111696396	12.9643	11.7659	11.4309	66396	HPNE
chr9	111630000	112175000	H3K27me3	chr9	111934255	112083244	3.77952	3.05252	3.4768	148989	HPNE
chr9	111630000	112175000	H3K27me3	chr9	112137746	112260590	3.11765	2.83445	2.89953	37254	HPNE
chr9	110180000	111575000	H3K27me3	chr9	110182565	110193083	0.128782	0	0	10518	HPNE
chr9	110180000	111575000	H3K27me3	chr9	110539471	110540419	0	0	0	948	HPNE
chr9	110180000	111575000	H3K27me3	chr9	110573900	110574195	0	0	0	295	HPNE
chr9	110180000	111575000	H3K27me3	chr9	111463650	111465372	0	0	0	1722	HPNE
chr9	110180000	111575000	H3K27me3	chr9	110247133	110252763	28.8706	36.157	34.0424	5630	HPNE
chr9	109980000	110105000	H3K27me3	chr9	110045418	110094475	38.0015	37.7576	39.8739	49057	HPNE
chr9	107535000	108205000	H3K27me3	chr9	107689834	107691173	0.863029	1.74256	0.843014	1339	HPNE
chr9	107535000	108205000	H3K27me3	chr9	107753077	107754062	0	0.0963295	0	985	HPNE
chr9	107535000	108205000	H3K27me3	chr9	107526438	107539738	0.159292	0.294827	0.181531	4738	HPNE
chr9	107535000	108205000	H3K27me3	chr9	107543283	107690518	3.8158	3.15794	3.30432	147235	HPNE
chr9	107535000	108205000	H3K27me3	chr9	108006903	108201452	4.08011	3.42488	3.61828	194549	HPNE
chr9	103405000	104105000	H3K27me3	chr9	103790991	104087417	0	0	0	296426	HPNE
chr9	102020000	102555000	H3K27me3	chr9	102067394	102068893	0	0.0389171	0	1499	HPNE
chr9	102020000	102555000	H3K27me3	chr9	102117619	102139522	0	0	0	21903	HPNE
chr9	102020000	102555000	H3K27me3	chr9	102348068	102582171	0.11235	0.0378081	0.0365816	206932	HPNE
chr9	101600000	101745000	H3K27me3	chr9	101609511	101634697	0.0159644	0	0.0155941	25186	HPNE
chr9	101600000	101745000	H3K27me3	chr9	101569981	101612363	0.880448	0.80618	0.900031	12363	HPNE
chr9	101600000	101745000	H3K27me3	chr9	101705461	101833069	0	0.0439775	0	39539	HPNE
chr9	101065000	101545000	H3K27me3	chr9	101369115	101370415	0	0	0	1300	HPNE
chr9	101065000	101545000	H3K27me3	chr9	101493611	101559247	2.94238	3.28214	3.43228	51389	HPNE
chr9	101065000	101545000	H3K27me3	chr9	101050391	101471479	0.0770074	0.0583076	0.0940268	406479	HPNE
chr9	100955000	101030000	H3K27me3	chr9	100961311	101017915	1.08732	1.13049	1.18893	56604	HPNE
chr9	100680000	100815000	H3K27me3	chr9	100748833	100749938	0.863029	0.580852	0.281005	1105	HPNE
chr9	100680000	100815000	H3K27me3	chr9	100745643	100778225	95.2672	88.6048	100.874	32582	HPNE
chr9	100680000	100815000	H3K27me3	chr9	100666771	100684852	2.43368	2.14594	2.42237	4852	HPNE
chr9	100680000	100815000	H3K27me3	chr9	100689073	100707138	0	0	0	18065	HPNE
chr9	100465000	100665000	H3K27me3	chr9	100505490	100507217	0	0	0	1727	HPNE
chr9	100465000	100665000	H3K27me3	chr9	100568217	100572290	0	0.286155	0	4073	HPNE
chr9	100465000	100665000	H3K27me3	chr9	100615536	100618986	0	0	0	3450	HPNE
chr8	99165000	99490000	H3K27me3	chr8	99425110	99426012	0.197012	0	0	902	HPNE
chr8	99165000	99490000	H3K27me3	chr8	99439250	99445076	0.108121	0.0545771	0.0739292	5826	HPNE
chr8	99165000	99490000	H3K27me3	chr8	99475172	99475278	0	0	0.527868	106	HPNE
chr8	99165000	99490000	H3K27me3	chr8	99129525	99172062	1.82335	1.41969	1.76943	7062	HPNE
chr8	99165000	99490000	H3K27me3	chr8	99448897	99451518	0.022053	0	0	2621	HPNE
chr8	99165000	99490000	H3K27me3	chr8	99383583	99400475	0.132926	0	0	16892	HPNE
chr8	99165000	99490000	H3K27me3	chr8	99202061	99306621	1.68336	1.6786	1.54344	104560	HPNE
chr8	99165000	99490000	H3K27me3	chr8	99413631	99955055	2.97911	2.54639	2.50176	76369	HPNE
chr8	99050000	99140000	H3K27me3	chr8	99053954	99056349	0.0290714	0.0586985	0.170383	2395	HPNE
chr8	99050000	99140000	H3K27me3	chr8	99061084	99061190	0.540401	0	0	106	HPNE
chr8	99050000	99140000	H3K27me3	chr8	99037079	99058697	5.44199	10.2197	10.1968	8697	HPNE
chr8	99050000	99140000	H3K27me3	chr8	99114572	99129469	6.45757	5.25269	7.06475	14897	HPNE
chr8	99050000	99140000	H3K27me3	chr8	99129525	99172062	1.82335	1.41969	1.76943	10475	HPNE
chr8	99050000	99140000	H3K27me3	chr8	99076539	99105838	0.0328353	0.0994475	0	29299	HPNE
chr8	98885000	99045000	H3K27me3	chr8	99037079	99058697	5.44199	10.2197	10.1968	7921	HPNE
chr8	98885000	99045000	H3K27me3	chr8	98881068	99048944	0.9251	0.959185	0.911787	160000	HPNE
chr8	9775000	10215000	H3K27me3	chr8	9907995	9911764	0	0	0.0149819	3769	HPNE
chr8	9775000	10215000	H3K27me3	chr8	9911778	10286401	2.48686	2.4405	2.40204	303222	HPNE
chr8	96295000	97225000	H3K27me3	chr8	97154562	97173020	0	0	0	18458	HPNE
chr8	96295000	97225000	H3K27me3	chr8	96216684	96822364	0	0	0.159553	527364	HPNE
chr8	96050000	96275000	H3K27me3	chr8	96067442	96067548	0	0	0	106	HPNE
chr8	96050000	96275000	H3K27me3	chr8	96079036	96085410	0	0	0.0195169	6374	HPNE
chr8	96050000	96275000	H3K27me3	chr8	96083960	96100152	0	0	0	16192	HPNE
chr8	96050000	96275000	H3K27me3	chr8	96146032	96168912	11.5019	9.49047	11.7573	22880	HPNE
chr8	96050000	96275000	H3K27me3	chr8	96219235	96228602	0.111412	0	0	9367	HPNE
chr8	96050000	96275000	H3K27me3	chr8	96257147	96281429	2.93104	2.20616	2.2193	17853	HPNE
chr8	96050000	96275000	H3K27me3	chr8	95907995	96128683	2.68083	1.92277	2.50404	78683	HPNE
chr8	96050000	96275000	H3K27me3	chr8	96216684	96822364	0	0	0.159553	58316	HPNE
chr8	95610000	95725000	H3K27me3	chr8	95700456	95700838	0	0	0	382	HPNE
chr8	95610000	95725000	H3K27me3	chr8	95649513	95651695	0.0264878	0	0	2182	HPNE
chr8	95610000	95725000	H3K27me3	chr8	95653302	95719694	0.877722	0.802291	1.00799	66392	HPNE
chr8	95115000	95245000	H3K27me3	chr8	95109992	95116550	0	0.0873887	0.0845538	1550	HPNE
chr8	95115000	95245000	H3K27me3	chr8	95139399	95229531	0.192694	0.179571	0.0723942	90132	HPNE
chr8	92250000	92400000	H3K27me3	chr8	92221722	92410378	0.0276709	0.0186236	0.00900972	150000	HPNE
chr8	91635000	91970000	H3K27me3	chr8	91658669	91668826	0.0151846	0.0306595	0.0148324	10157	HPNE
chr8	91635000	91970000	H3K27me3	chr8	91818702	91871468	0.208246	0.140158	0	52766	HPNE
chr8	91635000	91970000	H3K27me3	chr8	91634223	91803860	4.33426	3.63978	3.97394	168860	HPNE
chr8	91635000	91970000	H3K27me3	chr8	91803778	91971636	0.956497	0.592138	0.793285	166222	HPNE
chr8	91015000	91580000	H3K27me3	chr8	91013633	91064320	9.82676	9.12172	9.1157	49320	HPNE
chr8	91015000	91580000	H3K27me3	chr8	91070836	91107703	0.0243022	0	0	36867	HPNE
chr8	91015000	91580000	H3K27me3	chr8	90945564	91015456	14.1082	10.0991	11.6707	456	HPNE
chr8	91015000	91580000	H3K27me3	chr8	91546839	91632298	0	0.100996	0.0977196	33161	HPNE
chr8	87625000	88575000	H3K27me3	chr8	87566205	87755903	0	0	0.0112402	130903	HPNE
chr8	87390000	87510000	H3K27me3	chr8	87493983	87495231	0.369082	0	0.42061	1248	HPNE
chr8	87390000	87510000	H3K27me3	chr8	87480486	87526586	8.86905	7.87854	8.21319	29514	HPNE
chr8	87390000	87510000	H3K27me3	chr8	87497059	87573726	9.0923	7.17663	8.07479	12941	HPNE
chr8	87390000	87510000	H3K27me3	chr8	87354967	87490649	8.9892	7.28775	7.87146	100649	HPNE
chr8	87140000	87355000	H3K27me3	chr8	87345503	87355543	0.103687	0	0.0675217	9497	HPNE
chr8	87140000	87355000	H3K27me3	chr8	87354967	87490649	8.9892	7.28775	7.87146	33	HPNE
chr8	87140000	87355000	H3K27me3	chr8	86999552	87166457	9.7204	8.63029	9.28856	26457	HPNE
chr8	86230000	86355000	H3K27me3	chr8	86285665	86361269	0.425537	0.202167	0.489021	69335	HPNE
chr8	86230000	86355000	H3K27me3	chr8	86239837	86291243	0	0.0430499	0.0416533	51406	HPNE
chr8	86230000	86355000	H3K27me3	chr8	86354080	86377144	0.0920015	0.0464405	0	920	HPNE
chr8	85540000	85965000	H3K27me3	chr8	85591033	85592077	0	0	0	1044	HPNE
chr8	85540000	85965000	H3K27me3	chr8	85095022	85834079	0	0	0	294079	HPNE
chr8	82185000	82545000	H3K27me3	chr8	82192106	82193681	0	0	0.161147	1575	HPNE
chr8	82185000	82545000	H3K27me3	chr8	82192598	82197012	3.25724	3.82238	4.43262	4414	HPNE
chr8	82185000	82545000	H3K27me3	chr8	82187634	82189805	0	0.0268765	0	2171	HPNE
chr8	82185000	82545000	H3K27me3	chr8	82352561	82359758	0	0	0.0156546	7197	HPNE
chr8	82185000	82545000	H3K27me3	chr8	82370576	82373814	0	0	0	3238	HPNE
chr8	82185000	82545000	H3K27me3	chr8	82437216	82443613	0	0	0	6397	HPNE
chr8	82185000	82545000	H3K27me3	chr8	82529455	82530795	0	0	0	1340	HPNE
chr8	82185000	82545000	H3K27me3	chr8	82390654	82395498	0.0414204	0.0836328	0	4844	HPNE
chr8	82185000	82545000	H3K27me3	chr8	82517804	82543369	0.295921	0	0	25565	HPNE
chr8	82185000	82545000	H3K27me3	chr8	82433853	82445510	0	0	0	11657	HPNE
chr8	81525000	81595000	H3K27me3	chr8	81557174	81557408	0.246055	0	0.240349	234	HPNE
chr8	81525000	81595000	H3K27me3	chr8	81540686	81787016	0.00770561	0.0116689	0.0225807	54314	HPNE
chr8	75280000	75770000	H3K27me3	chr8	75515479	75516479	0.173295	0.116635	0.112851	1000	HPNE
chr8	75280000	75770000	H3K27me3	chr8	75233365	75401107	3.63891	2.86692	3.06664	121107	HPNE
chr8	75280000	75770000	H3K27me3	chr8	75736772	75767264	0	0	0	30492	HPNE
chr8	75280000	75770000	H3K27me3	chr8	75512010	75735548	0	0	0.0388726	223538	HPNE
chr8	75280000	75770000	H3K27me3	chr8	75711019	75779174	0	0	0	58981	HPNE
chr8	75035000	75250000	H3K27me3	chr8	75111631	75120676	0.0582305	0	0	9045	HPNE
chr8	75035000	75250000	H3K27me3	chr8	75146935	75233563	0	0	0	86628	HPNE
chr8	75035000	75250000	H3K27me3	chr8	75233365	75401107	3.63891	2.86692	3.06664	16635	HPNE
chr8	74890000	74965000	H3K27me3	chr8	74896728	74897118	0	0	0.144455	390	HPNE
chr8	74890000	74965000	H3K27me3	chr8	74892019	74892112	1.23027	0.621018	0.600872	93	HPNE
chr8	74890000	74965000	H3K27me3	chr8	74903587	74941322	6.76347	7.11664	5.76916	37735	HPNE
chr8	74890000	74965000	H3K27me3	chr8	74884672	74895018	13.6316	14.682	14.111	5018	HPNE
chr8	74780000	74870000	H3K27me3	chr8	74817592	74827245	0	0	0	9653	HPNE
chr8	74780000	74870000	H3K27me3	chr8	74851404	74884522	14.028	17.747	19.1288	18596	HPNE
chr8	74780000	74870000	H3K27me3	chr8	74692332	74791145	6.9273	4.75225	6.03344	11145	HPNE
chr8	74205000	74575000	H3K27me3	chr8	74271148	74275023	0	0	0	3875	HPNE
chr8	74205000	74575000	H3K27me3	chr8	74423511	74423889	0.152567	0	0	378	HPNE
chr8	74205000	74575000	H3K27me3	chr8	74209946	74268696	0.0304251	0.015358	0.0297195	58750	HPNE
chr8	74205000	74575000	H3K27me3	chr8	74206847	74237516	1.4127	1.21776	1.27379	30669	HPNE
chr8	74205000	74575000	H3K27me3	chr8	74202506	74208024	154.965	175.409	178.396	3024	HPNE
chr8	74205000	74575000	H3K27me3	chr8	74332239	74353761	0	0.0256146	0	21522	HPNE
chr8	74205000	74575000	H3K27me3	chr8	74332604	74659943	4.62044	3.80175	4.14293	242396	HPNE
chr8	73920000	74085000	H3K27me3	chr8	73955145	73955581	0.132318	0	0	436	HPNE
chr8	73920000	74085000	H3K27me3	chr8	73976775	74036323	0.0791553	0.0665933	0.0773195	59548	HPNE
chr8	73920000	74085000	H3K27me3	chr8	73964413	73975296	0.114049	0	0.0318298	10883	HPNE
chr8	73920000	74085000	H3K27me3	chr8	73921099	73960357	4.459	3.93975	4.06138	39258	HPNE
chr8	72920000	73065000	H3K27me3	chr8	72932152	72987852	1.31478	1.1168	1.09828	55700	HPNE
chr8	72920000	73065000	H3K27me3	chr8	72740402	73030628	0	0.0371583	0.0179764	110628	HPNE
chr8	71655000	72720000	H3K27me3	chr8	71693149	71693243	0	0.614481	0	94	HPNE
chr8	71655000	72720000	H3K27me3	chr8	72109668	72274467	0.0221332	0.0223448	0.0108099	164799	HPNE
chr8	71655000	72720000	H3K27me3	chr8	71581600	71702606	0.873637	0.687652	0.925696	47606	HPNE
chr8	71655000	72720000	H3K27me3	chr8	72067692	72116458	0	0	0	48766	HPNE
chr8	71055000	71480000	H3K27me3	chr8	71021997	71316040	4.22743	3.14411	3.49843	261040	HPNE
chr8	69475000	70465000	H3K27me3	chr8	70041833	70042580	0.0773034	0	0.151021	747	HPNE
chr8	69475000	70465000	H3K27me3	chr8	69760977	69764998	0	0	0.109674	4021	HPNE
chr8	69475000	70465000	H3K27me3	chr8	69242957	69731257	0	0	0	256257	HPNE
chr8	69475000	70465000	H3K27me3	chr8	70378859	70573150	0	0	0	86141	HPNE
chr8	69460000	70540000	H3K27me3	chr8	70041833	70042580	0.0773034	0	0.151021	747	HPNE
chr8	69460000	70540000	H3K27me3	chr8	69760977	69764998	0	0	0.109674	4021	HPNE
chr8	69460000	70540000	H3K27me3	chr8	69242957	69731257	0	0	0	271257	HPNE
chr8	69460000	70540000	H3K27me3	chr8	70378859	70573150	0	0	0	161141	HPNE
chr8	66755000	66935000	H3K27me3	chr8	66754987	66755566	0	0	0.194765	566	HPNE
chr8	66755000	66935000	H3K27me3	chr8	66933795	67012751	0.019755	0.0199439	0.0771875	1205	HPNE
chr8	65460000	66495000	H3K27me3	chr8	65713793	65730130	0	0	0	16337	HPNE
chr8	65460000	66495000	H3K27me3	chr8	65500320	65711318	0	0	0.0495021	210998	HPNE
chr8	64285000	65325000	H3K27me3	chr8	64681988	64698058	0	0	0	16070	HPNE
chr8	64285000	65325000	H3K27me3	chr8	64599737	65281115	0	0	0	681378	HPNE
chr8	63950000	64020000	H3K27me3	chr8	63927638	63951730	16.922	16.375	17.2333	1730	HPNE
chr8	63950000	64020000	H3K27me3	chr8	63961112	63998612	0.0242038	0	0.09457	37500	HPNE
chr8	62710000	63025000	H3K27me3	chr8	63023083	63032457	0	0	0.0574587	1917	HPNE
chr8	62710000	63025000	H3K27me3	chr8	62697606	62856739	0	0.0185026	0.0358047	146739	HPNE
chr8	62050000	62400000	H3K27me3	chr8	62114909	62115779	1.12858	0.402129	0.713319	870	HPNE
chr8	62050000	62400000	H3K27me3	chr8	61969717	62414204	0.00782131	0.00789607	0.0229198	350000	HPNE
chr8	61535000	62015000	H3K27me3	chr8	61565061	61566120	0	0.135757	0.131353	1059	HPNE
chr8	61535000	62015000	H3K27me3	chr8	61573379	61577089	0	0	0	3710	HPNE
chr8	61535000	62015000	H3K27me3	chr8	61721294	61722165	0.384205	0.387878	0.187648	871	HPNE
chr8	61535000	62015000	H3K27me3	chr8	61850264	61852430	0	0	0.0260646	2166	HPNE
chr8	61535000	62015000	H3K27me3	chr8	61429416	61536186	31.8875	30.4681	31.7274	1186	HPNE
chr8	61535000	62015000	H3K27me3	chr8	61591337	61779465	4.66651	4.1016	3.82222	188128	HPNE
chr8	61535000	62015000	H3K27me3	chr8	61969717	62414204	0.00782131	0.00789607	0.0229198	45283	HPNE
chr8	61535000	62015000	H3K27me3	chr8	61822612	61879116	0	0	0	56504	HPNE
chr8	61325000	61425000	H3K27me3	chr8	61397741	61397799	0	0	0	58	HPNE
chr8	61325000	61425000	H3K27me3	chr8	61297147	61429354	0.0261169	0.0659165	0.114801	100000	HPNE
chr8	61130000	61310000	H3K27me3	chr8	61099906	61193971	7.87904	6.66228	7.95025	63971	HPNE
chr8	61130000	61310000	H3K27me3	chr8	61297147	61429354	0.0261169	0.0659165	0.114801	12853	HPNE
chr8	59615000	60930000	H3K27me3	chr8	60031599	60033905	0	0.0334915	0	2306	HPNE
chr8	59615000	60930000	H3K27me3	chr8	59717977	60031767	0.0279946	0.0141311	0.0136727	313790	HPNE
chr8	59340000	59450000	H3K27me3	chr8	59416147	59416627	0	0	0	480	HPNE
chr8	59340000	59450000	H3K27me3	chr8	59323823	59364060	15.7377	13.6788	14.8802	24060	HPNE
chr8	59340000	59450000	H3K27me3	chr8	59402737	59412795	0.019601	0	0	10058	HPNE
chr8	58905000	59310000	H3K27me3	chr8	58943893	58945241	0	0	0.0644036	1348	HPNE
chr8	58905000	59310000	H3K27me3	chr8	59004001	59018853	0.0925167	0.0934011	0.180742	14852	HPNE
chr8	58905000	59310000	H3K27me3	chr8	58907068	59116838	2.8426	3.37759	3.18804	209770	HPNE
chr8	58125000	58250000	H3K27me3	chr8	58055248	58152857	0	0.0276793	0	27857	HPNE
chr8	57875000	58045000	H3K27me3	chr8	57870492	57906403	23.3378	18.8795	21.5693	31403	HPNE
chr8	57160000	57345000	H3K27me3	chr8	57212569	57233335	0.0705373	0.142423	0.0689014	20766	HPNE
chr8	56985000	57120000	H3K27me3	chr8	56979854	56987069	69.5019	104.981	99.2432	2069	HPNE
chr8	56985000	57120000	H3K27me3	chr8	57073463	57123883	1.39519	0.968829	1.18257	46537	HPNE
chr8	56725000	56940000	H3K27me3	chr8	56892801	56893096	0	0	0	295	HPNE
chr8	56725000	56940000	H3K27me3	chr8	56926046	56926727	0.254353	0	0	681	HPNE
chr8	56725000	56940000	H3K27me3	chr8	56685701	56738007	11.5078	10.0637	10.5256	13007	HPNE
chr8	56725000	56940000	H3K27me3	chr8	56792372	56923940	16.4041	13.8982	16.406	131568	HPNE
chr8	55525000	56645000	H3K27me3	chr8	55528627	55543394	0.0325763	0.00822193	0.0238656	14767	HPNE
chr8	55525000	56645000	H3K27me3	chr8	56608983	56685966	2.96281	2.09997	2.87703	36017	HPNE
chr8	55525000	56645000	H3K27me3	chr8	55561553	55782463	0	0	0.111404	220910	HPNE
chr8	55085000	55390000	H3K27me3	chr8	55370495	55373448	0	0.0249256	0.024117	2953	HPNE
chr8	53875000	54585000	H3K27me3	chr8	54427731	54436491	0	0	0	8760	HPNE
chr8	53875000	54585000	H3K27me3	chr8	54138284	54164257	0	0	0	25973	HPNE
chr8	53875000	54585000	H3K27me3	chr8	54090131	54155243	0	0	0	65112	HPNE
chr8	53645000	53850000	H3K27me3	chr8	53535016	53658403	23.8126	18.5284	21.4654	13403	HPNE
chr8	52925000	53015000	H3K27me3	chr8	52874018	52935534	0	0	0	10534	HPNE
chr8	52755000	52915000	H3K27me3	chr8	52808517	52808934	0	0	0	417	HPNE
chr8	52755000	52915000	H3K27me3	chr8	52862844	52863250	0	0	0	406	HPNE
chr8	52755000	52915000	H3K27me3	chr8	52730140	52811735	3.94877	3.11571	3.74897	56735	HPNE
chr8	52755000	52915000	H3K27me3	chr8	52874018	52935534	0	0	0	40982	HPNE
chr8	52755000	52915000	H3K27me3	chr8	52811885	52859733	0.112551	0.198847	0.164911	47848	HPNE
chr8	49880000	52540000	H3K27me3	chr8	50822349	51706678	0	0	0	884329	HPNE
chr8	49880000	52540000	H3K27me3	chr8	52232138	52722005	0.0551956	0.0222893	0.0215662	307862	HPNE
chr8	48180000	48660000	H3K27me3	chr8	48423596	48424703	0.313121	0.263428	0.152929	1107	HPNE
chr8	48180000	48660000	H3K27me3	chr8	48439959	48440710	0.307569	0	0.0751089	751	HPNE
chr8	48180000	48660000	H3K27me3	chr8	48504709	48505171	0.124888	0.126081	0.121991	462	HPNE
chr8	48180000	48660000	H3K27me3	chr8	48580333	48580439	0	0	0	106	HPNE
chr8	48180000	48660000	H3K27me3	chr8	48649471	48651648	0.690264	1.0989	1.16698	2177	HPNE
chr8	48180000	48660000	H3K27me3	chr8	48173167	48648868	5.94701	5.38708	5.06124	468868	HPNE
chr8	40920000	41390000	H3K27me3	chr8	41132634	41134522	0	0.228924	0.664493	1888	HPNE
chr8	40920000	41390000	H3K27me3	chr8	41128567	41128662	0	0	0	95	HPNE
chr8	40920000	41390000	H3K27me3	chr8	41128950	41129085	0	0	0.415308	135	HPNE
chr8	40920000	41390000	H3K27me3	chr8	41386725	41402565	0.982198	0.735693	1.08322	3275	HPNE
chr8	40920000	41390000	H3K27me3	chr8	41347915	41368499	13.7896	11.7742	12.6936	20584	HPNE
chr8	40920000	41390000	H3K27me3	chr8	41368759	41370040	0	0	0	1281	HPNE
chr8	40920000	41390000	H3K27me3	chr8	41119481	41167016	6.00474	6.66344	6.69662	47535	HPNE
chr8	37630000	37700000	H3K27me3	chr8	37641709	37702414	0.180159	0.107475	0.199978	58291	HPNE
chr8	37630000	37700000	H3K27me3	chr8	37620111	37637283	5.62027	6.23628	6.16586	7283	HPNE
chr8	36700000	37590000	H3K27me3	chr8	36924959	36926936	0	0.0913547	0	1977	HPNE
chr8	36700000	37590000	H3K27me3	chr8	37262957	37264242	0	0	0	1285	HPNE
chr8	36700000	37590000	H3K27me3	chr8	37373928	37374539	0	0	0	611	HPNE
chr8	36700000	37590000	H3K27me3	chr8	37454998	37457376	0	0	0	2378	HPNE
chr8	36700000	37590000	H3K27me3	chr8	37553269	37557537	1.79671	2.42433	2.00817	4268	HPNE
chr8	36700000	37590000	H3K27me3	chr8	37278859	37411701	0	0	0	132842	HPNE
chr8	33365000	33460000	H3K27me3	chr8	33330904	33371119	1.60747	1.63829	1.74964	6119	HPNE
chr8	33365000	33460000	H3K27me3	chr8	33405273	33424643	0.185727	0.187502	0.211656	19370	HPNE
chr8	30515000	31050000	H3K27me3	chr8	30435835	30515768	9.31406	8.77322	9.42454	768	HPNE
chr8	30515000	31050000	H3K27me3	chr8	30589764	30624522	1.76623	2.14398	2.23874	34758	HPNE
chr8	30515000	31050000	H3K27me3	chr8	30689060	30748122	0.0297469	0.0100104	0.00484283	59062	HPNE
chr8	30515000	31050000	H3K27me3	chr8	30853321	30891231	0	0	0	37910	HPNE
chr8	30515000	31050000	H3K27me3	chr8	31024594	31034683	0	0	0	10089	HPNE
chr8	30515000	31050000	H3K27me3	chr8	30535583	30585443	10.0546	9.01283	8.61559	49860	HPNE
chr8	30515000	31050000	H3K27me3	chr8	30631973	30671830	10.2176	8.94508	10.0057	39857	HPNE
chr8	30515000	31050000	H3K27me3	chr8	30891317	31031285	3.14054	2.76647	2.71683	139968	HPNE
chr8	29190000	29915000	H3K27me3	chr8	29209937	29210687	0	0	0	750	HPNE
chr8	29190000	29915000	H3K27me3	chr8	29384829	29387840	0	0	0.0879781	3011	HPNE
chr8	29190000	29915000	H3K27me3	chr8	29885229	29886416	0.0486725	0.0491378	0	1187	HPNE
chr8	29190000	29915000	H3K27me3	chr8	29190581	29208185	0.494009	0.466555	0.350239	17604	HPNE
chr8	29190000	29915000	H3K27me3	chr8	29405688	29421858	0	0	0	16170	HPNE
chr8	29190000	29915000	H3K27me3	chr8	29531438	29605625	0	0	0	74187	HPNE
chr8	29190000	29915000	H3K27me3	chr8	29672520	29712059	0.0278799	0	0	39539	HPNE
chr8	28480000	28560000	H3K27me3	chr8	28553718	28558981	0.108639	0.0274193	0.0530596	5263	HPNE
chr8	28480000	28560000	H3K27me3	chr8	28457986	28613116	1.66645	1.6029	1.86707	80000	HPNE
chr8	27490000	27580000	H3K27me3	chr8	27491385	27534293	2.16603	2.17225	2.10178	42908	HPNE
chr8	27330000	27425000	H3K27me3	chr8	27417791	27446590	0	0	0	7209	HPNE
chr8	27330000	27425000	H3K27me3	chr8	27348296	27403081	0.284396	0.456774	0.441956	54785	HPNE
chr8	26525000	27085000	H3K27me3	chr8	26921513	26922795	0	0	0.0440233	1282	HPNE
chr8	26525000	27085000	H3K27me3	chr8	26605667	26724790	0	0	0	119123	HPNE
chr8	25385000	25935000	H3K27me3	chr8	25699246	25902913	0	0.00824865	0	203667	HPNE
chr8	22645000	22755000	H3K27me3	chr8	22547663	22656129	0	0	0.0257791	11129	HPNE
chr8	22645000	22755000	H3K27me3	chr8	22735485	22745535	0	0	0	10050	HPNE
chr8	22550000	22615000	H3K27me3	chr8	22545172	22550815	0.0595499	0.0480953	0	815	HPNE
chr8	22550000	22615000	H3K27me3	chr8	22547663	22656129	0	0	0.0257791	65000	HPNE
chr8	21885000	21995000	H3K27me3	chr8	21964383	21966932	1.61167	1.82631	2.18474	2549	HPNE
chr8	21885000	21995000	H3K27me3	chr8	21971928	21990897	0.0460793	0.0465198	0.0964514	18969	HPNE
chr8	21885000	21995000	H3K27me3	chr8	21906506	21940038	0.269182	0.16823	0.388149	33532	HPNE
chr8	21885000	21995000	H3K27me3	chr8	21946670	21962409	1.7393	2.06621	1.84225	15739	HPNE
chr8	21885000	21995000	H3K27me3	chr8	21899909	21906320	0	0	0	6411	HPNE
chr8	21885000	21995000	H3K27me3	chr8	21881636	21894408	0	0	0	9408	HPNE
chr8	19250000	19615000	H3K27me3	chr8	19171128	19253729	5.5481	5.29153	4.97008	3729	HPNE
chr8	19250000	19615000	H3K27me3	chr8	19536083	19546445	0.123818	0.125001	0.241893	10362	HPNE
chr8	19250000	19615000	H3K27me3	chr8	19261672	19615540	3.75234	3.05186	3.56231	353328	HPNE
chr8	18760000	19175000	H3K27me3	chr8	18859137	18859460	0.178466	0	0.174327	323	HPNE
chr8	18760000	19175000	H3K27me3	chr8	19171128	19253729	5.5481	5.29153	4.97008	3872	HPNE
chr8	18760000	19175000	H3K27me3	chr8	18942502	19116979	0	0.0399833	0.116059	174477	HPNE
chr8	18760000	19175000	H3K27me3	chr8	18384811	18942240	5.62262	4.70536	4.81637	182240	HPNE
chr8	16635000	17010000	H3K27me3	chr8	16849678	16859690	0	0	0	10012	HPNE
chr8	16635000	17010000	H3K27me3	chr8	16988690	17007298	0.100913	0	0	18608	HPNE
chr8	16635000	17010000	H3K27me3	chr8	16534414	16772553	0	0	0	137553	HPNE
chr8	16635000	17010000	H3K27me3	chr8	16884747	16980153	0.527261	0.316846	0.331092	95406	HPNE
chr8	146080000	146215000	H3K27me3	chr8	146076632	146127553	0.623965	0.73045	0.609494	47553	HPNE
chr8	146080000	146215000	H3K27me3	chr8	146155744	146176274	1.26974	1.42679	1.33736	20530	HPNE
chr8	146080000	146215000	H3K27me3	chr8	146198975	146228281	3.14777	2.42487	2.42648	16025	HPNE
chr8	146055000	146300000	H3K27me3	chr8	146066427	146079121	3.91582	5.07702	4.93173	12694	HPNE
chr8	146055000	146300000	H3K27me3	chr8	146218300	146220223	0.131715	0.265948	0	1923	HPNE
chr8	146055000	146300000	H3K27me3	chr8	146228197	146231432	0.0357373	0.0721578	0.0349085	3235	HPNE
chr8	146055000	146300000	H3K27me3	chr8	146273246	146274275	0	0	0	1029	HPNE
chr8	146055000	146300000	H3K27me3	chr8	146277764	146281416	14.0021	14.8445	14.7977	3652	HPNE
chr8	146055000	146300000	H3K27me3	chr8	146052849	146072894	1.97685	1.97874	1.78837	17894	HPNE
chr8	146055000	146300000	H3K27me3	chr8	146076632	146127553	0.623965	0.73045	0.609494	50921	HPNE
chr8	146055000	146300000	H3K27me3	chr8	146155744	146176274	1.26974	1.42679	1.33736	20530	HPNE
chr8	146055000	146300000	H3K27me3	chr8	146198975	146228281	3.14777	2.42487	2.42648	29306	HPNE
chr8	144910000	145000000	H3K27me3	chr8	144915440	144916233	0.365968	0.184733	0	793	HPNE
chr8	144910000	145000000	H3K27me3	chr8	144926240	144926325	0	2.03636	0	85	HPNE
chr8	144910000	145000000	H3K27me3	chr8	144939497	144952632	0.426604	0.452581	0.437899	13135	HPNE
chr8	144910000	145000000	H3K27me3	chr8	144915764	144924200	7.54416	9.52034	9.4518	8436	HPNE
chr8	144910000	145000000	H3K27me3	chr8	144898514	144912029	24.4447	29.8982	27.5849	2029	HPNE
chr8	144910000	145000000	H3K27me3	chr8	144989321	145050902	73.3229	88.4966	82.2471	10679	HPNE
chr8	144690000	144810000	H3K27me3	chr8	144694788	144700218	10.8398	15.2467	13.8788	5430	HPNE
chr8	144690000	144810000	H3K27me3	chr8	144714241	144715926	0.989836	0.832748	0.644587	1685	HPNE
chr8	144690000	144810000	H3K27me3	chr8	144728080	144728139	0	3.89171	0	59	HPNE
chr8	144690000	144810000	H3K27me3	chr8	144778324	144780583	1.08989	0.74345	0.805652	2259	HPNE
chr8	144690000	144810000	H3K27me3	chr8	144800416	144801061	0.386775	0.585709	0.377806	645	HPNE
chr8	144690000	144810000	H3K27me3	chr8	144791177	144795754	0	0	0	4577	HPNE
chr8	144690000	144810000	H3K27me3	chr8	144788864	144790279	0.0438052	0	0.0427893	1415	HPNE
chr8	144690000	144810000	H3K27me3	chr8	144806103	144815971	11.178	13.3395	12.7369	3897	HPNE
chr8	144690000	144810000	H3K27me3	chr8	144686083	144691943	2.31719	3.31107	3.36036	1943	HPNE
chr8	144690000	144810000	H3K27me3	chr8	144718183	144735900	9.48595	8.55296	7.94969	17717	HPNE
chr8	144690000	144810000	H3K27me3	chr8	144798429	144804628	0.737923	0.878691	1.01653	6199	HPNE
chr8	144690000	144810000	H3K27me3	chr8	144766622	144796068	1.67219	2.31547	2.09754	29446	HPNE
chr8	144680000	144890000	H3K27me3	chr8	144680074	144682485	1.65414	2.2024	2.55246	2411	HPNE
chr8	144680000	144890000	H3K27me3	chr8	144683416	144685394	1.08108	1.74036	1.22725	1978	HPNE
chr8	144680000	144890000	H3K27me3	chr8	144694788	144700218	10.8398	15.2467	13.8788	5430	HPNE
chr8	144680000	144890000	H3K27me3	chr8	144714241	144715926	0.989836	0.832748	0.644587	1685	HPNE
chr8	144680000	144890000	H3K27me3	chr8	144728080	144728139	0	3.89171	0	59	HPNE
chr8	144680000	144890000	H3K27me3	chr8	144778324	144780583	1.08989	0.74345	0.805652	2259	HPNE
chr8	144680000	144890000	H3K27me3	chr8	144800416	144801061	0.386775	0.585709	0.377806	645	HPNE
chr8	144680000	144890000	H3K27me3	chr8	144791177	144795754	0	0	0	4577	HPNE
chr8	144680000	144890000	H3K27me3	chr8	144788864	144790279	0.0438052	0	0.0427893	1415	HPNE
chr8	144680000	144890000	H3K27me3	chr8	144806103	144815971	11.178	13.3395	12.7369	9868	HPNE
chr8	144680000	144890000	H3K27me3	chr8	144815253	144815323	27.6899	36.9987	27.0477	70	HPNE
chr8	144680000	144890000	H3K27me3	chr8	144871090	144872629	0.121861	0.123026	0.0595173	1539	HPNE
chr8	144680000	144890000	H3K27me3	chr8	144686083	144691943	2.31719	3.31107	3.36036	5860	HPNE
chr8	144680000	144890000	H3K27me3	chr8	144661867	144681711	11.4599	15.486	13.54	1711	HPNE
chr8	144680000	144890000	H3K27me3	chr8	144718183	144735900	9.48595	8.55296	7.94969	17717	HPNE
chr8	144680000	144890000	H3K27me3	chr8	144798429	144804628	0.737923	0.878691	1.01653	6199	HPNE
chr8	144680000	144890000	H3K27me3	chr8	144816310	144828507	0.58782	0.551794	0.564114	12197	HPNE
chr8	144680000	144890000	H3K27me3	chr8	144766622	144796068	1.67219	2.31547	2.09754	29446	HPNE
chr8	144680000	144890000	H3K27me3	chr8	144840323	144853992	0.15982	0.0645392	0.0624455	13669	HPNE
chr8	144680000	144890000	H3K27me3	chr8	144873090	144897549	17.6961	23.0693	20.9344	16910	HPNE
chr8	144155000	144340000	H3K27me3	chr8	144239331	144242128	0	0	0	2797	HPNE
chr8	144155000	144340000	H3K27me3	chr8	144295068	144299044	0.937943	0.972501	0.965715	3976	HPNE
chr8	144155000	144340000	H3K27me3	chr8	144161874	144164418	0	0	0	2544	HPNE
chr8	144155000	144340000	H3K27me3	chr8	144328991	144344875	1.33888	1.71494	1.57757	11009	HPNE
chr8	143860000	144130000	H3K27me3	chr8	144077267	144077899	0	0	0	632	HPNE
chr8	143860000	144130000	H3K27me3	chr8	144099399	144105249	16.2956	23.9473	21.63	5850	HPNE
chr8	143860000	144130000	H3K27me3	chr8	143866296	143868008	0	0	0	1712	HPNE
chr8	143860000	144130000	H3K27me3	chr8	144063155	144099854	0.0150072	0.0303014	0.0439776	36699	HPNE
chr8	143860000	144130000	H3K27me3	chr8	144120626	144141359	0.197415	0.139512	0.308539	9374	HPNE
chr8	143605000	143705000	H3K27me3	chr8	143648621	143653366	0	0.0688392	0	4745	HPNE
chr8	143605000	143705000	H3K27me3	chr8	143701734	143702425	0	0	0	691	HPNE
chr8	143605000	143705000	H3K27me3	chr8	143692405	143696833	0.0724416	0.087761	0.0990663	4428	HPNE
chr8	143605000	143705000	H3K27me3	chr8	143530791	143626370	0.24368	0.357111	0.345526	21370	HPNE
chr8	143380000	143530000	H3K27me3	chr8	143485013	143488389	0	0.0172863	0.0167255	3376	HPNE
chr8	143380000	143530000	H3K27me3	chr8	143293441	143484601	2.46388	2.54495	2.28154	104601	HPNE
chr8	143225000	143310000	H3K27me3	chr8	143257700	143257779	0	0	0	79	HPNE
chr8	143225000	143310000	H3K27me3	chr8	143279717	143290364	0	0	0	10647	HPNE
chr8	143225000	143310000	H3K27me3	chr8	143293441	143484601	2.46388	2.54495	2.28154	16559	HPNE
chr8	142375000	142450000	H3K27me3	chr8	142400039	142402674	0.167603	0	0.122787	2635	HPNE
chr8	142375000	142450000	H3K27me3	chr8	142444645	142448054	0	0	0	3409	HPNE
chr8	142375000	142450000	H3K27me3	chr8	142366600	142377367	0	0.0770636	0.0745636	2367	HPNE
chr8	142375000	142450000	H3K27me3	chr8	142402093	142441620	4.40442	5.04741	4.24414	39527	HPNE
chr8	142375000	142450000	H3K27me3	chr8	142443929	142517330	0	0	0.023712	6071	HPNE
chr8	142210000	142360000	H3K27me3	chr8	142264664	142266916	0	0.199917	0	2252	HPNE
chr8	142210000	142360000	H3K27me3	chr8	142262385	142263391	0.873898	0.441126	0	1006	HPNE
chr8	142210000	142360000	H3K27me3	chr8	142350648	142354720	0	0	0	4072	HPNE
chr8	142210000	142360000	H3K27me3	chr8	142288327	142302961	0	0	0	14634	HPNE
chr8	142210000	142360000	H3K27me3	chr8	142217265	142318404	3.22433	3.96043	3.77946	101139	HPNE
chr8	141465000	141650000	H3K27me3	chr8	141515912	141518142	0.570195	0.627977	0.126584	2230	HPNE
chr8	141465000	141650000	H3K27me3	chr8	141530255	141539600	12.6461	11.2741	12.7698	9345	HPNE
chr8	141465000	141650000	H3K27me3	chr8	141521397	141527236	26.3102	26.4379	26.8978	5839	HPNE
chr8	141465000	141650000	H3K27me3	chr8	140742586	141468678	0.669323	0.750802	0.682859	3678	HPNE
chr8	141465000	141650000	H3K27me3	chr8	141541264	141645718	8.4385	8.60388	8.91019	104454	HPNE
chr8	141190000	141420000	H3K27me3	chr8	140742586	141468678	0.669323	0.750802	0.682859	230000	HPNE
chr8	140700000	141170000	H3K27me3	chr8	140613081	140715299	0.0129968	0.0131211	0.0126954	15299	HPNE
chr8	140700000	141170000	H3K27me3	chr8	140742586	141468678	0.669323	0.750802	0.682859	427414	HPNE
chr8	139760000	139955000	H3K27me3	chr8	139600478	139926249	0.398779	0.223662	0.389531	166249	HPNE
chr8	139170000	139705000	H3K27me3	chr8	139600478	139926249	0.398779	0.223662	0.389531	104522	HPNE
chr8	135980000	136345000	H3K27me3	chr8	135991070	135991522	0	0.128865	0	452	HPNE
chr8	135700000	135900000	H3K27me3	chr8	135844990	135846725	0.0681071	0	0	1735	HPNE
chr8	135700000	135900000	H3K27me3	chr8	135804263	135810515	0.93397	0.634823	0.569065	6252	HPNE
chr8	135700000	135900000	H3K27me3	chr8	135490031	135725292	1.00053	0.98386	0.7679	25292	HPNE
chr8	134310000	134430000	H3K27me3	chr8	134420249	134421471	0.259528	0.104804	0.557721	1222	HPNE
chr8	134310000	134430000	H3K27me3	chr8	134249414	134314265	5.89826	6.67371	6.39971	4265	HPNE
chr8	134225000	134305000	H3K27me3	chr8	134249414	134314265	5.89826	6.67371	6.39971	55586	HPNE
chr8	134225000	134305000	H3K27me3	chr8	134203282	134242587	0	0.0151862	0.0293871	17587	HPNE
chr8	134220000	134465000	H3K27me3	chr8	134420249	134421471	0.259528	0.104804	0.557721	1222	HPNE
chr8	134220000	134465000	H3K27me3	chr8	134249414	134314265	5.89826	6.67371	6.39971	64851	HPNE
chr8	134220000	134465000	H3K27me3	chr8	134203282	134242587	0	0.0151862	0.0293871	22587	HPNE
chr8	133880000	134210000	H3K27me3	chr8	134048973	134115298	0.0151508	0	0	66325	HPNE
chr8	133880000	134210000	H3K27me3	chr8	133879203	134147147	0.0259715	0.0314637	0.0202953	267147	HPNE
chr8	133880000	134210000	H3K27me3	chr8	134203282	134242587	0	0.0151862	0.0293871	6718	HPNE
chr8	133685000	133780000	H3K27me3	chr8	133584320	133687838	0.22053	0.200374	0.409289	2838	HPNE
chr8	133685000	133780000	H3K27me3	chr8	133697253	133772958	2.0496	1.64834	1.86633	75705	HPNE
chr8	133165000	133675000	H3K27me3	chr8	133572745	133573726	0	0	0	981	HPNE
chr8	133165000	133675000	H3K27me3	chr8	133584320	133687838	0.22053	0.200374	0.409289	90680	HPNE
chr8	133165000	133675000	H3K27me3	chr8	133133108	133493200	0.00464329	0.00937536	0	328200	HPNE
chr8	131910000	132025000	H3K27me3	chr8	131792547	132054672	0	0	0	115000	HPNE
chr8	131755000	131840000	H3K27me3	chr8	131792547	132054672	0	0	0	47453	HPNE
chr8	131410000	131685000	H3K27me3	chr8	131064353	131455906	40.423	36.5077	36.688	45906	HPNE
chr8	127850000	128700000	H3K27me3	chr8	128098508	128099755	0.0463325	0	0	1247	HPNE
chr8	127850000	128700000	H3K27me3	chr8	128304478	128304685	0	0	0	207	HPNE
chr8	127850000	128700000	H3K27me3	chr8	128426535	128432311	0	0	0.0316307	5776	HPNE
chr8	127850000	128700000	H3K27me3	chr8	128084939	128094466	0	0	0	9527	HPNE
chr8	127850000	128700000	H3K27me3	chr8	128220111	128231333	0	0.0273936	0.0265049	11222	HPNE
chr8	127850000	128700000	H3K27me3	chr8	128197880	128215467	0	0	0	17587	HPNE
chr8	127850000	128700000	H3K27me3	chr8	128351519	128404876	0	0	0	53357	HPNE
chr8	127850000	128700000	H3K27me3	chr8	128698588	128746213	0.061803	0.0124788	0	1412	HPNE
chr8	127850000	128700000	H3K27me3	chr8	128302062	128494384	0	0	0	192322	HPNE
chr8	127850000	128700000	H3K27me3	chr8	127859300	128033259	0.0749325	0	0.0487965	173959	HPNE
chr8	126890000	127285000	H3K27me3	chr8	126964105	126964558	0	0	0	453	HPNE
chr8	126890000	127285000	H3K27me3	chr8	126934552	126963493	0	0.0101984	0	28941	HPNE
chr8	125575000	126010000	H3K27me3	chr8	125591872	125592889	0	0.0573435	0	1017	HPNE
chr8	125575000	126010000	H3K27me3	chr8	125985540	125991631	0	0	0.0172464	6091	HPNE
chr8	125575000	126010000	H3K27me3	chr8	126009227	126010440	0.140347	0	0.137092	773	HPNE
chr8	125575000	126010000	H3K27me3	chr8	125563031	125740730	0.297023	0.262379	0.210347	165730	HPNE
chr8	125575000	126010000	H3K27me3	chr8	125551344	125580751	12.5807	18.9849	18.4979	5751	HPNE
chr8	125575000	126010000	H3K27me3	chr8	125860979	125966570	0	0	0	105591	HPNE
chr8	124945000	125035000	H3K27me3	chr8	124864227	125132302	0.0572693	0.0192723	0	90000	HPNE
chr8	124840000	124930000	H3K27me3	chr8	124864227	125132302	0.0572693	0.0192723	0	65773	HPNE
chr8	124820000	125035000	H3K27me3	chr8	124780696	124827692	29.2785	22.1386	25.0996	7692	HPNE
chr8	124820000	125035000	H3K27me3	chr8	124864227	125132302	0.0572693	0.0192723	0	170773	HPNE
chr8	124705000	124775000	H3K27me3	chr8	124693034	124749647	0	0	0	44647	HPNE
chr8	124500000	124700000	H3K27me3	chr8	124657767	124665190	0.0875221	0	0.0284974	7423	HPNE
chr8	124500000	124700000	H3K27me3	chr8	124693034	124749647	0	0	0	6966	HPNE
chr8	124500000	124700000	H3K27me3	chr8	124510129	124553446	1.87661	1.9498	1.94765	43317	HPNE
chr8	124285000	124405000	H3K27me3	chr8	124300595	124302743	0	0	0.0525658	2148	HPNE
chr8	124285000	124405000	H3K27me3	chr8	124364421	124364883	0	0.252163	0	462	HPNE
chr8	124285000	124405000	H3K27me3	chr8	124360274	124360370	1.78834	1.20362	0.582288	96	HPNE
chr8	124285000	124405000	H3K27me3	chr8	124354654	124354759	0.545499	0	0.532848	105	HPNE
chr8	124285000	124405000	H3K27me3	chr8	124260696	124287781	5.01315	3.59648	4.47763	2781	HPNE
chr8	124285000	124405000	H3K27me3	chr8	124332090	124428590	20.5443	16.5417	18.0364	72910	HPNE
chr8	124170000	124250000	H3K27me3	chr8	124213412	124214983	0	0	0	1571	HPNE
chr8	124170000	124250000	H3K27me3	chr8	124249092	124249302	0	0.553324	0	210	HPNE
chr8	124170000	124250000	H3K27me3	chr8	124232196	124253638	0.281149	0.473061	0.297514	17804	HPNE
chr8	124170000	124250000	H3K27me3	chr8	124191200	124222314	0	0	0	31114	HPNE
chr8	124170000	124250000	H3K27me3	chr8	124238431	124279627	0	0.093029	0	11569	HPNE
chr8	123680000	124030000	H3K27me3	chr8	123792999	123793310	0	0	0	311	HPNE
chr8	123680000	124030000	H3K27me3	chr8	123792210	123793069	0	0.0678787	0	859	HPNE
chr8	123680000	124030000	H3K27me3	chr8	123819985	123828756	0.0568005	0	0	8771	HPNE
chr8	123680000	124030000	H3K27me3	chr8	124025404	124054663	17.4996	16.4303	16.7109	4596	HPNE
chr8	123680000	124030000	H3K27me3	chr8	123793633	123986750	0.466116	0.470572	0.395397	193117	HPNE
chr8	123680000	124030000	H3K27me3	chr8	123989266	123997869	0	0.179066	0	8603	HPNE
chr8	122270000	122625000	H3K27me3	chr8	122624356	122653630	3.87786	3.20439	3.38352	644	HPNE
chr8	120875000	121095000	H3K27me3	chr8	120874902	120875181	0	0	0	181	HPNE
chr8	120875000	121095000	H3K27me3	chr8	121064419	121068440	0.230677	0.543391	0.150218	4021	HPNE
chr8	120875000	121095000	H3K27me3	chr8	120879659	120886728	0	0	0	7069	HPNE
chr8	120875000	121095000	H3K27me3	chr8	120885957	121063152	1.74219	1.38036	1.6587	177195	HPNE
chr8	120875000	121095000	H3K27me3	chr8	121072019	121384275	0	0	0	22981	HPNE
chr8	119740000	120085000	H3K27me3	chr8	119935796	119964439	1.6363	1.32156	1.53842	28643	HPNE
chr8	119740000	120085000	H3K27me3	chr8	120075181	120081021	0	0	0	5840	HPNE
chr8	119740000	120085000	H3K27me3	chr8	120007691	120118821	0	0	0	77309	HPNE
chr8	117780000	117910000	H3K27me3	chr8	117886663	117889107	0.258909	0.0290426	0.140502	2444	HPNE
chr8	117780000	117910000	H3K27me3	chr8	117858174	117887105	43.6754	35.476	39.105	28931	HPNE
chr8	117780000	117910000	H3K27me3	chr8	117778742	117861702	7.72662	4.8294	6.3954	81702	HPNE
chr8	11455000	11555000	H3K27me3	chr8	11534468	11617511	3.0714	3.70514	2.9366	20532	HPNE
chr8	110355000	110555000	H3K27me3	chr8	110346553	110358182	4.85054	5.92965	5.41254	3182	HPNE
chr8	110355000	110555000	H3K27me3	chr8	110482360	110483346	0.0585845	0	0.0572259	986	HPNE
chr8	110355000	110555000	H3K27me3	chr8	110551940	110578225	6.04241	5.92075	5.33414	3060	HPNE
chr8	110355000	110555000	H3K27me3	chr8	110374706	110542559	0.134785	0.106308	0.102859	167853	HPNE
chr8	109900000	110335000	H3K27me3	chr8	110253148	110346614	10.6423	9.41585	10.3955	81852	HPNE
chr8	109900000	110335000	H3K27me3	chr8	110310827	110328742	0	0	0	17915	HPNE
chr8	109900000	110335000	H3K27me3	chr8	109907258	110075646	0	0	0	168388	HPNE
chr8	109900000	110335000	H3K27me3	chr8	110098850	110131813	0	0	0	32963	HPNE
chr8	108820000	109740000	H3K27me3	chr8	109238429	109239773	0.258716	0.130594	0.252716	1344	HPNE
chr8	108820000	109740000	H3K27me3	chr8	109391060	109391774	0	0	0	714	HPNE
chr8	108820000	109740000	H3K27me3	chr8	109455830	109499145	9.44079	7.38385	7.33861	43315	HPNE
chr8	108820000	109740000	H3K27me3	chr8	109213445	109447562	36.7929	33.2756	35.1683	234117	HPNE
chr8	108820000	109740000	H3K27me3	chr8	109619079	109799844	0.0401967	0.0405809	0	120921	HPNE
chr8	108820000	109740000	H3K27me3	chr8	108911544	109095913	0	0	0	184369	HPNE
chr8	107875000	108790000	H3K27me3	chr8	108261721	108510283	0.113745	0.10663	0.0555534	248562	HPNE
chr8	107770000	107865000	H3K27me3	chr8	107771711	107782473	0	0	0	10762	HPNE
chr8	10755000	11135000	H3K27me3	chr8	10892716	10892812	0	0	0	96	HPNE
chr8	10755000	11135000	H3K27me3	chr8	10920157	10924599	0	0	0	4442	HPNE
chr8	10755000	11135000	H3K27me3	chr8	10962201	10964214	0.947446	0.956503	0.897429	2013	HPNE
chr8	10755000	11135000	H3K27me3	chr8	10965298	10967236	1.96819	2.28806	1.57299	1938	HPNE
chr8	10755000	11135000	H3K27me3	chr8	10983980	10987745	0.159219	0.0535802	0.129605	3765	HPNE
chr8	10755000	11135000	H3K27me3	chr8	10980891	10983574	0.331553	0.100417	0.194319	2683	HPNE
chr8	10755000	11135000	H3K27me3	chr8	10994408	10996117	0	0	0	1709	HPNE
chr8	10755000	11135000	H3K27me3	chr8	11032560	11033079	0	0	0	519	HPNE
chr8	10755000	11135000	H3K27me3	chr8	11060474	11061180	0.163573	0.0825681	0.159779	706	HPNE
chr8	10755000	11135000	H3K27me3	chr8	10753555	11058875	0.56613	0.526715	0.498785	303875	HPNE
chr8	105790000	106780000	H3K27me3	chr8	106682219	106691259	0	0	0	9040	HPNE
chr8	105790000	106780000	H3K27me3	chr8	106330920	106816760	1.24128	1.0965	1.11145	449080	HPNE
chr8	105790000	106780000	H3K27me3	chr8	106674580	106697993	0	0	0	23413	HPNE
chr8	105790000	106780000	H3K27me3	chr8	105602961	106431488	0	0.0492206	0	641488	HPNE
chr8	104775000	105165000	H3K27me3	chr8	104780509	104781257	0	0.0779381	0	748	HPNE
chr8	104775000	105165000	H3K27me3	chr8	104512976	105268322	0.317965	0.236033	0.274051	390000	HPNE
chr8	104750000	105240000	H3K27me3	chr8	104780509	104781257	0	0.0779381	0	748	HPNE
chr8	104750000	105240000	H3K27me3	chr8	104512976	105268322	0.317965	0.236033	0.274051	490000	HPNE
chr8	104425000	104525000	H3K27me3	chr8	104493494	104493847	0.816708	0.164903	0.159553	353	HPNE
chr8	104425000	104525000	H3K27me3	chr8	104410863	104427417	14.0206	11.3748	12.8452	2417	HPNE
chr8	104425000	104525000	H3K27me3	chr8	104426942	104455681	16.6249	15.7466	15.3544	28739	HPNE
chr8	104425000	104525000	H3K27me3	chr8	104476617	104481213	0.0251568	0	0	4596	HPNE
chr8	104425000	104525000	H3K27me3	chr8	104495626	104513904	0.69457	0.525907	0.282692	18278	HPNE
chr8	104425000	104525000	H3K27me3	chr8	104512976	105268322	0.317965	0.236033	0.274051	12024	HPNE
chr8	103860000	104055000	H3K27me3	chr8	103866683	103868303	0	0.151625	0	1620	HPNE
chr8	103860000	104055000	H3K27me3	chr8	103904104	103905836	0.216972	0.219046	0.423879	1732	HPNE
chr8	103860000	104055000	H3K27me3	chr8	103935599	103936483	0	0	0	884	HPNE
chr8	103860000	104055000	H3K27me3	chr8	103973041	103973148	0	0	0	107	HPNE
chr8	103860000	104055000	H3K27me3	chr8	104028972	104029817	0	0	0.0667635	845	HPNE
chr8	103860000	104055000	H3K27me3	chr8	104032415	104033656	0	0	0.13643	1241	HPNE
chr8	103860000	104055000	H3K27me3	chr8	103838585	103906092	57.0131	46.1482	49.4503	46092	HPNE
chr8	103860000	104055000	H3K27me3	chr8	103991013	104012412	0	0	0	21399	HPNE
chr8	103860000	104055000	H3K27me3	chr8	103876528	103990104	0.15649	0.142187	0.290435	113576	HPNE
chr8	103860000	104055000	H3K27me3	chr8	104033291	104085279	21.6329	18.9564	19.7605	21709	HPNE
chr8	103430000	103585000	H3K27me3	chr8	103430207	103431181	0.118611	0	0.0579302	974	HPNE
chr8	103430000	103585000	H3K27me3	chr8	103433425	103433550	0	0	0	125	HPNE
chr8	103430000	103585000	H3K27me3	chr8	103463991	103464711	0	0.193297	0.187026	720	HPNE
chr8	103430000	103585000	H3K27me3	chr8	103540968	103550896	0	0	0.045883	9928	HPNE
chr8	103340000	103585000	H3K27me3	chr8	103400754	103400863	0	0.530688	0	109	HPNE
chr8	103340000	103585000	H3K27me3	chr8	103430207	103431181	0.118611	0	0.0579302	974	HPNE
chr8	103340000	103585000	H3K27me3	chr8	103433425	103433550	0	0	0	125	HPNE
chr8	103340000	103585000	H3K27me3	chr8	103463991	103464711	0	0.193297	0.187026	720	HPNE
chr8	103340000	103585000	H3K27me3	chr8	103540968	103550896	0	0	0.045883	9928	HPNE
chr8	103340000	103585000	H3K27me3	chr8	103265240	103425069	10.2919	9.45342	8.95682	85069	HPNE
chr8	102700000	103210000	H3K27me3	chr8	103166778	103166953	0	0.33168	0	175	HPNE
chr8	102700000	103210000	H3K27me3	chr8	102698771	103137135	0	0	0.0140467	437135	HPNE
chr8	102340000	102525000	H3K27me3	chr8	102378645	102379233	0	0	0	588	HPNE
chr8	102340000	102525000	H3K27me3	chr8	102374022	102384935	0	0	0.0363228	10913	HPNE
chr8	102340000	102525000	H3K27me3	chr8	102424101	102464680	0	0	0	40579	HPNE
chr8	102340000	102525000	H3K27me3	chr8	102473405	102504727	0	0	0	31322	HPNE
chr8	102340000	102525000	H3K27me3	chr8	102504660	102681954	0	0	0	20340	HPNE
chr8	102130000	102210000	H3K27me3	chr8	102150187	102150541	0.162881	0	0	354	HPNE
chr8	102130000	102210000	H3K27me3	chr8	102151893	102153157	0	0.123416	0.119412	1264	HPNE
chr8	102130000	102210000	H3K27me3	chr8	102141215	102145714	0.288154	0	0.375295	4499	HPNE
chr8	102130000	102210000	H3K27me3	chr8	102179033	102181857	0.757327	0.909214	0.819738	2824	HPNE
chr8	102130000	102210000	H3K27me3	chr8	102134373	102138386	1.61366	0.950302	0.919473	4013	HPNE
chr8	102130000	102210000	H3K27me3	chr8	102190106	102218421	13.8672	14.663	15.2187	19894	HPNE
chr8	101960000	102115000	H3K27me3	chr8	101928753	101965616	194.577	168.119	179.336	5616	HPNE
chr8	101960000	102115000	H3K27me3	chr8	102064282	102088479	0	0	0	24197	HPNE
chr8	101955000	102215000	H3K27me3	chr8	102150187	102150541	0.162881	0	0	354	HPNE
chr8	101955000	102215000	H3K27me3	chr8	102151893	102153157	0	0.123416	0.119412	1264	HPNE
chr8	101955000	102215000	H3K27me3	chr8	102141215	102145714	0.288154	0	0.375295	4499	HPNE
chr8	101955000	102215000	H3K27me3	chr8	102179033	102181857	0.757327	0.909214	0.819738	2824	HPNE
chr8	101955000	102215000	H3K27me3	chr8	101928753	101965616	194.577	168.119	179.336	10616	HPNE
chr8	101955000	102215000	H3K27me3	chr8	102064282	102088479	0	0	0	24197	HPNE
chr8	101955000	102215000	H3K27me3	chr8	102134373	102138386	1.61366	0.950302	0.919473	4013	HPNE
chr8	101955000	102215000	H3K27me3	chr8	102190106	102218421	13.8672	14.663	15.2187	24894	HPNE
chr8	101725000	101835000	H3K27me3	chr8	101752030	101752155	0	0	0	125	HPNE
chr8	101725000	101835000	H3K27me3	chr8	101698044	101735037	295.588	301.939	298.063	10037	HPNE
chr8	101570000	101690000	H3K27me3	chr8	101630809	101632221	0	0	0	1412	HPNE
chr8	101570000	101690000	H3K27me3	chr8	101521980	101572012	1.14255	1.04314	1.34897	2012	HPNE
chr8	101570000	101690000	H3K27me3	chr8	101585116	101675643	0.0183974	0	0	90527	HPNE
chr8	101325000	101545000	H3K27me3	chr8	101441062	101443225	0	0	0	2163	HPNE
chr8	101325000	101545000	H3K27me3	chr8	101504756	101505941	0	0	0	1185	HPNE
chr8	101325000	101545000	H3K27me3	chr8	101349823	101362935	0	0	0	13112	HPNE
chr8	101325000	101545000	H3K27me3	chr8	101393488	101426687	0	0	0	33199	HPNE
chr8	101325000	101545000	H3K27me3	chr8	101487903	101513376	0	0	0	25473	HPNE
chr8	101325000	101545000	H3K27me3	chr8	101521980	101572012	1.14255	1.04314	1.34897	23020	HPNE
chr8	101325000	101545000	H3K27me3	chr8	101269288	101348446	10.5751	8.61455	9.31844	23446	HPNE
chr8	100905000	101140000	H3K27me3	chr8	100885428	100906290	17.9541	24.3708	26.1409	1290	HPNE
chr7	99725000	99825000	H3K27me3	chr7	99724317	99726118	0.553153	1.04242	0.900541	1118	HPNE
chr7	99725000	99825000	H3K27me3	chr7	99737252	99738305	0	0.0794227	0	1053	HPNE
chr7	99725000	99825000	H3K27me3	chr7	99746530	99753567	19.9523	27.1192	27.4959	7037	HPNE
chr7	99725000	99825000	H3K27me3	chr7	99752043	99756338	3.0377	3.6765	3.66135	4295	HPNE
chr7	99725000	99825000	H3K27me3	chr7	99767229	99774995	0.226579	0.365992	0.250834	7766	HPNE
chr7	99725000	99825000	H3K27me3	chr7	99815864	99819113	0.145723	0.0294232	0.0569374	3249	HPNE
chr7	99725000	99825000	H3K27me3	chr7	99728587	99738062	0.169073	0	0	9475	HPNE
chr7	99725000	99825000	H3K27me3	chr7	99756867	99766373	0.136174	0.137476	0.083135	9506	HPNE
chr7	99725000	99825000	H3K27me3	chr7	99798276	99869837	0.539393	0.629257	0.63226	26724	HPNE
chr7	99725000	99825000	H3K27me3	chr7	99775186	99819111	0.303161	0.217642	0.184259	43925	HPNE
chr7	99720000	100020000	H3K27me3	chr7	99724317	99726118	0.553153	1.04242	0.900541	1801	HPNE
chr7	99720000	100020000	H3K27me3	chr7	99717236	99723134	1.56531	1.03779	1.75722	3134	HPNE
chr7	99720000	100020000	H3K27me3	chr7	99737252	99738305	0	0.0794227	0	1053	HPNE
chr7	99720000	100020000	H3K27me3	chr7	99746530	99753567	19.9523	27.1192	27.4959	7037	HPNE
chr7	99720000	100020000	H3K27me3	chr7	99752043	99756338	3.0377	3.6765	3.66135	4295	HPNE
chr7	99720000	100020000	H3K27me3	chr7	99767229	99774995	0.226579	0.365992	0.250834	7766	HPNE
chr7	99720000	100020000	H3K27me3	chr7	99815864	99819113	0.145723	0.0294232	0.0569374	3249	HPNE
chr7	99720000	100020000	H3K27me3	chr7	99712837	99724762	1.31416	1.32672	1.38242	4762	HPNE
chr7	99720000	100020000	H3K27me3	chr7	99728587	99738062	0.169073	0	0	9475	HPNE
chr7	99720000	100020000	H3K27me3	chr7	99756867	99766373	0.136174	0.137476	0.083135	9506	HPNE
chr7	99720000	100020000	H3K27me3	chr7	99798276	99869837	0.539393	0.629257	0.63226	71561	HPNE
chr7	99720000	100020000	H3K27me3	chr7	99775186	99819111	0.303161	0.217642	0.184259	43925	HPNE
chr7	99720000	100020000	H3K27me3	chr7	99965153	99997719	0.461891	0.378874	0.253788	32566	HPNE
chr7	99720000	100020000	H3K27me3	chr7	99918615	99939531	13.3398	15.8778	15.4641	20916	HPNE
chr7	99720000	100020000	H3K27me3	chr7	99933737	99965356	2.77825	3.04522	2.77413	31619	HPNE
chr7	99720000	100020000	H3K27me3	chr7	99905325	99919819	3.82127	3.98498	4.0061	14494	HPNE
chr7	99720000	100020000	H3K27me3	chr7	99933702	99949523	2.22713	2.53988	2.33663	15821	HPNE
chr7	99720000	100020000	H3K27me3	chr7	99933727	99965454	0	0	0	31727	HPNE
chr7	99720000	100020000	H3K27me3	chr7	99998449	100026615	2.59663	2.7622	2.51939	21551	HPNE
chr7	99510000	99585000	H3K27me3	chr7	99520892	99527243	0.155438	0.156924	0.101222	6351	HPNE
chr7	99510000	99585000	H3K27me3	chr7	99534233	99534334	0	0	0	101	HPNE
chr7	99510000	99585000	H3K27me3	chr7	99564343	99573780	0	0.0216286	0.020927	9437	HPNE
chr7	99510000	99585000	H3K27me3	chr7	99527015	99546243	0	0	0	19228	HPNE
chr7	99510000	99585000	H3K27me3	chr7	99578385	99585158	0	0	0	6615	HPNE
chr7	99510000	99585000	H3K27me3	chr7	99474581	99517223	14.7661	14.3105	14.3197	7223	HPNE
chr7	99220000	99480000	H3K27me3	chr7	99235865	99236390	0	0.11098	0.21476	525	HPNE
chr7	99220000	99480000	H3K27me3	chr7	99310660	99310775	0	0.503239	0.486913	115	HPNE
chr7	99220000	99480000	H3K27me3	chr7	99364166	99364515	0	0	0	349	HPNE
chr7	99220000	99480000	H3K27me3	chr7	99467464	99467517	0	0	0	53	HPNE
chr7	99220000	99480000	H3K27me3	chr7	99473610	99474680	0	0.0545058	0	1070	HPNE
chr7	99220000	99480000	H3K27me3	chr7	99245817	99277621	0.283488	0.13009	0.260131	31804	HPNE
chr7	99220000	99480000	H3K27me3	chr7	99302660	99332819	0.147382	0.0826617	0.111972	30159	HPNE
chr7	99220000	99480000	H3K27me3	chr7	99354604	99381888	0	0	0	27284	HPNE
chr7	99220000	99480000	H3K27me3	chr7	99425636	99463718	0	0	0	38082	HPNE
chr7	99220000	99480000	H3K27me3	chr7	99214569	99230030	3.3582	2.87188	2.94591	10030	HPNE
chr7	99220000	99480000	H3K27me3	chr7	99474581	99517223	14.7661	14.3105	14.3197	5419	HPNE
chr7	99095000	99210000	H3K27me3	chr7	99184538	99184622	0	0	0	84	HPNE
chr7	99095000	99210000	H3K27me3	chr7	99156291	99205433	0.0533422	0.107704	0	49142	HPNE
chr7	99095000	99210000	H3K27me3	chr7	99156029	99174076	23.326	20.0121	21.6152	18047	HPNE
chr7	99095000	99210000	H3K27me3	chr7	99195689	99208439	0.0407491	0	0	12750	HPNE
chr7	99095000	99210000	H3K27me3	chr7	99102274	99132323	9.83448	8.98384	9.31728	30049	HPNE
chr7	99095000	99210000	H3K27me3	chr7	99143931	99156159	7.72533	6.2952	6.79779	12228	HPNE
chr7	99095000	99210000	H3K27me3	chr7	99070464	99101273	2.16306	1.93916	2.10444	6273	HPNE
chr7	99095000	99210000	H3K27me3	chr7	99084142	99097947	4.55325	3.79733	4.10924	2947	HPNE
chr7	98065000	98380000	H3K27me3	chr7	98246609	98259180	0	0	0	12571	HPNE
chr7	98055000	98465000	H3K27me3	chr7	98246609	98259180	0	0	0	12571	HPNE
chr7	98055000	98465000	H3K27me3	chr7	98444111	98468394	0.0372011	0.0250378	0.0484511	20889	HPNE
chr7	97645000	97825000	H3K27me3	chr7	97736197	97838945	9.19321	8.87228	8.80695	88803	HPNE
chr7	96745000	97475000	H3K27me3	chr7	96764327	96764873	0	0	0	546	HPNE
chr7	96745000	97475000	H3K27me3	chr7	97361220	97369784	0.0306265	0	0.0299163	8564	HPNE
chr7	96745000	97475000	H3K27me3	chr7	96745902	96811075	3.76615	3.67541	3.70333	65173	HPNE
chr7	95520000	96695000	H3K27me3	chr7	96634860	96640351	0.0335303	0	0	5491	HPNE
chr7	95520000	96695000	H3K27me3	chr7	96649704	96654409	0	0	0	4705	HPNE
chr7	95520000	96695000	H3K27me3	chr7	96251318	96293650	0.470871	0.617983	0.36796	42332	HPNE
chr7	95520000	96695000	H3K27me3	chr7	95749532	95951459	23.2227	23.8066	23.7803	201927	HPNE
chr7	95520000	96695000	H3K27me3	chr7	96110938	96339203	5.13019	7.46576	7.46114	228265	HPNE
chr7	95520000	96695000	H3K27me3	chr7	96584453	96643377	0.0069528	0	0.00339577	58924	HPNE
chr7	95520000	96695000	H3K27me3	chr7	95401866	95739634	0.268646	0.284129	0.337392	219634	HPNE
chr7	95155000	95315000	H3K27me3	chr7	95171457	95173854	0.024113	0	0	2397	HPNE
chr7	95155000	95315000	H3K27me3	chr7	95212811	95225803	0.537412	0.529631	0.487452	12992	HPNE
chr7	95155000	95315000	H3K27me3	chr7	95225994	95243031	0.110878	0	0	17037	HPNE
chr7	95155000	95315000	H3K27me3	chr7	95107756	95169544	0.414366	0.392974	0.36796	14544	HPNE
chr7	93915000	94040000	H3K27me3	chr7	94023873	94060544	0.0103709	0	0.0101304	16127	HPNE
chr7	925000	1010000	H3K27me3	chr7	919427	926184	3.03746	3.36882	2.88344	1184	HPNE
chr7	925000	1010000	H3K27me3	chr7	937540	995043	0.102847	0.0115367	0.0669746	57503	HPNE
chr7	925000	1010000	H3K27me3	chr7	938415	1015235	9.27546	9.97506	9.48839	71585	HPNE
chr7	925000	1010000	H3K27me3	chr7	916189	936073	0.332439	0.422228	0.398055	11073	HPNE
chr7	925000	1010000	H3K27me3	chr7	855528	936072	36.3554	35.4382	34.9763	11072	HPNE
chr7	92470000	92680000	H3K27me3	chr7	92465797	92546501	0	0.0875197	0.338722	76501	HPNE
chr7	91760000	92090000	H3K27me3	chr7	91831557	91831648	3.77106	1.90355	1.22787	91	HPNE
chr7	91760000	92090000	H3K27me3	chr7	91833329	91833412	0	0.694948	2.68962	83	HPNE
chr7	91760000	92090000	H3K27me3	chr7	91829328	91836171	0.109169	0.110212	0.248819	6843	HPNE
chr7	91760000	92090000	H3K27me3	chr7	91828283	91875480	10.7649	9.36231	9.60484	47197	HPNE
chr7	91760000	92090000	H3K27me3	chr7	91763918	91810039	0.0586638	0.039483	0.0382022	46121	HPNE
chr7	91760000	92090000	H3K27me3	chr7	92086878	92120924	0.659891	0.832748	0.48344	3122	HPNE
chr7	91760000	92090000	H3K27me3	chr7	92042290	92068876	0	0	0	26586	HPNE
chr7	91760000	92090000	H3K27me3	chr7	92076767	92088150	26.5278	25.368	25.7947	11383	HPNE
chr7	91760000	92090000	H3K27me3	chr7	91741465	91772266	0.610306	1.53319	1.52504	12266	HPNE
chr7	91760000	92090000	H3K27me3	chr7	91875548	92030698	21.0693	17.4554	17.6417	155150	HPNE
chr7	91760000	92090000	H3K27me3	chr7	91741473	91808845	0	0	0	48845	HPNE
chr7	91555000	92110000	H3K27me3	chr7	91831557	91831648	3.77106	1.90355	1.22787	91	HPNE
chr7	91555000	92110000	H3K27me3	chr7	91833329	91833412	0	0.694948	2.68962	83	HPNE
chr7	91555000	92110000	H3K27me3	chr7	92097694	92107300	0.00943278	0.0380918	0.0460701	9606	HPNE
chr7	91555000	92110000	H3K27me3	chr7	91829328	91836171	0.109169	0.110212	0.248819	6843	HPNE
chr7	91555000	92110000	H3K27me3	chr7	91828283	91875480	10.7649	9.36231	9.60484	47197	HPNE
chr7	91555000	92110000	H3K27me3	chr7	91763918	91810039	0.0586638	0.039483	0.0382022	46121	HPNE
chr7	91555000	92110000	H3K27me3	chr7	92086878	92120924	0.659891	0.832748	0.48344	23122	HPNE
chr7	91555000	92110000	H3K27me3	chr7	92042290	92068876	0	0	0	26586	HPNE
chr7	91555000	92110000	H3K27me3	chr7	92076767	92088150	26.5278	25.368	25.7947	11383	HPNE
chr7	91555000	92110000	H3K27me3	chr7	91570181	91739987	3.6869	2.72336	3.17258	169806	HPNE
chr7	91555000	92110000	H3K27me3	chr7	91741465	91772266	0.610306	1.53319	1.52504	30801	HPNE
chr7	91555000	92110000	H3K27me3	chr7	91875548	92030698	21.0693	17.4554	17.6417	155150	HPNE
chr7	91555000	92110000	H3K27me3	chr7	91741473	91808845	0	0	0	67372	HPNE
chr7	90690000	91425000	H3K27me3	chr7	90893783	90898123	0.479527	0.511006	0.585507	4340	HPNE
chr7	90690000	91425000	H3K27me3	chr7	91268162	91272827	0	0	0	4665	HPNE
chr7	90690000	91425000	H3K27me3	chr7	90940683	91144724	0.149285	0	0	204041	HPNE
chr7	90690000	91425000	H3K27me3	chr7	91010093	91186163	0	0	0	176070	HPNE
chr7	90690000	91425000	H3K27me3	chr7	91321323	91510034	3.52377	2.84119	3.55755	103677	HPNE
chr7	90690000	91425000	H3K27me3	chr7	90095738	90839905	0.617026	0.494926	0.668767	149905	HPNE
chr7	90115000	90655000	H3K27me3	chr7	90219933	90226667	0.0938684	0	0.0916914	6734	HPNE
chr7	90115000	90655000	H3K27me3	chr7	90013035	90142716	18.2059	13.1507	15.6964	27716	HPNE
chr7	90115000	90655000	H3K27me3	chr7	90095738	90839905	0.617026	0.494926	0.668767	540000	HPNE
chr7	89780000	89895000	H3K27me3	chr7	89796904	89867451	2.02364	1.54731	1.71098	70547	HPNE
chr7	89780000	89895000	H3K27me3	chr7	89800655	89800738	0	0	0	83	HPNE
chr7	89780000	89895000	H3K27me3	chr7	89874488	89940377	0.183484	0.166076	0.166869	20512	HPNE
chr7	89780000	89895000	H3K27me3	chr7	89511667	89840949	0.0478667	0	0	60949	HPNE
chr7	89780000	89895000	H3K27me3	chr7	89783689	89794143	11.529	9.44788	11.8525	10454	HPNE
chr7	88185000	89660000	H3K27me3	chr7	88194108	88195596	0.0388334	0	0	1488	HPNE
chr7	88185000	89660000	H3K27me3	chr7	89073288	89123576	0	0	0	50288	HPNE
chr7	88185000	89660000	H3K27me3	chr7	88388682	88966346	0	0	0	577664	HPNE
chr7	88185000	89660000	H3K27me3	chr7	88339945	88386039	0	0	0	46094	HPNE
chr7	88185000	89660000	H3K27me3	chr7	89511667	89840949	0.0478667	0	0	148333	HPNE
chr7	87415000	87780000	H3K27me3	chr7	87505531	87538856	16.5407	12.2407	14.8137	33325	HPNE
chr7	87415000	87780000	H3K27me3	chr7	87462883	87505672	8.52379	7.13468	8.03709	42789	HPNE
chr7	87415000	87780000	H3K27me3	chr7	87256864	87461611	0.0613831	0.0495759	0.0239838	46611	HPNE
chr7	87415000	87780000	H3K27me3	chr7	87563458	87832204	1.75594	1.21367	1.39621	216542	HPNE
chr7	86780000	86865000	H3K27me3	chr7	86780739	86781736	0.32558	0	0.254423	997	HPNE
chr7	86780000	86865000	H3K27me3	chr7	86847927	86848028	0	0	0	101	HPNE
chr7	86780000	86865000	H3K27me3	chr7	86781677	86825653	14.7059	11.5673	12.5535	43976	HPNE
chr7	86780000	86865000	H3K27me3	chr7	86825478	86849903	2.06953	2.64289	2.31526	24425	HPNE
chr7	85505000	86520000	H3K27me3	chr7	86273230	86494200	0	0	0	220970	HPNE
chr7	85505000	86520000	H3K27me3	chr7	86506222	86689015	0	0.0143871	0.0208806	13778	HPNE
chr7	84665000	85480000	H3K27me3	chr7	84624869	84816171	0.193652	0.130335	0.175149	151171	HPNE
chr7	8420000	10955000	H3K27me3	chr7	8473585	8792593	0	0.0331022	0	319008	HPNE
chr7	83005000	83470000	H3K27me3	chr7	82993222	83278326	1.09682	0.614208	0.887238	273326	HPNE
chr7	82395000	82915000	H3K27me3	chr7	82383329	82792246	1.75719	1.3324	1.43489	397246	HPNE
chr7	80110000	80295000	H3K27me3	chr7	79998891	80308593	0.0521032	0.0175337	0.0169649	185000	HPNE
chr7	79710000	80030000	H3K27me3	chr7	79998891	80308593	0.0521032	0.0175337	0.0169649	31109	HPNE
chr7	79710000	80030000	H3K27me3	chr7	79763271	79848718	8.8254	7.06106	7.67667	85447	HPNE
chr7	77045000	77250000	H3K27me3	chr7	77045990	77054760	0	0	0.0770558	8770	HPNE
chr7	77045000	77250000	H3K27me3	chr7	76940068	77045717	0.623133	0.570721	0.571032	717	HPNE
chr7	77045000	77250000	H3K27me3	chr7	77166592	77269388	51.5893	41.2744	43.0513	83408	HPNE
chr7	76880000	76960000	H3K27me3	chr7	76875657	76887440	0.608662	0.204827	0.297273	7440	HPNE
chr7	76880000	76960000	H3K27me3	chr7	76940068	77045717	0.623133	0.570721	0.571032	19932	HPNE
chr7	76880000	76960000	H3K27me3	chr7	76751751	76958850	0.648675	0.379828	0.494233	78850	HPNE
chr7	75800000	75945000	H3K27me3	chr7	75931861	75933612	50.8516	71.3083	77.6022	1751	HPNE
chr7	75800000	75945000	H3K27me3	chr7	75831216	75916605	0.226987	0.560162	0.410598	85389	HPNE
chr7	75280000	75380000	H3K27me3	chr7	75162621	75368280	2.88695	2.63418	2.87677	88280	HPNE
chr7	7465000	7575000	H3K27me3	chr7	7395834	7575484	0.0349436	0.0352776	0.0255999	110000	HPNE
chr7	73155000	73270000	H3K27me3	chr7	73183328	73184600	0.953874	1.14642	2.26283	1272	HPNE
chr7	73155000	73270000	H3K27me3	chr7	73248920	73256865	2.87343	3.4175	2.7299	7945	HPNE
chr7	73155000	73270000	H3K27me3	chr7	73213872	73247014	97.2751	119.587	109.522	33142	HPNE
chr7	72735000	72845000	H3K27me3	chr7	72818118	72818219	0	0	0	101	HPNE
chr7	72735000	72845000	H3K27me3	chr7	72742167	72772634	0.023534	0.0475178	0	30467	HPNE
chr7	7145000	7215000	H3K27me3	chr7	7196565	7288282	24.7072	19.4984	21.254	18435	HPNE
chr7	7135000	7295000	H3K27me3	chr7	7217583	7217955	0	0.469509	0.151426	372	HPNE
chr7	7135000	7295000	H3K27me3	chr7	7294785	7317410	0.280467	0.377531	0.456604	215	HPNE
chr7	7135000	7295000	H3K27me3	chr7	7196565	7288282	24.7072	19.4984	21.254	91717	HPNE
chr7	71215000	72255000	H3K27me3	chr7	72162874	72162949	0	0	0	75	HPNE
chr7	71215000	72255000	H3K27me3	chr7	72023729	72298777	0.52628	0.651285	0.862319	231271	HPNE
chr7	71215000	72255000	H3K27me3	chr7	71244476	71912136	0.00576557	0	0	667660	HPNE
chr7	66815000	70205000	H3K27me3	chr7	69060944	69062434	0	0	0	1490	HPNE
chr7	66815000	70205000	H3K27me3	chr7	69063905	70258054	0.0166509	0.0392234	0	1141095	HPNE
chr7	6530000	6625000	H3K27me3	chr7	6530424	6530729	0	0	0.184581	305	HPNE
chr7	6530000	6625000	H3K27me3	chr7	6617065	6629005	17.0852	17.4126	17.9434	7935	HPNE
chr7	6530000	6625000	H3K27me3	chr7	6537093	6591067	0.0699358	0.0282417	0.0409883	53974	HPNE
chr7	64630000	64945000	H3K27me3	chr7	64696164	64697097	0	0	0	933	HPNE
chr7	64630000	64945000	H3K27me3	chr7	64707972	64708122	0	0	0	150	HPNE
chr7	64630000	64945000	H3K27me3	chr7	64792309	64792386	0	0	0	77	HPNE
chr7	64630000	64945000	H3K27me3	chr7	64791632	64791729	0	0	0	97	HPNE
chr7	64630000	64945000	H3K27me3	chr7	64800087	64800581	0	0	0	494	HPNE
chr7	64630000	64945000	H3K27me3	chr7	64820847	64822089	0	0	0.04544	1242	HPNE
chr7	64630000	64945000	H3K27me3	chr7	64838712	64866038	3.86367	3.01713	3.56439	27326	HPNE
chr7	64630000	64945000	H3K27me3	chr7	64601603	64694600	0	0	0	64600	HPNE
chr7	6060000	6150000	H3K27me3	chr7	6071007	6076017	1.56402	1.06813	0.988546	5010	HPNE
chr7	6060000	6150000	H3K27me3	chr7	6087354	6087651	0.388073	0.195892	0.189537	297	HPNE
chr7	6060000	6150000	H3K27me3	chr7	6097131	6097235	0	0	0.537923	104	HPNE
chr7	6060000	6150000	H3K27me3	chr7	6120734	6132716	0.211547	0.21357	0.0688804	11982	HPNE
chr7	6060000	6150000	H3K27me3	chr7	6061881	6098861	45.8078	43.9186	46.5181	36980	HPNE
chr7	6060000	6150000	H3K27me3	chr7	6048876	6063465	25.6711	31.1252	31.0681	3465	HPNE
chr7	6060000	6150000	H3K27me3	chr7	6144515	6201195	5.89513	7.04107	6.30949	5485	HPNE
chr7	560000	670000	H3K27me3	chr7	560028	564869	0.626717	0.549457	0.644403	4841	HPNE
chr7	560000	670000	H3K27me3	chr7	601595	605256	0.101089	0	0	3661	HPNE
chr7	560000	670000	H3K27me3	chr7	590370	590450	0	0	0	80	HPNE
chr7	560000	670000	H3K27me3	chr7	642822	648119	0.158202	0.239572	0.154533	5297	HPNE
chr7	560000	670000	H3K27me3	chr7	588834	767287	13.0555	15.871	15.1423	81166	HPNE
chr7	55830000	56020000	H3K27me3	chr7	56019512	56024192	2.35903	3.19348	2.77565	488	HPNE
chr7	55830000	56020000	H3K27me3	chr7	55861237	55930482	0	0	0	69245	HPNE
chr7	55830000	56020000	H3K27me3	chr7	56019486	56067874	16.0341	14.8031	15.8421	514	HPNE
chr7	55830000	56020000	H3K27me3	chr7	55954970	56022932	0	0	0	65030	HPNE
chr7	55830000	56020000	H3K27me3	chr7	55955169	56009918	0.422751	0.521635	0.633185	54749	HPNE
chr7	55830000	56020000	H3K27me3	chr7	55832490	55840981	16.1727	13.4197	14.4992	8491	HPNE
chr7	55510000	55640000	H3K27me3	chr7	55503749	55640681	22.6934	24.3586	22.5464	130000	HPNE
chr7	55340000	55480000	H3K27me3	chr7	55433141	55501435	6.39531	6.40069	6.44121	46859	HPNE
chr7	5255000	5525000	H3K27me3	chr7	5459458	5460398	0.0991817	0.300389	0.387526	940	HPNE
chr7	5255000	5525000	H3K27me3	chr7	5465908	5468558	0.0654352	0.220202	0.191753	2650	HPNE
chr7	5255000	5525000	H3K27me3	chr7	5465401	5466032	0	0.0923666	0.0893701	631	HPNE
chr7	5255000	5525000	H3K27me3	chr7	5459477	5462753	0.23037	0.155048	0	3276	HPNE
chr7	5255000	5525000	H3K27me3	chr7	5468362	5469303	0.245533	0.37182	0.119919	941	HPNE
chr7	5255000	5525000	H3K27me3	chr7	5515435	5519442	9.96027	10.9712	10.0594	4007	HPNE
chr7	5255000	5525000	H3K27me3	chr7	5314000	5346501	0.726394	0.884023	0.826185	32501	HPNE
chr7	5255000	5525000	H3K27me3	chr7	5346421	5465045	29.5048	33.4179	32.1361	118624	HPNE
chr7	5255000	5525000	H3K27me3	chr7	5470966	5553429	6.01331	6.79741	6.24805	54034	HPNE
chr7	5255000	5525000	H3K27me3	chr7	5229819	5273457	8.00001	9.273	7.92144	18457	HPNE
chr7	51490000	54825000	H3K27me3	chr7	53255081	53256631	0.111843	0.15055	0.182082	1550	HPNE
chr7	51490000	54825000	H3K27me3	chr7	53843829	53844017	0	0	0	188	HPNE
chr7	51490000	54825000	H3K27me3	chr7	53929926	53931032	0.470105	0.316399	0.153068	1106	HPNE
chr7	51490000	54825000	H3K27me3	chr7	54398390	54417542	0	0	0	19152	HPNE
chr7	51490000	54825000	H3K27me3	chr7	54819943	54827667	36.9163	39.8362	40.077	5057	HPNE
chr7	51490000	54825000	H3K27me3	chr7	53723202	53879624	0	0	0	156422	HPNE
chr7	51230000	51450000	H3K27me3	chr7	51083909	51384515	0.0363819	0.0326486	0.0236921	154515	HPNE
chr7	50850000	51105000	H3K27me3	chr7	50657760	50861159	32.4876	31.9587	30.8765	11159	HPNE
chr7	50850000	51105000	H3K27me3	chr7	50934444	51090687	0.0634719	0.0640787	0	156243	HPNE
chr7	50850000	51105000	H3K27me3	chr7	51083909	51384515	0.0363819	0.0326486	0.0236921	21091	HPNE
chr7	50125000	50500000	H3K27me3	chr7	50181136	50182419	0	0	0.0736401	1283	HPNE
chr7	50125000	50500000	H3K27me3	chr7	50343720	50472799	0	0	0	129079	HPNE
chr7	5010000	5115000	H3K27me3	chr7	5048795	5048959	0	0	0.684629	164	HPNE
chr7	5010000	5115000	H3K27me3	chr7	5013619	5080306	6.07613	7.97765	7.56509	66687	HPNE
chr7	5010000	5115000	H3K27me3	chr7	5085452	5109119	9.38792	6.91114	7.49846	23667	HPNE
chr7	5010000	5115000	H3K27me3	chr7	5111756	5112854	0	0	0	1098	HPNE
chr7	4835000	5220000	H3K27me3	chr7	4850819	4850920	0	0	0.553744	101	HPNE
chr7	4835000	5220000	H3K27me3	chr7	5048795	5048959	0	0	0.684629	164	HPNE
chr7	4835000	5220000	H3K27me3	chr7	5013619	5080306	6.07613	7.97765	7.56509	66687	HPNE
chr7	4835000	5220000	H3K27me3	chr7	5085452	5109119	9.38792	6.91114	7.49846	23667	HPNE
chr7	4835000	5220000	H3K27me3	chr7	5160870	5184177	0.399468	0.268857	0.227619	23307	HPNE
chr7	4835000	5220000	H3K27me3	chr7	4945620	4998844	0	0	0	53224	HPNE
chr7	4835000	5220000	H3K27me3	chr7	5111756	5112854	0	0	0	1098	HPNE
chr7	4835000	5220000	H3K27me3	chr7	4836686	4923350	0.0857271	0.0692373	0.0753651	86664	HPNE
chr7	48295000	50050000	H3K27me3	chr7	48959361	48965612	0.0671189	0.169401	0.163906	6251	HPNE
chr7	48295000	50050000	H3K27me3	chr7	48211055	48687092	0.242744	0.223072	0.231035	392092	HPNE
chr7	46400000	47225000	H3K27me3	chr7	46820971	46823041	0.0279203	0	0.0272728	2070	HPNE
chr7	46400000	47225000	H3K27me3	chr7	47092391	47093272	0	0	0	881	HPNE
chr7	46400000	47225000	H3K27me3	chr7	47040218	47118726	0	0	0	78508	HPNE
chr7	46400000	47225000	H3K27me3	chr7	46930223	47089276	0	0	0	159053	HPNE
chr7	46400000	47225000	H3K27me3	chr7	46713383	46799449	0	0	0	86066	HPNE
chr7	46400000	47225000	H3K27me3	chr7	47009300	47067079	0	0	0	57779	HPNE
chr7	45955000	46385000	H3K27me3	chr7	46009256	46019790	0	0	0.101769	10534	HPNE
chr7	45955000	46385000	H3K27me3	chr7	46039220	46040377	0	0	0	1157	HPNE
chr7	45955000	46385000	H3K27me3	chr7	45951949	45961473	2.16221	2.09138	2.51677	6473	HPNE
chr7	45955000	46385000	H3K27me3	chr7	46030504	46040497	0	0	0	9993	HPNE
chr7	45190000	45300000	H3K27me3	chr7	45197390	45225901	0	0	0	28511	HPNE
chr7	44890000	45175000	H3K27me3	chr7	44959268	44959928	0.331363	0	0.161839	660	HPNE
chr7	44890000	45175000	H3K27me3	chr7	44998598	45000508	0	0	0.0295562	1910	HPNE
chr7	44890000	45175000	H3K27me3	chr7	45144505	45144641	0.84413	0.8522	1.23683	136	HPNE
chr7	44890000	45175000	H3K27me3	chr7	45143948	45144081	1.29454	0.435639	0	133	HPNE
chr7	44890000	45175000	H3K27me3	chr7	45139699	45151646	17.6667	20.4712	19.3886	11947	HPNE
chr7	44890000	45175000	H3K27me3	chr7	44924552	44925992	0.240762	0	0.352767	1440	HPNE
chr7	44890000	45175000	H3K27me3	chr7	44915896	44924960	14.3393	12.4093	13.203	9064	HPNE
chr7	44890000	45175000	H3K27me3	chr7	45002261	45018697	0.00668241	0.00674629	0.0326372	16436	HPNE
chr7	44890000	45175000	H3K27me3	chr7	45022622	45026560	9.25928	10.5963	9.49367	3938	HPNE
chr7	44890000	45175000	H3K27me3	chr7	45120037	45128513	0.0352794	0.10685	0.0918966	8476	HPNE
chr7	44890000	45175000	H3K27me3	chr7	45039074	45116068	8.61418	10.8048	10.2406	76994	HPNE
chr7	44890000	45005000	H3K27me3	chr7	44959268	44959928	0.331363	0	0.161839	660	HPNE
chr7	44890000	45005000	H3K27me3	chr7	44998598	45000508	0	0	0.0295562	1910	HPNE
chr7	44890000	45005000	H3K27me3	chr7	44924552	44925992	0.240762	0	0.352767	1440	HPNE
chr7	44890000	45005000	H3K27me3	chr7	44915896	44924960	14.3393	12.4093	13.203	9064	HPNE
chr7	44890000	45005000	H3K27me3	chr7	45002261	45018697	0.00668241	0.00674629	0.0326372	2739	HPNE
chr7	44275000	44595000	H3K27me3	chr7	44507441	44507939	0.927021	2.10574	2.49019	498	HPNE
chr7	44275000	44595000	H3K27me3	chr7	44256749	44374176	0.00708701	0.00715476	0.0138453	99176	HPNE
chr7	44275000	44595000	H3K27me3	chr7	44418720	44530479	12.5961	14.0961	13.2813	111759	HPNE
chr7	44275000	44595000	H3K27me3	chr7	44552134	44580914	0.0550485	0.0666896	0.0107544	28780	HPNE
chr7	44055000	44255000	H3K27me3	chr7	44078770	44081905	0.0213921	0	0.020896	3135	HPNE
chr7	44055000	44255000	H3K27me3	chr7	44143960	44154161	0.0116696	0.0353435	0.011399	10201	HPNE
chr7	44055000	44255000	H3K27me3	chr7	44111846	44122139	4.09799	4.29329	3.87707	10293	HPNE
chr7	44055000	44255000	H3K27me3	chr7	44066550	44081491	0	0.0287778	0.0278442	14941	HPNE
chr7	44055000	44255000	H3K27me3	chr7	44154286	44163957	33.6026	40.8327	39.3232	9671	HPNE
chr7	44055000	44255000	H3K27me3	chr7	44084239	44109055	8.37001	9.53063	9.14516	24816	HPNE
chr7	44055000	44255000	H3K27me3	chr7	44053161	44058769	1.70545	1.31181	1.07094	3769	HPNE
chr7	44055000	44255000	H3K27me3	chr7	44183872	44237769	0	0.0141689	0	53897	HPNE
chr7	44055000	44255000	H3K27me3	chr7	44240567	44253893	81.8911	85.3195	82.0336	13326	HPNE
chr7	44055000	44255000	H3K27me3	chr7	43980494	44058774	0.374085	0.224798	0.191405	3774	HPNE
chr7	44055000	44255000	H3K27me3	chr7	43991509	44058750	0.0835591	0.112477	0.108828	3750	HPNE
chr7	43765000	43880000	H3K27me3	chr7	43806889	43807198	0	0	0	309	HPNE
chr7	43765000	43880000	H3K27me3	chr7	43648055	43769316	6.36444	6.33144	5.7581	4316	HPNE
chr7	43765000	43880000	H3K27me3	chr7	43798279	43846939	20.0266	21.1487	22.2326	48660	HPNE
chr7	43505000	43600000	H3K27me3	chr7	43548327	43562141	0	0	0	13814	HPNE
chr7	43505000	43600000	H3K27me3	chr7	43152198	43605600	0.00414056	0	0.0323563	95000	HPNE
chr7	42975000	43305000	H3K27me3	chr7	43136331	43136443	0	0	0	112	HPNE
chr7	42975000	43305000	H3K27me3	chr7	42971799	42988557	11.0934	10.5056	10.7881	13557	HPNE
chr7	42975000	43305000	H3K27me3	chr7	43152198	43605600	0.00414056	0	0.0323563	152802	HPNE
chr7	42970000	43435000	H3K27me3	chr7	43136331	43136443	0	0	0	112	HPNE
chr7	42970000	43435000	H3K27me3	chr7	43313758	43314181	0.136375	0.275357	0.133212	423	HPNE
chr7	42970000	43435000	H3K27me3	chr7	42948872	42971773	0	0	0	1773	HPNE
chr7	42970000	43435000	H3K27me3	chr7	42956460	42971822	0.563914	0.284653	0.360162	1822	HPNE
chr7	42970000	43435000	H3K27me3	chr7	42971799	42988557	11.0934	10.5056	10.7881	16758	HPNE
chr7	42970000	43435000	H3K27me3	chr7	43152198	43605600	0.00414056	0	0.0323563	282802	HPNE
chr7	41960000	42905000	H3K27me3	chr7	42834505	42842093	0.0359149	0	0	7588	HPNE
chr7	41960000	42905000	H3K27me3	chr7	42000548	42277469	0	0	0.00611342	276921	HPNE
chr7	41035000	41750000	H3K27me3	chr7	41724712	41742706	0.882851	0.689782	0.742394	17994	HPNE
chr7	41035000	41750000	H3K27me3	chr7	41733514	41818986	0.0106743	0.0431055	0.0104268	16486	HPNE
chr7	39915000	40165000	H3K27me3	chr7	39987121	39989354	0.284714	0.287436	0.328677	2233	HPNE
chr7	39915000	40165000	H3K27me3	chr7	40146887	40147053	0	0.349555	0	166	HPNE
chr7	39915000	40165000	H3K27me3	chr7	40155284	40155542	0	0	0	258	HPNE
chr7	39915000	40165000	H3K27me3	chr7	39989636	40136733	15.4199	12.6881	12.3968	147097	HPNE
chr7	38965000	39560000	H3K27me3	chr7	38762563	38971994	18.1971	16.4179	16.9352	6994	HPNE
chr7	38490000	38690000	H3K27me3	chr7	38423305	38671167	0.0102596	0	0.0100216	181167	HPNE
chr7	38440000	38710000	H3K27me3	chr7	38423305	38671167	0.0102596	0	0.0100216	231167	HPNE
chr7	38270000	38375000	H3K27me3	chr7	38350984	38351409	0	0	0	425	HPNE
chr7	38270000	38375000	H3K27me3	chr7	38365671	38369244	0	0	0	3573	HPNE
chr7	38270000	38375000	H3K27me3	chr7	38369944	38370536	0	0	0	592	HPNE
chr7	38270000	38375000	H3K27me3	chr7	38374642	38375115	0	0	0.160005	358	HPNE
chr7	38270000	38375000	H3K27me3	chr7	38217824	38270272	21.8498	22.6226	22.0316	272	HPNE
chr7	37970000	38125000	H3K27me3	chr7	37945543	38065297	0	0.0649159	0.031405	95297	HPNE
chr7	37970000	38125000	H3K27me3	chr7	37723446	37991543	28.2856	25.7024	26.9788	21543	HPNE
chr7	37265000	37895000	H3K27me3	chr7	36893961	37488852	0	0.0119537	0	223852	HPNE
chr7	37265000	37895000	H3K27me3	chr7	37723446	37991543	28.2856	25.7024	26.9788	171554	HPNE
chr7	37010000	37235000	H3K27me3	chr7	36893961	37488852	0	0.0119537	0	225000	HPNE
chr7	365000	545000	H3K27me3	chr7	419325	422678	0	0	0	3353	HPNE
chr7	365000	545000	H3K27me3	chr7	536895	559933	3.775	4.72518	4.395	8105	HPNE
chr7	360000	675000	H3K27me3	chr7	419325	422678	0	0	0	3353	HPNE
chr7	360000	675000	H3K27me3	chr7	560028	564869	0.626717	0.549457	0.644403	4841	HPNE
chr7	360000	675000	H3K27me3	chr7	601595	605256	0.101089	0	0	3661	HPNE
chr7	360000	675000	H3K27me3	chr7	590370	590450	0	0	0	80	HPNE
chr7	360000	675000	H3K27me3	chr7	642822	648119	0.158202	0.239572	0.154533	5297	HPNE
chr7	360000	675000	H3K27me3	chr7	536895	559933	3.775	4.72518	4.395	23038	HPNE
chr7	360000	675000	H3K27me3	chr7	588834	767287	13.0555	15.871	15.1423	86166	HPNE
chr7	35945000	36020000	H3K27me3	chr7	35969768	35969874	0.540401	0	0	106	HPNE
chr7	35945000	36020000	H3K27me3	chr7	36010757	36011177	0	0	0	420	HPNE
chr7	35945000	36020000	H3K27me3	chr7	35985904	36013282	0.172864	0.349032	0.0844274	27378	HPNE
chr7	35740000	35835000	H3K27me3	chr7	35807732	35808250	0	0	0	518	HPNE
chr7	35740000	35835000	H3K27me3	chr7	35754644	35774497	0	0.0409798	0	19853	HPNE
chr7	35740000	35835000	H3K27me3	chr7	35791466	35840226	0.299749	0.288204	0.292797	43534	HPNE
chr7	35735000	35945000	H3K27me3	chr7	35734824	35739023	1.77599	1.376	1.16998	4023	HPNE
chr7	35735000	35945000	H3K27me3	chr7	35807732	35808250	0	0	0	518	HPNE
chr7	35735000	35945000	H3K27me3	chr7	35672269	35735181	18.4014	18.1637	18.2009	181	HPNE
chr7	35735000	35945000	H3K27me3	chr7	35754644	35774497	0	0.0409798	0	19853	HPNE
chr7	35735000	35945000	H3K27me3	chr7	35791466	35840226	0.299749	0.288204	0.292797	48760	HPNE
chr7	35735000	35945000	H3K27me3	chr7	35840542	35944917	36.3431	29.1366	33.3988	104375	HPNE
chr7	34350000	34655000	H3K27me3	chr7	34386124	34911194	0	0.00791749	0	268876	HPNE
chr7	33795000	33940000	H3K27me3	chr7	33832780	33842768	0	0	0	9988	HPNE
chr7	33215000	33750000	H3K27me3	chr7	33419576	33420498	0	0	0	922	HPNE
chr7	33215000	33750000	H3K27me3	chr7	33168856	33645680	2.62967	2.83513	2.98549	430680	HPNE
chr7	32265000	32500000	H3K27me3	chr7	32496575	32497370	0	0.0733363	0	795	HPNE
chr7	32265000	32500000	H3K27me3	chr7	31790793	32338941	0.0041837	0.00422369	0	73941	HPNE
chr7	31395000	31535000	H3K27me3	chr7	31454259	31460900	0	0	0	6641	HPNE
chr7	31020000	31165000	H3K27me3	chr7	30978284	31032869	0	0	0	12869	HPNE
chr7	31020000	31165000	H3K27me3	chr7	31092076	31151089	0	0.00854945	0	59013	HPNE
chr7	30685000	30800000	H3K27me3	chr7	30692200	30739745	0.152344	0.136711	0.0496036	47545	HPNE
chr7	30200000	30305000	H3K27me3	chr7	30207420	30207620	0	0	0	200	HPNE
chr7	30200000	30305000	H3K27me3	chr7	30216003	30218630	0	0	0	2627	HPNE
chr7	30200000	30305000	H3K27me3	chr7	30174426	30202378	0.318681	0.28598	0.423701	2378	HPNE
chr7	29980000	30115000	H3K27me3	chr7	30109274	30114731	0.893018	0.78886	0.981346	5457	HPNE
chr7	29980000	30115000	H3K27me3	chr7	30028216	30065276	0.849445	0.79631	0.770477	37060	HPNE
chr7	29980000	30115000	H3K27me3	chr7	30050203	30066300	16.7954	13.6458	14.4651	16097	HPNE
chr7	29980000	30115000	H3K27me3	chr7	29959719	30029905	116.095	103.958	103.594	49905	HPNE
chr7	29980000	30115000	H3K27me3	chr7	30067020	30170096	6.56408	5.5214	5.72467	47980	HPNE
chr7	29795000	29910000	H3K27me3	chr7	29846102	29956682	0.0953387	0.048125	0.139691	63898	HPNE
chr7	29690000	29785000	H3K27me3	chr7	29720350	29720444	0	0	0	94	HPNE
chr7	29690000	29785000	H3K27me3	chr7	29638411	29724871	0.391136	0.26325	0.382065	34871	HPNE
chr7	29690000	29785000	H3K27me3	chr7	29689843	29782210	1.23432	1.23242	1.11294	92210	HPNE
chr7	2925000	3195000	H3K27me3	chr7	2983669	2986725	0	0	0	3056	HPNE
chr7	2925000	3195000	H3K27me3	chr7	3179868	3214287	0.0335205	0.033841	0	15132	HPNE
chr7	2925000	3195000	H3K27me3	chr7	2945775	3083579	0.0122845	0	0.0119996	137804	HPNE
chr7	29195000	29445000	H3K27me3	chr7	29251918	29252830	0	0	0	912	HPNE
chr7	29195000	29445000	H3K27me3	chr7	29239156	29248586	0	0	0	9430	HPNE
chr7	29195000	29445000	H3K27me3	chr7	29034847	29235067	0.0173123	0.0349555	0.101465	40067	HPNE
chr7	29195000	29445000	H3K27me3	chr7	29161890	29553944	0.298358	0.209772	0.218579	250000	HPNE
chr7	28960000	29140000	H3K27me3	chr7	28992974	28998029	0	0	0	5055	HPNE
chr7	28960000	29140000	H3K27me3	chr7	28997283	28998961	0	0	0	1678	HPNE
chr7	28960000	29140000	H3K27me3	chr7	29026644	29028515	0	0	0	1871	HPNE
chr7	28960000	29140000	H3K27me3	chr7	29019583	29052983	0.0117622	0.0118746	0.0114894	33400	HPNE
chr7	28960000	29140000	H3K27me3	chr7	29034847	29235067	0.0173123	0.0349555	0.101465	105153	HPNE
chr7	28300000	28920000	H3K27me3	chr7	28338940	28865511	15.7361	12.5962	13.7407	526571	HPNE
chr7	27680000	27820000	H3K27me3	chr7	27773014	27780014	0	0.0679577	0.0657531	7000	HPNE
chr7	27680000	27820000	H3K27me3	chr7	27778950	27884183	36.973	30.0809	31.4136	41050	HPNE
chr7	27680000	27820000	H3K27me3	chr7	27565061	27702614	22.1036	20.6815	21.1777	22614	HPNE
chr7	27235000	27610000	H3K27me3	chr7	27233122	27239725	0	0	0	4725	HPNE
chr7	27235000	27610000	H3K27me3	chr7	27281048	27286848	0	0	0	5800	HPNE
chr7	27235000	27610000	H3K27me3	chr7	27282164	27290112	0	0	0	7948	HPNE
chr7	27235000	27610000	H3K27me3	chr7	27368226	27369153	0	0	0	927	HPNE
chr7	27235000	27610000	H3K27me3	chr7	27501385	27502588	0	0	0	1203	HPNE
chr7	27235000	27610000	H3K27me3	chr7	27497782	27498468	7.49089	9.17696	7.15273	686	HPNE
chr7	27235000	27610000	H3K27me3	chr7	27531301	27532384	0	0	0	1083	HPNE
chr7	27235000	27610000	H3K27me3	chr7	27238194	27246878	0	0	0	8684	HPNE
chr7	27235000	27610000	H3K27me3	chr7	27278862	27280847	0	0	0	1985	HPNE
chr7	27235000	27610000	H3K27me3	chr7	27401462	27449557	0	0	0	48095	HPNE
chr7	27235000	27610000	H3K27me3	chr7	27565061	27702614	22.1036	20.6815	21.1777	44939	HPNE
chr7	26895000	27180000	H3K27me3	chr7	27063356	27064526	0	0	0.0748105	1170	HPNE
chr7	26895000	27180000	H3K27me3	chr7	27132612	27135615	3.50718	4.04652	3.49258	3003	HPNE
chr7	26895000	27180000	H3K27me3	chr7	27139721	27142430	0.0839636	0.0847662	0	2709	HPNE
chr7	26895000	27180000	H3K27me3	chr7	27135266	27139884	12.6005	15.9206	14.6491	4618	HPNE
chr7	26895000	27180000	H3K27me3	chr7	27168126	27170418	0	0	0	2292	HPNE
chr7	26895000	27180000	H3K27me3	chr7	27169596	27195542	0	0	0	10404	HPNE
chr7	26895000	27180000	H3K27me3	chr7	27147396	27173921	0.0985431	0.154755	0.106953	26525	HPNE
chr7	26895000	27180000	H3K27me3	chr7	27145803	27192200	0.228284	0.284693	0.393511	34197	HPNE
chr7	26895000	27180000	H3K27me3	chr7	26706681	27034858	18.5934	15.736	17.1595	139858	HPNE
chr7	26410000	26705000	H3K27me3	chr7	26411764	26416321	0	0	0	4557	HPNE
chr7	26410000	26705000	H3K27me3	chr7	26591441	26596819	0	0	0	5378	HPNE
chr7	26410000	26705000	H3K27me3	chr7	26677490	26686889	0	0	0	9399	HPNE
chr7	26410000	26705000	H3K27me3	chr7	26572740	26578407	0	0	0	5667	HPNE
chr7	26410000	26705000	H3K27me3	chr7	26438213	26538594	0.0139299	0	0	100381	HPNE
chr7	26410000	26705000	H3K27me3	chr7	26331541	26413949	4.56363	2.95206	4.11108	3949	HPNE
chr7	26240000	26400000	H3K27me3	chr7	26229547	26241149	159.03	149.713	146.317	1149	HPNE
chr7	26240000	26400000	H3K27me3	chr7	26240782	26252976	60.2774	54.2877	61.2405	12194	HPNE
chr7	26240000	26400000	H3K27me3	chr7	26331541	26413949	4.56363	2.95206	4.11108	68459	HPNE
chr7	26240000	26325000	H3K27me3	chr7	26229547	26241149	159.03	149.713	146.317	1149	HPNE
chr7	26240000	26325000	H3K27me3	chr7	26240782	26252976	60.2774	54.2877	61.2405	12194	HPNE
chr7	26120000	26230000	H3K27me3	chr7	26229547	26241149	159.03	149.713	146.317	453	HPNE
chr7	26120000	26230000	H3K27me3	chr7	26191860	26226745	38.6484	32.5332	35.6917	34885	HPNE
chr7	26120000	26230000	H3K27me3	chr7	26213153	26214565	0.900286	0.743639	0.719515	1412	HPNE
chr7	25925000	26100000	H3K27me3	chr7	25988277	25989023	0	0	0.0756117	746	HPNE
chr7	25655000	25890000	H3K27me3	chr7	25632971	25790614	0	0.0590051	0.0380606	135614	HPNE
chr7	25020000	25110000	H3K27me3	chr7	24836158	25021253	11.8644	10.032	10.4805	1253	HPNE
chr7	24850000	25140000	H3K27me3	chr7	24940431	24940524	0	0	0	93	HPNE
chr7	24850000	25140000	H3K27me3	chr7	24945754	24946213	0.377106	0	0.122787	459	HPNE
chr7	24850000	25140000	H3K27me3	chr7	24836158	25021253	11.8644	10.032	10.4805	171253	HPNE
chr7	24610000	24735000	H3K27me3	chr7	24713928	24714231	0	0	0	303	HPNE
chr7	24610000	24735000	H3K27me3	chr7	24612887	24733812	3.04883	2.56083	2.81535	120925	HPNE
chr7	22910000	23095000	H3K27me3	chr7	22921512	22922009	0	0	0	497	HPNE
chr7	22910000	23095000	H3K27me3	chr7	22903493	22920969	0.0394158	0.119378	0.0770033	10969	HPNE
chr7	22910000	23095000	H3K27me3	chr7	22980878	23053749	9.20918	6.21503	7.1736	72871	HPNE
chr7	22910000	23095000	H3K27me3	chr7	22928990	22980809	0	0.0864825	0	51819	HPNE
chr7	22145000	22535000	H3K27me3	chr7	22459063	22672544	0.873835	0.730956	0.926733	75937	HPNE
chr7	22145000	22535000	H3K27me3	chr7	22157856	22396763	0.00564401	0.0455837	0.0110262	238907	HPNE
chr7	21290000	21810000	H3K27me3	chr7	21582833	21941457	0.300106	0.182515	0.271955	227167	HPNE
chr7	21290000	21810000	H3K27me3	chr7	21467652	21554440	4.02553	3.13697	3.7419	86788	HPNE
chr7	20760000	21275000	H3K27me3	chr7	21259832	21261047	0	0	0	1215	HPNE
chr7	20760000	21275000	H3K27me3	chr7	20823906	20826505	0	0	0	2599	HPNE
chr7	20760000	21275000	H3K27me3	chr7	20654830	20816658	0	0.00630611	0	56658	HPNE
chr7	20760000	21275000	H3K27me3	chr7	20875050	21062767	0	0	0.252716	187717	HPNE
chr7	20230000	20345000	H3K27me3	chr7	20257200	20261323	0	0	0	4123	HPNE
chr7	20230000	20345000	H3K27me3	chr7	20336331	20351335	0	0.0395231	0	8669	HPNE
chr7	20230000	20345000	H3K27me3	chr7	20174278	20257027	0.0408932	0.0294886	0	27027	HPNE
chr7	1705000	1790000	H3K27me3	chr7	1732446	1733961	0	0	0	1515	HPNE
chr7	1705000	1790000	H3K27me3	chr7	1731542	1732086	0.127363	0	0	544	HPNE
chr7	1705000	1790000	H3K27me3	chr7	1778266	1781927	0.876991	0.767324	0.742432	3661	HPNE
chr7	1705000	1790000	H3K27me3	chr7	1727755	1787590	0.69177	0.850205	0.778554	59835	HPNE
chr7	1660000	1840000	H3K27me3	chr7	1660290	1661041	0	0	0	751	HPNE
chr7	1660000	1840000	H3K27me3	chr7	1732446	1733961	0	0	0	1515	HPNE
chr7	1660000	1840000	H3K27me3	chr7	1731542	1732086	0.127363	0	0	544	HPNE
chr7	1660000	1840000	H3K27me3	chr7	1778266	1781927	0.876991	0.767324	0.742432	3661	HPNE
chr7	1660000	1840000	H3K27me3	chr7	1727755	1787590	0.69177	0.850205	0.778554	59835	HPNE
chr7	16465000	16615000	H3K27me3	chr7	16510809	16510998	0	0	0.594547	189	HPNE
chr7	16465000	16615000	H3K27me3	chr7	16501106	16570205	0.0467634	0	0	69099	HPNE
chr7	16145000	16450000	H3K27me3	chr7	16248570	16248890	0	0	0.175956	320	HPNE
chr7	16145000	16450000	H3K27me3	chr7	16130817	16460947	0.393651	0.331178	0.598144	305000	HPNE
chr7	16145000	16450000	H3K27me3	chr7	16250113	16310229	0.104298	0.021059	0.0203759	60116	HPNE
chr7	1610000	1840000	H3K27me3	chr7	1606966	1610641	12.5086	18.0488	15.6766	641	HPNE
chr7	1610000	1840000	H3K27me3	chr7	1660290	1661041	0	0	0	751	HPNE
chr7	1610000	1840000	H3K27me3	chr7	1732446	1733961	0	0	0	1515	HPNE
chr7	1610000	1840000	H3K27me3	chr7	1731542	1732086	0.127363	0	0	544	HPNE
chr7	1610000	1840000	H3K27me3	chr7	1778266	1781927	0.876991	0.767324	0.742432	3661	HPNE
chr7	1610000	1840000	H3K27me3	chr7	1609709	1629262	0.876944	0.84805	0.838573	19262	HPNE
chr7	1610000	1840000	H3K27me3	chr7	1654226	1654961	0	0	0.0767417	735	HPNE
chr7	1610000	1840000	H3K27me3	chr7	1727755	1787590	0.69177	0.850205	0.778554	59835	HPNE
chr7	158825000	159125000	H3K27me3	chr7	158820866	158937649	0	0	0	112649	HPNE
chr7	157220000	157675000	H3K27me3	chr7	157294016	157296271	0.105903	0.106915	0.103447	2255	HPNE
chr7	157220000	157675000	H3K27me3	chr7	157305988	157309535	0.198024	0.799667	0.580294	3547	HPNE
chr7	157220000	157675000	H3K27me3	chr7	157406715	157411457	0.0334623	0	0.0653726	4742	HPNE
chr7	157220000	157675000	H3K27me3	chr7	157661230	157661846	0	0	0	616	HPNE
chr7	157220000	157675000	H3K27me3	chr7	157647221	157658784	0	0	0	11563	HPNE
chr7	157220000	157675000	H3K27me3	chr7	157318477	157320019	0	0	0	1542	HPNE
chr7	157220000	157675000	H3K27me3	chr7	157531702	157533148	0	0	0	1446	HPNE
chr7	157220000	157675000	H3K27me3	chr7	157258925	157292410	0.0571232	0.0432519	0.0418488	33485	HPNE
chr7	157220000	157675000	H3K27me3	chr7	157331750	158380480	0.115507	0.0466446	0.15796	343250	HPNE
chr7	156760000	156925000	H3K27me3	chr7	156803499	156809120	0.222182	0.728995	0.379802	5621	HPNE
chr7	156760000	156925000	H3K27me3	chr7	156799001	156799826	0	0	0	825	HPNE
chr7	156760000	156925000	H3K27me3	chr7	156902674	156903764	0.0529999	0	0	1090	HPNE
chr7	156760000	156925000	H3K27me3	chr7	156786745	156803345	0.123847	0.194493	0.24195	16600	HPNE
chr7	156760000	156925000	H3K27me3	chr7	156742417	156765876	6.3629	5.66667	6.07754	5876	HPNE
chr7	155595000	155955000	H3K27me3	chr7	155755326	155759037	0.798029	0.782639	0.579073	3711	HPNE
chr7	155595000	155955000	H3K27me3	chr7	155592680	155604967	9.97382	11.6566	10.9645	9967	HPNE
chr7	155390000	155515000	H3K27me3	chr7	155403925	155437899	3.02342	3.53792	3.96011	33974	HPNE
chr7	155390000	155515000	H3K27me3	chr7	155437145	155574179	7.59113	7.47255	7.4925	77855	HPNE
chr7	155385000	155570000	H3K27me3	chr7	155403925	155437899	3.02342	3.53792	3.96011	33974	HPNE
chr7	155385000	155570000	H3K27me3	chr7	155437145	155574179	7.59113	7.47255	7.4925	132855	HPNE
chr7	155170000	155345000	H3K27me3	chr7	155250824	155257526	0.272509	0.6362	0.449194	6702	HPNE
chr7	155170000	155345000	H3K27me3	chr7	155266901	155326557	0	0	0	59656	HPNE
chr7	154985000	155135000	H3K27me3	chr7	154988273	154990165	0	0	0	1892	HPNE
chr7	154985000	155135000	H3K27me3	chr7	154995857	154996899	0	0.159062	0	1042	HPNE
chr7	154985000	155135000	H3K27me3	chr7	155087628	155089251	0.925736	1.07837	0.73037	1623	HPNE
chr7	154985000	155135000	H3K27me3	chr7	155089486	155101945	70.9242	68.7234	71.0589	12459	HPNE
chr7	154795000	154960000	H3K27me3	chr7	154795158	154797413	2.89627	2.97571	3.00436	2255	HPNE
chr7	152565000	154685000	H3K27me3	chr7	153097005	153111048	0	0	0	14043	HPNE
chr7	152565000	154685000	H3K27me3	chr7	153584182	154685995	0	0	0	1100818	HPNE
chr7	151475000	151570000	H3K27me3	chr7	151253197	151574210	27.7447	25.7494	25.5845	95000	HPNE
chr7	151060000	151150000	H3K27me3	chr7	151072995	151107813	0.0143624	0.101498	0.0280586	34818	HPNE
chr7	151060000	151150000	H3K27me3	chr7	151038785	151075535	15.9117	14.834	16.0855	15535	HPNE
chr7	151060000	151150000	H3K27me3	chr7	151124769	151136210	0	0	0	11441	HPNE
chr7	151060000	151150000	H3K27me3	chr7	151125921	151137899	0.0212897	0	0.020796	11978	HPNE
chr7	150815000	151005000	H3K27me3	chr7	150929575	150935908	11.6747	14.0658	13.5288	6333	HPNE
chr7	150815000	151005000	H3K27me3	chr7	150946411	150951476	0	0	0	5065	HPNE
chr7	150815000	151005000	H3K27me3	chr7	150782918	150841523	3.41738	4.29669	3.88595	26523	HPNE
chr7	150815000	151005000	H3K27me3	chr7	150935850	150974982	0.945546	0.887202	0.977948	39132	HPNE
chr7	150815000	151005000	H3K27me3	chr7	150888067	150902582	0.0425481	0	0	14515	HPNE
chr7	150815000	151005000	H3K27me3	chr7	150904923	150924316	34.0204	36.3404	33.8409	19393	HPNE
chr7	150815000	151005000	H3K27me3	chr7	150845676	150871832	0	0	0.0385017	26156	HPNE
chr7	150720000	150810000	H3K27me3	chr7	150725868	150726841	0.226313	0	0.110532	973	HPNE
chr7	150720000	150810000	H3K27me3	chr7	150750899	150755617	6.61283	7.51055	7.01699	4718	HPNE
chr7	150720000	150810000	H3K27me3	chr7	150771829	150773617	0.188042	0.0474599	0.0459203	1788	HPNE
chr7	150720000	150810000	H3K27me3	chr7	150773711	150777953	12.4563	17.3395	14.6967	4242	HPNE
chr7	150720000	150810000	H3K27me3	chr7	150778167	150780633	24.3404	36.19	35.3259	2466	HPNE
chr7	150720000	150810000	H3K27me3	chr7	150709297	150721586	0.722335	0.72924	0.83788	1586	HPNE
chr7	150720000	150810000	H3K27me3	chr7	150745379	150749843	2.18835	2.273	2.32258	4464	HPNE
chr7	150720000	150810000	H3K27me3	chr7	150754297	150773614	39.059	46.4006	42.834	19317	HPNE
chr7	150720000	150810000	H3K27me3	chr7	150782918	150841523	3.41738	4.29669	3.88595	27082	HPNE
chr7	150720000	150810000	H3K27me3	chr7	150725510	150744869	5.87578	6.73205	6.42898	19359	HPNE
chr7	150005000	150120000	H3K27me3	chr7	150035408	150038763	0	0.0304198	0	3355	HPNE
chr7	150005000	150120000	H3K27me3	chr7	150038860	150039696	0.138167	0.0697439	0	836	HPNE
chr7	150005000	150120000	H3K27me3	chr7	150065278	150071133	21.1068	24.6235	24.3228	5855	HPNE
chr7	150005000	150120000	H3K27me3	chr7	150019728	150035239	0.761106	0.789726	0.867364	15511	HPNE
chr7	150005000	150120000	H3K27me3	chr7	150026938	150029808	0.443088	0.243994	0.314772	2870	HPNE
chr7	150005000	150120000	H3K27me3	chr7	150060866	150069679	0.100213	0.404684	0.685223	8813	HPNE
chr7	150005000	150120000	H3K27me3	chr7	150065879	150109558	1.42119	1.63004	1.57716	43679	HPNE
chr7	150005000	150120000	H3K27me3	chr7	150076943	150080973	0.688368	0.555959	1.21033	4030	HPNE
chr7	150005000	150120000	H3K27me3	chr7	149941005	150020814	0.116578	0.0814797	0.0525576	15814	HPNE
chr7	149325000	149465000	H3K27me3	chr7	149461271	149470568	0.97288	1.02488	1.19823	3729	HPNE
chr7	149325000	149465000	H3K27me3	chr7	149411872	149431664	1.28953	1.38938	1.61952	19792	HPNE
chr7	148985000	149115000	H3K27me3	chr7	148982372	148994403	0.27077	0.314362	0.423185	9403	HPNE
chr7	148985000	149115000	H3K27me3	chr7	149018956	149019183	0	0	0	227	HPNE
chr7	148985000	149115000	H3K27me3	chr7	149095295	149098547	0	0	0	3252	HPNE
chr7	148985000	149115000	H3K27me3	chr7	148959262	148994393	5.45971	5.45491	5.04162	9393	HPNE
chr7	147960000	148180000	H3K27me3	chr7	145813453	148118090	0.00560952	0.00566314	0.00547943	158090	HPNE
chr7	14750000	16110000	H3K27me3	chr7	15728700	15730479	0	0	0	1779	HPNE
chr7	14750000	16110000	H3K27me3	chr7	15650837	15726437	0	0	0	75600	HPNE
chr7	14750000	16110000	H3K27me3	chr7	15707572	15721605	0	0	0	14033	HPNE
chr7	14750000	16110000	H3K27me3	chr7	15239943	15601640	0	0	0	361697	HPNE
chr7	14750000	16110000	H3K27me3	chr7	14184674	15014402	0.0182368	0.0122741	0.0296898	264402	HPNE
chr7	14750000	16110000	H3K27me3	chr7	15728003	15735116	0	0	0	7113	HPNE
chr7	142975000	143110000	H3K27me3	chr7	142987708	142988004	0	0.196551	0.190175	296	HPNE
chr7	142975000	143110000	H3K27me3	chr7	142995609	142995905	0.19469	0	0	296	HPNE
chr7	142975000	143110000	H3K27me3	chr7	143060992	143061322	0	0	0	330	HPNE
chr7	142975000	143110000	H3K27me3	chr7	143050493	143059863	0.0809341	0.00907864	0.0351365	9370	HPNE
chr7	142975000	143110000	H3K27me3	chr7	143076785	143077588	12.4926	15.0443	16.1252	803	HPNE
chr7	142975000	143110000	H3K27me3	chr7	142952357	142984473	0	0	0	9473	HPNE
chr7	142975000	143110000	H3K27me3	chr7	142977050	142985141	0.0902074	0.204907	0.198259	8091	HPNE
chr7	142975000	143110000	H3K27me3	chr7	143013219	143049176	0.0524709	0.0529725	0.051254	35957	HPNE
chr7	142975000	143110000	H3K27me3	chr7	143087382	143105985	0.109953	0.049335	0.0477346	18603	HPNE
chr7	142975000	143110000	H3K27me3	chr7	143078173	143088204	63.1535	84.7805	77.4883	10031	HPNE
chr7	142975000	143110000	H3K27me3	chr7	143104906	143220542	0	0	0	5094	HPNE
chr7	142975000	143110000	H3K27me3	chr7	142985308	143004789	4.44126	4.81126	4.84533	19481	HPNE
chr7	142710000	142905000	H3K27me3	chr7	142749417	142750444	0	0	0.0549435	1027	HPNE
chr7	142570000	142695000	H3K27me3	chr7	142636440	142637955	0	0	0.0611939	1515	HPNE
chr7	142570000	142695000	H3K27me3	chr7	142568956	142583507	0.223198	0.318404	0.284377	13507	HPNE
chr7	142570000	142695000	H3K27me3	chr7	142638201	142659768	0.0589579	0.0595215	0.0863858	21567	HPNE
chr7	142570000	142695000	H3K27me3	chr7	142605267	142630905	0	0.0158371	0	25638	HPNE
chr7	141510000	141995000	H3K27me3	chr7	141536086	141541287	0	0	0	5201	HPNE
chr7	141510000	141995000	H3K27me3	chr7	141672431	141673573	0	0	0	1142	HPNE
chr7	141510000	141995000	H3K27me3	chr7	141607613	141806547	0.00537038	0	0	198934	HPNE
chr7	141510000	141995000	H3K27me3	chr7	141811549	141922124	0.0212532	0.0214564	0	110575	HPNE
chr7	140740000	141245000	H3K27me3	chr7	141229003	141251104	0	0	0	15997	HPNE
chr7	140740000	141245000	H3K27me3	chr7	140774032	141180180	0.0108915	0.0164934	0.00531945	406148	HPNE
chr7	140205000	140355000	H3K27me3	chr7	140218220	140373793	0.348196	0.192771	0.197489	136780	HPNE
chr7	139875000	140020000	H3K27me3	chr7	139877061	139879440	0.996109	0.760355	0.783153	2379	HPNE
chr7	139875000	140020000	H3K27me3	chr7	139982265	139982720	0	0.128017	0	455	HPNE
chr7	139875000	140020000	H3K27me3	chr7	139992552	139993139	0.393353	0.198557	0.384231	587	HPNE
chr7	139875000	140020000	H3K27me3	chr7	139993493	140104233	8.30645	7.72425	7.91643	26507	HPNE
chr7	139875000	140020000	H3K27me3	chr7	139784546	139876835	3.70974	2.74236	2.9948	1835	HPNE
chr7	139760000	140040000	H3K27me3	chr7	139794497	139794592	2.40929	0	1.76506	95	HPNE
chr7	139760000	140040000	H3K27me3	chr7	139877061	139879440	0.996109	0.760355	0.783153	2379	HPNE
chr7	139760000	140040000	H3K27me3	chr7	139982265	139982720	0	0.128017	0	455	HPNE
chr7	139760000	140040000	H3K27me3	chr7	139992552	139993139	0.393353	0.198557	0.384231	587	HPNE
chr7	139760000	140040000	H3K27me3	chr7	139723544	139763521	3.23845	3.39944	3.43295	3521	HPNE
chr7	139760000	140040000	H3K27me3	chr7	139993493	140104233	8.30645	7.72425	7.91643	46507	HPNE
chr7	139760000	140040000	H3K27me3	chr7	139784546	139876835	3.70974	2.74236	2.9948	92289	HPNE
chr7	139480000	139695000	H3K27me3	chr7	139476850	139720125	0.13831	0.130324	0.252192	215000	HPNE
chr7	139175000	139300000	H3K27me3	chr7	139208602	139229730	0	0	0	21128	HPNE
chr7	139175000	139300000	H3K27me3	chr7	139246316	139477577	6.24579	5.86058	5.6519	53684	HPNE
chr7	138920000	139020000	H3K27me3	chr7	138915102	138992982	2.66424	1.82758	2.2095	72982	HPNE
chr7	138840000	138910000	H3K27me3	chr7	138857262	138859012	0.132091	0.300046	0	1750	HPNE
chr7	138840000	138910000	H3K27me3	chr7	138883303	138883888	0	0.199234	0	585	HPNE
chr7	138840000	138910000	H3K27me3	chr7	138818490	138876732	3.78238	3.65505	3.98842	36732	HPNE
chr7	138800000	139020000	H3K27me3	chr7	138857262	138859012	0.132091	0.300046	0	1750	HPNE
chr7	138800000	139020000	H3K27me3	chr7	138883303	138883888	0	0.199234	0	585	HPNE
chr7	138800000	139020000	H3K27me3	chr7	138912967	138913351	0.233157	0	0	384	HPNE
chr7	138800000	139020000	H3K27me3	chr7	138912283	138912574	0	0	0.205389	291	HPNE
chr7	138800000	139020000	H3K27me3	chr7	138818490	138876732	3.78238	3.65505	3.98842	58242	HPNE
chr7	138800000	139020000	H3K27me3	chr7	138915102	138992982	2.66424	1.82758	2.2095	77880	HPNE
chr7	137590000	137690000	H3K27me3	chr7	137559725	137686813	4.82954	5.22777	5.16744	96813	HPNE
chr7	137590000	137690000	H3K27me3	chr7	137687070	137802732	0	0.0188735	0	2930	HPNE
chr7	137365000	137565000	H3K27me3	chr7	137406731	137407592	2.95152	2.37024	3.80041	861	HPNE
chr7	137365000	137565000	H3K27me3	chr7	137559725	137686813	4.82954	5.22777	5.16744	5275	HPNE
chr7	137365000	137565000	H3K27me3	chr7	137065783	137531838	0.182242	0.101379	0.105356	166838	HPNE
chr7	135735000	137285000	H3K27me3	chr7	136912088	137028611	0	0	0.0329725	116523	HPNE
chr7	135735000	137285000	H3K27me3	chr7	137065783	137531838	0.182242	0.101379	0.105356	219217	HPNE
chr7	135350000	135710000	H3K27me3	chr7	135611203	135617629	0.215757	0	0.0702512	6426	HPNE
chr7	135350000	135710000	H3K27me3	chr7	135347244	135378166	9.44142	11.2165	11.0036	28166	HPNE
chr7	135350000	135710000	H3K27me3	chr7	135413096	135433594	0.0228911	0	0.0223602	20498	HPNE
chr7	135350000	135710000	H3K27me3	chr7	135365985	135414006	0.151501	0.101966	0.0916114	48021	HPNE
chr7	135350000	135710000	H3K27me3	chr7	135611509	135662101	57.5472	50.5819	52.4272	50592	HPNE
chr7	134675000	134830000	H3K27me3	chr7	134777115	134855547	3.72872	3.66323	3.55526	52885	HPNE
chr7	134675000	134830000	H3K27me3	chr7	134671259	134832715	0.336981	0.201029	0.224431	155000	HPNE
chr7	134390000	134630000	H3K27me3	chr7	134429003	134655479	8.589	6.78404	8.18504	200997	HPNE
chr7	134115000	134195000	H3K27me3	chr7	134101042	134117205	0.143957	0.0484445	0.0937459	2205	HPNE
chr7	134115000	134195000	H3K27me3	chr7	134127102	134144036	8.67344	10.463	10.2933	16934	HPNE
chr7	134110000	134295000	H3K27me3	chr7	134101042	134117205	0.143957	0.0484445	0.0937459	7205	HPNE
chr7	134110000	134295000	H3K27me3	chr7	134127102	134144036	8.67344	10.463	10.2933	16934	HPNE
chr7	134110000	134295000	H3K27me3	chr7	134233888	134264627	0	0	0	30739	HPNE
chr7	134110000	134295000	H3K27me3	chr7	134212344	134226160	0.0331553	0.100417	0.0323864	13816	HPNE
chr7	132000000	132260000	H3K27me3	chr7	131808091	132333447	0.0706364	0.0499181	0.037949	260000	HPNE
chr7	131625000	131840000	H3K27me3	chr7	131808091	132333447	0.0706364	0.0499181	0.037949	31909	HPNE
chr7	131610000	131945000	H3K27me3	chr7	131808091	132333447	0.0706364	0.0499181	0.037949	136909	HPNE
chr7	131185000	131345000	H3K27me3	chr7	131185021	131242976	50.5279	46.7565	47.5603	57955	HPNE
chr7	129135000	129250000	H3K27me3	chr7	129142320	129152773	0.335205	0.394811	0.382003	10453	HPNE
chr7	129135000	129250000	H3K27me3	chr7	129244389	129251471	0.555126	0.568674	0.534278	5611	HPNE
chr7	128855000	128965000	H3K27me3	chr7	128864864	129070052	3.41959	3.35074	3.25023	100136	HPNE
chr7	128545000	128745000	H3K27me3	chr7	128552714	128554117	0.188042	0	0	1403	HPNE
chr7	128545000	128745000	H3K27me3	chr7	128610788	128611087	0	0	0	299	HPNE
chr7	128545000	128745000	H3K27me3	chr7	128668943	128670581	0.388073	0.391783	0.27569	1638	HPNE
chr7	128545000	128745000	H3K27me3	chr7	128502505	128550773	1.04173	1.15686	0.983651	5773	HPNE
chr7	128545000	128745000	H3K27me3	chr7	128696073	128696824	0.69203	0.621018	1.42707	751	HPNE
chr7	128545000	128745000	H3K27me3	chr7	128594948	128695198	50.5748	51.1919	48.8562	100250	HPNE
chr7	128545000	128745000	H3K27me3	chr7	128577666	128590089	0.978033	1.18753	1.25228	12423	HPNE
chr7	128420000	128520000	H3K27me3	chr7	128502880	128505898	22.5722	32.7762	38.3705	3018	HPNE
chr7	128420000	128520000	H3K27me3	chr7	128510821	128512098	1.17637	0.228387	0.751325	1277	HPNE
chr7	128420000	128520000	H3K27me3	chr7	128506633	128508898	0.26832	0.812654	0.524194	2265	HPNE
chr7	128420000	128520000	H3K27me3	chr7	128490216	128502680	0	0	0	12464	HPNE
chr7	128420000	128520000	H3K27me3	chr7	128502505	128550773	1.04173	1.15686	0.983651	17495	HPNE
chr7	128420000	128520000	H3K27me3	chr7	128470431	128499328	1.38949	1.52859	1.49726	28897	HPNE
chr7	128420000	128520000	H3K27me3	chr7	128430811	128462186	0.177543	0.0471684	0.0730212	31375	HPNE
chr7	127980000	128105000	H3K27me3	chr7	128083503	128083564	0	0	0.910999	61	HPNE
chr7	127980000	128105000	H3K27me3	chr7	128095903	128098472	2.34644	2.42527	2.1283	2569	HPNE
chr7	127980000	128105000	H3K27me3	chr7	128032331	128050306	20.0217	25.8562	24.3233	17975	HPNE
chr7	127980000	128105000	H3K27me3	chr7	127937738	127983962	5.01113	4.19072	4.3182	3962	HPNE
chr7	127980000	128105000	H3K27me3	chr7	127990379	128001739	0	0.0317001	0.0153358	11360	HPNE
chr7	127980000	128105000	H3K27me3	chr7	128073476	128073767	0	0	0	291	HPNE
chr7	127225000	127290000	H3K27me3	chr7	127228399	127231759	24.2603	30.7946	32.0296	3360	HPNE
chr7	127225000	127290000	H3K27me3	chr7	127220672	127233665	18.111	16.8794	16.9661	8665	HPNE
chr7	127225000	127290000	H3K27me3	chr7	127231463	127242198	0	0	0.0878686	10735	HPNE
chr7	127225000	127290000	H3K27me3	chr7	127250346	127255982	0	0	0	5636	HPNE
chr7	127225000	127290000	H3K27me3	chr7	127284739	127292066	0	0	0	5261	HPNE
chr7	12675000	13300000	H3K27me3	chr7	12693804	12694610	0	0	0	806	HPNE
chr7	12675000	13300000	H3K27me3	chr7	12725262	12725658	0.14565	0	0	396	HPNE
chr7	12675000	13300000	H3K27me3	chr7	12610203	12693228	0.103092	0.0346924	0.0559449	18228	HPNE
chr7	12675000	13300000	H3K27me3	chr7	12726481	12730559	17.3907	15.6226	15.3378	4078	HPNE
chr7	12675000	13300000	H3K27me3	chr7	13141016	13743774	0	0	0	158984	HPNE
chr7	126550000	126890000	H3K27me3	chr7	126078652	126893348	0	0.0271979	0.0175437	340000	HPNE
chr7	126450000	126920000	H3K27me3	chr7	126078652	126893348	0	0.0271979	0.0175437	443348	HPNE
chr7	124665000	125315000	H3K27me3	chr7	124673507	124675355	0	0.0898779	0	1848	HPNE
chr7	124665000	125315000	H3K27me3	chr7	124791380	124793665	0	0	0	2285	HPNE
chr7	124665000	125315000	H3K27me3	chr7	124800028	124800601	0.100737	0	0.196801	573	HPNE
chr7	124665000	125315000	H3K27me3	chr7	124569927	124819369	0.0275173	0.0555606	0.0985567	154369	HPNE
chr7	12445000	12540000	H3K27me3	chr7	12510978	12512171	0	0.0488908	0	1193	HPNE
chr7	12445000	12540000	H3K27me3	chr7	12530721	12531630	0.0635417	0.128298	0.434476	909	HPNE
chr7	12445000	12540000	H3K27me3	chr7	12536055	12581536	0.139669	0.0470013	0.13643	3945	HPNE
chr7	123750000	124440000	H3K27me3	chr7	124386051	124405681	0.382807	0.560375	0.336536	19630	HPNE
chr7	123750000	124440000	H3K27me3	chr7	123672259	124035172	0	0	0	285172	HPNE
chr7	123545000	124490000	H3K27me3	chr7	123670973	123673523	0	0	0	2550	HPNE
chr7	123545000	124490000	H3K27me3	chr7	124462440	124570037	8.7661	7.07794	7.4709	27560	HPNE
chr7	123545000	124490000	H3K27me3	chr7	124386051	124405681	0.382807	0.560375	0.336536	19630	HPNE
chr7	123545000	124490000	H3K27me3	chr7	123672259	124035172	0	0	0	362913	HPNE
chr7	123195000	123520000	H3K27me3	chr7	123295861	123304344	0	0	0	8483	HPNE
chr7	123195000	123520000	H3K27me3	chr7	123389122	123391220	0.826435	0.778713	1.07636	2098	HPNE
chr7	123195000	123520000	H3K27me3	chr7	123454193	123469306	0	0.0912833	0	15113	HPNE
chr7	123195000	123520000	H3K27me3	chr7	123177051	123198309	6.72674	5.01921	6.51913	3309	HPNE
chr7	123195000	123520000	H3K27me3	chr7	123321989	123389121	18.5659	14.4129	15.4736	67132	HPNE
chr7	123195000	123520000	H3K27me3	chr7	123469037	123517532	0	0.0213206	0.0412578	48495	HPNE
chr7	121710000	122180000	H3K27me3	chr7	121721774	121721835	0	0	0	61	HPNE
chr7	121710000	122180000	H3K27me3	chr7	121799354	121802297	0	0	0	2943	HPNE
chr7	121710000	122180000	H3K27me3	chr7	121856401	121858491	0	0	0	2090	HPNE
chr7	121710000	122180000	H3K27me3	chr7	121874585	121874957	0	0	0	372	HPNE
chr7	121710000	122180000	H3K27me3	chr7	121943712	121950131	0	0	0	6419	HPNE
chr7	121710000	122180000	H3K27me3	chr7	121941448	121950745	0	0	0	9297	HPNE
chr7	121710000	122180000	H3K27me3	chr7	121715701	121784334	0.0503794	0.0381457	0.13533	68633	HPNE
chr7	121710000	122180000	H3K27me3	chr7	121958481	122526813	0.0181719	0.0275184	0.0266257	221519	HPNE
chr7	121710000	122180000	H3K27me3	chr7	121968523	122080410	0	0	0	111887	HPNE
chr7	121230000	121645000	H3K27me3	chr7	121513143	121702090	0.093291	0.0824099	0.108214	131857	HPNE
chr7	120765000	120975000	H3K27me3	chr7	120835002	120835111	0	0	0	109	HPNE
chr7	120765000	120975000	H3K27me3	chr7	120965421	120981158	0.0709266	0.0895058	0.0173204	9579	HPNE
chr7	120765000	120975000	H3K27me3	chr7	120628731	120937498	0.480294	0.318206	0.329875	172498	HPNE
chr7	120600000	120745000	H3K27me3	chr7	120723754	120723867	0	0.512067	0.495455	113	HPNE
chr7	120600000	120745000	H3K27me3	chr7	120590803	120617270	2.5396	2.36234	2.59986	17270	HPNE
chr7	120600000	120745000	H3K27me3	chr7	120628731	120937498	0.480294	0.318206	0.329875	116269	HPNE
chr7	120430000	120580000	H3K27me3	chr7	120427376	120498456	0.412285	0.225456	0.419503	68456	HPNE
chr7	118835000	120230000	H3K27me3	chr7	119913722	120390385	0.0208183	0	0.0203355	316278	HPNE
chr7	117035000	117835000	H3K27me3	chr7	117127791	117127983	0	0	0	192	HPNE
chr7	117035000	117835000	H3K27me3	chr7	117226261	117226470	0	0	0	209	HPNE
chr7	117035000	117835000	H3K27me3	chr7	117824086	117832878	10.1213	9.95488	10.969	8792	HPNE
chr7	117035000	117835000	H3K27me3	chr7	117244845	117287469	0	0	0	42624	HPNE
chr7	117035000	117835000	H3K27me3	chr7	117003276	117068177	0.0188656	0	0	33177	HPNE
chr7	117035000	117835000	H3K27me3	chr7	117105838	117356025	0	0	0	250187	HPNE
chr7	117035000	117835000	H3K27me3	chr7	117350705	117514193	0	0	0.0080287	163488	HPNE
chr7	116565000	116770000	H3K27me3	chr7	116592500	116594388	0.091831	0.123612	0.0897013	1888	HPNE
chr7	116565000	116770000	H3K27me3	chr7	116605900	116607526	0	0	0	1626	HPNE
chr7	116565000	116770000	H3K27me3	chr7	116593953	116738860	0	0	0.0636058	144907	HPNE
chr7	116565000	116770000	H3K27me3	chr7	116593292	116870157	3.16474	2.88328	2.96568	176708	HPNE
chr7	116565000	116770000	H3K27me3	chr7	116712126	116786534	0.0201755	0	0.0197076	57874	HPNE
chr7	115790000	115885000	H3K27me3	chr7	115877983	115967950	1.19547	1.14338	1.29066	7017	HPNE
chr7	115790000	115885000	H3K27me3	chr7	115575202	115799950	0.0133787	0	0.00653423	9950	HPNE
chr7	115790000	115885000	H3K27me3	chr7	115850547	115898837	88.3691	82.9125	80.7639	34453	HPNE
chr7	115790000	115885000	H3K27me3	chr7	115878314	116139519	0.71504	0.433125	0.372511	6686	HPNE
chr7	113650000	115765000	H3K27me3	chr7	114776529	114777274	0.100562	0.203046	0	745	HPNE
chr7	113650000	115765000	H3K27me3	chr7	114562209	114659256	12.6722	8.76969	11.8406	97047	HPNE
chr7	113650000	115765000	H3K27me3	chr7	114719012	114766368	0	0.0318993	0.154322	47356	HPNE
chr7	113650000	115765000	H3K27me3	chr7	113516832	113715975	0	0	0	65975	HPNE
chr7	113650000	115765000	H3K27me3	chr7	114701591	114871409	0.102341	0	0	169818	HPNE
chr7	113650000	115765000	H3K27me3	chr7	115575202	115799950	0.0133787	0	0.00653423	189798	HPNE
chr7	113650000	115765000	H3K27me3	chr7	113726382	114333827	0.0219831	0.0184944	0.0178944	607445	HPNE
chr7	112170000	112540000	H3K27me3	chr7	112375221	112378748	0	0	0	3527	HPNE
chr7	112170000	112540000	H3K27me3	chr7	112402437	112430647	0	0	0	28210	HPNE
chr7	112170000	112540000	H3K27me3	chr7	112459202	112579971	1.77465	1.49537	1.41956	80798	HPNE
chr7	111855000	112015000	H3K27me3	chr7	112013788	112014305	0	0	0.109038	517	HPNE
chr7	111855000	112015000	H3K27me3	chr7	112012702	112013784	0	0	0	1082	HPNE
chr7	111855000	112015000	H3K27me3	chr7	111968244	112049678	0.245359	0.330273	0.159779	46756	HPNE
chr7	111855000	112015000	H3K27me3	chr7	111846643	111983151	5.64688	4.74102	4.2073	128151	HPNE
chr7	111190000	111370000	H3K27me3	chr7	111366166	111846466	8.64975	7.59588	8.00629	3834	HPNE
chr7	111190000	111370000	H3K27me3	chr7	110303110	111202573	1.42689	1.37193	1.80862	12573	HPNE
chr7	110720000	111125000	H3K27me3	chr7	110749324	110749413	0.642477	1.29724	0	89	HPNE
chr7	110720000	111125000	H3K27me3	chr7	111034931	111035099	0	0	0	168	HPNE
chr7	110720000	111125000	H3K27me3	chr7	110731062	110765510	0.0596882	0.135582	0.0728799	34448	HPNE
chr7	110720000	111125000	H3K27me3	chr7	110303110	111202573	1.42689	1.37193	1.80862	405000	HPNE
chr7	11005000	11210000	H3K27me3	chr7	11046026	11046503	0	0	0.236326	477	HPNE
chr7	11005000	11210000	H3K27me3	chr7	11013499	11209250	10.8795	9.65904	9.47514	195751	HPNE
chr7	107810000	108150000	H3K27me3	chr7	108110866	108210110	11.3568	9.17229	10.5263	39134	HPNE
chr7	107810000	108150000	H3K27me3	chr7	107788068	108097161	0	0	0.00711449	287161	HPNE
chr7	107635000	107785000	H3K27me3	chr7	107640237	107640427	0	0	0	190	HPNE
chr7	107635000	107785000	H3K27me3	chr7	107663993	107770801	0.0247247	0.00832036	0.0322018	106808	HPNE
chr7	107635000	107785000	H3K27me3	chr7	107564244	107643700	65.8286	63.5463	62.2966	8700	HPNE
chr7	107385000	107520000	H3K27me3	chr7	107383262	107385026	0.998973	0.830548	1.09061	26	HPNE
chr7	107385000	107520000	H3K27me3	chr7	107384142	107402112	10.1594	8.81866	9.91345	17112	HPNE
chr7	107385000	107520000	H3K27me3	chr7	107405912	107443670	0	0	0	37758	HPNE
chr7	106825000	107380000	H3K27me3	chr7	106833004	106833745	1.48064	0.786734	1.4463	741	HPNE
chr7	106825000	107380000	H3K27me3	chr7	107110463	107116098	0	0.0317518	0.0153609	5635	HPNE
chr7	106825000	107380000	H3K27me3	chr7	107220002	107220502	0	0	0	500	HPNE
chr7	106825000	107380000	H3K27me3	chr7	107243808	107243952	5.98168	5.23368	8.9592	144	HPNE
chr7	106825000	107380000	H3K27me3	chr7	107268998	107269943	0.733483	0.617079	0.537354	945	HPNE
chr7	106825000	107380000	H3K27me3	chr7	107294421	107302596	0.0374016	0	0.0121781	8175	HPNE
chr7	106825000	107380000	H3K27me3	chr7	107220422	107269615	9.30365	7.12254	7.88557	49193	HPNE
chr7	106825000	107380000	H3K27me3	chr7	106809406	106842974	5.45362	4.96345	5.61173	17974	HPNE
chr7	106825000	107380000	H3K27me3	chr7	107203929	107218906	3.25493	2.98536	3.78209	14977	HPNE
chr7	106825000	107380000	H3K27me3	chr7	107301080	107358254	0.0498473	0	0.0292148	57174	HPNE
chr7	106825000	107380000	H3K27me3	chr7	106842000	107204959	8.69358	7.31506	7.63143	362959	HPNE
[truncated: 151,251 more rows]

## Sheet: Capan-1 vs PANC-1
tChr	tStart	tEnd	Cell type	Histone	TAD type
chr10	48300000	48660000	PANC-1	H3K9me3	common
chr10	130030000	130680000	PANC-1	H3K9me3	common
chr10	96380000	96865000	PANC-1	H3K9me3	common
chr10	25480000	25985000	PANC-1	H3K9me3	common
chr10	95660000	96030000	PANC-1	H3K9me3	common
chr10	28050000	28525000	PANC-1	H3K9me3	common
chr10	125335000	125725000	PANC-1	H3K9me3	common
chr10	12280000	12740000	PANC-1	H3K9me3	common
chr10	104855000	105020000	PANC-1	H3K9me3	common
chr10	112065000	112320000	PANC-1	H3K9me3	common
chr10	30675000	30855000	PANC-1	H3K9me3	common
chr10	15465000	15785000	PANC-1	H3K9me3	common
chr10	94840000	95050000	PANC-1	H3K9me3	common
chr10	16870000	17295000	PANC-1	H3K9me3	common
chr10	12770000	13140000	PANC-1	H3K9me3	common
chr10	4710000	4810000	PANC-1	H3K9me3	common
chr10	89295000	89395000	PANC-1	H3K9me3	common
chr10	43355000	43600000	PANC-1	H3K9me3	common
chr10	134270000	134450000	PANC-1	H3K9me3	common
chr10	45505000	45705000	PANC-1	H3K9me3	common
chr10	13825000	14220000	PANC-1	H3K9me3	common
chr10	91010000	91165000	PANC-1	H3K9me3	common
chr10	94645000	94825000	PANC-1	H3K9me3	common
chr10	75635000	75865000	PANC-1	H3K9me3	common
chr10	134465000	134600000	PANC-1	H3K9me3	common
chr10	114090000	114200000	PANC-1	H3K9me3	common
chr10	116225000	116300000	PANC-1	H3K9me3	common
chr10	103915000	103990000	PANC-1	H3K9me3	common
chr10	34945000	35275000	PANC-1	H3K9me3	common
chr10	112500000	112670000	PANC-1	H3K9me3	common
chr10	45745000	45935000	PANC-1	H3K9me3	common
chr10	14240000	14525000	PANC-1	H3K9me3	common
chr10	14645000	14860000	PANC-1	H3K9me3	common
chr10	97975000	98075000	PANC-1	H3K9me3	common
chr10	61015000	61360000	PANC-1	H3K9me3	common
chr10	23445000	23575000	PANC-1	H3K9me3	common
chr10	98135000	98270000	PANC-1	H3K9me3	common
chr10	82145000	82290000	PANC-1	H3K9me3	common
chr10	133845000	133960000	PANC-1	H3K9me3	common
chr10	102195000	102285000	PANC-1	H3K9me3	common
chr10	116465000	116545000	PANC-1	H3K9me3	common
chr10	72665000	73040000	PANC-1	H3K9me3	common
chr10	65625000	65765000	PANC-1	H3K9me3	common
chr10	28535000	28680000	PANC-1	H3K9me3	common
chr10	43965000	44140000	PANC-1	H3K9me3	common
chr10	69420000	69540000	PANC-1	H3K9me3	common
chr10	71170000	71265000	PANC-1	H3K9me3	common
chr10	15245000	15420000	PANC-1	H3K9me3	common
chr10	50605000	50725000	PANC-1	H3K9me3	common
chr10	5480000	5675000	PANC-1	H3K9me3	common
chr10	73845000	74105000	PANC-1	H3K9me3	common
chr10	7565000	7755000	PANC-1	H3K9me3	common
chr10	54070000	54245000	PANC-1	H3K9me3	common
chr10	62210000	62425000	PANC-1	H3K9me3	common
chr10	22635000	22715000	PANC-1	H3K9me3	common
chr10	79625000	79785000	PANC-1	H3K9me3	common
chr10	21825000	22015000	PANC-1	H3K9me3	common
chr10	92495000	92620000	PANC-1	H3K9me3	common
chr10	81110000	81260000	PANC-1	H3K9me3	common
chr10	27005000	27165000	PANC-1	H3K9me3	common
chr10	28715000	28815000	PANC-1	H3K9me3	common
chr10	88455000	88670000	PANC-1	H3K9me3	common
chr10	21350000	21555000	PANC-1	H3K9me3	common
chr10	102090000	102190000	PANC-1	H3K9me3	common
chr10	86140000	86290000	PANC-1	H3K9me3	common
chr10	69970000	70085000	PANC-1	H3K9me3	common
chr10	735000	830000	PANC-1	H3K9me3	common
chr10	17315000	17470000	PANC-1	H3K9me3	common
chr10	7915000	8080000	PANC-1	H3K9me3	common
chr10	88155000	88370000	PANC-1	H3K9me3	common
chr10	72310000	72525000	PANC-1	H3K9me3	common
chr10	65390000	65475000	PANC-1	H3K9me3	common
chr10	112365000	112485000	PANC-1	H3K9me3	common
chr10	33480000	33605000	PANC-1	H3K9me3	common
chr10	22520000	22610000	PANC-1	H3K9me3	common
chr10	21565000	21780000	PANC-1	H3K9me3	common
chr10	49540000	49720000	PANC-1	H3K9me3	common
chr10	33310000	33445000	PANC-1	H3K9me3	common
chr10	63800000	63995000	PANC-1	H3K9me3	common
chr10	5980000	6125000	PANC-1	H3K9me3	common
chr10	59935000	60045000	PANC-1	H3K9me3	common
chr10	71290000	71390000	PANC-1	H3K9me3	common
chr10	73660000	73810000	PANC-1	H3K9me3	common
chr10	94355000	94440000	PANC-1	H3K9me3	common
chr10	79805000	79930000	PANC-1	H3K9me3	common
chr10	76585000	76770000	PANC-1	H3K9me3	common
chr10	123805000	123875000	PANC-1	H3K9me3	common
chr10	63660000	63790000	PANC-1	H3K9me3	common
chr10	75010000	75115000	PANC-1	H3K9me3	common
chr10	64195000	64335000	PANC-1	H3K9me3	common
chr10	115455000	115550000	PANC-1	H3K9me3	common
chr10	105885000	105985000	PANC-1	H3K9me3	common
chr10	21470000	21550000	PANC-1	H3K9me3	common
chr10	73860000	73975000	PANC-1	H3K9me3	common
chr10	105250000	105335000	PANC-1	H3K9me3	common
chr10	30025000	30145000	PANC-1	H3K9me3	common
chr11	29445000	30195000	PANC-1	H3K9me3	common
chr11	51190000	51580000	PANC-1	H3K9me3	common
chr11	132945000	133735000	PANC-1	H3K9me3	common
chr11	4650000	5065000	PANC-1	H3K9me3	common
chr11	7120000	7460000	PANC-1	H3K9me3	common
chr11	110340000	111125000	PANC-1	H3K9me3	common
chr11	84330000	85225000	PANC-1	H3K9me3	common
chr11	30360000	30950000	PANC-1	H3K9me3	common
chr11	26775000	27175000	PANC-1	H3K9me3	common
chr11	33380000	33710000	PANC-1	H3K9me3	common
chr11	83000000	83525000	PANC-1	H3K9me3	common
chr11	34640000	34920000	PANC-1	H3K9me3	common
chr11	13510000	13685000	PANC-1	H3K9me3	common
chr11	102590000	102890000	PANC-1	H3K9me3	common
chr11	71315000	71480000	PANC-1	H3K9me3	common
chr11	120830000	121075000	PANC-1	H3K9me3	common
chr11	101340000	101665000	PANC-1	H3K9me3	common
chr11	120375000	120810000	PANC-1	H3K9me3	common
chr11	10805000	10950000	PANC-1	H3K9me3	common
chr11	14295000	14520000	PANC-1	H3K9me3	common
chr11	16950000	17090000	PANC-1	H3K9me3	common
chr11	86655000	87020000	PANC-1	H3K9me3	common
chr11	94335000	94685000	PANC-1	H3K9me3	common
chr11	129240000	129620000	PANC-1	H3K9me3	common
chr11	109810000	110025000	PANC-1	H3K9me3	common
chr11	128975000	129200000	PANC-1	H3K9me3	common
chr11	69495000	69705000	PANC-1	H3K9me3	common
chr11	130305000	130735000	PANC-1	H3K9me3	common
chr11	70800000	71140000	PANC-1	H3K9me3	common
chr11	122085000	122405000	PANC-1	H3K9me3	common
chr11	22640000	22840000	PANC-1	H3K9me3	common
chr11	11050000	11270000	PANC-1	H3K9me3	common
chr11	69245000	69455000	PANC-1	H3K9me3	common
chr11	112165000	112425000	PANC-1	H3K9me3	common
chr11	5620000	5705000	PANC-1	H3K9me3	common
chr11	125535000	125750000	PANC-1	H3K9me3	common
chr11	117285000	117665000	PANC-1	H3K9me3	common
chr11	122660000	122730000	PANC-1	H3K9me3	common
chr11	36550000	36695000	PANC-1	H3K9me3	common
chr11	19090000	19260000	PANC-1	H3K9me3	common
chr11	76905000	77295000	PANC-1	H3K9me3	common
chr11	45380000	45800000	PANC-1	H3K9me3	common
chr11	61735000	61855000	PANC-1	H3K9me3	common
chr11	72545000	72850000	PANC-1	H3K9me3	common
chr11	93620000	93850000	PANC-1	H3K9me3	common
chr11	111140000	111310000	PANC-1	H3K9me3	common
chr11	134725000	134945000	PANC-1	H3K9me3	common
chr11	1715000	1850000	PANC-1	H3K9me3	common
chr11	124515000	124625000	PANC-1	H3K9me3	common
chr11	17400000	17550000	PANC-1	H3K9me3	common
chr11	120200000	120360000	PANC-1	H3K9me3	common
chr11	127890000	128020000	PANC-1	H3K9me3	common
chr11	74710000	74970000	PANC-1	H3K9me3	common
chr11	130070000	130290000	PANC-1	H3K9me3	common
chr11	65825000	66030000	PANC-1	H3K9me3	common
chr11	33180000	33370000	PANC-1	H3K9me3	common
chr11	20170000	20375000	PANC-1	H3K9me3	common
chr11	124270000	124470000	PANC-1	H3K9me3	common
chr11	74980000	75095000	PANC-1	H3K9me3	common
chr11	34385000	34515000	PANC-1	H3K9me3	common
chr11	72160000	72395000	PANC-1	H3K9me3	common
chr11	86370000	86520000	PANC-1	H3K9me3	common
chr11	129630000	129755000	PANC-1	H3K9me3	common
chr11	67805000	67975000	PANC-1	H3K9me3	common
chr11	70050000	70245000	PANC-1	H3K9me3	common
chr11	128520000	128715000	PANC-1	H3K9me3	common
chr11	73670000	73885000	PANC-1	H3K9me3	common
chr11	44305000	44555000	PANC-1	H3K9me3	common
chr11	11655000	11795000	PANC-1	H3K9me3	common
chr11	133795000	133900000	PANC-1	H3K9me3	common
chr11	9635000	9770000	PANC-1	H3K9me3	common
chr11	10215000	10325000	PANC-1	H3K9me3	common
chr11	56880000	57025000	PANC-1	H3K9me3	common
chr11	61655000	61730000	PANC-1	H3K9me3	common
chr11	75605000	75855000	PANC-1	H3K9me3	common
chr11	34010000	34125000	PANC-1	H3K9me3	common
chr11	102260000	102365000	PANC-1	H3K9me3	common
chr11	128045000	128150000	PANC-1	H3K9me3	common
chr11	111320000	111425000	PANC-1	H3K9me3	common
chr11	44130000	44275000	PANC-1	H3K9me3	common
chr11	35245000	35410000	PANC-1	H3K9me3	common
chr11	44950000	45120000	PANC-1	H3K9me3	common
chr11	78130000	78280000	PANC-1	H3K9me3	common
chr11	9880000	10000000	PANC-1	H3K9me3	common
chr11	109815000	109960000	PANC-1	H3K9me3	common
chr11	101730000	101875000	PANC-1	H3K9me3	common
chr11	18025000	18125000	PANC-1	H3K9me3	common
chr11	128160000	128315000	PANC-1	H3K9me3	common
chr11	32220000	32320000	PANC-1	H3K9me3	common
chr11	77530000	77710000	PANC-1	H3K9me3	common
chr11	17610000	17745000	PANC-1	H3K9me3	common
chr11	76285000	76405000	PANC-1	H3K9me3	common
chr11	72175000	72280000	PANC-1	H3K9me3	common
chr11	102380000	102475000	PANC-1	H3K9me3	common
chr11	86165000	86305000	PANC-1	H3K9me3	common
chr11	76635000	76745000	PANC-1	H3K9me3	common
chr11	33280000	33355000	PANC-1	H3K9me3	common
chr11	70645000	70795000	PANC-1	H3K9me3	common
chr11	77940000	78120000	PANC-1	H3K9me3	common
chr11	46145000	46250000	PANC-1	H3K9me3	common
chr11	85775000	85925000	PANC-1	H3K9me3	common
chr11	85565000	85655000	PANC-1	H3K9me3	common
chr11	63420000	63520000	PANC-1	H3K9me3	common
chr11	128395000	128490000	PANC-1	H3K9me3	common
chr11	107990000	108085000	PANC-1	H3K9me3	common
chr11	85670000	85740000	PANC-1	H3K9me3	common
chr11	74740000	74835000	PANC-1	H3K9me3	common
chr12	72385000	74885000	PANC-1	H3K9me3	common
chr12	44345000	45340000	PANC-1	H3K9me3	common
chr12	2145000	2785000	PANC-1	H3K9me3	common
chr12	25575000	26190000	PANC-1	H3K9me3	common
chr12	131580000	132110000	PANC-1	H3K9me3	common
chr12	22225000	22565000	PANC-1	H3K9me3	common
chr12	99430000	100165000	PANC-1	H3K9me3	common
chr12	130515000	130825000	PANC-1	H3K9me3	common
chr12	130880000	131240000	PANC-1	H3K9me3	common
chr12	106750000	107345000	PANC-1	H3K9me3	common
chr12	3980000	4395000	PANC-1	H3K9me3	common
chr12	1225000	1700000	PANC-1	H3K9me3	common
chr12	21850000	22175000	PANC-1	H3K9me3	common
chr12	85465000	85845000	PANC-1	H3K9me3	common
chr12	31820000	32140000	PANC-1	H3K9me3	common
chr12	12510000	12865000	PANC-1	H3K9me3	common
chr12	69245000	69490000	PANC-1	H3K9me3	common
chr12	68740000	69000000	PANC-1	H3K9me3	common
chr12	31550000	31790000	PANC-1	H3K9me3	common
chr12	32210000	32460000	PANC-1	H3K9me3	common
chr12	22695000	22780000	PANC-1	H3K9me3	common
chr12	6305000	6390000	PANC-1	H3K9me3	common
chr12	58210000	58310000	PANC-1	H3K9me3	common
chr12	104590000	104740000	PANC-1	H3K9me3	common
chr12	8820000	9045000	PANC-1	H3K9me3	common
chr12	76460000	76740000	PANC-1	H3K9me3	common
chr12	54075000	54145000	PANC-1	H3K9me3	common
chr12	10740000	10875000	PANC-1	H3K9me3	common
chr12	95970000	96230000	PANC-1	H3K9me3	common
chr12	14985000	15145000	PANC-1	H3K9me3	common
chr12	114405000	114990000	PANC-1	H3K9me3	common
chr12	63210000	63460000	PANC-1	H3K9me3	common
chr12	85280000	85440000	PANC-1	H3K9me3	common
chr12	89425000	89740000	PANC-1	H3K9me3	common
chr12	12965000	13050000	PANC-1	H3K9me3	common
chr12	32910000	33065000	PANC-1	H3K9me3	common
chr12	57915000	58135000	PANC-1	H3K9me3	common
chr12	116470000	116705000	PANC-1	H3K9me3	common
chr12	116415000	116705000	PANC-1	H3K9me3	common
chr12	72155000	72335000	PANC-1	H3K9me3	common
chr12	9100000	9195000	PANC-1	H3K9me3	common
chr12	116715000	117045000	PANC-1	H3K9me3	common
chr12	7820000	7960000	PANC-1	H3K9me3	common
chr12	680000	860000	PANC-1	H3K9me3	common
chr12	122340000	122460000	PANC-1	H3K9me3	common
chr12	133455000	133840000	PANC-1	H3K9me3	common
chr12	106620000	106745000	PANC-1	H3K9me3	common
chr12	119545000	119855000	PANC-1	H3K9me3	common
chr12	99145000	99395000	PANC-1	H3K9me3	common
chr12	8000000	8175000	PANC-1	H3K9me3	common
chr12	124520000	124805000	PANC-1	H3K9me3	common
chr12	111340000	111755000	PANC-1	H3K9me3	common
chr12	1745000	1895000	PANC-1	H3K9me3	common
chr12	14395000	14510000	PANC-1	H3K9me3	common
chr12	40400000	40500000	PANC-1	H3K9me3	common
chr12	121180000	121410000	PANC-1	H3K9me3	common
chr12	54155000	54340000	PANC-1	H3K9me3	common
chr12	70980000	71110000	PANC-1	H3K9me3	common
chr12	105625000	105775000	PANC-1	H3K9me3	common
chr12	107350000	107490000	PANC-1	H3K9me3	common
chr12	57145000	57390000	PANC-1	H3K9me3	common
chr12	57645000	57850000	PANC-1	H3K9me3	common
chr12	10390000	10475000	PANC-1	H3K9me3	common
chr12	53915000	54070000	PANC-1	H3K9me3	common
chr12	89745000	89845000	PANC-1	H3K9me3	common
chr12	100750000	100950000	PANC-1	H3K9me3	common
chr12	96655000	96785000	PANC-1	H3K9me3	common
chr12	4960000	5110000	PANC-1	H3K9me3	common
chr12	65005000	65085000	PANC-1	H3K9me3	common
chr12	1905000	2045000	PANC-1	H3K9me3	common
chr12	118300000	118460000	PANC-1	H3K9me3	common
chr12	77010000	77185000	PANC-1	H3K9me3	common
chr12	50895000	51035000	PANC-1	H3K9me3	common
chr12	132320000	132425000	PANC-1	H3K9me3	common
chr12	117820000	118020000	PANC-1	H3K9me3	common
chr12	34275000	34365000	PANC-1	H3K9me3	common
chr12	27685000	27795000	PANC-1	H3K9me3	common
chr12	117650000	117800000	PANC-1	H3K9me3	common
chr12	76750000	76840000	PANC-1	H3K9me3	common
chr12	13155000	13245000	PANC-1	H3K9me3	common
chr12	6715000	6815000	PANC-1	H3K9me3	common
chr12	755000	855000	PANC-1	H3K9me3	common
chr12	123010000	123110000	PANC-1	H3K9me3	common
chr12	70635000	70755000	PANC-1	H3K9me3	common
chr12	65195000	65275000	PANC-1	H3K9me3	common
chr12	93975000	94065000	PANC-1	H3K9me3	common
chr13	78700000	79660000	PANC-1	H3K9me3	common
chr13	31775000	32380000	PANC-1	H3K9me3	common
chr13	85465000	86405000	PANC-1	H3K9me3	common
chr13	80940000	81545000	PANC-1	H3K9me3	common
chr13	35780000	36315000	PANC-1	H3K9me3	common
chr13	26115000	26680000	PANC-1	H3K9me3	common
chr13	29395000	29960000	PANC-1	H3K9me3	common
chr13	36970000	37350000	PANC-1	H3K9me3	common
chr13	32005000	32350000	PANC-1	H3K9me3	common
chr13	33785000	34115000	PANC-1	H3K9me3	common
chr13	101360000	101775000	PANC-1	H3K9me3	common
chr13	78350000	78695000	PANC-1	H3K9me3	common
chr13	27290000	27450000	PANC-1	H3K9me3	common
chr13	110455000	110765000	PANC-1	H3K9me3	common
chr13	20560000	20740000	PANC-1	H3K9me3	common
chr13	27065000	27265000	PANC-1	H3K9me3	common
chr13	24605000	24795000	PANC-1	H3K9me3	common
chr13	79985000	80125000	PANC-1	H3K9me3	common
chr13	28405000	28535000	PANC-1	H3K9me3	common
chr13	50235000	50425000	PANC-1	H3K9me3	common
chr13	34125000	34295000	PANC-1	H3K9me3	common
chr13	110880000	111070000	PANC-1	H3K9me3	common
chr13	29255000	29375000	PANC-1	H3K9me3	common
chr13	47125000	47265000	PANC-1	H3K9me3	common
chr13	111570000	111705000	PANC-1	H3K9me3	common
chr13	41640000	41815000	PANC-1	H3K9me3	common
chr13	99530000	99690000	PANC-1	H3K9me3	common
chr13	31245000	31375000	PANC-1	H3K9me3	common
chr13	37410000	37555000	PANC-1	H3K9me3	common
chr13	95835000	96055000	PANC-1	H3K9me3	common
chr13	31455000	31615000	PANC-1	H3K9me3	common
chr13	41265000	41340000	PANC-1	H3K9me3	common
chr13	22060000	22150000	PANC-1	H3K9me3	common
chr13	109625000	109775000	PANC-1	H3K9me3	common
chr13	49170000	49345000	PANC-1	H3K9me3	common
chr13	48680000	48805000	PANC-1	H3K9me3	common
chr13	114900000	114990000	PANC-1	H3K9me3	common
chr13	52025000	52150000	PANC-1	H3K9me3	common
chr13	97765000	97865000	PANC-1	H3K9me3	common
chr13	111100000	111215000	PANC-1	H3K9me3	common
chr13	111370000	111470000	PANC-1	H3K9me3	common
chr13	98500000	98625000	PANC-1	H3K9me3	common
chr13	113150000	113260000	PANC-1	H3K9me3	common
chr14	106045000	106435000	PANC-1	H3K9me3	common
chr14	78315000	79190000	PANC-1	H3K9me3	common
chr14	29190000	29990000	PANC-1	H3K9me3	common
chr14	30020000	30450000	PANC-1	H3K9me3	common
chr14	39655000	39880000	PANC-1	H3K9me3	common
chr14	104250000	104520000	PANC-1	H3K9me3	common
chr14	96015000	96460000	PANC-1	H3K9me3	common
chr14	103540000	103790000	PANC-1	H3K9me3	common
chr14	31950000	32345000	PANC-1	H3K9me3	common
chr14	95620000	95890000	PANC-1	H3K9me3	common
chr14	34290000	34790000	PANC-1	H3K9me3	common
chr14	81695000	81930000	PANC-1	H3K9me3	common
chr14	90430000	90715000	PANC-1	H3K9me3	common
chr14	75775000	76025000	PANC-1	H3K9me3	common
chr14	72955000	73385000	PANC-1	H3K9me3	common
chr14	36535000	36870000	PANC-1	H3K9me3	common
chr14	95150000	95540000	PANC-1	H3K9me3	common
chr14	67615000	67820000	PANC-1	H3K9me3	common
chr14	93155000	93255000	PANC-1	H3K9me3	common
chr14	60075000	60385000	PANC-1	H3K9me3	common
chr14	81460000	81635000	PANC-1	H3K9me3	common
chr14	50330000	50575000	PANC-1	H3K9me3	common
chr14	100850000	101120000	PANC-1	H3K9me3	common
chr14	100435000	100675000	PANC-1	H3K9me3	common
chr14	24215000	24400000	PANC-1	H3K9me3	common
chr14	59590000	59925000	PANC-1	H3K9me3	common
chr14	50085000	50315000	PANC-1	H3K9me3	common
chr14	93800000	94080000	PANC-1	H3K9me3	common
chr14	76160000	76450000	PANC-1	H3K9me3	common
chr14	105215000	105355000	PANC-1	H3K9me3	common
chr14	76510000	76855000	PANC-1	H3K9me3	common
chr14	94115000	94375000	PANC-1	H3K9me3	common
chr14	32735000	33025000	PANC-1	H3K9me3	common
chr14	74360000	74515000	PANC-1	H3K9me3	common
chr14	76035000	76125000	PANC-1	H3K9me3	common
chr14	37715000	38060000	PANC-1	H3K9me3	common
chr14	22770000	22850000	PANC-1	H3K9me3	common
chr14	69325000	69575000	PANC-1	H3K9me3	common
chr14	91345000	91620000	PANC-1	H3K9me3	common
chr14	21165000	21320000	PANC-1	H3K9me3	common
chr14	51035000	51250000	PANC-1	H3K9me3	common
chr14	100165000	100375000	PANC-1	H3K9me3	common
chr14	35905000	36195000	PANC-1	H3K9me3	common
chr14	45365000	45600000	PANC-1	H3K9me3	common
chr14	88475000	88635000	PANC-1	H3K9me3	common
chr14	75065000	75300000	PANC-1	H3K9me3	common
chr14	34795000	35005000	PANC-1	H3K9me3	common
chr14	71285000	71460000	PANC-1	H3K9me3	common
chr14	70275000	70500000	PANC-1	H3K9me3	common
chr14	55030000	55240000	PANC-1	H3K9me3	common
chr14	74555000	74745000	PANC-1	H3K9me3	common
chr14	102685000	102780000	PANC-1	H3K9me3	common
chr14	50100000	50235000	PANC-1	H3K9me3	common
chr14	94505000	94595000	PANC-1	H3K9me3	common
chr14	96570000	96740000	PANC-1	H3K9me3	common
chr14	90535000	90715000	PANC-1	H3K9me3	common
chr14	50475000	50570000	PANC-1	H3K9me3	common
chr14	51425000	51690000	PANC-1	H3K9me3	common
chr14	77590000	77780000	PANC-1	H3K9me3	common
chr14	71605000	71780000	PANC-1	H3K9me3	common
chr14	55660000	55870000	PANC-1	H3K9me3	common
chr14	64805000	64965000	PANC-1	H3K9me3	common
chr14	61755000	61910000	PANC-1	H3K9me3	common
chr14	52755000	52935000	PANC-1	H3K9me3	common
chr14	65130000	65230000	PANC-1	H3K9me3	common
chr14	105435000	105535000	PANC-1	H3K9me3	common
chr14	102830000	102980000	PANC-1	H3K9me3	common
chr14	97045000	97205000	PANC-1	H3K9me3	common
chr14	50160000	50230000	PANC-1	H3K9me3	common
chr14	103245000	103370000	PANC-1	H3K9me3	common
chr14	52270000	52445000	PANC-1	H3K9me3	common
chr14	50785000	50995000	PANC-1	H3K9me3	common
chr14	90865000	90985000	PANC-1	H3K9me3	common
chr14	58560000	58665000	PANC-1	H3K9me3	common
chr14	73755000	73935000	PANC-1	H3K9me3	common
chr14	104255000	104380000	PANC-1	H3K9me3	common
chr14	64105000	64240000	PANC-1	H3K9me3	common
chr14	101145000	101295000	PANC-1	H3K9me3	common
chr14	100900000	101000000	PANC-1	H3K9me3	common
chr14	55910000	56040000	PANC-1	H3K9me3	common
chr14	31675000	31825000	PANC-1	H3K9me3	common
chr14	63630000	63740000	PANC-1	H3K9me3	common
chr14	34825000	34910000	PANC-1	H3K9me3	common
chr14	75960000	76030000	PANC-1	H3K9me3	common
chr14	32395000	32540000	PANC-1	H3K9me3	common
chr14	45605000	45720000	PANC-1	H3K9me3	common
chr14	60430000	60525000	PANC-1	H3K9me3	common
chr14	39650000	39735000	PANC-1	H3K9me3	common
chr14	64020000	64095000	PANC-1	H3K9me3	common
chr1	231855000	233415000	PANC-1	H3K9me3	common
chr1	247690000	248565000	PANC-1	H3K9me3	common
chr1	198700000	199525000	PANC-1	H3K9me3	common
chr1	213460000	214350000	PANC-1	H3K9me3	common
chr1	185710000	186215000	PANC-1	H3K9me3	common
chr1	237065000	237745000	PANC-1	H3K9me3	common
chr1	223305000	223695000	PANC-1	H3K9me3	common
chr1	185285000	185645000	PANC-1	H3K9me3	common
chr1	174225000	174710000	PANC-1	H3K9me3	common
chr1	184205000	184655000	PANC-1	H3K9me3	common
chr1	2990000	3340000	PANC-1	H3K9me3	common
chr1	239550000	240060000	PANC-1	H3K9me3	common
chr1	240355000	240860000	PANC-1	H3K9me3	common
chr1	165895000	166455000	PANC-1	H3K9me3	common
chr1	225130000	225570000	PANC-1	H3K9me3	common
chr1	75235000	75670000	PANC-1	H3K9me3	common
chr1	175325000	175860000	PANC-1	H3K9me3	common
chr1	71015000	71515000	PANC-1	H3K9me3	common
chr1	78595000	79150000	PANC-1	H3K9me3	common
chr1	30875000	31170000	PANC-1	H3K9me3	common
chr1	98540000	98935000	PANC-1	H3K9me3	common
chr1	173385000	173775000	PANC-1	H3K9me3	common
chr1	12365000	12690000	PANC-1	H3K9me3	common
chr1	12345000	12630000	PANC-1	H3K9me3	common
chr1	77610000	78000000	PANC-1	H3K9me3	common
chr1	182065000	182370000	PANC-1	H3K9me3	common
chr1	236260000	236670000	PANC-1	H3K9me3	common
chr1	87235000	87560000	PANC-1	H3K9me3	common
chr1	87285000	87555000	PANC-1	H3K9me3	common
chr1	178030000	178250000	PANC-1	H3K9me3	common
chr1	228785000	229360000	PANC-1	H3K9me3	common
chr1	84370000	84590000	PANC-1	H3K9me3	common
chr1	84610000	84895000	PANC-1	H3K9me3	common
chr1	200245000	200480000	PANC-1	H3K9me3	common
chr1	154530000	154915000	PANC-1	H3K9me3	common
chr1	54305000	54515000	PANC-1	H3K9me3	common
chr1	147195000	147335000	PANC-1	H3K9me3	common
chr1	115670000	116045000	PANC-1	H3K9me3	common
chr1	41720000	41945000	PANC-1	H3K9me3	common
chr1	16110000	16320000	PANC-1	H3K9me3	common
chr1	209740000	209900000	PANC-1	H3K9me3	common
chr1	160665000	160955000	PANC-1	H3K9me3	common
chr1	63780000	64000000	PANC-1	H3K9me3	common
chr1	212240000	212460000	PANC-1	H3K9me3	common
chr1	210030000	210180000	PANC-1	H3K9me3	common
chr1	41505000	41700000	PANC-1	H3K9me3	common
chr1	32895000	33115000	PANC-1	H3K9me3	common
chr1	67995000	68225000	PANC-1	H3K9me3	common
chr1	33360000	33550000	PANC-1	H3K9me3	common
chr1	231545000	231735000	PANC-1	H3K9me3	common
chr1	227695000	227910000	PANC-1	H3K9me3	common
chr1	192770000	192990000	PANC-1	H3K9me3	common
chr1	117245000	117595000	PANC-1	H3K9me3	common
chr1	116670000	117050000	PANC-1	H3K9me3	common
chr1	94710000	94795000	PANC-1	H3K9me3	common
chr1	8080000	8250000	PANC-1	H3K9me3	common
chr1	208190000	208425000	PANC-1	H3K9me3	common
chr1	7845000	8010000	PANC-1	H3K9me3	common
chr1	118070000	118300000	PANC-1	H3K9me3	common
chr1	181155000	181410000	PANC-1	H3K9me3	common
chr1	112025000	112230000	PANC-1	H3K9me3	common
chr1	53940000	54225000	PANC-1	H3K9me3	common
chr1	58965000	59125000	PANC-1	H3K9me3	common
chr1	114520000	114835000	PANC-1	H3K9me3	common
chr1	227930000	228140000	PANC-1	H3K9me3	common
chr1	159895000	159995000	PANC-1	H3K9me3	common
chr1	19215000	19400000	PANC-1	H3K9me3	common
chr1	169090000	169320000	PANC-1	H3K9me3	common
chr1	27430000	27615000	PANC-1	H3K9me3	common
chr1	85555000	85725000	PANC-1	H3K9me3	common
chr1	182570000	182760000	PANC-1	H3K9me3	common
chr1	47645000	47775000	PANC-1	H3K9me3	common
chr1	22745000	22970000	PANC-1	H3K9me3	common
chr1	17455000	17560000	PANC-1	H3K9me3	common
chr1	68585000	68805000	PANC-1	H3K9me3	common
chr1	203830000	204095000	PANC-1	H3K9me3	common
chr1	113400000	113610000	PANC-1	H3K9me3	common
chr1	178290000	178470000	PANC-1	H3K9me3	common
chr1	1310000	1445000	PANC-1	H3K9me3	common
chr1	225660000	225960000	PANC-1	H3K9me3	common
chr1	89945000	90080000	PANC-1	H3K9me3	common
chr1	165075000	165335000	PANC-1	H3K9me3	common
chr1	160390000	160605000	PANC-1	H3K9me3	common
chr1	110455000	110525000	PANC-1	H3K9me3	common
chr1	165695000	165880000	PANC-1	H3K9me3	common
chr1	41320000	41435000	PANC-1	H3K9me3	common
chr1	245000000	245215000	PANC-1	H3K9me3	common
chr1	55540000	55740000	PANC-1	H3K9me3	common
chr1	35655000	35885000	PANC-1	H3K9me3	common
chr1	39320000	39550000	PANC-1	H3K9me3	common
chr1	152020000	152155000	PANC-1	H3K9me3	common
chr1	86050000	86165000	PANC-1	H3K9me3	common
chr1	166845000	167025000	PANC-1	H3K9me3	common
chr1	226820000	227025000	PANC-1	H3K9me3	common
chr1	45485000	45760000	PANC-1	H3K9me3	common
chr1	182405000	182545000	PANC-1	H3K9me3	common
chr1	109290000	109460000	PANC-1	H3K9me3	common
chr1	43690000	43820000	PANC-1	H3K9me3	common
chr1	234745000	234855000	PANC-1	H3K9me3	common
chr1	244760000	244985000	PANC-1	H3K9me3	common
chr1	86980000	87165000	PANC-1	H3K9me3	common
chr1	47900000	48190000	PANC-1	H3K9me3	common
chr1	38330000	38450000	PANC-1	H3K9me3	common
chr1	240185000	240340000	PANC-1	H3K9me3	common
chr1	87590000	87750000	PANC-1	H3K9me3	common
chr1	150040000	150180000	PANC-1	H3K9me3	common
chr1	116145000	116315000	PANC-1	H3K9me3	common
chr1	110745000	110865000	PANC-1	H3K9me3	common
chr1	110325000	110450000	PANC-1	H3K9me3	common
chr1	175125000	175295000	PANC-1	H3K9me3	common
chr1	159750000	159875000	PANC-1	H3K9me3	common
chr1	67230000	67385000	PANC-1	H3K9me3	common
chr1	30375000	30555000	PANC-1	H3K9me3	common
chr1	52870000	53155000	PANC-1	H3K9me3	common
chr1	27995000	28155000	PANC-1	H3K9me3	common
chr1	91745000	91860000	PANC-1	H3K9me3	common
chr1	31905000	32010000	PANC-1	H3K9me3	common
chr1	66715000	66910000	PANC-1	H3K9me3	common
chr1	8785000	8910000	PANC-1	H3K9me3	common
chr1	59250000	59370000	PANC-1	H3K9me3	common
chr1	171770000	171950000	PANC-1	H3K9me3	common
chr1	201675000	201770000	PANC-1	H3K9me3	common
chr1	153320000	153465000	PANC-1	H3K9me3	common
chr1	35905000	36020000	PANC-1	H3K9me3	common
chr1	65310000	65495000	PANC-1	H3K9me3	common
chr1	42640000	42795000	PANC-1	H3K9me3	common
chr1	160970000	161120000	PANC-1	H3K9me3	common
chr1	94510000	94640000	PANC-1	H3K9me3	common
chr1	90100000	90225000	PANC-1	H3K9me3	common
chr1	110575000	110695000	PANC-1	H3K9me3	common
chr1	201400000	201495000	PANC-1	H3K9me3	common
chr1	212825000	212955000	PANC-1	H3K9me3	common
chr1	52085000	52230000	PANC-1	H3K9me3	common
chr1	203315000	203455000	PANC-1	H3K9me3	common
chr1	32020000	32100000	PANC-1	H3K9me3	common
chr1	193020000	193095000	PANC-1	H3K9me3	common
chr1	10270000	10420000	PANC-1	H3K9me3	common
chr1	93910000	94025000	PANC-1	H3K9me3	common
chr1	178510000	178710000	PANC-1	H3K9me3	common
chr1	33845000	33930000	PANC-1	H3K9me3	common
chr1	23300000	23405000	PANC-1	H3K9me3	common
chr1	44215000	44405000	PANC-1	H3K9me3	common
chr1	45295000	45470000	PANC-1	H3K9me3	common
chr1	244475000	244610000	PANC-1	H3K9me3	common
chr1	33950000	34080000	PANC-1	H3K9me3	common
chr1	241800000	242000000	PANC-1	H3K9me3	common
chr1	167685000	167780000	PANC-1	H3K9me3	common
chr1	226595000	226800000	PANC-1	H3K9me3	common
chr1	111760000	111875000	PANC-1	H3K9me3	common
chr1	151265000	151385000	PANC-1	H3K9me3	common
chr1	57055000	57170000	PANC-1	H3K9me3	common
chr1	6850000	6950000	PANC-1	H3K9me3	common
chr1	43235000	43370000	PANC-1	H3K9me3	common
chr1	231375000	231470000	PANC-1	H3K9me3	common
chr1	89360000	89445000	PANC-1	H3K9me3	common
chr1	245135000	245215000	PANC-1	H3K9me3	common
chr1	244625000	244745000	PANC-1	H3K9me3	common
chr1	9070000	9160000	PANC-1	H3K9me3	common
chr1	19815000	19915000	PANC-1	H3K9me3	common
chr1	156915000	157040000	PANC-1	H3K9me3	common
chr1	115125000	115195000	PANC-1	H3K9me3	common
chr1	78020000	78140000	PANC-1	H3K9me3	common
chr1	235490000	235580000	PANC-1	H3K9me3	common
chr1	43040000	43120000	PANC-1	H3K9me3	common
chr1	226915000	227010000	PANC-1	H3K9me3	common
chr15	54130000	55460000	PANC-1	H3K9me3	common
chr15	84260000	84755000	PANC-1	H3K9me3	common
chr15	32935000	33285000	PANC-1	H3K9me3	common
chr15	71410000	71730000	PANC-1	H3K9me3	common
chr15	34900000	35235000	PANC-1	H3K9me3	common
chr15	70390000	70780000	PANC-1	H3K9me3	common
chr15	97840000	98295000	PANC-1	H3K9me3	common
chr15	67745000	68125000	PANC-1	H3K9me3	common
chr15	67815000	68120000	PANC-1	H3K9me3	common
chr15	33580000	33990000	PANC-1	H3K9me3	common
chr15	73090000	73345000	PANC-1	H3K9me3	common
chr15	68135000	68485000	PANC-1	H3K9me3	common
chr15	58505000	59175000	PANC-1	H3K9me3	common
chr15	41190000	41520000	PANC-1	H3K9me3	common
chr15	66250000	66515000	PANC-1	H3K9me3	common
chr15	77450000	77710000	PANC-1	H3K9me3	common
chr15	45750000	45920000	PANC-1	H3K9me3	common
chr15	101835000	102185000	PANC-1	H3K9me3	common
chr15	78905000	79025000	PANC-1	H3K9me3	common
chr15	44555000	44825000	PANC-1	H3K9me3	common
chr15	89040000	89170000	PANC-1	H3K9me3	common
chr15	33300000	33440000	PANC-1	H3K9me3	common
chr15	101160000	101415000	PANC-1	H3K9me3	common
chr15	45495000	45570000	PANC-1	H3K9me3	common
chr15	83915000	84075000	PANC-1	H3K9me3	common
chr15	45140000	45230000	PANC-1	H3K9me3	common
chr15	42470000	42775000	PANC-1	H3K9me3	common
chr15	52255000	52465000	PANC-1	H3K9me3	common
chr15	101445000	101545000	PANC-1	H3K9me3	common
chr15	62655000	62970000	PANC-1	H3K9me3	common
chr15	84125000	84225000	PANC-1	H3K9me3	common
chr15	64750000	64960000	PANC-1	H3K9me3	common
chr15	60865000	61210000	PANC-1	H3K9me3	common
chr15	70960000	71115000	PANC-1	H3K9me3	common
chr15	65905000	66160000	PANC-1	H3K9me3	common
chr15	62195000	62355000	PANC-1	H3K9me3	common
chr15	59985000	60615000	PANC-1	H3K9me3	common
chr15	34395000	34505000	PANC-1	H3K9me3	common
chr15	67075000	67145000	PANC-1	H3K9me3	common
chr15	56775000	57110000	PANC-1	H3K9me3	common
chr15	58520000	58865000	PANC-1	H3K9me3	common
chr15	91605000	91790000	PANC-1	H3K9me3	common
chr15	39960000	40060000	PANC-1	H3K9me3	common
chr15	89880000	90120000	PANC-1	H3K9me3	common
chr15	94705000	94860000	PANC-1	H3K9me3	common
chr15	50445000	50615000	PANC-1	H3K9me3	common
chr15	27135000	27265000	PANC-1	H3K9me3	common
chr15	43025000	43225000	PANC-1	H3K9me3	common
chr15	85125000	85195000	PANC-1	H3K9me3	common
chr15	76480000	76635000	PANC-1	H3K9me3	common
chr15	52595000	52815000	PANC-1	H3K9me3	common
chr15	31285000	31420000	PANC-1	H3K9me3	common
chr15	71295000	71395000	PANC-1	H3K9me3	common
chr15	56540000	56735000	PANC-1	H3K9me3	common
chr15	89190000	89390000	PANC-1	H3K9me3	common
chr15	57625000	57830000	PANC-1	H3K9me3	common
chr15	44385000	44510000	PANC-1	H3K9me3	common
chr15	93465000	93565000	PANC-1	H3K9me3	common
chr15	63750000	63890000	PANC-1	H3K9me3	common
chr15	68350000	68465000	PANC-1	H3K9me3	common
chr15	90025000	90115000	PANC-1	H3K9me3	common
chr15	85375000	85470000	PANC-1	H3K9me3	common
chr15	99320000	99395000	PANC-1	H3K9me3	common
chr15	89740000	89870000	PANC-1	H3K9me3	common
chr15	57210000	57425000	PANC-1	H3K9me3	common
chr15	68520000	68595000	PANC-1	H3K9me3	common
chr15	100350000	100460000	PANC-1	H3K9me3	common
chr15	99205000	99310000	PANC-1	H3K9me3	common
chr15	38545000	38650000	PANC-1	H3K9me3	common
chr15	42570000	42675000	PANC-1	H3K9me3	common
chr15	42120000	42210000	PANC-1	H3K9me3	common
chr16	50930000	52030000	PANC-1	H3K9me3	common
chr16	25275000	27150000	PANC-1	H3K9me3	common
chr16	48705000	49385000	PANC-1	H3K9me3	common
chr16	34170000	35280000	PANC-1	H3K9me3	common
chr16	49430000	49960000	PANC-1	H3K9me3	common
chr16	19915000	20395000	PANC-1	H3K9me3	common
chr16	14010000	14320000	PANC-1	H3K9me3	common
chr16	25285000	25715000	PANC-1	H3K9me3	common
chr16	3230000	3550000	PANC-1	H3K9me3	common
chr16	14380000	14630000	PANC-1	H3K9me3	common
chr16	30435000	30650000	PANC-1	H3K9me3	common
chr16	860000	1100000	PANC-1	H3K9me3	common
chr16	81920000	82275000	PANC-1	H3K9me3	common
chr16	24055000	24515000	PANC-1	H3K9me3	common
chr16	24550000	24815000	PANC-1	H3K9me3	common
chr16	87470000	87705000	PANC-1	H3K9me3	common
chr16	77255000	77620000	PANC-1	H3K9me3	common
chr16	80575000	80915000	PANC-1	H3K9me3	common
chr16	18990000	19080000	PANC-1	H3K9me3	common
chr16	22005000	22100000	PANC-1	H3K9me3	common
chr16	57465000	57565000	PANC-1	H3K9me3	common
chr16	68900000	69155000	PANC-1	H3K9me3	common
chr16	87800000	87960000	PANC-1	H3K9me3	common
chr16	31525000	31705000	PANC-1	H3K9me3	common
chr16	3770000	3925000	PANC-1	H3K9me3	common
chr16	74725000	74910000	PANC-1	H3K9me3	common
chr16	75030000	75140000	PANC-1	H3K9me3	common
chr16	89630000	89750000	PANC-1	H3K9me3	common
chr16	68395000	68550000	PANC-1	H3K9me3	common
chr16	86360000	86550000	PANC-1	H3K9me3	common
chr16	81430000	81635000	PANC-1	H3K9me3	common
chr16	86595000	86865000	PANC-1	H3K9me3	common
chr16	68120000	68265000	PANC-1	H3K9me3	common
chr16	11625000	11755000	PANC-1	H3K9me3	common
chr16	84275000	84525000	PANC-1	H3K9me3	common
chr16	56635000	56735000	PANC-1	H3K9me3	common
chr16	56895000	56965000	PANC-1	H3K9me3	common
chr17	21670000	22215000	PANC-1	H3K9me3	common
chr17	12060000	12910000	PANC-1	H3K9me3	common
chr17	14250000	14830000	PANC-1	H3K9me3	common
chr17	2970000	3420000	PANC-1	H3K9me3	common
chr17	32095000	32490000	PANC-1	H3K9me3	common
chr17	74740000	75070000	PANC-1	H3K9me3	common
chr17	9860000	10145000	PANC-1	H3K9me3	common
chr17	10230000	10515000	PANC-1	H3K9me3	common
chr17	75315000	75495000	PANC-1	H3K9me3	common
chr17	28120000	28420000	PANC-1	H3K9me3	common
chr17	19415000	19670000	PANC-1	H3K9me3	common
chr17	64190000	64585000	PANC-1	H3K9me3	common
chr17	32545000	32685000	PANC-1	H3K9me3	common
chr17	33470000	33890000	PANC-1	H3K9me3	common
chr17	70115000	70535000	PANC-1	H3K9me3	common
chr17	7255000	7475000	PANC-1	H3K9me3	common
chr17	68730000	69075000	PANC-1	H3K9me3	common
chr17	6940000	7090000	PANC-1	H3K9me3	common
chr17	25680000	25925000	PANC-1	H3K9me3	common
chr17	70800000	71175000	PANC-1	H3K9me3	common
chr17	70725000	71185000	PANC-1	H3K9me3	common
chr17	10635000	10755000	PANC-1	H3K9me3	common
chr17	74515000	74715000	PANC-1	H3K9me3	common
chr17	67325000	67515000	PANC-1	H3K9me3	common
chr17	53600000	53850000	PANC-1	H3K9me3	common
chr17	61095000	61475000	PANC-1	H3K9me3	common
chr17	41465000	41560000	PANC-1	H3K9me3	common
chr17	48085000	48165000	PANC-1	H3K9me3	common
chr17	54880000	55160000	PANC-1	H3K9me3	common
chr17	6750000	6915000	PANC-1	H3K9me3	common
chr17	55210000	55315000	PANC-1	H3K9me3	common
chr17	4085000	4315000	PANC-1	H3K9me3	common
chr17	19265000	19370000	PANC-1	H3K9me3	common
chr17	4460000	4540000	PANC-1	H3K9me3	common
chr17	29880000	30175000	PANC-1	H3K9me3	common
chr17	75080000	75250000	PANC-1	H3K9me3	common
chr17	4455000	4600000	PANC-1	H3K9me3	common
chr17	6810000	6910000	PANC-1	H3K9me3	common
chr17	28140000	28255000	PANC-1	H3K9me3	common
chr17	79890000	79980000	PANC-1	H3K9me3	common
chr17	40985000	41105000	PANC-1	H3K9me3	common
chr17	7625000	7735000	PANC-1	H3K9me3	common
chr17	25985000	26080000	PANC-1	H3K9me3	common
chr17	21025000	21155000	PANC-1	H3K9me3	common
chr17	19890000	20015000	PANC-1	H3K9me3	common
chr17	60780000	61045000	PANC-1	H3K9me3	common
chr17	59490000	59640000	PANC-1	H3K9me3	common
chr17	41165000	41395000	PANC-1	H3K9me3	common
chr17	59700000	59915000	PANC-1	H3K9me3	common
chr17	26110000	26215000	PANC-1	H3K9me3	common
chr17	58525000	58725000	PANC-1	H3K9me3	common
chr17	47495000	47630000	PANC-1	H3K9me3	common
chr17	45425000	45550000	PANC-1	H3K9me3	common
chr17	45760000	45890000	PANC-1	H3K9me3	common
chr17	70140000	70330000	PANC-1	H3K9me3	common
chr17	65370000	65475000	PANC-1	H3K9me3	common
chr17	64710000	64905000	PANC-1	H3K9me3	common
chr17	70550000	70715000	PANC-1	H3K9me3	common
chr17	54890000	55035000	PANC-1	H3K9me3	common
chr17	37135000	37305000	PANC-1	H3K9me3	common
chr17	42605000	42760000	PANC-1	H3K9me3	common
chr17	42465000	42580000	PANC-1	H3K9me3	common
chr17	25695000	25775000	PANC-1	H3K9me3	common
chr18	64880000	66340000	PANC-1	H3K9me3	common
chr18	39630000	41040000	PANC-1	H3K9me3	common
chr18	66470000	67775000	PANC-1	H3K9me3	common
chr18	57655000	58230000	PANC-1	H3K9me3	common
chr18	44735000	45285000	PANC-1	H3K9me3	common
chr18	59205000	59820000	PANC-1	H3K9me3	common
chr18	48630000	49140000	PANC-1	H3K9me3	common
chr18	4095000	5055000	PANC-1	H3K9me3	common
chr18	47090000	47285000	PANC-1	H3K9me3	common
chr18	56440000	56690000	PANC-1	H3K9me3	common
chr18	56440000	56740000	PANC-1	H3K9me3	common
chr18	56910000	57085000	PANC-1	H3K9me3	common
chr18	56190000	56425000	PANC-1	H3K9me3	common
chr18	43695000	43840000	PANC-1	H3K9me3	common
chr18	45995000	46185000	PANC-1	H3K9me3	common
chr18	43270000	43425000	PANC-1	H3K9me3	common
chr18	29310000	29405000	PANC-1	H3K9me3	common
chr18	46295000	46470000	PANC-1	H3K9me3	common
chr18	12710000	12945000	PANC-1	H3K9me3	common
chr18	8630000	9000000	PANC-1	H3K9me3	common
chr18	280000	605000	PANC-1	H3K9me3	common
chr18	29750000	29850000	PANC-1	H3K9me3	common
chr18	77295000	77410000	PANC-1	H3K9me3	common
chr18	3595000	3670000	PANC-1	H3K9me3	common
chr18	6545000	6885000	PANC-1	H3K9me3	common
chr18	60265000	60375000	PANC-1	H3K9me3	common
chr18	56190000	56335000	PANC-1	H3K9me3	common
chr18	18775000	19055000	PANC-1	H3K9me3	common
chr18	9970000	10525000	PANC-1	H3K9me3	common
chr18	19485000	19750000	PANC-1	H3K9me3	common
chr18	67865000	67955000	PANC-1	H3K9me3	common
chr18	6915000	7025000	PANC-1	H3K9me3	common
chr18	18510000	18760000	PANC-1	H3K9me3	common
chr18	3275000	3445000	PANC-1	H3K9me3	common
chr18	29415000	29515000	PANC-1	H3K9me3	common
chr18	60095000	60190000	PANC-1	H3K9me3	common
chr18	12995000	13125000	PANC-1	H3K9me3	common
chr18	9335000	9505000	PANC-1	H3K9me3	common
chr18	3455000	3590000	PANC-1	H3K9me3	common
chr18	77795000	77875000	PANC-1	H3K9me3	common
chr18	20610000	20710000	PANC-1	H3K9me3	common
chr18	3765000	3870000	PANC-1	H3K9me3	common
chr19	8745000	9220000	PANC-1	H3K9me3	common
chr19	56915000	57605000	PANC-1	H3K9me3	common
chr19	28445000	28815000	PANC-1	H3K9me3	common
chr19	44320000	45020000	PANC-1	H3K9me3	common
chr19	30575000	31150000	PANC-1	H3K9me3	common
chr19	9250000	9685000	PANC-1	H3K9me3	common
chr19	52325000	52695000	PANC-1	H3K9me3	common
chr19	345000	490000	PANC-1	H3K9me3	common
chr19	56215000	56555000	PANC-1	H3K9me3	common
chr19	55675000	55965000	PANC-1	H3K9me3	common
chr19	46525000	46770000	PANC-1	H3K9me3	common
chr19	7455000	7555000	PANC-1	H3K9me3	common
chr19	41330000	41660000	PANC-1	H3K9me3	common
chr19	14250000	14460000	PANC-1	H3K9me3	common
chr19	38380000	38700000	PANC-1	H3K9me3	common
chr19	29215000	29375000	PANC-1	H3K9me3	common
chr19	48995000	49115000	PANC-1	H3K9me3	common
chr19	34270000	34605000	PANC-1	H3K9me3	common
chr19	9735000	9905000	PANC-1	H3K9me3	common
chr19	2465000	2615000	PANC-1	H3K9me3	common
chr19	10820000	10945000	PANC-1	H3K9me3	common
chr19	56020000	56140000	PANC-1	H3K9me3	common
chr19	34995000	35220000	PANC-1	H3K9me3	common
chr19	13385000	13695000	PANC-1	H3K9me3	common
chr19	58450000	58670000	PANC-1	H3K9me3	common
chr19	16330000	16505000	PANC-1	H3K9me3	common
chr19	19475000	19620000	PANC-1	H3K9me3	common
chr19	13710000	13835000	PANC-1	H3K9me3	common
chr19	39220000	39420000	PANC-1	H3K9me3	common
chr19	35795000	35990000	PANC-1	H3K9me3	common
chr19	43940000	44030000	PANC-1	H3K9me3	common
chr19	54985000	55170000	PANC-1	H3K9me3	common
chr19	16795000	17160000	PANC-1	H3K9me3	common
chr19	12660000	12780000	PANC-1	H3K9me3	common
chr19	2820000	2940000	PANC-1	H3K9me3	common
chr19	51950000	52165000	PANC-1	H3K9me3	common
chr19	51520000	51605000	PANC-1	H3K9me3	common
chr19	49585000	49715000	PANC-1	H3K9me3	common
chr19	14685000	14795000	PANC-1	H3K9me3	common
chr19	51660000	51790000	PANC-1	H3K9me3	common
chr19	7750000	7880000	PANC-1	H3K9me3	common
chr19	18115000	18205000	PANC-1	H3K9me3	common
chr19	35455000	35520000	PANC-1	H3K9me3	common
chr19	50190000	50350000	PANC-1	H3K9me3	common
chr19	51435000	51515000	PANC-1	H3K9me3	common
chr19	15545000	15670000	PANC-1	H3K9me3	common
chr19	49140000	49265000	PANC-1	H3K9me3	common
chr19	35640000	35745000	PANC-1	H3K9me3	common
chr19	46780000	46875000	PANC-1	H3K9me3	common
chr19	54540000	54600000	PANC-1	H3K9me3	common
chr19	36030000	36130000	PANC-1	H3K9me3	common
chr19	55695000	55785000	PANC-1	H3K9me3	common
chr19	6515000	6630000	PANC-1	H3K9me3	common
chr19	58910000	58985000	PANC-1	H3K9me3	common
chr19	58695000	58785000	PANC-1	H3K9me3	common
chr19	17020000	17155000	PANC-1	H3K9me3	common
chr19	48020000	48100000	PANC-1	H3K9me3	common
chr20	8015000	8710000	PANC-1	H3K9me3	common
chr20	21680000	22260000	PANC-1	H3K9me3	common
chr20	20040000	20585000	PANC-1	H3K9me3	common
chr20	8770000	9345000	PANC-1	H3K9me3	common
chr20	16780000	17425000	PANC-1	H3K9me3	common
chr20	45085000	45315000	PANC-1	H3K9me3	common
chr20	1290000	1445000	PANC-1	H3K9me3	common
chr20	5220000	5440000	PANC-1	H3K9me3	common
chr20	60875000	60960000	PANC-1	H3K9me3	common
chr20	50250000	50720000	PANC-1	H3K9me3	common
chr20	4225000	4570000	PANC-1	H3K9me3	common
chr20	56260000	56770000	PANC-1	H3K9me3	common
chr20	56185000	56780000	PANC-1	H3K9me3	common
chr20	52835000	53255000	PANC-1	H3K9me3	common
chr20	39595000	39750000	PANC-1	H3K9me3	common
chr20	55205000	55580000	PANC-1	H3K9me3	common
chr20	10415000	10520000	PANC-1	H3K9me3	common
chr20	2655000	3010000	PANC-1	H3K9me3	common
chr20	3305000	3640000	PANC-1	H3K9me3	common
chr20	4075000	4175000	PANC-1	H3K9me3	common
chr20	42365000	42715000	PANC-1	H3K9me3	common
chr20	325000	460000	PANC-1	H3K9me3	common
chr20	60555000	60715000	PANC-1	H3K9me3	common
chr20	40055000	40295000	PANC-1	H3K9me3	common
chr20	52185000	52555000	PANC-1	H3K9me3	common
chr20	41840000	42045000	PANC-1	H3K9me3	common
chr20	43945000	44080000	PANC-1	H3K9me3	common
chr20	39790000	39970000	PANC-1	H3K9me3	common
chr20	46025000	46270000	PANC-1	H3K9me3	common
chr20	57440000	57610000	PANC-1	H3K9me3	common
chr20	45375000	45795000	PANC-1	H3K9me3	common
chr20	35580000	35805000	PANC-1	H3K9me3	common
chr20	37735000	37890000	PANC-1	H3K9me3	common
chr20	33680000	33855000	PANC-1	H3K9me3	common
chr20	46130000	46260000	PANC-1	H3K9me3	common
chr20	55660000	55920000	PANC-1	H3K9me3	common
chr20	31470000	31680000	PANC-1	H3K9me3	common
chr20	54765000	54925000	PANC-1	H3K9me3	common
chr20	34330000	34530000	PANC-1	H3K9me3	common
chr20	57640000	57795000	PANC-1	H3K9me3	common
chr20	2855000	3005000	PANC-1	H3K9me3	common
chr20	960000	1080000	PANC-1	H3K9me3	common
chr21	41500000	42470000	PANC-1	H3K9me3	common
chr21	27565000	28095000	PANC-1	H3K9me3	common
chr21	30855000	31245000	PANC-1	H3K9me3	common
chr21	43995000	44250000	PANC-1	H3K9me3	common
chr21	37500000	37755000	PANC-1	H3K9me3	common
chr21	47385000	47555000	PANC-1	H3K9me3	common
chr21	34995000	35270000	PANC-1	H3K9me3	common
chr21	43295000	43545000	PANC-1	H3K9me3	common
chr21	45920000	46205000	PANC-1	H3K9me3	common
chr21	35290000	35445000	PANC-1	H3K9me3	common
chr21	44925000	45035000	PANC-1	H3K9me3	common
chr21	47880000	48100000	PANC-1	H3K9me3	common
chr21	43560000	43700000	PANC-1	H3K9me3	common
chr21	37415000	37495000	PANC-1	H3K9me3	common
chr21	26975000	27100000	PANC-1	H3K9me3	common
chr21	45760000	45900000	PANC-1	H3K9me3	common
chr21	46560000	46700000	PANC-1	H3K9me3	common
chr21	38635000	38735000	PANC-1	H3K9me3	common
chr21	40105000	40185000	PANC-1	H3K9me3	common
chr22	16870000	17370000	PANC-1	H3K9me3	common
chr22	50145000	50575000	PANC-1	H3K9me3	common
chr22	43785000	44235000	PANC-1	H3K9me3	common
chr22	47175000	47570000	PANC-1	H3K9me3	common
chr22	26225000	26745000	PANC-1	H3K9me3	common
chr22	40805000	41040000	PANC-1	H3K9me3	common
chr22	27785000	28215000	PANC-1	H3K9me3	common
chr22	25855000	26165000	PANC-1	H3K9me3	common
chr22	46520000	46710000	PANC-1	H3K9me3	common
chr22	42350000	42475000	PANC-1	H3K9me3	common
chr22	29465000	29655000	PANC-1	H3K9me3	common
chr22	32370000	32485000	PANC-1	H3K9me3	common
chr22	41060000	41210000	PANC-1	H3K9me3	common
chr22	17395000	17535000	PANC-1	H3K9me3	common
chr22	39545000	39710000	PANC-1	H3K9me3	common
chr22	46255000	46370000	PANC-1	H3K9me3	common
chr22	28260000	28405000	PANC-1	H3K9me3	common
chr22	25050000	25150000	PANC-1	H3K9me3	common
chr22	31345000	31475000	PANC-1	H3K9me3	common
chr22	35820000	36000000	PANC-1	H3K9me3	common
chr22	18035000	18205000	PANC-1	H3K9me3	common
chr22	23305000	23475000	PANC-1	H3K9me3	common
chr22	30490000	30645000	PANC-1	H3K9me3	common
chr22	51065000	51130000	PANC-1	H3K9me3	common
chr22	30215000	30400000	PANC-1	H3K9me3	common
chr22	45835000	45955000	PANC-1	H3K9me3	common
chr22	23115000	23295000	PANC-1	H3K9me3	common
chr22	25745000	25840000	PANC-1	H3K9me3	common
chr22	40820000	40890000	PANC-1	H3K9me3	common
chr22	19625000	19700000	PANC-1	H3K9me3	common
chr2	7220000	8855000	PANC-1	H3K9me3	common
chr2	164015000	165370000	PANC-1	H3K9me3	common
chr2	153620000	154390000	PANC-1	H3K9me3	common
chr2	150445000	151340000	PANC-1	H3K9me3	common
chr2	148700000	149265000	PANC-1	H3K9me3	common
chr2	199165000	200700000	PANC-1	H3K9me3	common
chr2	149865000	150425000	PANC-1	H3K9me3	common
chr2	79465000	80120000	PANC-1	H3K9me3	common
chr2	152465000	152875000	PANC-1	H3K9me3	common
chr2	183040000	183525000	PANC-1	H3K9me3	common
chr2	19575000	20065000	PANC-1	H3K9me3	common
chr2	118960000	119620000	PANC-1	H3K9me3	common
chr2	162435000	162805000	PANC-1	H3K9me3	common
chr2	181960000	182375000	PANC-1	H3K9me3	common
chr2	176225000	176535000	PANC-1	H3K9me3	common
chr2	169200000	169570000	PANC-1	H3K9me3	common
chr2	173025000	173330000	PANC-1	H3K9me3	common
chr2	170330000	170650000	PANC-1	H3K9me3	common
chr2	178965000	179225000	PANC-1	H3K9me3	common
chr2	187720000	188325000	PANC-1	H3K9me3	common
chr2	129075000	129435000	PANC-1	H3K9me3	common
chr2	97670000	97775000	PANC-1	H3K9me3	common
chr2	54345000	54680000	PANC-1	H3K9me3	common
chr2	48040000	48330000	PANC-1	H3K9me3	common
chr2	33880000	34210000	PANC-1	H3K9me3	common
chr2	234165000	234360000	PANC-1	H3K9me3	common
chr2	73115000	73440000	PANC-1	H3K9me3	common
chr2	160950000	161120000	PANC-1	H3K9me3	common
chr2	178015000	178195000	PANC-1	H3K9me3	common
chr2	62680000	63005000	PANC-1	H3K9me3	common
chr2	237995000	238355000	PANC-1	H3K9me3	common
chr2	192675000	193025000	PANC-1	H3K9me3	common
chr2	188360000	188445000	PANC-1	H3K9me3	common
chr2	43175000	43455000	PANC-1	H3K9me3	common
chr2	163010000	163165000	PANC-1	H3K9me3	common
chr2	143845000	144030000	PANC-1	H3K9me3	common
chr2	201755000	202050000	PANC-1	H3K9me3	common
chr2	192025000	192385000	PANC-1	H3K9me3	common
chr2	127940000	128265000	PANC-1	H3K9me3	common
chr2	234390000	234655000	PANC-1	H3K9me3	common
chr2	101210000	101605000	PANC-1	H3K9me3	common
chr2	105955000	106150000	PANC-1	H3K9me3	common
chr2	233740000	233915000	PANC-1	H3K9me3	common
chr2	74915000	75110000	PANC-1	H3K9me3	common
chr2	72150000	72375000	PANC-1	H3K9me3	common
chr2	182605000	182760000	PANC-1	H3K9me3	common
chr2	173890000	174075000	PANC-1	H3K9me3	common
chr2	60980000	61230000	PANC-1	H3K9me3	common
chr2	189945000	190280000	PANC-1	H3K9me3	common
chr2	169815000	169955000	PANC-1	H3K9me3	common
chr2	181845000	181925000	PANC-1	H3K9me3	common
chr2	171830000	172010000	PANC-1	H3K9me3	common
chr2	10585000	10815000	PANC-1	H3K9me3	common
chr2	43475000	43765000	PANC-1	H3K9me3	common
chr2	69235000	69540000	PANC-1	H3K9me3	common
chr2	208390000	208600000	PANC-1	H3K9me3	common
chr2	236680000	237100000	PANC-1	H3K9me3	common
chr2	16795000	16940000	PANC-1	H3K9me3	common
chr2	65470000	65800000	PANC-1	H3K9me3	common
chr2	216230000	216795000	PANC-1	H3K9me3	common
chr2	30135000	30300000	PANC-1	H3K9me3	common
chr2	119635000	119745000	PANC-1	H3K9me3	common
chr2	112645000	112805000	PANC-1	H3K9me3	common
chr2	101620000	101865000	PANC-1	H3K9me3	common
chr2	86050000	86285000	PANC-1	H3K9me3	common
chr2	232070000	232315000	PANC-1	H3K9me3	common
chr2	73205000	73435000	PANC-1	H3K9me3	common
chr2	3755000	3910000	PANC-1	H3K9me3	common
chr2	121845000	122110000	PANC-1	H3K9me3	common
chr2	152130000	152260000	PANC-1	H3K9me3	common
chr2	103085000	103240000	PANC-1	H3K9me3	common
chr2	182820000	182950000	PANC-1	H3K9me3	common
chr2	72985000	73100000	PANC-1	H3K9me3	common
chr2	29180000	29425000	PANC-1	H3K9me3	common
chr2	196960000	197150000	PANC-1	H3K9me3	common
chr2	122290000	122490000	PANC-1	H3K9me3	common
chr2	135750000	135930000	PANC-1	H3K9me3	common
chr2	63900000	64100000	PANC-1	H3K9me3	common
chr2	7040000	7190000	PANC-1	H3K9me3	common
chr2	113505000	113710000	PANC-1	H3K9me3	common
chr2	46885000	47125000	PANC-1	H3K9me3	common
chr2	33680000	33810000	PANC-1	H3K9me3	common
chr2	202645000	203060000	PANC-1	H3K9me3	common
chr2	187355000	187540000	PANC-1	H3K9me3	common
chr2	27605000	27895000	PANC-1	H3K9me3	common
chr2	222480000	222835000	PANC-1	H3K9me3	common
chr2	153045000	153185000	PANC-1	H3K9me3	common
chr2	100875000	101005000	PANC-1	H3K9me3	common
chr2	121450000	121825000	PANC-1	H3K9me3	common
chr2	172440000	172540000	PANC-1	H3K9me3	common
chr2	173430000	173580000	PANC-1	H3K9me3	common
chr2	198570000	198655000	PANC-1	H3K9me3	common
chr2	210200000	210290000	PANC-1	H3K9me3	common
chr2	85645000	85770000	PANC-1	H3K9me3	common
chr2	227985000	228185000	PANC-1	H3K9me3	common
chr2	171675000	171780000	PANC-1	H3K9me3	common
chr2	99025000	99220000	PANC-1	H3K9me3	common
chr2	241170000	241380000	PANC-1	H3K9me3	common
chr2	190945000	191175000	PANC-1	H3K9me3	common
chr2	36575000	36725000	PANC-1	H3K9me3	common
chr2	200840000	201160000	PANC-1	H3K9me3	common
chr2	241785000	242005000	PANC-1	H3K9me3	common
chr2	26185000	26375000	PANC-1	H3K9me3	common
chr2	211095000	211270000	PANC-1	H3K9me3	common
chr2	98425000	98610000	PANC-1	H3K9me3	common
chr2	120980000	121075000	PANC-1	H3K9me3	common
chr2	219140000	219260000	PANC-1	H3K9me3	common
chr2	42320000	42475000	PANC-1	H3K9me3	common
chr2	99255000	99455000	PANC-1	H3K9me3	common
chr2	54745000	54890000	PANC-1	H3K9me3	common
chr2	102860000	103040000	PANC-1	H3K9me3	common
chr2	174100000	174220000	PANC-1	H3K9me3	common
chr2	97070000	97180000	PANC-1	H3K9me3	common
chr2	97515000	97625000	PANC-1	H3K9me3	common
chr2	210295000	210415000	PANC-1	H3K9me3	common
chr2	170680000	170785000	PANC-1	H3K9me3	common
chr2	175320000	175415000	PANC-1	H3K9me3	common
chr2	86425000	86605000	PANC-1	H3K9me3	common
chr2	224540000	224725000	PANC-1	H3K9me3	common
chr2	48135000	48330000	PANC-1	H3K9me3	common
chr2	235195000	235405000	PANC-1	H3K9me3	common
chr2	95875000	95985000	PANC-1	H3K9me3	common
chr2	228640000	228730000	PANC-1	H3K9me3	common
chr2	133105000	133195000	PANC-1	H3K9me3	common
chr2	219575000	219710000	PANC-1	H3K9me3	common
chr2	106185000	106360000	PANC-1	H3K9me3	common
chr2	201170000	201335000	PANC-1	H3K9me3	common
chr2	32995000	33170000	PANC-1	H3K9me3	common
chr2	203440000	203725000	PANC-1	H3K9me3	common
chr2	202100000	202240000	PANC-1	H3K9me3	common
chr2	228000000	228100000	PANC-1	H3K9me3	common
chr2	65665000	65780000	PANC-1	H3K9me3	common
chr2	36765000	36895000	PANC-1	H3K9me3	common
chr2	231500000	231675000	PANC-1	H3K9me3	common
chr2	54950000	55075000	PANC-1	H3K9me3	common
chr2	70150000	70295000	PANC-1	H3K9me3	common
chr2	242675000	242820000	PANC-1	H3K9me3	common
chr2	207550000	207650000	PANC-1	H3K9me3	common
chr2	122135000	122270000	PANC-1	H3K9me3	common
chr2	26410000	26560000	PANC-1	H3K9me3	common
chr2	202315000	202500000	PANC-1	H3K9me3	common
chr2	133020000	133100000	PANC-1	H3K9me3	common
chr2	121100000	121215000	PANC-1	H3K9me3	common
chr2	209130000	209220000	PANC-1	H3K9me3	common
chr2	207675000	207840000	PANC-1	H3K9me3	common
chr2	240965000	241085000	PANC-1	H3K9me3	common
chr2	127950000	128045000	PANC-1	H3K9me3	common
chr2	231580000	231670000	PANC-1	H3K9me3	common
chr2	99800000	99940000	PANC-1	H3K9me3	common
chr2	208395000	208485000	PANC-1	H3K9me3	common
chr2	101035000	101175000	PANC-1	H3K9me3	common
chr2	42590000	42705000	PANC-1	H3K9me3	common
chr2	191400000	191500000	PANC-1	H3K9me3	common
chr2	48545000	48645000	PANC-1	H3K9me3	common
chr2	197970000	198040000	PANC-1	H3K9me3	common
chr2	54200000	54315000	PANC-1	H3K9me3	common
chr2	230295000	230450000	PANC-1	H3K9me3	common
chr2	234890000	235030000	PANC-1	H3K9me3	common
chr2	235045000	235165000	PANC-1	H3K9me3	common
chr2	25055000	25160000	PANC-1	H3K9me3	common
chr2	73215000	73295000	PANC-1	H3K9me3	common
chr2	225520000	225650000	PANC-1	H3K9me3	common
chr2	44610000	44705000	PANC-1	H3K9me3	common
chr2	101345000	101435000	PANC-1	H3K9me3	common
chr3	146360000	148080000	PANC-1	H3K9me3	common
chr3	115685000	116475000	PANC-1	H3K9me3	common
chr3	27760000	28380000	PANC-1	H3K9me3	common
chr3	142805000	143430000	PANC-1	H3K9me3	common
chr3	130745000	131195000	PANC-1	H3K9me3	common
chr3	36010000	36750000	PANC-1	H3K9me3	common
chr3	65385000	65725000	PANC-1	H3K9me3	common
chr3	138665000	139060000	PANC-1	H3K9me3	common
chr3	157805000	158155000	PANC-1	H3K9me3	common
chr3	151780000	152180000	PANC-1	H3K9me3	common
chr3	132760000	133120000	PANC-1	H3K9me3	common
chr3	79110000	79450000	PANC-1	H3K9me3	common
chr3	170130000	170570000	PANC-1	H3K9me3	common
chr3	40620000	41235000	PANC-1	H3K9me3	common
chr3	125485000	125630000	PANC-1	H3K9me3	common
chr3	62185000	62560000	PANC-1	H3K9me3	common
chr3	159760000	160065000	PANC-1	H3K9me3	common
chr3	151150000	151480000	PANC-1	H3K9me3	common
chr3	118640000	118815000	PANC-1	H3K9me3	common
chr3	126445000	126695000	PANC-1	H3K9me3	common
chr3	4355000	4680000	PANC-1	H3K9me3	common
chr3	78710000	79075000	PANC-1	H3K9me3	common
chr3	178150000	178685000	PANC-1	H3K9me3	common
chr3	194990000	195195000	PANC-1	H3K9me3	common
chr3	64010000	64485000	PANC-1	H3K9me3	common
chr3	14290000	14510000	PANC-1	H3K9me3	common
chr3	133160000	133290000	PANC-1	H3K9me3	common
chr3	122105000	122415000	PANC-1	H3K9me3	common
chr3	133650000	133885000	PANC-1	H3K9me3	common
chr3	125960000	126110000	PANC-1	H3K9me3	common
chr3	13940000	14160000	PANC-1	H3K9me3	common
chr3	178730000	179035000	PANC-1	H3K9me3	common
chr3	149105000	149200000	PANC-1	H3K9me3	common
chr3	43800000	44265000	PANC-1	H3K9me3	common
chr3	193490000	193850000	PANC-1	H3K9me3	common
chr3	27180000	27315000	PANC-1	H3K9me3	common
chr3	184560000	184970000	PANC-1	H3K9me3	common
chr3	158555000	158975000	PANC-1	H3K9me3	common
chr3	33160000	33410000	PANC-1	H3K9me3	common
chr3	131755000	131905000	PANC-1	H3K9me3	common
chr3	183165000	183515000	PANC-1	H3K9me3	common
chr3	15145000	15260000	PANC-1	H3K9me3	common
chr3	155065000	155425000	PANC-1	H3K9me3	common
chr3	149945000	150225000	PANC-1	H3K9me3	common
chr3	101510000	101940000	PANC-1	H3K9me3	common
chr3	99535000	99975000	PANC-1	H3K9me3	common
chr3	185365000	185650000	PANC-1	H3K9me3	common
chr3	120305000	120515000	PANC-1	H3K9me3	common
chr3	170895000	171290000	PANC-1	H3K9me3	common
chr3	131510000	131740000	PANC-1	H3K9me3	common
chr3	188680000	188950000	PANC-1	H3K9me3	common
chr3	141025000	141170000	PANC-1	H3K9me3	common
chr3	32430000	32510000	PANC-1	H3K9me3	common
chr3	73150000	73525000	PANC-1	H3K9me3	common
chr3	37475000	37840000	PANC-1	H3K9me3	common
chr3	180930000	181415000	PANC-1	H3K9me3	common
chr3	186585000	186890000	PANC-1	H3K9me3	common
chr3	196975000	197240000	PANC-1	H3K9me3	common
chr3	149680000	149925000	PANC-1	H3K9me3	common
chr3	13700000	13930000	PANC-1	H3K9me3	common
chr3	33675000	33835000	PANC-1	H3K9me3	common
chr3	88065000	88210000	PANC-1	H3K9me3	common
chr3	156895000	157225000	PANC-1	H3K9me3	common
chr3	145775000	145890000	PANC-1	H3K9me3	common
chr3	32545000	32720000	PANC-1	H3K9me3	common
chr3	160990000	161140000	PANC-1	H3K9me3	common
chr3	159320000	159525000	PANC-1	H3K9me3	common
chr3	41935000	42145000	PANC-1	H3K9me3	common
chr3	27505000	27730000	PANC-1	H3K9me3	common
chr3	112015000	112240000	PANC-1	H3K9me3	common
chr3	158440000	158515000	PANC-1	H3K9me3	common
chr3	158370000	158520000	PANC-1	H3K9me3	common
chr3	32035000	32185000	PANC-1	H3K9me3	common
chr3	37890000	38025000	PANC-1	H3K9me3	common
chr3	75335000	75465000	PANC-1	H3K9me3	common
chr3	16090000	16215000	PANC-1	H3K9me3	common
chr3	135625000	135770000	PANC-1	H3K9me3	common
chr3	167755000	167890000	PANC-1	H3K9me3	common
chr3	152760000	152875000	PANC-1	H3K9me3	common
chr3	46745000	46895000	PANC-1	H3K9me3	common
chr3	130470000	130605000	PANC-1	H3K9me3	common
chr3	192285000	192505000	PANC-1	H3K9me3	common
chr3	111445000	111570000	PANC-1	H3K9me3	common
chr3	112755000	113015000	PANC-1	H3K9me3	common
chr3	56735000	56830000	PANC-1	H3K9me3	common
chr3	150130000	150215000	PANC-1	H3K9me3	common
chr3	14445000	14510000	PANC-1	H3K9me3	common
chr3	71760000	71915000	PANC-1	H3K9me3	common
chr3	170020000	170125000	PANC-1	H3K9me3	common
chr3	156535000	156795000	PANC-1	H3K9me3	common
chr3	49575000	49705000	PANC-1	H3K9me3	common
chr3	153805000	153975000	PANC-1	H3K9me3	common
chr3	40225000	40350000	PANC-1	H3K9me3	common
chr3	46500000	46700000	PANC-1	H3K9me3	common
chr3	32985000	33130000	PANC-1	H3K9me3	common
chr3	189680000	189915000	PANC-1	H3K9me3	common
chr3	141845000	142000000	PANC-1	H3K9me3	common
chr3	51740000	51945000	PANC-1	H3K9me3	common
chr3	106960000	107145000	PANC-1	H3K9me3	common
chr3	193360000	193490000	PANC-1	H3K9me3	common
chr3	42285000	42475000	PANC-1	H3K9me3	common
chr3	42055000	42140000	PANC-1	H3K9me3	common
chr3	57390000	57535000	PANC-1	H3K9me3	common
chr3	38390000	38520000	PANC-1	H3K9me3	common
chr3	150880000	151020000	PANC-1	H3K9me3	common
chr3	45075000	45260000	PANC-1	H3K9me3	common
chr3	98535000	98715000	PANC-1	H3K9me3	common
chr3	126195000	126375000	PANC-1	H3K9me3	common
chr3	45265000	45535000	PANC-1	H3K9me3	common
chr3	101950000	102260000	PANC-1	H3K9me3	common
chr3	148835000	148985000	PANC-1	H3K9me3	common
chr3	194840000	194975000	PANC-1	H3K9me3	common
chr3	9540000	9685000	PANC-1	H3K9me3	common
chr3	190595000	190765000	PANC-1	H3K9me3	common
chr3	14540000	14685000	PANC-1	H3K9me3	common
chr3	98315000	98515000	PANC-1	H3K9me3	common
chr3	4910000	5015000	PANC-1	H3K9me3	common
chr3	122285000	122395000	PANC-1	H3K9me3	common
chr3	124945000	125155000	PANC-1	H3K9me3	common
chr3	160815000	160930000	PANC-1	H3K9me3	common
chr3	36765000	36920000	PANC-1	H3K9me3	common
chr3	172200000	172325000	PANC-1	H3K9me3	common
chr3	138205000	138295000	PANC-1	H3K9me3	common
chr3	196765000	196920000	PANC-1	H3K9me3	common
chr3	44560000	44800000	PANC-1	H3K9me3	common
chr3	176765000	176910000	PANC-1	H3K9me3	common
chr3	10980000	11095000	PANC-1	H3K9me3	common
chr3	176915000	177075000	PANC-1	H3K9me3	common
chr3	171565000	171750000	PANC-1	H3K9me3	common
chr3	160285000	160395000	PANC-1	H3K9me3	common
chr3	17785000	17875000	PANC-1	H3K9me3	common
chr3	119420000	119525000	PANC-1	H3K9me3	common
chr3	53410000	53525000	PANC-1	H3K9me3	common
chr3	40370000	40490000	PANC-1	H3K9me3	common
chr3	40495000	40575000	PANC-1	H3K9me3	common
chr3	49205000	49310000	PANC-1	H3K9me3	common
chr3	151560000	151640000	PANC-1	H3K9me3	common
chr3	58420000	58525000	PANC-1	H3K9me3	common
chr3	48595000	48700000	PANC-1	H3K9me3	common
chr3	38065000	38145000	PANC-1	H3K9me3	common
chr3	45270000	45420000	PANC-1	H3K9me3	common
chr3	44815000	44895000	PANC-1	H3K9me3	common
chr4	19215000	20290000	PANC-1	H3K9me3	common
chr4	145080000	145995000	PANC-1	H3K9me3	common
chr4	36320000	37410000	PANC-1	H3K9me3	common
chr4	82310000	83205000	PANC-1	H3K9me3	common
chr4	151205000	151810000	PANC-1	H3K9me3	common
chr4	158135000	158890000	PANC-1	H3K9me3	common
chr4	26450000	27020000	PANC-1	H3K9me3	common
chr4	177285000	178020000	PANC-1	H3K9me3	common
chr4	21780000	22385000	PANC-1	H3K9me3	common
chr4	166420000	167035000	PANC-1	H3K9me3	common
chr4	148055000	148510000	PANC-1	H3K9me3	common
chr4	94710000	95075000	PANC-1	H3K9me3	common
chr4	108935000	109510000	PANC-1	H3K9me3	common
chr4	99375000	99810000	PANC-1	H3K9me3	common
chr4	169100000	169415000	PANC-1	H3K9me3	common
chr4	87405000	87815000	PANC-1	H3K9me3	common
chr4	42560000	42880000	PANC-1	H3K9me3	common
chr4	183370000	183730000	PANC-1	H3K9me3	common
chr4	115310000	115615000	PANC-1	H3K9me3	common
chr4	83365000	83735000	PANC-1	H3K9me3	common
chr4	126230000	126670000	PANC-1	H3K9me3	common
chr4	81980000	82290000	PANC-1	H3K9me3	common
chr4	186125000	186300000	PANC-1	H3K9me3	common
chr4	57430000	57670000	PANC-1	H3K9me3	common
chr4	113240000	113440000	PANC-1	H3K9me3	common
chr4	7770000	7990000	PANC-1	H3K9me3	common
chr4	103360000	103530000	PANC-1	H3K9me3	common
chr4	40990000	41220000	PANC-1	H3K9me3	common
chr4	37445000	37570000	PANC-1	H3K9me3	common
chr4	154060000	154250000	PANC-1	H3K9me3	common
chr4	84030000	84180000	PANC-1	H3K9me3	common
chr4	52790000	52890000	PANC-1	H3K9me3	common
chr4	83280000	83350000	PANC-1	H3K9me3	common
chr4	37595000	37800000	PANC-1	H3K9me3	common
chr4	75065000	75175000	PANC-1	H3K9me3	common
chr4	77430000	77665000	PANC-1	H3K9me3	common
chr4	88775000	88910000	PANC-1	H3K9me3	common
chr4	81140000	81255000	PANC-1	H3K9me3	common
chr4	6715000	6885000	PANC-1	H3K9me3	common
chr4	184205000	184340000	PANC-1	H3K9me3	common
chr4	156735000	156870000	PANC-1	H3K9me3	common
chr4	88950000	89130000	PANC-1	H3K9me3	common
chr4	15480000	15660000	PANC-1	H3K9me3	common
chr4	38750000	38860000	PANC-1	H3K9me3	common
chr4	113010000	113155000	PANC-1	H3K9me3	common
chr4	184000000	184175000	PANC-1	H3K9me3	common
chr4	184375000	184590000	PANC-1	H3K9me3	common
chr4	119670000	119815000	PANC-1	H3K9me3	common
chr4	186390000	186525000	PANC-1	H3K9me3	common
chr4	154570000	154685000	PANC-1	H3K9me3	common
chr4	39460000	39655000	PANC-1	H3K9me3	common
chr4	47680000	47840000	PANC-1	H3K9me3	common
chr4	69130000	69245000	PANC-1	H3K9me3	common
chr4	84405000	84560000	PANC-1	H3K9me3	common
chr4	78155000	78275000	PANC-1	H3K9me3	common
chr4	185925000	186055000	PANC-1	H3K9me3	common
chr4	183850000	183985000	PANC-1	H3K9me3	common
chr4	38205000	38315000	PANC-1	H3K9me3	common
chr4	40150000	40320000	PANC-1	H3K9me3	common
chr4	174085000	174180000	PANC-1	H3K9me3	common
chr4	113555000	113685000	PANC-1	H3K9me3	common
chr4	56300000	56415000	PANC-1	H3K9me3	common
chr4	141080000	141170000	PANC-1	H3K9me3	common
chr4	20435000	20545000	PANC-1	H3K9me3	common
chr4	184645000	184725000	PANC-1	H3K9me3	common
chr4	128985000	129080000	PANC-1	H3K9me3	common
chr4	37600000	37690000	PANC-1	H3K9me3	common
chr4	140100000	140220000	PANC-1	H3K9me3	common
chr5	101995000	102490000	PANC-1	H3K9me3	common
chr5	59105000	59860000	PANC-1	H3K9me3	common
chr5	110870000	111485000	PANC-1	H3K9me3	common
chr5	118320000	118770000	PANC-1	H3K9me3	common
chr5	110085000	110410000	PANC-1	H3K9me3	common
chr5	111865000	112190000	PANC-1	H3K9me3	common
chr5	95295000	95665000	PANC-1	H3K9me3	common
chr5	94290000	94595000	PANC-1	H3K9me3	common
chr5	75025000	75555000	PANC-1	H3K9me3	common
chr5	135585000	136115000	PANC-1	H3K9me3	common
chr5	63430000	63910000	PANC-1	H3K9me3	common
chr5	63510000	63905000	PANC-1	H3K9me3	common
chr5	7890000	9235000	PANC-1	H3K9me3	common
chr5	65570000	66060000	PANC-1	H3K9me3	common
chr5	87075000	87400000	PANC-1	H3K9me3	common
chr5	57780000	58150000	PANC-1	H3K9me3	common
chr5	53810000	54155000	PANC-1	H3K9me3	common
chr5	71095000	71380000	PANC-1	H3K9me3	common
chr5	145995000	146345000	PANC-1	H3K9me3	common
chr5	145910000	146360000	PANC-1	H3K9me3	common
chr5	170840000	171300000	PANC-1	H3K9me3	common
chr5	79390000	79560000	PANC-1	H3K9me3	common
chr5	174370000	174885000	PANC-1	H3K9me3	common
chr5	158110000	158535000	PANC-1	H3K9me3	common
chr5	52235000	52395000	PANC-1	H3K9me3	common
chr5	72875000	73075000	PANC-1	H3K9me3	common
chr5	56200000	56430000	PANC-1	H3K9me3	common
chr5	150385000	150625000	PANC-1	H3K9me3	common
chr5	79780000	79945000	PANC-1	H3K9me3	common
chr5	71895000	72110000	PANC-1	H3K9me3	common
chr5	140235000	140415000	PANC-1	H3K9me3	common
chr5	74060000	74215000	PANC-1	H3K9me3	common
chr5	33465000	33955000	PANC-1	H3K9me3	common
chr5	169065000	169490000	PANC-1	H3K9me3	common
chr5	18390000	18705000	PANC-1	H3K9me3	common
chr5	81050000	81145000	PANC-1	H3K9me3	common
chr5	55005000	55215000	PANC-1	H3K9me3	common
chr5	470000	645000	PANC-1	H3K9me3	common
chr5	58175000	58300000	PANC-1	H3K9me3	common
chr5	90560000	90675000	PANC-1	H3K9me3	common
chr5	16770000	17190000	PANC-1	H3K9me3	common
chr5	178580000	178935000	PANC-1	H3K9me3	common
chr5	150180000	150365000	PANC-1	H3K9me3	common
chr5	42900000	43040000	PANC-1	H3K9me3	common
chr5	37395000	37770000	PANC-1	H3K9me3	common
chr5	34480000	34915000	PANC-1	H3K9me3	common
chr5	40750000	40880000	PANC-1	H3K9me3	common
chr5	13975000	14285000	PANC-1	H3K9me3	common
chr5	171330000	171475000	PANC-1	H3K9me3	common
chr5	177660000	178015000	PANC-1	H3K9me3	common
chr5	141970000	142090000	PANC-1	H3K9me3	common
chr5	156755000	156910000	PANC-1	H3K9me3	common
chr5	148820000	148950000	PANC-1	H3K9me3	common
chr5	137535000	137665000	PANC-1	H3K9me3	common
chr5	171515000	171725000	PANC-1	H3K9me3	common
chr5	141735000	141925000	PANC-1	H3K9me3	common
chr5	72380000	72495000	PANC-1	H3K9me3	common
chr5	178325000	178545000	PANC-1	H3K9me3	common
chr5	136665000	136830000	PANC-1	H3K9me3	common
chr5	145670000	145820000	PANC-1	H3K9me3	common
chr5	149020000	149205000	PANC-1	H3K9me3	common
chr5	174955000	175135000	PANC-1	H3K9me3	common
chr5	5135000	5415000	PANC-1	H3K9me3	common
chr5	150240000	150380000	PANC-1	H3K9me3	common
chr5	175830000	175960000	PANC-1	H3K9me3	common
chr5	13985000	14135000	PANC-1	H3K9me3	common
chr5	16930000	17190000	PANC-1	H3K9me3	common
chr5	154235000	154315000	PANC-1	H3K9me3	common
chr5	31575000	31805000	PANC-1	H3K9me3	common
chr5	162865000	162935000	PANC-1	H3K9me3	common
chr5	179340000	179520000	PANC-1	H3K9me3	common
chr5	178050000	178150000	PANC-1	H3K9me3	common
chr5	171525000	171615000	PANC-1	H3K9me3	common
chr5	31820000	32090000	PANC-1	H3K9me3	common
chr5	16785000	16915000	PANC-1	H3K9me3	common
chr5	179545000	179635000	PANC-1	H3K9me3	common
chr5	1345000	1465000	PANC-1	H3K9me3	common
chr5	32355000	32440000	PANC-1	H3K9me3	common
chr6	20545000	21585000	PANC-1	H3K9me3	common
chr6	124095000	125170000	PANC-1	H3K9me3	common
chr6	111580000	111965000	PANC-1	H3K9me3	common
chr6	170160000	170915000	PANC-1	H3K9me3	common
chr6	170330000	170860000	PANC-1	H3K9me3	common
chr6	169300000	170095000	PANC-1	H3K9me3	common
chr6	161145000	161800000	PANC-1	H3K9me3	common
chr6	6045000	6555000	PANC-1	H3K9me3	common
chr6	110830000	111300000	PANC-1	H3K9me3	common
chr6	110395000	110730000	PANC-1	H3K9me3	common
chr6	110030000	110360000	PANC-1	H3K9me3	common
chr6	58140000	58775000	PANC-1	H3K9me3	common
chr6	129050000	129625000	PANC-1	H3K9me3	common
chr6	72250000	72810000	PANC-1	H3K9me3	common
chr6	15680000	16210000	PANC-1	H3K9me3	common
chr6	137385000	137970000	PANC-1	H3K9me3	common
chr6	73320000	73895000	PANC-1	H3K9me3	common
chr6	16785000	17065000	PANC-1	H3K9me3	common
chr6	70515000	70850000	PANC-1	H3K9me3	common
chr6	6660000	7255000	PANC-1	H3K9me3	common
chr6	17150000	17580000	PANC-1	H3K9me3	common
chr6	168770000	169285000	PANC-1	H3K9me3	common
chr6	145570000	145975000	PANC-1	H3K9me3	common
chr6	123190000	123660000	PANC-1	H3K9me3	common
chr6	147150000	147670000	PANC-1	H3K9me3	common
chr6	130615000	131085000	PANC-1	H3K9me3	common
chr6	55320000	55800000	PANC-1	H3K9me3	common
chr6	123715000	124065000	PANC-1	H3K9me3	common
chr6	12295000	12545000	PANC-1	H3K9me3	common
chr6	12295000	12600000	PANC-1	H3K9me3	common
chr6	131500000	131860000	PANC-1	H3K9me3	common
chr6	160560000	160895000	PANC-1	H3K9me3	common
chr6	84580000	84935000	PANC-1	H3K9me3	common
chr6	125630000	126090000	PANC-1	H3K9me3	common
chr6	91300000	91605000	PANC-1	H3K9me3	common
chr6	50080000	50585000	PANC-1	H3K9me3	common
chr6	39320000	39785000	PANC-1	H3K9me3	common
chr6	24870000	25005000	PANC-1	H3K9me3	common
chr6	64285000	64475000	PANC-1	H3K9me3	common
chr6	43610000	44050000	PANC-1	H3K9me3	common
chr6	132600000	132815000	PANC-1	H3K9me3	common
chr6	105305000	105525000	PANC-1	H3K9me3	common
chr6	13910000	14060000	PANC-1	H3K9me3	common
chr6	106780000	106885000	PANC-1	H3K9me3	common
chr6	56495000	56720000	PANC-1	H3K9me3	common
chr6	53355000	53590000	PANC-1	H3K9me3	common
chr6	45385000	45680000	PANC-1	H3K9me3	common
chr6	38135000	38455000	PANC-1	H3K9me3	common
chr6	32215000	32360000	PANC-1	H3K9me3	common
chr6	166295000	166520000	PANC-1	H3K9me3	common
chr6	159220000	159400000	PANC-1	H3K9me3	common
chr6	108190000	108275000	PANC-1	H3K9me3	common
chr6	74220000	74350000	PANC-1	H3K9me3	common
chr6	100020000	100220000	PANC-1	H3K9me3	common
chr6	160110000	160205000	PANC-1	H3K9me3	common
chr6	33730000	34005000	PANC-1	H3K9me3	common
chr6	129915000	130070000	PANC-1	H3K9me3	common
chr6	163840000	163985000	PANC-1	H3K9me3	common
chr6	33700000	34120000	PANC-1	H3K9me3	common
chr6	30180000	30425000	PANC-1	H3K9me3	common
chr6	80280000	80405000	PANC-1	H3K9me3	common
chr6	32965000	33230000	PANC-1	H3K9me3	common
chr6	53020000	53345000	PANC-1	H3K9me3	common
chr6	4020000	4170000	PANC-1	H3K9me3	common
chr6	27295000	27435000	PANC-1	H3K9me3	common
chr6	55840000	56155000	PANC-1	H3K9me3	common
chr6	51930000	52120000	PANC-1	H3K9me3	common
chr6	167195000	167360000	PANC-1	H3K9me3	common
chr6	84120000	84220000	PANC-1	H3K9me3	common
chr6	800000	900000	PANC-1	H3K9me3	common
chr6	7720000	7875000	PANC-1	H3K9me3	common
chr6	30700000	30865000	PANC-1	H3K9me3	common
chr6	53615000	53820000	PANC-1	H3K9me3	common
chr6	40855000	41010000	PANC-1	H3K9me3	common
chr6	42215000	42525000	PANC-1	H3K9me3	common
chr6	138315000	138425000	PANC-1	H3K9me3	common
chr6	150145000	150245000	PANC-1	H3K9me3	common
chr6	129810000	129895000	PANC-1	H3K9me3	common
chr6	97345000	97500000	PANC-1	H3K9me3	common
chr6	39945000	40265000	PANC-1	H3K9me3	common
chr6	30880000	31045000	PANC-1	H3K9me3	common
chr6	47600000	47745000	PANC-1	H3K9me3	common
chr6	49610000	49815000	PANC-1	H3K9me3	common
chr6	30705000	30785000	PANC-1	H3K9me3	common
chr6	31355000	31455000	PANC-1	H3K9me3	common
chr6	41045000	41285000	PANC-1	H3K9me3	common
chr6	144420000	144530000	PANC-1	H3K9me3	common
chr6	17990000	18120000	PANC-1	H3K9me3	common
chr6	24560000	24695000	PANC-1	H3K9me3	common
chr6	138190000	138295000	PANC-1	H3K9me3	common
chr6	47370000	47585000	PANC-1	H3K9me3	common
chr6	156880000	156990000	PANC-1	H3K9me3	common
chr6	36390000	36560000	PANC-1	H3K9me3	common
chr6	56755000	56905000	PANC-1	H3K9me3	common
chr6	28655000	28775000	PANC-1	H3K9me3	common
chr6	30790000	30865000	PANC-1	H3K9me3	common
chr6	45710000	45890000	PANC-1	H3K9me3	common
chr6	143270000	143375000	PANC-1	H3K9me3	common
chr6	33395000	33535000	PANC-1	H3K9me3	common
chr6	71135000	71225000	PANC-1	H3K9me3	common
chr6	36080000	36160000	PANC-1	H3K9me3	common
chr6	34950000	35100000	PANC-1	H3K9me3	common
chr6	35995000	36065000	PANC-1	H3K9me3	common
chr6	30180000	30290000	PANC-1	H3K9me3	common
chr6	30315000	30410000	PANC-1	H3K9me3	common
chr6	144535000	144600000	PANC-1	H3K9me3	common
chr7	50125000	50505000	PANC-1	H3K9me3	common
chr7	71215000	71985000	PANC-1	H3K9me3	common
chr7	103095000	103805000	PANC-1	H3K9me3	common
chr7	123740000	124475000	PANC-1	H3K9me3	common
chr7	103860000	104500000	PANC-1	H3K9me3	common
chr7	70280000	71200000	PANC-1	H3K9me3	common
chr7	70295000	71090000	PANC-1	H3K9me3	common
chr7	102390000	102710000	PANC-1	H3K9me3	common
chr7	112165000	112545000	PANC-1	H3K9me3	common
chr7	121830000	122180000	PANC-1	H3K9me3	common
chr7	101470000	101900000	PANC-1	H3K9me3	common
chr7	121250000	121650000	PANC-1	H3K9me3	common
chr7	106420000	106795000	PANC-1	H3K9me3	common
chr7	157215000	157675000	PANC-1	H3K9me3	common
chr7	134305000	134645000	PANC-1	H3K9me3	common
chr7	80545000	81090000	PANC-1	H3K9me3	common
chr7	107815000	108085000	PANC-1	H3K9me3	common
chr7	150140000	150465000	PANC-1	H3K9me3	common
chr7	82410000	82940000	PANC-1	H3K9me3	common
chr7	134110000	134295000	PANC-1	H3K9me3	common
chr7	4830000	5225000	PANC-1	H3K9me3	common
chr7	79690000	80030000	PANC-1	H3K9me3	common
chr7	7460000	7585000	PANC-1	H3K9me3	common
chr7	65630000	65965000	PANC-1	H3K9me3	common
chr7	135490000	135695000	PANC-1	H3K9me3	common
chr7	115805000	115890000	PANC-1	H3K9me3	common
chr7	1830000	2265000	PANC-1	H3K9me3	common
chr7	89780000	89885000	PANC-1	H3K9me3	common
chr7	120610000	120740000	PANC-1	H3K9me3	common
chr7	137305000	137575000	PANC-1	H3K9me3	common
chr7	24850000	25135000	PANC-1	H3K9me3	common
chr7	72730000	72845000	PANC-1	H3K9me3	common
chr7	80325000	80540000	PANC-1	H3K9me3	common
chr7	30185000	30475000	PANC-1	H3K9me3	common
chr7	116310000	116440000	PANC-1	H3K9me3	common
chr7	51230000	51450000	PANC-1	H3K9me3	common
chr7	36020000	36370000	PANC-1	H3K9me3	common
chr7	130560000	130735000	PANC-1	H3K9me3	common
chr7	38435000	38715000	PANC-1	H3K9me3	common
chr7	142565000	142700000	PANC-1	H3K9me3	common
chr7	35730000	35945000	PANC-1	H3K9me3	common
chr7	17020000	17355000	PANC-1	H3K9me3	common
chr7	80050000	80300000	PANC-1	H3K9me3	common
chr7	26895000	27185000	PANC-1	H3K9me3	common
chr7	55340000	55485000	PANC-1	H3K9me3	common
chr7	142705000	142910000	PANC-1	H3K9me3	common
chr7	99500000	99680000	PANC-1	H3K9me3	common
chr7	18390000	18610000	PANC-1	H3K9me3	common
chr7	22905000	23095000	PANC-1	H3K9me3	common
chr7	81150000	81340000	PANC-1	H3K9me3	common
chr7	105820000	105920000	PANC-1	H3K9me3	common
chr7	86550000	86775000	PANC-1	H3K9me3	common
chr7	155380000	155570000	PANC-1	H3K9me3	common
chr7	38130000	38400000	PANC-1	H3K9me3	common
chr7	47620000	47860000	PANC-1	H3K9me3	common
chr7	91775000	92075000	PANC-1	H3K9me3	common
chr7	22600000	22765000	PANC-1	H3K9me3	common
chr7	151315000	151455000	PANC-1	H3K9me3	common
chr7	39605000	39785000	PANC-1	H3K9me3	common
chr7	95340000	95510000	PANC-1	H3K9me3	common
chr7	154980000	155135000	PANC-1	H3K9me3	common
chr7	149345000	149465000	PANC-1	H3K9me3	common
chr7	151060000	151150000	PANC-1	H3K9me3	common
chr7	95155000	95320000	PANC-1	H3K9me3	common
chr7	92240000	92460000	PANC-1	H3K9me3	common
chr7	94090000	94280000	PANC-1	H3K9me3	common
chr7	37010000	37230000	PANC-1	H3K9me3	common
chr7	98050000	98465000	PANC-1	H3K9me3	common
chr7	148980000	149115000	PANC-1	H3K9me3	common
chr7	44530000	44610000	PANC-1	H3K9me3	common
chr7	28965000	29140000	PANC-1	H3K9me3	common
chr7	129295000	129465000	PANC-1	H3K9me3	common
chr7	86930000	87050000	PANC-1	H3K9me3	common
chr7	44620000	44835000	PANC-1	H3K9me3	common
chr7	36525000	36705000	PANC-1	H3K9me3	common
chr7	26415000	26705000	PANC-1	H3K9me3	common
chr7	99590000	99675000	PANC-1	H3K9me3	common
chr7	131015000	131130000	PANC-1	H3K9me3	common
chr7	73280000	73445000	PANC-1	H3K9me3	common
chr7	92710000	92855000	PANC-1	H3K9me3	common
chr7	43765000	43875000	PANC-1	H3K9me3	common
chr7	92480000	92680000	PANC-1	H3K9me3	common
chr7	41785000	41940000	PANC-1	H3K9me3	common
chr7	158810000	159125000	PANC-1	H3K9me3	common
chr7	43620000	43750000	PANC-1	H3K9me3	common
chr7	129135000	129245000	PANC-1	H3K9me3	common
chr7	77430000	77560000	PANC-1	H3K9me3	common
chr7	154795000	154960000	PANC-1	H3K9me3	common
chr7	26240000	26400000	PANC-1	H3K9me3	common
chr7	105290000	105390000	PANC-1	H3K9me3	common
chr7	86780000	86855000	PANC-1	H3K9me3	common
chr7	99505000	99585000	PANC-1	H3K9me3	common
chr7	30190000	30310000	PANC-1	H3K9me3	common
chr7	2755000	2895000	PANC-1	H3K9me3	common
chr7	148275000	148390000	PANC-1	H3K9me3	common
chr7	141260000	141345000	PANC-1	H3K9me3	common
chr7	66005000	66115000	PANC-1	H3K9me3	common
chr7	36025000	36160000	PANC-1	H3K9me3	common
chr7	1610000	1820000	PANC-1	H3K9me3	common
chr7	36190000	36330000	PANC-1	H3K9me3	common
chr7	35840000	35935000	PANC-1	H3K9me3	common
chr7	24615000	24705000	PANC-1	H3K9me3	common
chr7	55955000	56020000	PANC-1	H3K9me3	common
chr7	23125000	23220000	PANC-1	H3K9me3	common
chr7	5015000	5115000	PANC-1	H3K9me3	common
chr7	75275000	75365000	PANC-1	H3K9me3	common
chr7	5135000	5225000	PANC-1	H3K9me3	common
chr8	107880000	108795000	PANC-1	H3K9me3	common
chr8	122265000	122575000	PANC-1	H3K9me3	common
chr8	90235000	90695000	PANC-1	H3K9me3	common
chr8	139145000	139710000	PANC-1	H3K9me3	common
chr8	32085000	32405000	PANC-1	H3K9me3	common
chr8	91015000	91580000	PANC-1	H3K9me3	common
chr8	75860000	76175000	PANC-1	H3K9me3	common
chr8	82185000	82550000	PANC-1	H3K9me3	common
chr8	85540000	85965000	PANC-1	H3K9me3	common
chr8	19250000	19615000	PANC-1	H3K9me3	common
chr8	135915000	136430000	PANC-1	H3K9me3	common
chr8	102330000	102645000	PANC-1	H3K9me3	common
chr8	95075000	95370000	PANC-1	H3K9me3	common
chr8	102660000	103210000	PANC-1	H3K9me3	common
chr8	66950000	67335000	PANC-1	H3K9me3	common
chr8	48175000	48650000	PANC-1	H3K9me3	common
chr8	140685000	141190000	PANC-1	H3K9me3	common
chr8	122655000	122840000	PANC-1	H3K9me3	common
chr8	74205000	74575000	PANC-1	H3K9me3	common
chr8	119740000	120085000	PANC-1	H3K9me3	common
chr8	57185000	57350000	PANC-1	H3K9me3	common
chr8	96875000	97215000	PANC-1	H3K9me3	common
chr8	66655000	66935000	PANC-1	H3K9me3	common
chr8	101260000	101545000	PANC-1	H3K9me3	common
chr8	82665000	82785000	PANC-1	H3K9me3	common
chr8	87125000	87350000	PANC-1	H3K9me3	common
chr8	55085000	55385000	PANC-1	H3K9me3	common
chr8	56690000	56940000	PANC-1	H3K9me3	common
chr8	29930000	30020000	PANC-1	H3K9me3	common
chr8	22290000	22405000	PANC-1	H3K9me3	common
chr8	53020000	53320000	PANC-1	H3K9me3	common
chr8	101570000	101855000	PANC-1	H3K9me3	common
chr8	125560000	126010000	PANC-1	H3K9me3	common
chr8	67350000	67525000	PANC-1	H3K9me3	common
chr8	81910000	82150000	PANC-1	H3K9me3	common
chr8	57880000	58035000	PANC-1	H3K9me3	common
chr8	61320000	61545000	PANC-1	H3K9me3	common
chr8	58120000	58270000	PANC-1	H3K9me3	common
chr8	81170000	81390000	PANC-1	H3K9me3	common
chr8	107765000	107865000	PANC-1	H3K9me3	common
chr8	139755000	139955000	PANC-1	H3K9me3	common
chr8	124460000	124775000	PANC-1	H3K9me3	common
chr8	94830000	94985000	PANC-1	H3K9me3	common
chr8	124710000	124770000	PANC-1	H3K9me3	common
chr8	70855000	71015000	PANC-1	H3K9me3	common
chr8	91985000	92090000	PANC-1	H3K9me3	common
chr8	133880000	134210000	PANC-1	H3K9me3	common
chr8	135700000	135895000	PANC-1	H3K9me3	common
chr8	56985000	57140000	PANC-1	H3K9me3	common
chr8	53650000	53860000	PANC-1	H3K9me3	common
chr8	53325000	53405000	PANC-1	H3K9me3	common
chr8	100895000	101140000	PANC-1	H3K9me3	common
chr8	126120000	126440000	PANC-1	H3K9me3	common
chr8	86215000	86340000	PANC-1	H3K9me3	common
chr8	96050000	96275000	PANC-1	H3K9me3	common
chr8	52755000	52915000	PANC-1	H3K9me3	common
chr8	133065000	133175000	PANC-1	H3K9me3	common
chr8	42540000	42665000	PANC-1	H3K9me3	common
chr8	54750000	54925000	PANC-1	H3K9me3	common
chr8	101570000	101690000	PANC-1	H3K9me3	common
chr8	61135000	61305000	PANC-1	H3K9me3	common
chr8	59345000	59445000	PANC-1	H3K9me3	common
chr8	66950000	67100000	PANC-1	H3K9me3	common
chr8	143715000	143815000	PANC-1	H3K9me3	common
chr8	105330000	105440000	PANC-1	H3K9me3	common
chr8	103665000	103820000	PANC-1	H3K9me3	common
chr8	52925000	53015000	PANC-1	H3K9me3	common
chr8	145755000	145975000	PANC-1	H3K9me3	common
chr8	134220000	134465000	PANC-1	H3K9me3	common
chr8	146060000	146300000	PANC-1	H3K9me3	common
chr8	67835000	67955000	PANC-1	H3K9me3	common
chr8	143375000	143530000	PANC-1	H3K9me3	common
chr8	54930000	55075000	PANC-1	H3K9me3	common
chr8	144700000	144800000	PANC-1	H3K9me3	common
chr8	41555000	41690000	PANC-1	H3K9me3	common
chr8	40995000	41155000	PANC-1	H3K9me3	common
chr8	95280000	95365000	PANC-1	H3K9me3	common
chr8	124285000	124400000	PANC-1	H3K9me3	common
chr8	74790000	74880000	PANC-1	H3K9me3	common
chr9	17080000	17480000	PANC-1	H3K9me3	common
chr9	140515000	141100000	PANC-1	H3K9me3	common
chr9	32585000	32975000	PANC-1	H3K9me3	common
chr9	102020000	102540000	PANC-1	H3K9me3	common
chr9	116475000	116810000	PANC-1	H3K9me3	common
chr9	125220000	125570000	PANC-1	H3K9me3	common
chr9	97535000	97765000	PANC-1	H3K9me3	common
chr9	32370000	32575000	PANC-1	H3K9me3	common
chr9	91210000	91620000	PANC-1	H3K9me3	common
chr9	133330000	133560000	PANC-1	H3K9me3	common
chr9	114505000	114835000	PANC-1	H3K9me3	common
chr9	72875000	73225000	PANC-1	H3K9me3	common
chr9	124915000	125070000	PANC-1	H3K9me3	common
chr9	74650000	74885000	PANC-1	H3K9me3	common
chr9	99450000	99605000	PANC-1	H3K9me3	common
chr9	114850000	115125000	PANC-1	H3K9me3	common
chr9	79805000	80010000	PANC-1	H3K9me3	common
chr9	126870000	127080000	PANC-1	H3K9me3	common
chr9	107955000	108175000	PANC-1	H3K9me3	common
chr9	115250000	115465000	PANC-1	H3K9me3	common
chr9	116850000	117075000	PANC-1	H3K9me3	common
chr9	137970000	138310000	PANC-1	H3K9me3	common
chr9	74895000	74965000	PANC-1	H3K9me3	common
chr9	127975000	128150000	PANC-1	H3K9me3	common
chr9	35120000	35280000	PANC-1	H3K9me3	common
chr9	74975000	75205000	PANC-1	H3K9me3	common
chr9	74415000	74635000	PANC-1	H3K9me3	common
chr9	132260000	132375000	PANC-1	H3K9me3	common
chr9	100460000	100665000	PANC-1	H3K9me3	common
chr9	135900000	136025000	PANC-1	H3K9me3	common
chr9	90285000	90435000	PANC-1	H3K9me3	common
chr9	136055000	136195000	PANC-1	H3K9me3	common
chr9	135545000	135675000	PANC-1	H3K9me3	common
chr9	99185000	99415000	PANC-1	H3K9me3	common
chr9	98985000	99080000	PANC-1	H3K9me3	common
chr9	133580000	133735000	PANC-1	H3K9me3	common
chr9	129260000	129340000	PANC-1	H3K9me3	common
chr9	114680000	114835000	PANC-1	H3K9me3	common
chr9	140185000	140310000	PANC-1	H3K9me3	common
chr9	95925000	96065000	PANC-1	H3K9me3	common
chr9	139380000	139530000	PANC-1	H3K9me3	common
chr9	75230000	75435000	PANC-1	H3K9me3	common
chr9	37785000	37895000	PANC-1	H3K9me3	common
chr9	72575000	72730000	PANC-1	H3K9me3	common
chr9	131220000	131390000	PANC-1	H3K9me3	common
chr9	34760000	34875000	PANC-1	H3K9me3	common
chr9	114525000	114655000	PANC-1	H3K9me3	common
chr9	96090000	96205000	PANC-1	H3K9me3	common
chr9	77385000	77560000	PANC-1	H3K9me3	common
chr9	101760000	101895000	PANC-1	H3K9me3	common
chr9	140330000	140430000	PANC-1	H3K9me3	common
chr9	99085000	99175000	PANC-1	H3K9me3	common
chr9	139740000	139835000	PANC-1	H3K9me3	common
chr9	103105000	103190000	PANC-1	H3K9me3	common
chr9	79635000	79765000	PANC-1	H3K9me3	common
chr9	123535000	123615000	PANC-1	H3K9me3	common
chr9	98090000	98180000	PANC-1	H3K9me3	common
chr10	48300000	48660000	PANC-1	H3K36me3	common
chr10	130030000	130680000	PANC-1	H3K36me3	common
chr10	96380000	96865000	PANC-1	H3K36me3	common
chr10	25480000	25985000	PANC-1	H3K36me3	common
chr10	95660000	96030000	PANC-1	H3K36me3	common
chr10	28050000	28525000	PANC-1	H3K36me3	common
chr10	125335000	125725000	PANC-1	H3K36me3	common
chr10	12280000	12740000	PANC-1	H3K36me3	common
chr10	104855000	105020000	PANC-1	H3K36me3	common
chr10	30675000	30855000	PANC-1	H3K36me3	common
chr10	102300000	102665000	PANC-1	H3K36me3	common
chr10	92775000	93020000	PANC-1	H3K36me3	common
chr10	15465000	15785000	PANC-1	H3K36me3	common
chr10	16870000	17295000	PANC-1	H3K36me3	common
chr10	12770000	13140000	PANC-1	H3K36me3	common
chr10	95135000	95255000	PANC-1	H3K36me3	common
chr10	111890000	112060000	PANC-1	H3K36me3	common
chr10	4710000	4810000	PANC-1	H3K36me3	common
chr10	89295000	89395000	PANC-1	H3K36me3	common
chr10	99015000	99155000	PANC-1	H3K36me3	common
chr10	43355000	43600000	PANC-1	H3K36me3	common
chr10	134270000	134450000	PANC-1	H3K36me3	common
chr10	13825000	14220000	PANC-1	H3K36me3	common
chr10	94645000	94825000	PANC-1	H3K36me3	common
chr10	75635000	75865000	PANC-1	H3K36me3	common
chr10	134465000	134600000	PANC-1	H3K36me3	common
chr10	32120000	32305000	PANC-1	H3K36me3	common
chr10	124040000	124200000	PANC-1	H3K36me3	common
chr10	114090000	114200000	PANC-1	H3K36me3	common
chr10	72575000	72650000	PANC-1	H3K36me3	common
chr10	103915000	103990000	PANC-1	H3K36me3	common
chr10	114710000	114885000	PANC-1	H3K36me3	common
chr10	34945000	35275000	PANC-1	H3K36me3	common
chr10	97455000	97610000	PANC-1	H3K36me3	common
chr10	126215000	126425000	PANC-1	H3K36me3	common
chr10	104250000	104395000	PANC-1	H3K36me3	common
chr10	116045000	116205000	PANC-1	H3K36me3	common
chr10	105465000	105620000	PANC-1	H3K36me3	common
chr10	112500000	112670000	PANC-1	H3K36me3	common
chr10	95290000	95445000	PANC-1	H3K36me3	common
chr10	73065000	73470000	PANC-1	H3K36me3	common
chr10	45745000	45935000	PANC-1	H3K36me3	common
chr10	101600000	101805000	PANC-1	H3K36me3	common
chr10	98795000	98990000	PANC-1	H3K36me3	common
chr10	14240000	14525000	PANC-1	H3K36me3	common
chr10	14645000	14860000	PANC-1	H3K36me3	common
chr10	61015000	61360000	PANC-1	H3K36me3	common
chr10	101190000	101375000	PANC-1	H3K36me3	common
chr10	99205000	99400000	PANC-1	H3K36me3	common
chr10	3115000	3210000	PANC-1	H3K36me3	common
chr10	125165000	125315000	PANC-1	H3K36me3	common
chr10	82145000	82290000	PANC-1	H3K36me3	common
chr10	102195000	102285000	PANC-1	H3K36me3	common
chr10	112680000	112785000	PANC-1	H3K36me3	common
chr10	73990000	74105000	PANC-1	H3K36me3	common
chr10	105355000	105445000	PANC-1	H3K36me3	common
chr10	72665000	73040000	PANC-1	H3K36me3	common
chr10	65625000	65765000	PANC-1	H3K36me3	common
chr10	105155000	105245000	PANC-1	H3K36me3	common
chr10	43965000	44140000	PANC-1	H3K36me3	common
chr10	72970000	73045000	PANC-1	H3K36me3	common
chr10	69420000	69540000	PANC-1	H3K36me3	common
chr10	89415000	89525000	PANC-1	H3K36me3	common
chr10	13395000	13625000	PANC-1	H3K36me3	common
chr10	50605000	50725000	PANC-1	H3K36me3	common
chr10	104590000	104670000	PANC-1	H3K36me3	common
chr10	5480000	5675000	PANC-1	H3K36me3	common
chr10	73845000	74105000	PANC-1	H3K36me3	common
chr10	7565000	7755000	PANC-1	H3K36me3	common
chr10	13205000	13360000	PANC-1	H3K36me3	common
chr10	54070000	54245000	PANC-1	H3K36me3	common
chr10	104680000	104835000	PANC-1	H3K36me3	common
chr10	79625000	79785000	PANC-1	H3K36me3	common
chr10	135125000	135210000	PANC-1	H3K36me3	common
chr10	21825000	22015000	PANC-1	H3K36me3	common
chr10	13700000	13815000	PANC-1	H3K36me3	common
chr10	85900000	86000000	PANC-1	H3K36me3	common
chr10	101380000	101485000	PANC-1	H3K36me3	common
chr10	27005000	27165000	PANC-1	H3K36me3	common
chr10	2960000	3095000	PANC-1	H3K36me3	common
chr10	102090000	102190000	PANC-1	H3K36me3	common
chr10	91185000	91320000	PANC-1	H3K36me3	common
chr10	124780000	124890000	PANC-1	H3K36me3	common
chr10	86140000	86290000	PANC-1	H3K36me3	common
chr10	69970000	70085000	PANC-1	H3K36me3	common
chr10	735000	830000	PANC-1	H3K36me3	common
chr10	7915000	8080000	PANC-1	H3K36me3	common
chr10	88155000	88370000	PANC-1	H3K36me3	common
chr10	72310000	72525000	PANC-1	H3K36me3	common
chr10	127410000	127510000	PANC-1	H3K36me3	common
chr10	65390000	65475000	PANC-1	H3K36me3	common
chr10	112365000	112485000	PANC-1	H3K36me3	common
chr10	88720000	88850000	PANC-1	H3K36me3	common
chr10	76870000	76995000	PANC-1	H3K36me3	common
chr10	33480000	33605000	PANC-1	H3K36me3	common
chr10	95460000	95575000	PANC-1	H3K36me3	common
chr10	49540000	49720000	PANC-1	H3K36me3	common
chr10	63800000	63995000	PANC-1	H3K36me3	common
chr10	5980000	6125000	PANC-1	H3K36me3	common
chr10	59935000	60045000	PANC-1	H3K36me3	common
chr10	74630000	74830000	PANC-1	H3K36me3	common
chr10	69835000	69920000	PANC-1	H3K36me3	common
chr10	71290000	71390000	PANC-1	H3K36me3	common
chr10	69645000	69800000	PANC-1	H3K36me3	common
chr10	70745000	70880000	PANC-1	H3K36me3	common
chr10	121495000	121625000	PANC-1	H3K36me3	common
chr10	94355000	94440000	PANC-1	H3K36me3	common
chr10	79805000	79930000	PANC-1	H3K36me3	common
chr10	32545000	32635000	PANC-1	H3K36me3	common
chr10	123900000	124005000	PANC-1	H3K36me3	common
chr10	64370000	64565000	PANC-1	H3K36me3	common
chr10	103060000	103200000	PANC-1	H3K36me3	common
chr10	60055000	60150000	PANC-1	H3K36me3	common
chr10	76585000	76770000	PANC-1	H3K36me3	common
chr10	123805000	123875000	PANC-1	H3K36me3	common
chr10	93515000	93680000	PANC-1	H3K36me3	common
chr10	70550000	70655000	PANC-1	H3K36me3	common
chr10	63660000	63790000	PANC-1	H3K36me3	common
chr10	75010000	75115000	PANC-1	H3K36me3	common
chr10	74455000	74590000	PANC-1	H3K36me3	common
chr10	64195000	64335000	PANC-1	H3K36me3	common
chr10	115455000	115550000	PANC-1	H3K36me3	common
chr10	89620000	89715000	PANC-1	H3K36me3	common
chr10	75170000	75250000	PANC-1	H3K36me3	common
chr10	73580000	73655000	PANC-1	H3K36me3	common
chr10	73860000	73975000	PANC-1	H3K36me3	common
chr10	35530000	35620000	PANC-1	H3K36me3	common
chr11	4195000	4580000	PANC-1	H3K36me3	common
chr11	29445000	30195000	PANC-1	H3K36me3	common
chr11	51190000	51580000	PANC-1	H3K36me3	common
chr11	4650000	5065000	PANC-1	H3K36me3	common
chr11	7120000	7460000	PANC-1	H3K36me3	common
chr11	110340000	111125000	PANC-1	H3K36me3	common
chr11	84330000	85225000	PANC-1	H3K36me3	common
chr11	30360000	30950000	PANC-1	H3K36me3	common
chr11	33380000	33710000	PANC-1	H3K36me3	common
chr11	83000000	83525000	PANC-1	H3K36me3	common
chr11	64545000	64875000	PANC-1	H3K36me3	common
chr11	34640000	34920000	PANC-1	H3K36me3	common
chr11	111430000	111725000	PANC-1	H3K36me3	common
chr11	60700000	60890000	PANC-1	H3K36me3	common
chr11	13510000	13685000	PANC-1	H3K36me3	common
chr11	102590000	102890000	PANC-1	H3K36me3	common
chr11	71315000	71480000	PANC-1	H3K36me3	common
chr11	120830000	121075000	PANC-1	H3K36me3	common
chr11	118530000	118865000	PANC-1	H3K36me3	common
chr11	10805000	10950000	PANC-1	H3K36me3	common
chr11	14295000	14520000	PANC-1	H3K36me3	common
chr11	110070000	110300000	PANC-1	H3K36me3	common
chr11	129765000	130020000	PANC-1	H3K36me3	common
chr11	86655000	87020000	PANC-1	H3K36me3	common
chr11	94335000	94685000	PANC-1	H3K36me3	common
chr11	129240000	129620000	PANC-1	H3K36me3	common
chr11	109810000	110025000	PANC-1	H3K36me3	common
chr11	128975000	129200000	PANC-1	H3K36me3	common
chr11	130305000	130735000	PANC-1	H3K36me3	common
chr11	70800000	71140000	PANC-1	H3K36me3	common
chr11	117685000	117940000	PANC-1	H3K36me3	common
chr11	22640000	22840000	PANC-1	H3K36me3	common
chr11	11050000	11270000	PANC-1	H3K36me3	common
chr11	69770000	70040000	PANC-1	H3K36me3	common
chr11	112165000	112425000	PANC-1	H3K36me3	common
chr11	116375000	116535000	PANC-1	H3K36me3	common
chr11	8020000	8120000	PANC-1	H3K36me3	common
chr11	57435000	57585000	PANC-1	H3K36me3	common
chr11	117285000	117665000	PANC-1	H3K36me3	common
chr11	14555000	14645000	PANC-1	H3K36me3	common
chr11	125775000	126075000	PANC-1	H3K36me3	common
chr11	8405000	8585000	PANC-1	H3K36me3	common
chr11	57500000	57585000	PANC-1	H3K36me3	common
chr11	19090000	19260000	PANC-1	H3K36me3	common
chr11	101915000	102135000	PANC-1	H3K36me3	common
chr11	76905000	77295000	PANC-1	H3K36me3	common
chr11	45380000	45800000	PANC-1	H3K36me3	common
chr11	72545000	72850000	PANC-1	H3K36me3	common
chr11	36310000	36520000	PANC-1	H3K36me3	common
chr11	111140000	111310000	PANC-1	H3K36me3	common
chr11	6540000	6715000	PANC-1	H3K36me3	common
chr11	118955000	119210000	PANC-1	H3K36me3	common
chr11	65030000	65095000	PANC-1	H3K36me3	common
chr11	22190000	22330000	PANC-1	H3K36me3	common
chr11	120200000	120360000	PANC-1	H3K36me3	common
chr11	65130000	65285000	PANC-1	H3K36me3	common
chr11	61920000	62100000	PANC-1	H3K36me3	common
chr11	71725000	71800000	PANC-1	H3K36me3	common
chr11	67980000	68225000	PANC-1	H3K36me3	common
chr11	19305000	19570000	PANC-1	H3K36me3	common
chr11	130070000	130290000	PANC-1	H3K36me3	common
chr11	65825000	66030000	PANC-1	H3K36me3	common
chr11	33180000	33370000	PANC-1	H3K36me3	common
chr11	111745000	111945000	PANC-1	H3K36me3	common
chr11	122960000	123130000	PANC-1	H3K36me3	common
chr11	74095000	74155000	PANC-1	H3K36me3	common
chr11	124270000	124470000	PANC-1	H3K36me3	common
chr11	108360000	108530000	PANC-1	H3K36me3	common
chr11	111965000	112060000	PANC-1	H3K36me3	common
chr11	117015000	117100000	PANC-1	H3K36me3	common
chr11	34385000	34515000	PANC-1	H3K36me3	common
chr11	19580000	19760000	PANC-1	H3K36me3	common
chr11	86370000	86520000	PANC-1	H3K36me3	common
chr11	33865000	34005000	PANC-1	H3K36me3	common
chr11	45140000	45355000	PANC-1	H3K36me3	common
chr11	129630000	129755000	PANC-1	H3K36me3	common
chr11	67805000	67975000	PANC-1	H3K36me3	common
chr11	43900000	44085000	PANC-1	H3K36me3	common
chr11	17770000	17995000	PANC-1	H3K36me3	common
chr11	60590000	60670000	PANC-1	H3K36me3	common
chr11	62660000	62795000	PANC-1	H3K36me3	common
chr11	66820000	67005000	PANC-1	H3K36me3	common
chr11	17100000	17225000	PANC-1	H3K36me3	common
chr11	70050000	70245000	PANC-1	H3K36me3	common
chr11	73110000	73375000	PANC-1	H3K36me3	common
chr11	111460000	111600000	PANC-1	H3K36me3	common
chr11	125780000	125930000	PANC-1	H3K36me3	common
chr11	19960000	20135000	PANC-1	H3K36me3	common
chr11	73670000	73885000	PANC-1	H3K36me3	common
chr11	44305000	44555000	PANC-1	H3K36me3	common
chr11	11655000	11795000	PANC-1	H3K36me3	common
chr11	133795000	133900000	PANC-1	H3K36me3	common
chr11	65635000	65765000	PANC-1	H3K36me3	common
chr11	3690000	3815000	PANC-1	H3K36me3	common
chr11	9635000	9770000	PANC-1	H3K36me3	common
chr11	63235000	63400000	PANC-1	H3K36me3	common
chr11	72420000	72530000	PANC-1	H3K36me3	common
chr11	61655000	61730000	PANC-1	H3K36me3	common
chr11	62160000	62310000	PANC-1	H3K36me3	common
chr11	75605000	75855000	PANC-1	H3K36me3	common
chr11	32060000	32200000	PANC-1	H3K36me3	common
chr11	34010000	34125000	PANC-1	H3K36me3	common
chr11	6625000	6705000	PANC-1	H3K36me3	common
chr11	102260000	102365000	PANC-1	H3K36me3	common
chr11	128045000	128150000	PANC-1	H3K36me3	common
chr11	44130000	44275000	PANC-1	H3K36me3	common
chr11	133915000	134010000	PANC-1	H3K36me3	common
chr11	82420000	82570000	PANC-1	H3K36me3	common
chr11	35245000	35410000	PANC-1	H3K36me3	common
chr11	44950000	45120000	PANC-1	H3K36me3	common
chr11	86025000	86145000	PANC-1	H3K36me3	common
chr11	117700000	117815000	PANC-1	H3K36me3	common
chr11	78130000	78280000	PANC-1	H3K36me3	common
chr11	9880000	10000000	PANC-1	H3K36me3	common
chr11	109815000	109960000	PANC-1	H3K36me3	common
chr11	18025000	18125000	PANC-1	H3K36me3	common
chr11	77530000	77710000	PANC-1	H3K36me3	common
chr11	59320000	59435000	PANC-1	H3K36me3	common
chr11	102380000	102475000	PANC-1	H3K36me3	common
chr11	129870000	129940000	PANC-1	H3K36me3	common
chr11	86165000	86305000	PANC-1	H3K36me3	common
chr11	76635000	76745000	PANC-1	H3K36me3	common
chr11	17230000	17375000	PANC-1	H3K36me3	common
chr11	71165000	71285000	PANC-1	H3K36me3	common
[truncated: 27,427 more rows]

## Sheet: PANC-1 vs HPNE
tChr	tStart	tEnd	Cell type	Histone	TAD type
chr10	9365000	11370000	PANC-1	H3K9me3	common
chr10	86300000	88145000	PANC-1	H3K9me3	common
chr10	131985000	133670000	PANC-1	H3K9me3	common
chr10	30990000	32105000	PANC-1	H3K9me3	common
chr10	116905000	118195000	PANC-1	H3K9me3	common
chr10	15900000	16830000	PANC-1	H3K9me3	common
chr10	12255000	13145000	PANC-1	H3K9me3	common
chr10	112815000	113895000	PANC-1	H3K9me3	common
chr10	121715000	122595000	PANC-1	H3K9me3	common
chr10	52730000	53985000	PANC-1	H3K9me3	common
chr10	25480000	25985000	PANC-1	H3K9me3	common
chr10	127600000	128450000	PANC-1	H3K9me3	common
chr10	119245000	120030000	PANC-1	H3K9me3	common
chr10	28050000	28525000	PANC-1	H3K9me3	common
chr10	4880000	5430000	PANC-1	H3K9me3	common
chr10	100220000	101060000	PANC-1	H3K9me3	common
chr10	52000000	52395000	PANC-1	H3K9me3	common
chr10	48300000	48660000	PANC-1	H3K9me3	common
chr10	3220000	3810000	PANC-1	H3K9me3	common
chr10	96380000	96865000	PANC-1	H3K9me3	common
chr10	28915000	29605000	PANC-1	H3K9me3	common
chr10	129295000	129660000	PANC-1	H3K9me3	common
chr10	12280000	12740000	PANC-1	H3K9me3	common
chr10	12770000	13140000	PANC-1	H3K9me3	common
chr10	16870000	17295000	PANC-1	H3K9me3	common
chr10	15465000	15785000	PANC-1	H3K9me3	common
chr10	95660000	96030000	PANC-1	H3K9me3	common
chr10	34945000	35275000	PANC-1	H3K9me3	common
chr10	61015000	61360000	PANC-1	H3K9me3	common
chr10	125335000	125725000	PANC-1	H3K9me3	common
chr10	81900000	81985000	PANC-1	H3K9me3	common
chr10	7565000	7755000	PANC-1	H3K9me3	common
chr10	75635000	75865000	PANC-1	H3K9me3	common
chr10	23445000	23575000	PANC-1	H3K9me3	common
chr10	72665000	73040000	PANC-1	H3K9me3	common
chr10	105785000	106005000	PANC-1	H3K9me3	common
chr10	4710000	4810000	PANC-1	H3K9me3	common
chr10	104855000	105020000	PANC-1	H3K9me3	common
chr10	21350000	21555000	PANC-1	H3K9me3	common
chr10	45505000	45705000	PANC-1	H3K9me3	common
chr10	102045000	102285000	PANC-1	H3K9me3	common
chr10	91010000	91165000	PANC-1	H3K9me3	common
chr10	104855000	105105000	PANC-1	H3K9me3	common
chr10	89295000	89395000	PANC-1	H3K9me3	common
chr10	28535000	28680000	PANC-1	H3K9me3	common
chr10	72310000	72525000	PANC-1	H3K9me3	common
chr10	22635000	22715000	PANC-1	H3K9me3	common
chr10	7915000	8080000	PANC-1	H3K9me3	common
chr10	97155000	97370000	PANC-1	H3K9me3	common
chr10	21825000	22015000	PANC-1	H3K9me3	common
chr10	86140000	86290000	PANC-1	H3K9me3	common
chr10	115565000	115860000	PANC-1	H3K9me3	common
chr10	112065000	112320000	PANC-1	H3K9me3	common
chr10	33480000	33605000	PANC-1	H3K9me3	common
chr10	79625000	79785000	PANC-1	H3K9me3	common
chr10	114090000	114200000	PANC-1	H3K9me3	common
chr10	5480000	5675000	PANC-1	H3K9me3	common
chr10	134195000	134265000	PANC-1	H3K9me3	common
chr10	43355000	43600000	PANC-1	H3K9me3	common
chr10	135250000	135330000	PANC-1	H3K9me3	common
chr10	123685000	123895000	PANC-1	H3K9me3	common
chr10	88155000	88370000	PANC-1	H3K9me3	common
chr10	92495000	92620000	PANC-1	H3K9me3	common
chr10	65625000	65765000	PANC-1	H3K9me3	common
chr10	33310000	33445000	PANC-1	H3K9me3	common
chr10	43695000	43870000	PANC-1	H3K9me3	common
chr10	88455000	88670000	PANC-1	H3K9me3	common
chr10	21565000	21780000	PANC-1	H3K9me3	common
chr10	27005000	27165000	PANC-1	H3K9me3	common
chr10	17315000	17470000	PANC-1	H3K9me3	common
chr10	98135000	98270000	PANC-1	H3K9me3	common
chr10	112500000	112670000	PANC-1	H3K9me3	common
chr10	71170000	71265000	PANC-1	H3K9me3	common
chr10	54070000	54245000	PANC-1	H3K9me3	common
chr10	17490000	17630000	PANC-1	H3K9me3	common
chr10	81110000	81260000	PANC-1	H3K9me3	common
chr10	103920000	104140000	PANC-1	H3K9me3	common
chr10	45745000	45935000	PANC-1	H3K9me3	common
chr10	29905000	30015000	PANC-1	H3K9me3	common
chr10	94840000	95050000	PANC-1	H3K9me3	common
chr10	69970000	70085000	PANC-1	H3K9me3	common
chr10	5980000	6125000	PANC-1	H3K9me3	common
chr10	43965000	44140000	PANC-1	H3K9me3	common
chr10	134270000	134450000	PANC-1	H3K9me3	common
chr10	49540000	49720000	PANC-1	H3K9me3	common
chr10	62210000	62425000	PANC-1	H3K9me3	common
chr10	21470000	21550000	PANC-1	H3K9me3	common
chr10	79805000	79930000	PANC-1	H3K9me3	common
chr10	73845000	74105000	PANC-1	H3K9me3	common
chr10	101495000	101595000	PANC-1	H3K9me3	common
chr10	82145000	82290000	PANC-1	H3K9me3	common
chr10	65390000	65475000	PANC-1	H3K9me3	common
chr10	50605000	50725000	PANC-1	H3K9me3	common
chr10	94645000	94825000	PANC-1	H3K9me3	common
chr10	102090000	102190000	PANC-1	H3K9me3	common
chr10	59935000	60045000	PANC-1	H3K9me3	common
chr10	63800000	63995000	PANC-1	H3K9me3	common
chr10	64025000	64130000	PANC-1	H3K9me3	common
chr10	30025000	30145000	PANC-1	H3K9me3	common
chr10	75910000	75995000	PANC-1	H3K9me3	common
chr10	71290000	71390000	PANC-1	H3K9me3	common
chr10	112365000	112485000	PANC-1	H3K9me3	common
chr10	134465000	134600000	PANC-1	H3K9me3	common
chr10	116225000	116300000	PANC-1	H3K9me3	common
chr10	102195000	102285000	PANC-1	H3K9me3	common
chr10	88160000	88275000	PANC-1	H3K9me3	common
chr10	116465000	116545000	PANC-1	H3K9me3	common
chr10	735000	830000	PANC-1	H3K9me3	common
chr10	133845000	133960000	PANC-1	H3K9me3	common
chr10	64195000	64335000	PANC-1	H3K9me3	common
chr10	105885000	105985000	PANC-1	H3K9me3	common
chr10	75010000	75115000	PANC-1	H3K9me3	common
chr10	76585000	76770000	PANC-1	H3K9me3	common
chr10	63660000	63790000	PANC-1	H3K9me3	common
chr10	115455000	115550000	PANC-1	H3K9me3	common
chr10	73860000	73975000	PANC-1	H3K9me3	common
chr10	134640000	134725000	PANC-1	H3K9me3	common
chr10	94355000	94440000	PANC-1	H3K9me3	common
chr11	55670000	56560000	PANC-1	H3K9me3	common
chr11	29445000	30195000	PANC-1	H3K9me3	common
chr11	83540000	84245000	PANC-1	H3K9me3	common
chr11	51190000	51580000	PANC-1	H3K9me3	common
chr11	30360000	30950000	PANC-1	H3K9me3	common
chr11	105955000	106975000	PANC-1	H3K9me3	common
chr11	57620000	58290000	PANC-1	H3K9me3	common
chr11	110340000	111125000	PANC-1	H3K9me3	common
chr11	25990000	26300000	PANC-1	H3K9me3	common
chr11	132945000	133735000	PANC-1	H3K9me3	common
chr11	26775000	27175000	PANC-1	H3K9me3	common
chr11	92965000	93390000	PANC-1	H3K9me3	common
chr11	83000000	83525000	PANC-1	H3K9me3	common
chr11	102975000	103480000	PANC-1	H3K9me3	common
chr11	86655000	87020000	PANC-1	H3K9me3	common
chr11	78335000	78815000	PANC-1	H3K9me3	common
chr11	11365000	11805000	PANC-1	H3K9me3	common
chr11	33380000	33710000	PANC-1	H3K9me3	common
chr11	126475000	126880000	PANC-1	H3K9me3	common
chr11	11815000	12060000	PANC-1	H3K9me3	common
chr11	122085000	122405000	PANC-1	H3K9me3	common
chr11	16645000	16755000	PANC-1	H3K9me3	common
chr11	45380000	45680000	PANC-1	H3K9me3	common
chr11	34640000	34920000	PANC-1	H3K9me3	common
chr11	45380000	45800000	PANC-1	H3K9me3	common
chr11	14295000	14520000	PANC-1	H3K9me3	common
chr11	129240000	129620000	PANC-1	H3K9me3	common
chr11	93620000	93850000	PANC-1	H3K9me3	common
chr11	69500000	69635000	PANC-1	H3K9me3	common
chr11	69245000	69455000	PANC-1	H3K9me3	common
chr11	35675000	35830000	PANC-1	H3K9me3	common
chr11	72160000	72395000	PANC-1	H3K9me3	common
chr11	5210000	5405000	PANC-1	H3K9me3	common
chr11	71315000	71480000	PANC-1	H3K9me3	common
chr11	109810000	110025000	PANC-1	H3K9me3	common
chr11	112165000	112425000	PANC-1	H3K9me3	common
chr11	7120000	7460000	PANC-1	H3K9me3	common
chr11	12975000	13195000	PANC-1	H3K9me3	common
chr11	20170000	20375000	PANC-1	H3K9me3	common
chr11	13510000	13685000	PANC-1	H3K9me3	common
chr11	69495000	69705000	PANC-1	H3K9me3	common
chr11	120830000	121075000	PANC-1	H3K9me3	common
chr11	124495000	124740000	PANC-1	H3K9me3	common
chr11	117285000	117665000	PANC-1	H3K9me3	common
chr11	19090000	19260000	PANC-1	H3K9me3	common
chr11	85345000	85555000	PANC-1	H3K9me3	common
chr11	130305000	130735000	PANC-1	H3K9me3	common
chr11	72545000	72850000	PANC-1	H3K9me3	common
chr11	17400000	17550000	PANC-1	H3K9me3	common
chr11	125535000	125750000	PANC-1	H3K9me3	common
chr11	70800000	71140000	PANC-1	H3K9me3	common
chr11	85775000	85925000	PANC-1	H3K9me3	common
chr11	34010000	34125000	PANC-1	H3K9me3	common
chr11	56880000	57025000	PANC-1	H3K9me3	common
chr11	33180000	33370000	PANC-1	H3K9me3	common
chr11	35245000	35410000	PANC-1	H3K9me3	common
chr11	120200000	120360000	PANC-1	H3K9me3	common
chr11	86370000	86520000	PANC-1	H3K9me3	common
chr11	130070000	130290000	PANC-1	H3K9me3	common
chr11	130785000	130905000	PANC-1	H3K9me3	common
chr11	10805000	10950000	PANC-1	H3K9me3	common
chr11	16950000	17090000	PANC-1	H3K9me3	common
chr11	70050000	70245000	PANC-1	H3K9me3	common
chr11	2560000	2910000	PANC-1	H3K9me3	common
chr11	124270000	124470000	PANC-1	H3K9me3	common
chr11	73670000	73885000	PANC-1	H3K9me3	common
chr11	75605000	75855000	PANC-1	H3K9me3	common
chr11	44305000	44555000	PANC-1	H3K9me3	common
chr11	65825000	66030000	PANC-1	H3K9me3	common
chr11	127890000	128020000	PANC-1	H3K9me3	common
chr11	101730000	101875000	PANC-1	H3K9me3	common
chr11	74710000	74970000	PANC-1	H3K9me3	common
chr11	34385000	34515000	PANC-1	H3K9me3	common
chr11	65430000	65620000	PANC-1	H3K9me3	common
chr11	128045000	128150000	PANC-1	H3K9me3	common
chr11	67385000	67565000	PANC-1	H3K9me3	common
chr11	17610000	17745000	PANC-1	H3K9me3	common
chr11	134725000	134945000	PANC-1	H3K9me3	common
chr11	72175000	72280000	PANC-1	H3K9me3	common
chr11	102260000	102365000	PANC-1	H3K9me3	common
chr11	61735000	61855000	PANC-1	H3K9me3	common
chr11	74980000	75095000	PANC-1	H3K9me3	common
chr11	78130000	78280000	PANC-1	H3K9me3	common
chr11	111140000	111310000	PANC-1	H3K9me3	common
chr11	102380000	102475000	PANC-1	H3K9me3	common
chr11	109815000	109960000	PANC-1	H3K9me3	common
chr11	11060000	11360000	PANC-1	H3K9me3	common
chr11	128520000	128715000	PANC-1	H3K9me3	common
chr11	44950000	45120000	PANC-1	H3K9me3	common
chr11	44130000	44275000	PANC-1	H3K9me3	common
chr11	118055000	118225000	PANC-1	H3K9me3	common
chr11	32220000	32320000	PANC-1	H3K9me3	common
chr11	128160000	128315000	PANC-1	H3K9me3	common
chr11	67805000	67975000	PANC-1	H3K9me3	common
chr11	86165000	86305000	PANC-1	H3K9me3	common
chr11	18025000	18125000	PANC-1	H3K9me3	common
chr11	11050000	11270000	PANC-1	H3K9me3	common
chr11	33280000	33355000	PANC-1	H3K9me3	common
chr11	77530000	77710000	PANC-1	H3K9me3	common
chr11	129630000	129755000	PANC-1	H3K9me3	common
chr11	128395000	128490000	PANC-1	H3K9me3	common
chr11	133795000	133900000	PANC-1	H3K9me3	common
chr11	70645000	70795000	PANC-1	H3K9me3	common
chr11	9635000	9770000	PANC-1	H3K9me3	common
chr11	77940000	78120000	PANC-1	H3K9me3	common
chr11	70120000	70240000	PANC-1	H3K9me3	common
chr11	46145000	46250000	PANC-1	H3K9me3	common
chr11	111320000	111425000	PANC-1	H3K9me3	common
chr11	1715000	1850000	PANC-1	H3K9me3	common
chr11	63420000	63520000	PANC-1	H3K9me3	common
chr11	76635000	76745000	PANC-1	H3K9me3	common
chr11	5620000	5705000	PANC-1	H3K9me3	common
chr11	125315000	125435000	PANC-1	H3K9me3	common
chr11	76285000	76405000	PANC-1	H3K9me3	common
chr11	107990000	108085000	PANC-1	H3K9me3	common
chr11	9880000	10000000	PANC-1	H3K9me3	common
chr11	2605000	2695000	PANC-1	H3K9me3	common
chr11	74740000	74835000	PANC-1	H3K9me3	common
chr11	67275000	67370000	PANC-1	H3K9me3	common
chr12	72385000	74885000	PANC-1	H3K9me3	common
chr12	13410000	14325000	PANC-1	H3K9me3	common
chr12	115075000	116355000	PANC-1	H3K9me3	common
chr12	101180000	101665000	PANC-1	H3K9me3	common
chr12	44345000	45340000	PANC-1	H3K9me3	common
chr12	88480000	89380000	PANC-1	H3K9me3	common
chr12	103275000	103950000	PANC-1	H3K9me3	common
chr12	91760000	93055000	PANC-1	H3K9me3	common
chr12	29635000	30735000	PANC-1	H3K9me3	common
chr12	2145000	2785000	PANC-1	H3K9me3	common
chr12	104760000	105480000	PANC-1	H3K9me3	common
chr12	22225000	22565000	PANC-1	H3K9me3	common
chr12	106750000	107345000	PANC-1	H3K9me3	common
chr12	75055000	75730000	PANC-1	H3K9me3	common
chr12	99430000	100165000	PANC-1	H3K9me3	common
chr12	107510000	108025000	PANC-1	H3K9me3	common
chr12	3405000	3920000	PANC-1	H3K9me3	common
chr12	7355000	7785000	PANC-1	H3K9me3	common
chr12	114405000	114990000	PANC-1	H3K9me3	common
chr12	85465000	85845000	PANC-1	H3K9me3	common
chr12	1225000	1700000	PANC-1	H3K9me3	common
chr12	3980000	4395000	PANC-1	H3K9me3	common
chr12	64215000	64585000	PANC-1	H3K9me3	common
chr12	131580000	132110000	PANC-1	H3K9me3	common
chr12	11700000	12185000	PANC-1	H3K9me3	common
chr12	101805000	102075000	PANC-1	H3K9me3	common
chr12	85860000	86300000	PANC-1	H3K9me3	common
chr12	92555000	92965000	PANC-1	H3K9me3	common
chr12	91365000	91735000	PANC-1	H3K9me3	common
chr12	119545000	119855000	PANC-1	H3K9me3	common
chr12	89425000	89740000	PANC-1	H3K9me3	common
chr12	116715000	117045000	PANC-1	H3K9me3	common
chr12	12510000	12865000	PANC-1	H3K9me3	common
chr12	130515000	130825000	PANC-1	H3K9me3	common
chr12	130880000	131240000	PANC-1	H3K9me3	common
chr12	63210000	63460000	PANC-1	H3K9me3	common
chr12	14985000	15145000	PANC-1	H3K9me3	common
chr12	8820000	9045000	PANC-1	H3K9me3	common
chr12	47090000	47320000	PANC-1	H3K9me3	common
chr12	68740000	69000000	PANC-1	H3K9me3	common
chr12	122340000	122460000	PANC-1	H3K9me3	common
chr12	99145000	99395000	PANC-1	H3K9me3	common
chr12	85280000	85440000	PANC-1	H3K9me3	common
chr12	76460000	76740000	PANC-1	H3K9me3	common
chr12	27550000	27855000	PANC-1	H3K9me3	common
chr12	38540000	38710000	PANC-1	H3K9me3	common
chr12	107350000	107490000	PANC-1	H3K9me3	common
chr12	45585000	45760000	PANC-1	H3K9me3	common
chr12	10390000	10475000	PANC-1	H3K9me3	common
chr12	530000	670000	PANC-1	H3K9me3	common
chr12	124520000	124805000	PANC-1	H3K9me3	common
chr12	38445000	38530000	PANC-1	H3K9me3	common
chr12	4960000	5110000	PANC-1	H3K9me3	common
chr12	27175000	27480000	PANC-1	H3K9me3	common
chr12	32510000	32830000	PANC-1	H3K9me3	common
chr12	8000000	8175000	PANC-1	H3K9me3	common
chr12	14395000	14510000	PANC-1	H3K9me3	common
chr12	39315000	39490000	PANC-1	H3K9me3	common
chr12	1745000	1895000	PANC-1	H3K9me3	common
chr12	121180000	121410000	PANC-1	H3K9me3	common
chr12	58155000	58325000	PANC-1	H3K9me3	common
chr12	69245000	69490000	PANC-1	H3K9me3	common
chr12	12965000	13050000	PANC-1	H3K9me3	common
chr12	54075000	54145000	PANC-1	H3K9me3	common
chr12	9780000	9880000	PANC-1	H3K9me3	common
chr12	7820000	7960000	PANC-1	H3K9me3	common
chr12	27870000	28095000	PANC-1	H3K9me3	common
chr12	77010000	77185000	PANC-1	H3K9me3	common
chr12	51160000	51415000	PANC-1	H3K9me3	common
chr12	106620000	106745000	PANC-1	H3K9me3	common
chr12	117820000	118020000	PANC-1	H3K9me3	common
chr12	57915000	58135000	PANC-1	H3K9me3	common
chr12	96655000	96785000	PANC-1	H3K9me3	common
chr12	34275000	34365000	PANC-1	H3K9me3	common
chr12	65950000	66215000	PANC-1	H3K9me3	common
chr12	117650000	117800000	PANC-1	H3K9me3	common
chr12	32910000	33065000	PANC-1	H3K9me3	common
chr12	57145000	57390000	PANC-1	H3K9me3	common
chr12	70980000	71110000	PANC-1	H3K9me3	common
chr12	118300000	118460000	PANC-1	H3K9me3	common
chr12	31550000	31790000	PANC-1	H3K9me3	common
chr12	1905000	2045000	PANC-1	H3K9me3	common
chr12	680000	860000	PANC-1	H3K9me3	common
chr12	108155000	108290000	PANC-1	H3K9me3	common
chr12	76750000	76840000	PANC-1	H3K9me3	common
chr12	57645000	57850000	PANC-1	H3K9me3	common
chr12	70635000	70755000	PANC-1	H3K9me3	common
chr12	46665000	46750000	PANC-1	H3K9me3	common
chr12	132320000	132425000	PANC-1	H3K9me3	common
chr12	40400000	40500000	PANC-1	H3K9me3	common
chr12	32210000	32460000	PANC-1	H3K9me3	common
chr12	6305000	6390000	PANC-1	H3K9me3	common
chr12	31820000	32140000	PANC-1	H3K9me3	common
chr12	89745000	89845000	PANC-1	H3K9me3	common
chr12	54155000	54340000	PANC-1	H3K9me3	common
chr12	131375000	131550000	PANC-1	H3K9me3	common
chr12	53915000	54070000	PANC-1	H3K9me3	common
chr12	22695000	22780000	PANC-1	H3K9me3	common
chr12	50895000	51035000	PANC-1	H3K9me3	common
chr12	93965000	94145000	PANC-1	H3K9me3	common
chr12	13155000	13245000	PANC-1	H3K9me3	common
chr12	26265000	26500000	PANC-1	H3K9me3	common
chr12	133455000	133840000	PANC-1	H3K9me3	common
chr12	65005000	65085000	PANC-1	H3K9me3	common
chr12	6715000	6815000	PANC-1	H3K9me3	common
chr12	94715000	94870000	PANC-1	H3K9me3	common
chr12	65195000	65275000	PANC-1	H3K9me3	common
chr12	123010000	123110000	PANC-1	H3K9me3	common
chr13	37635000	39500000	PANC-1	H3K9me3	common
chr13	34405000	35750000	PANC-1	H3K9me3	common
chr13	107835000	108820000	PANC-1	H3K9me3	common
chr13	78700000	79660000	PANC-1	H3K9me3	common
chr13	76430000	77515000	PANC-1	H3K9me3	common
chr13	19205000	20170000	PANC-1	H3K9me3	common
chr13	47400000	48350000	PANC-1	H3K9me3	common
chr13	96720000	97610000	PANC-1	H3K9me3	common
chr13	80225000	80910000	PANC-1	H3K9me3	common
chr13	35780000	36315000	PANC-1	H3K9me3	common
chr13	101790000	102415000	PANC-1	H3K9me3	common
chr13	85465000	86405000	PANC-1	H3K9me3	common
chr13	31775000	32380000	PANC-1	H3K9me3	common
chr13	80940000	81545000	PANC-1	H3K9me3	common
chr13	39615000	40245000	PANC-1	H3K9me3	common
chr13	73355000	74290000	PANC-1	H3K9me3	common
chr13	108940000	109545000	PANC-1	H3K9me3	common
chr13	98090000	98465000	PANC-1	H3K9me3	common
chr13	29395000	29960000	PANC-1	H3K9me3	common
chr13	36970000	37350000	PANC-1	H3K9me3	common
chr13	100550000	101190000	PANC-1	H3K9me3	common
chr13	26115000	26680000	PANC-1	H3K9me3	common
chr13	52380000	52720000	PANC-1	H3K9me3	common
chr13	101360000	101775000	PANC-1	H3K9me3	common
chr13	32465000	32885000	PANC-1	H3K9me3	common
chr13	24020000	24460000	PANC-1	H3K9me3	common
chr13	33785000	34115000	PANC-1	H3K9me3	common
chr13	32005000	32350000	PANC-1	H3K9me3	common
chr13	78350000	78695000	PANC-1	H3K9me3	common
chr13	110455000	110765000	PANC-1	H3K9me3	common
chr13	28890000	29230000	PANC-1	H3K9me3	common
chr13	37410000	37555000	PANC-1	H3K9me3	common
chr13	113150000	113260000	PANC-1	H3K9me3	common
chr13	110880000	111070000	PANC-1	H3K9me3	common
chr13	21870000	22050000	PANC-1	H3K9me3	common
chr13	99530000	99690000	PANC-1	H3K9me3	common
chr13	49170000	49345000	PANC-1	H3K9me3	common
chr13	27065000	27265000	PANC-1	H3K9me3	common
chr13	29255000	29375000	PANC-1	H3K9me3	common
chr13	47125000	47265000	PANC-1	H3K9me3	common
chr13	50235000	50425000	PANC-1	H3K9me3	common
chr13	95835000	96055000	PANC-1	H3K9me3	common
chr13	79985000	80125000	PANC-1	H3K9me3	common
chr13	28405000	28535000	PANC-1	H3K9me3	common
chr13	41640000	41815000	PANC-1	H3K9me3	common
chr13	31245000	31375000	PANC-1	H3K9me3	common
chr13	22060000	22150000	PANC-1	H3K9me3	common
chr13	111570000	111705000	PANC-1	H3K9me3	common
chr13	52025000	52150000	PANC-1	H3K9me3	common
chr13	31455000	31615000	PANC-1	H3K9me3	common
chr13	114900000	114990000	PANC-1	H3K9me3	common
chr13	111370000	111470000	PANC-1	H3K9me3	common
chr13	97765000	97865000	PANC-1	H3K9me3	common
chr13	98500000	98625000	PANC-1	H3K9me3	common
chr13	48680000	48805000	PANC-1	H3K9me3	common
chr13	20355000	20430000	PANC-1	H3K9me3	common
chr14	30010000	30735000	PANC-1	H3K9me3	common
chr14	38355000	39380000	PANC-1	H3K9me3	common
chr14	72330000	72795000	PANC-1	H3K9me3	common
chr14	106045000	106435000	PANC-1	H3K9me3	common
chr14	33045000	34265000	PANC-1	H3K9me3	common
chr14	78315000	79190000	PANC-1	H3K9me3	common
chr14	29190000	29990000	PANC-1	H3K9me3	common
chr14	56175000	56940000	PANC-1	H3K9me3	common
chr14	66920000	67605000	PANC-1	H3K9me3	common
chr14	89490000	90400000	PANC-1	H3K9me3	common
chr14	37095000	37625000	PANC-1	H3K9me3	common
chr14	58960000	59490000	PANC-1	H3K9me3	common
chr14	57930000	58555000	PANC-1	H3K9me3	common
chr14	37715000	38060000	PANC-1	H3K9me3	common
chr14	34290000	34790000	PANC-1	H3K9me3	common
chr14	91980000	92405000	PANC-1	H3K9me3	common
chr14	59590000	59925000	PANC-1	H3K9me3	common
chr14	104600000	105105000	PANC-1	H3K9me3	common
chr14	96015000	96460000	PANC-1	H3K9me3	common
chr14	35905000	36290000	PANC-1	H3K9me3	common
chr14	101720000	102100000	PANC-1	H3K9me3	common
chr14	95150000	95540000	PANC-1	H3K9me3	common
chr14	72955000	73385000	PANC-1	H3K9me3	common
chr14	76510000	76855000	PANC-1	H3K9me3	common
chr14	76035000	76125000	PANC-1	H3K9me3	common
chr14	52270000	52445000	PANC-1	H3K9me3	common
chr14	75065000	75300000	PANC-1	H3K9me3	common
chr14	99760000	99920000	PANC-1	H3K9me3	common
chr14	77335000	77560000	PANC-1	H3K9me3	common
chr14	34795000	35005000	PANC-1	H3K9me3	common
chr14	70275000	70500000	PANC-1	H3K9me3	common
chr14	73755000	73935000	PANC-1	H3K9me3	common
chr14	69325000	69575000	PANC-1	H3K9me3	common
chr14	55660000	55870000	PANC-1	H3K9me3	common
chr14	50330000	50575000	PANC-1	H3K9me3	common
chr14	24215000	24400000	PANC-1	H3K9me3	common
chr14	77590000	77780000	PANC-1	H3K9me3	common
chr14	50785000	50995000	PANC-1	H3K9me3	common
chr14	22770000	22850000	PANC-1	H3K9me3	common
chr14	53260000	53425000	PANC-1	H3K9me3	common
chr14	31675000	31825000	PANC-1	H3K9me3	common
chr14	97045000	97205000	PANC-1	H3K9me3	common
chr14	93155000	93255000	PANC-1	H3K9me3	common
chr14	64805000	64965000	PANC-1	H3K9me3	common
chr14	32395000	32540000	PANC-1	H3K9me3	common
chr14	61755000	61910000	PANC-1	H3K9me3	common
chr14	58560000	58665000	PANC-1	H3K9me3	common
chr14	70045000	70220000	PANC-1	H3K9me3	common
chr14	105435000	105535000	PANC-1	H3K9me3	common
chr14	101145000	101295000	PANC-1	H3K9me3	common
chr14	50160000	50230000	PANC-1	H3K9me3	common
chr14	74555000	74745000	PANC-1	H3K9me3	common
chr14	55910000	56040000	PANC-1	H3K9me3	common
chr14	102830000	102980000	PANC-1	H3K9me3	common
chr14	102685000	102780000	PANC-1	H3K9me3	common
chr14	21165000	21320000	PANC-1	H3K9me3	common
chr14	65130000	65230000	PANC-1	H3K9me3	common
chr14	64105000	64240000	PANC-1	H3K9me3	common
chr14	50475000	50570000	PANC-1	H3K9me3	common
chr14	100900000	101000000	PANC-1	H3K9me3	common
chr14	94505000	94595000	PANC-1	H3K9me3	common
chr14	50880000	50980000	PANC-1	H3K9me3	common
chr14	75960000	76030000	PANC-1	H3K9me3	common
chr14	103245000	103370000	PANC-1	H3K9me3	common
chr1	68980000	70345000	PANC-1	H3K9me3	common
chr1	69030000	70325000	PANC-1	H3K9me3	common
chr1	76590000	77585000	PANC-1	H3K9me3	common
chr1	118590000	119555000	PANC-1	H3K9me3	common
chr1	247690000	248565000	PANC-1	H3K9me3	common
chr1	208460000	209555000	PANC-1	H3K9me3	common
chr1	163330000	164810000	PANC-1	H3K9me3	common
chr1	49275000	50810000	PANC-1	H3K9me3	common
chr1	57290000	58675000	PANC-1	H3K9me3	common
chr1	169865000	170925000	PANC-1	H3K9me3	common
chr1	158150000	159040000	PANC-1	H3K9me3	common
chr1	104305000	105035000	PANC-1	H3K9me3	common
chr1	112325000	112895000	PANC-1	H3K9me3	common
chr1	60440000	61235000	PANC-1	H3K9me3	common
chr1	113675000	114235000	PANC-1	H3K9me3	common
chr1	176860000	177915000	PANC-1	H3K9me3	common
chr1	237065000	237745000	PANC-1	H3K9me3	common
chr1	82845000	84325000	PANC-1	H3K9me3	common
chr1	34090000	35215000	PANC-1	H3K9me3	common
chr1	213460000	214350000	PANC-1	H3K9me3	common
chr1	152595000	153260000	PANC-1	H3K9me3	common
chr1	98540000	98935000	PANC-1	H3K9me3	common
chr1	17950000	18910000	PANC-1	H3K9me3	common
chr1	198700000	199525000	PANC-1	H3K9me3	common
chr1	71015000	71515000	PANC-1	H3K9me3	common
chr1	100995000	101330000	PANC-1	H3K9me3	common
chr1	184035000	184660000	PANC-1	H3K9me3	common
chr1	101370000	101755000	PANC-1	H3K9me3	common
chr1	175325000	175860000	PANC-1	H3K9me3	common
chr1	75705000	76125000	PANC-1	H3K9me3	common
chr1	47200000	47635000	PANC-1	H3K9me3	common
chr1	185710000	186215000	PANC-1	H3K9me3	common
chr1	75235000	75670000	PANC-1	H3K9me3	common
chr1	246175000	246640000	PANC-1	H3K9me3	common
chr1	174225000	174710000	PANC-1	H3K9me3	common
chr1	198030000	198440000	PANC-1	H3K9me3	common
chr1	223305000	223695000	PANC-1	H3K9me3	common
chr1	115670000	116045000	PANC-1	H3K9me3	common
chr1	176330000	176850000	PANC-1	H3K9me3	common
chr1	239550000	240060000	PANC-1	H3K9me3	common
chr1	116670000	117050000	PANC-1	H3K9me3	common
chr1	186405000	186965000	PANC-1	H3K9me3	common
chr1	225130000	225570000	PANC-1	H3K9me3	common
chr1	78595000	79150000	PANC-1	H3K9me3	common
chr1	197490000	197890000	PANC-1	H3K9me3	common
chr1	114520000	114835000	PANC-1	H3K9me3	common
chr1	227195000	227630000	PANC-1	H3K9me3	common
chr1	229785000	230445000	PANC-1	H3K9me3	common
chr1	50825000	51175000	PANC-1	H3K9me3	common
chr1	63300000	63755000	PANC-1	H3K9me3	common
chr1	173835000	174195000	PANC-1	H3K9me3	common
chr1	171970000	172400000	PANC-1	H3K9me3	common
chr1	185285000	185645000	PANC-1	H3K9me3	common
chr1	240355000	240860000	PANC-1	H3K9me3	common
chr1	152840000	153205000	PANC-1	H3K9me3	common
chr1	117245000	117595000	PANC-1	H3K9me3	common
chr1	38490000	39300000	PANC-1	H3K9me3	common
chr1	77610000	78000000	PANC-1	H3K9me3	common
chr1	7285000	7705000	PANC-1	H3K9me3	common
chr1	179845000	180145000	PANC-1	H3K9me3	common
chr1	35325000	35640000	PANC-1	H3K9me3	common
chr1	87235000	87560000	PANC-1	H3K9me3	common
chr1	87285000	87555000	PANC-1	H3K9me3	common
chr1	94110000	94250000	PANC-1	H3K9me3	common
chr1	2990000	3340000	PANC-1	H3K9me3	common
chr1	93310000	93470000	PANC-1	H3K9me3	common
chr1	12365000	12690000	PANC-1	H3K9me3	common
chr1	182065000	182370000	PANC-1	H3K9me3	common
chr1	91985000	92300000	PANC-1	H3K9me3	common
chr1	110325000	110450000	PANC-1	H3K9me3	common
chr1	160390000	160605000	PANC-1	H3K9me3	common
chr1	16110000	16320000	PANC-1	H3K9me3	common
chr1	169560000	169755000	PANC-1	H3K9me3	common
chr1	7720000	8010000	PANC-1	H3K9me3	common
chr1	201500000	201790000	PANC-1	H3K9me3	common
chr1	214545000	214785000	PANC-1	H3K9me3	common
chr1	222965000	223185000	PANC-1	H3K9me3	common
chr1	149845000	150195000	PANC-1	H3K9me3	common
chr1	160665000	160955000	PANC-1	H3K9me3	common
chr1	165075000	165335000	PANC-1	H3K9me3	common
chr1	178290000	178470000	PANC-1	H3K9me3	common
chr1	48750000	48930000	PANC-1	H3K9me3	common
chr1	220145000	220345000	PANC-1	H3K9me3	common
chr1	227695000	227910000	PANC-1	H3K9me3	common
chr1	19715000	19945000	PANC-1	H3K9me3	common
chr1	19660000	19980000	PANC-1	H3K9me3	common
chr1	178030000	178250000	PANC-1	H3K9me3	common
chr1	180605000	180825000	PANC-1	H3K9me3	common
chr1	227930000	228140000	PANC-1	H3K9me3	common
chr1	54305000	54515000	PANC-1	H3K9me3	common
chr1	182570000	182760000	PANC-1	H3K9me3	common
chr1	113400000	113610000	PANC-1	H3K9me3	common
chr1	165695000	165880000	PANC-1	H3K9me3	common
chr1	46495000	46700000	PANC-1	H3K9me3	common
chr1	94375000	94480000	PANC-1	H3K9me3	common
chr1	67230000	67385000	PANC-1	H3K9me3	common
chr1	211850000	212175000	PANC-1	H3K9me3	common
chr1	86175000	86355000	PANC-1	H3K9me3	common
chr1	53940000	54225000	PANC-1	H3K9me3	common
chr1	245000000	245215000	PANC-1	H3K9me3	common
chr1	192770000	192990000	PANC-1	H3K9me3	common
chr1	154530000	154915000	PANC-1	H3K9me3	common
chr1	210030000	210180000	PANC-1	H3K9me3	common
chr1	206895000	207165000	PANC-1	H3K9me3	common
chr1	94510000	94640000	PANC-1	H3K9me3	common
chr1	200245000	200480000	PANC-1	H3K9me3	common
chr1	226820000	227025000	PANC-1	H3K9me3	common
chr1	240185000	240340000	PANC-1	H3K9me3	common
chr1	152020000	152155000	PANC-1	H3K9me3	common
chr1	47900000	48190000	PANC-1	H3K9me3	common
chr1	151880000	152005000	PANC-1	H3K9me3	common
chr1	111760000	111875000	PANC-1	H3K9me3	common
chr1	66715000	66910000	PANC-1	H3K9me3	common
chr1	41505000	41700000	PANC-1	H3K9me3	common
chr1	23295000	23605000	PANC-1	H3K9me3	common
chr1	52555000	52815000	PANC-1	H3K9me3	common
chr1	198460000	198670000	PANC-1	H3K9me3	common
chr1	212240000	212460000	PANC-1	H3K9me3	common
chr1	8080000	8250000	PANC-1	H3K9me3	common
chr1	244760000	244985000	PANC-1	H3K9me3	common
chr1	8035000	8380000	PANC-1	H3K9me3	common
chr1	30875000	31170000	PANC-1	H3K9me3	common
chr1	30030000	30160000	PANC-1	H3K9me3	common
chr1	46155000	46355000	PANC-1	H3K9me3	common
chr1	33360000	33550000	PANC-1	H3K9me3	common
chr1	35655000	35885000	PANC-1	H3K9me3	common
chr1	241800000	242000000	PANC-1	H3K9me3	common
chr1	44215000	44405000	PANC-1	H3K9me3	common
chr1	55540000	55740000	PANC-1	H3K9me3	common
chr1	59250000	59370000	PANC-1	H3K9me3	common
chr1	208190000	208425000	PANC-1	H3K9me3	common
chr1	225660000	225960000	PANC-1	H3K9me3	common
chr1	110745000	110865000	PANC-1	H3K9me3	common
chr1	160970000	161120000	PANC-1	H3K9me3	common
chr1	39320000	39550000	PANC-1	H3K9me3	common
chr1	171770000	171950000	PANC-1	H3K9me3	common
chr1	42640000	42795000	PANC-1	H3K9me3	common
chr1	41320000	41435000	PANC-1	H3K9me3	common
chr1	204120000	204345000	PANC-1	H3K9me3	common
chr1	52870000	53155000	PANC-1	H3K9me3	common
chr1	93910000	94025000	PANC-1	H3K9me3	common
chr1	47645000	47775000	PANC-1	H3K9me3	common
chr1	78470000	78585000	PANC-1	H3K9me3	common
chr1	175125000	175295000	PANC-1	H3K9me3	common
chr1	200385000	200455000	PANC-1	H3K9me3	common
chr1	84370000	84590000	PANC-1	H3K9me3	common
chr1	45485000	45760000	PANC-1	H3K9me3	common
chr1	32895000	33115000	PANC-1	H3K9me3	common
chr1	244475000	244610000	PANC-1	H3K9me3	common
chr1	159750000	159875000	PANC-1	H3K9me3	common
chr1	65310000	65495000	PANC-1	H3K9me3	common
chr1	68585000	68805000	PANC-1	H3K9me3	common
chr1	234745000	234855000	PANC-1	H3K9me3	common
chr1	19215000	19400000	PANC-1	H3K9me3	common
chr1	110575000	110695000	PANC-1	H3K9me3	common
chr1	33845000	33930000	PANC-1	H3K9me3	common
chr1	166845000	167025000	PANC-1	H3K9me3	common
chr1	226595000	226800000	PANC-1	H3K9me3	common
chr1	86980000	87165000	PANC-1	H3K9me3	common
chr1	22745000	22970000	PANC-1	H3K9me3	common
chr1	178510000	178710000	PANC-1	H3K9me3	common
chr1	1310000	1445000	PANC-1	H3K9me3	common
chr1	201675000	201770000	PANC-1	H3K9me3	common
chr1	209740000	209900000	PANC-1	H3K9me3	common
chr1	89945000	90080000	PANC-1	H3K9me3	common
chr1	7845000	8010000	PANC-1	H3K9me3	common
chr1	57055000	57170000	PANC-1	H3K9me3	common
chr1	203830000	204095000	PANC-1	H3K9me3	common
chr1	54310000	54425000	PANC-1	H3K9me3	common
chr1	244625000	244745000	PANC-1	H3K9me3	common
chr1	87590000	87750000	PANC-1	H3K9me3	common
chr1	38330000	38450000	PANC-1	H3K9me3	common
chr1	23300000	23405000	PANC-1	H3K9me3	common
chr1	193020000	193095000	PANC-1	H3K9me3	common
chr1	153320000	153465000	PANC-1	H3K9me3	common
chr1	17455000	17560000	PANC-1	H3K9me3	common
chr1	159895000	159995000	PANC-1	H3K9me3	common
chr1	90100000	90225000	PANC-1	H3K9me3	common
chr1	24090000	24280000	PANC-1	H3K9me3	common
chr1	86050000	86165000	PANC-1	H3K9me3	common
chr1	23625000	23805000	PANC-1	H3K9me3	common
chr1	35905000	36020000	PANC-1	H3K9me3	common
chr1	33950000	34080000	PANC-1	H3K9me3	common
chr1	45295000	45470000	PANC-1	H3K9me3	common
chr1	43235000	43370000	PANC-1	H3K9me3	common
chr1	85555000	85725000	PANC-1	H3K9me3	common
chr1	150040000	150180000	PANC-1	H3K9me3	common
chr1	84610000	84895000	PANC-1	H3K9me3	common
chr1	205090000	205225000	PANC-1	H3K9me3	common
chr1	212825000	212955000	PANC-1	H3K9me3	common
chr1	151265000	151385000	PANC-1	H3K9me3	common
chr1	235490000	235580000	PANC-1	H3K9me3	common
chr1	85410000	85725000	PANC-1	H3K9me3	common
chr1	8785000	8910000	PANC-1	H3K9me3	common
chr1	231375000	231470000	PANC-1	H3K9me3	common
chr1	78020000	78140000	PANC-1	H3K9me3	common
chr1	27430000	27615000	PANC-1	H3K9me3	common
chr1	27995000	28155000	PANC-1	H3K9me3	common
chr1	182405000	182545000	PANC-1	H3K9me3	common
chr1	201400000	201495000	PANC-1	H3K9me3	common
chr1	23635000	23745000	PANC-1	H3K9me3	common
chr1	52085000	52230000	PANC-1	H3K9me3	common
chr1	43690000	43820000	PANC-1	H3K9me3	common
chr1	59015000	59120000	PANC-1	H3K9me3	common
chr1	203315000	203455000	PANC-1	H3K9me3	common
chr1	167685000	167780000	PANC-1	H3K9me3	common
chr1	226915000	227010000	PANC-1	H3K9me3	common
chr1	245135000	245215000	PANC-1	H3K9me3	common
chr1	89360000	89445000	PANC-1	H3K9me3	common
chr1	31905000	32010000	PANC-1	H3K9me3	common
chr1	226615000	226725000	PANC-1	H3K9me3	common
chr1	19815000	19915000	PANC-1	H3K9me3	common
chr1	10270000	10420000	PANC-1	H3K9me3	common
chr1	32020000	32100000	PANC-1	H3K9me3	common
chr1	9070000	9160000	PANC-1	H3K9me3	common
chr1	6850000	6950000	PANC-1	H3K9me3	common
chr15	31855000	32440000	PANC-1	H3K9me3	common
chr15	54130000	55460000	PANC-1	H3K9me3	common
chr15	37495000	38190000	PANC-1	H3K9me3	common
chr15	97840000	98295000	PANC-1	H3K9me3	common
chr15	92630000	93270000	PANC-1	H3K9me3	common
chr15	84260000	84755000	PANC-1	H3K9me3	common
chr15	29420000	29875000	PANC-1	H3K9me3	common
chr15	58505000	59175000	PANC-1	H3K9me3	common
chr15	34900000	35235000	PANC-1	H3K9me3	common
chr15	61440000	62125000	PANC-1	H3K9me3	common
chr15	33580000	33990000	PANC-1	H3K9me3	common
chr15	32935000	33285000	PANC-1	H3K9me3	common
chr15	48645000	49035000	PANC-1	H3K9me3	common
chr15	71410000	71730000	PANC-1	H3K9me3	common
chr15	70390000	70780000	PANC-1	H3K9me3	common
chr15	60865000	61210000	PANC-1	H3K9me3	common
chr15	58520000	58865000	PANC-1	H3K9me3	common
chr15	44555000	44825000	PANC-1	H3K9me3	common
chr15	77450000	77710000	PANC-1	H3K9me3	common
chr15	68135000	68485000	PANC-1	H3K9me3	common
chr15	66250000	66515000	PANC-1	H3K9me3	common
chr15	66210000	66580000	PANC-1	H3K9me3	common
chr15	67745000	68125000	PANC-1	H3K9me3	common
chr15	67815000	68120000	PANC-1	H3K9me3	common
chr15	70960000	71115000	PANC-1	H3K9me3	common
chr15	56540000	56735000	PANC-1	H3K9me3	common
chr15	43665000	43790000	PANC-1	H3K9me3	common
chr15	25560000	25680000	PANC-1	H3K9me3	common
chr15	41190000	41520000	PANC-1	H3K9me3	common
chr15	62195000	62355000	PANC-1	H3K9me3	common
chr15	91605000	91790000	PANC-1	H3K9me3	common
chr15	45480000	45695000	PANC-1	H3K9me3	common
chr15	75320000	75490000	PANC-1	H3K9me3	common
chr15	89880000	90120000	PANC-1	H3K9me3	common
chr15	42470000	42775000	PANC-1	H3K9me3	common
chr15	101160000	101415000	PANC-1	H3K9me3	common
chr15	89040000	89170000	PANC-1	H3K9me3	common
chr15	94705000	94860000	PANC-1	H3K9me3	common
chr15	99200000	99405000	PANC-1	H3K9me3	common
chr15	45750000	45920000	PANC-1	H3K9me3	common
chr15	101620000	101805000	PANC-1	H3K9me3	common
chr15	52255000	52465000	PANC-1	H3K9me3	common
chr15	65905000	66160000	PANC-1	H3K9me3	common
chr15	78905000	79025000	PANC-1	H3K9me3	common
chr15	64750000	64960000	PANC-1	H3K9me3	common
chr15	93465000	93565000	PANC-1	H3K9me3	common
chr15	51490000	51700000	PANC-1	H3K9me3	common
chr15	89190000	89390000	PANC-1	H3K9me3	common
chr15	69015000	69180000	PANC-1	H3K9me3	common
chr15	33300000	33440000	PANC-1	H3K9me3	common
chr15	57210000	57425000	PANC-1	H3K9me3	common
chr15	44385000	44510000	PANC-1	H3K9me3	common
chr15	34395000	34505000	PANC-1	H3K9me3	common
chr15	57625000	57830000	PANC-1	H3K9me3	common
chr15	101445000	101545000	PANC-1	H3K9me3	common
chr15	45495000	45570000	PANC-1	H3K9me3	common
chr15	43025000	43225000	PANC-1	H3K9me3	common
chr15	76480000	76635000	PANC-1	H3K9me3	common
chr15	50445000	50615000	PANC-1	H3K9me3	common
chr15	25415000	25495000	PANC-1	H3K9me3	common
chr15	55940000	56095000	PANC-1	H3K9me3	common
chr15	84125000	84225000	PANC-1	H3K9me3	common
chr15	63750000	63890000	PANC-1	H3K9me3	common
chr15	44720000	44820000	PANC-1	H3K9me3	common
chr15	67075000	67145000	PANC-1	H3K9me3	common
chr15	80180000	80285000	PANC-1	H3K9me3	common
chr15	90025000	90115000	PANC-1	H3K9me3	common
chr15	40225000	40315000	PANC-1	H3K9me3	common
chr15	89740000	89870000	PANC-1	H3K9me3	common
chr15	31285000	31420000	PANC-1	H3K9me3	common
chr15	68350000	68465000	PANC-1	H3K9me3	common
chr15	71295000	71395000	PANC-1	H3K9me3	common
chr15	42120000	42210000	PANC-1	H3K9me3	common
chr15	69455000	69555000	PANC-1	H3K9me3	common
chr15	85375000	85470000	PANC-1	H3K9me3	common
chr15	42570000	42675000	PANC-1	H3K9me3	common
chr15	41405000	41490000	PANC-1	H3K9me3	common
chr16	6725000	8550000	PANC-1	H3K9me3	common
chr16	75810000	77220000	PANC-1	H3K9me3	common
chr16	16845000	18165000	PANC-1	H3K9me3	common
chr16	52150000	53055000	PANC-1	H3K9me3	common
chr16	25275000	27150000	PANC-1	H3K9me3	common
chr16	53075000	53545000	PANC-1	H3K9me3	common
chr16	34170000	35280000	PANC-1	H3K9me3	common
chr16	80575000	80915000	PANC-1	H3K9me3	common
chr16	48705000	49385000	PANC-1	H3K9me3	common
chr16	70880000	71395000	PANC-1	H3K9me3	common
chr16	49430000	49960000	PANC-1	H3K9me3	common
chr16	55065000	55400000	PANC-1	H3K9me3	common
chr16	81920000	82275000	PANC-1	H3K9me3	common
chr16	55940000	56360000	PANC-1	H3K9me3	common
chr16	22710000	23070000	PANC-1	H3K9me3	common
chr16	5175000	5680000	PANC-1	H3K9me3	common
chr16	25285000	25715000	PANC-1	H3K9me3	common
chr16	19915000	20395000	PANC-1	H3K9me3	common
chr16	12180000	12505000	PANC-1	H3K9me3	common
chr16	75275000	75430000	PANC-1	H3K9me3	common
chr16	84275000	84525000	PANC-1	H3K9me3	common
chr16	2820000	2990000	PANC-1	H3K9me3	common
chr16	74505000	74635000	PANC-1	H3K9me3	common
chr16	10345000	10595000	PANC-1	H3K9me3	common
chr16	14380000	14630000	PANC-1	H3K9me3	common
chr16	81430000	81635000	PANC-1	H3K9me3	common
chr16	24055000	24515000	PANC-1	H3K9me3	common
chr16	3230000	3550000	PANC-1	H3K9me3	common
chr16	86595000	86865000	PANC-1	H3K9me3	common
chr16	30435000	30650000	PANC-1	H3K9me3	common
chr16	74725000	74910000	PANC-1	H3K9me3	common
chr16	89630000	89750000	PANC-1	H3K9me3	common
chr16	24550000	24815000	PANC-1	H3K9me3	common
chr16	11485000	11765000	PANC-1	H3K9me3	common
chr16	22005000	22100000	PANC-1	H3K9me3	common
chr16	68900000	69155000	PANC-1	H3K9me3	common
chr16	31525000	31705000	PANC-1	H3K9me3	common
chr16	8985000	9210000	PANC-1	H3K9me3	common
chr16	14010000	14320000	PANC-1	H3K9me3	common
chr16	71445000	71530000	PANC-1	H3K9me3	common
chr16	75030000	75140000	PANC-1	H3K9me3	common
chr16	860000	1100000	PANC-1	H3K9me3	common
chr16	14015000	14165000	PANC-1	H3K9me3	common
chr16	68120000	68265000	PANC-1	H3K9me3	common
chr16	18990000	19080000	PANC-1	H3K9me3	common
chr16	68395000	68550000	PANC-1	H3K9me3	common
chr16	57465000	57565000	PANC-1	H3K9me3	common
chr16	56635000	56735000	PANC-1	H3K9me3	common
chr16	15965000	16115000	PANC-1	H3K9me3	common
chr16	3240000	3330000	PANC-1	H3K9me3	common
chr16	3770000	3925000	PANC-1	H3K9me3	common
chr16	56895000	56965000	PANC-1	H3K9me3	common
chr16	3555000	3655000	PANC-1	H3K9me3	common
chr16	11625000	11755000	PANC-1	H3K9me3	common
chr17	67520000	68590000	PANC-1	H3K9me3	common
chr17	21670000	22215000	PANC-1	H3K9me3	common
chr17	10765000	11870000	PANC-1	H3K9me3	common
chr17	63220000	64165000	PANC-1	H3K9me3	common
chr17	12060000	12910000	PANC-1	H3K9me3	common
chr17	66770000	67270000	PANC-1	H3K9me3	common
chr17	31335000	32075000	PANC-1	H3K9me3	common
chr17	58205000	58510000	PANC-1	H3K9me3	common
chr17	64190000	64585000	PANC-1	H3K9me3	common
chr17	8890000	9470000	PANC-1	H3K9me3	common
chr17	2970000	3420000	PANC-1	H3K9me3	common
chr17	32095000	32490000	PANC-1	H3K9me3	common
chr17	67545000	68160000	PANC-1	H3K9me3	common
chr17	68730000	69075000	PANC-1	H3K9me3	common
chr17	49840000	50185000	PANC-1	H3K9me3	common
chr17	61095000	61475000	PANC-1	H3K9me3	common
chr17	75515000	76045000	PANC-1	H3K9me3	common
chr17	8295000	8680000	PANC-1	H3K9me3	common
chr17	70800000	71175000	PANC-1	H3K9me3	common
chr17	70725000	71185000	PANC-1	H3K9me3	common
chr17	67325000	67515000	PANC-1	H3K9me3	common
chr17	70115000	70535000	PANC-1	H3K9me3	common
chr17	15165000	15405000	PANC-1	H3K9me3	common
chr17	2325000	2600000	PANC-1	H3K9me3	common
chr17	20930000	21160000	PANC-1	H3K9me3	common
chr17	28120000	28420000	PANC-1	H3K9me3	common
chr17	10230000	10515000	PANC-1	H3K9me3	common
chr17	53600000	53850000	PANC-1	H3K9me3	common
chr17	58525000	58725000	PANC-1	H3K9me3	common
chr17	41465000	41560000	PANC-1	H3K9me3	common
chr17	33630000	33875000	PANC-1	H3K9me3	common
chr17	7620000	7970000	PANC-1	H3K9me3	common
chr17	59700000	59915000	PANC-1	H3K9me3	common
chr17	74740000	75070000	PANC-1	H3K9me3	common
chr17	25680000	25925000	PANC-1	H3K9me3	common
chr17	41165000	41395000	PANC-1	H3K9me3	common
chr17	17235000	17560000	PANC-1	H3K9me3	common
chr17	3795000	4035000	PANC-1	H3K9me3	common
chr17	78055000	78375000	PANC-1	H3K9me3	common
chr17	45275000	45395000	PANC-1	H3K9me3	common
chr17	65370000	65475000	PANC-1	H3K9me3	common
chr17	29880000	30175000	PANC-1	H3K9me3	common
chr17	6940000	7090000	PANC-1	H3K9me3	common
chr17	75315000	75495000	PANC-1	H3K9me3	common
chr17	59490000	59640000	PANC-1	H3K9me3	common
chr17	48085000	48165000	PANC-1	H3K9me3	common
chr17	60780000	61045000	PANC-1	H3K9me3	common
chr17	42605000	42760000	PANC-1	H3K9me3	common
chr17	45425000	45550000	PANC-1	H3K9me3	common
chr17	19415000	19670000	PANC-1	H3K9me3	common
chr17	7255000	7475000	PANC-1	H3K9me3	common
chr17	5990000	6330000	PANC-1	H3K9me3	common
chr17	54890000	55035000	PANC-1	H3K9me3	common
chr17	40985000	41105000	PANC-1	H3K9me3	common
chr17	70550000	70715000	PANC-1	H3K9me3	common
chr17	37135000	37305000	PANC-1	H3K9me3	common
chr17	28140000	28255000	PANC-1	H3K9me3	common
chr17	70140000	70330000	PANC-1	H3K9me3	common
chr17	15940000	16110000	PANC-1	H3K9me3	common
chr17	19890000	20015000	PANC-1	H3K9me3	common
chr17	10635000	10755000	PANC-1	H3K9me3	common
chr17	4460000	4540000	PANC-1	H3K9me3	common
chr17	45760000	45890000	PANC-1	H3K9me3	common
chr17	25985000	26080000	PANC-1	H3K9me3	common
chr17	77815000	77965000	PANC-1	H3K9me3	common
chr17	4085000	4315000	PANC-1	H3K9me3	common
chr17	75080000	75250000	PANC-1	H3K9me3	common
chr17	7390000	7470000	PANC-1	H3K9me3	common
chr17	42465000	42580000	PANC-1	H3K9me3	common
chr17	74515000	74715000	PANC-1	H3K9me3	common
chr17	79890000	79980000	PANC-1	H3K9me3	common
chr17	6810000	6910000	PANC-1	H3K9me3	common
chr17	19265000	19370000	PANC-1	H3K9me3	common
chr17	26110000	26215000	PANC-1	H3K9me3	common
chr17	21025000	21155000	PANC-1	H3K9me3	common
chr17	4455000	4600000	PANC-1	H3K9me3	common
chr17	55210000	55315000	PANC-1	H3K9me3	common
chr17	47495000	47630000	PANC-1	H3K9me3	common
chr17	7625000	7735000	PANC-1	H3K9me3	common
chr17	3820000	3925000	PANC-1	H3K9me3	common
chr17	3930000	4035000	PANC-1	H3K9me3	common
chr17	2415000	2490000	PANC-1	H3K9me3	common
chr18	68215000	70305000	PANC-1	H3K9me3	common
chr18	64880000	66340000	PANC-1	H3K9me3	common
chr18	39630000	41040000	PANC-1	H3K9me3	common
chr18	66470000	67775000	PANC-1	H3K9me3	common
chr18	52880000	54260000	PANC-1	H3K9me3	common
chr18	22090000	23480000	PANC-1	H3K9me3	common
chr18	7190000	8510000	PANC-1	H3K9me3	common
chr18	70420000	71125000	PANC-1	H3K9me3	common
chr18	57655000	58230000	PANC-1	H3K9me3	common
chr18	59205000	59820000	PANC-1	H3K9me3	common
chr18	75425000	76770000	PANC-1	H3K9me3	common
chr18	4095000	5055000	PANC-1	H3K9me3	common
chr18	34500000	34825000	PANC-1	H3K9me3	common
chr18	47975000	48310000	PANC-1	H3K9me3	common
chr18	57120000	57495000	PANC-1	H3K9me3	common
chr18	45550000	45970000	PANC-1	H3K9me3	common
chr18	52345000	52655000	PANC-1	H3K9me3	common
chr18	6545000	6885000	PANC-1	H3K9me3	common
chr18	73225000	74060000	PANC-1	H3K9me3	common
chr18	9970000	10525000	PANC-1	H3K9me3	common
chr18	74935000	75385000	PANC-1	H3K9me3	common
chr18	280000	605000	PANC-1	H3K9me3	common
chr18	12480000	12665000	PANC-1	H3K9me3	common
chr18	18510000	18760000	PANC-1	H3K9me3	common
chr18	3595000	3670000	PANC-1	H3K9me3	common
chr18	56910000	57085000	PANC-1	H3K9me3	common
chr18	12725000	12890000	PANC-1	H3K9me3	common
chr18	32815000	32925000	PANC-1	H3K9me3	common
chr18	43270000	43425000	PANC-1	H3K9me3	common
chr18	71130000	71525000	PANC-1	H3K9me3	common
chr18	43695000	43840000	PANC-1	H3K9me3	common
chr18	29750000	29850000	PANC-1	H3K9me3	common
chr18	12710000	12945000	PANC-1	H3K9me3	common
chr18	32460000	32550000	PANC-1	H3K9me3	common
chr18	77130000	77415000	PANC-1	H3K9me3	common
chr18	56190000	56335000	PANC-1	H3K9me3	common
chr18	29310000	29405000	PANC-1	H3K9me3	common
chr18	3275000	3445000	PANC-1	H3K9me3	common
chr18	60095000	60190000	PANC-1	H3K9me3	common
chr18	3455000	3590000	PANC-1	H3K9me3	common
chr18	20610000	20710000	PANC-1	H3K9me3	common
chr18	77730000	77890000	PANC-1	H3K9me3	common
chr18	67865000	67955000	PANC-1	H3K9me3	common
chr18	29415000	29515000	PANC-1	H3K9me3	common
chr18	3505000	3585000	PANC-1	H3K9me3	common
chr18	6915000	7025000	PANC-1	H3K9me3	common
chr18	77450000	77710000	PANC-1	H3K9me3	common
chr18	77295000	77410000	PANC-1	H3K9me3	common
chr18	74845000	74920000	PANC-1	H3K9me3	common
chr18	3765000	3870000	PANC-1	H3K9me3	common
chr19	8745000	9220000	PANC-1	H3K9me3	common
chr19	44320000	45020000	PANC-1	H3K9me3	common
chr19	31165000	32745000	PANC-1	H3K9me3	common
chr19	29415000	30030000	PANC-1	H3K9me3	common
chr19	52325000	52695000	PANC-1	H3K9me3	common
chr19	9250000	9685000	PANC-1	H3K9me3	common
chr19	12270000	12655000	PANC-1	H3K9me3	common
chr19	41330000	41660000	PANC-1	H3K9me3	common
chr19	15695000	16130000	PANC-1	H3K9me3	common
chr19	28445000	28815000	PANC-1	H3K9me3	common
chr19	56915000	57605000	PANC-1	H3K9me3	common
chr19	57935000	58325000	PANC-1	H3K9me3	common
chr19	16330000	16505000	PANC-1	H3K9me3	common
chr19	52810000	53020000	PANC-1	H3K9me3	common
chr19	46525000	46770000	PANC-1	H3K9me3	common
chr19	16795000	17160000	PANC-1	H3K9me3	common
chr19	55675000	55965000	PANC-1	H3K9me3	common
chr19	28945000	29160000	PANC-1	H3K9me3	common
chr19	14250000	14460000	PANC-1	H3K9me3	common
chr19	9735000	9905000	PANC-1	H3K9me3	common
chr19	56215000	56555000	PANC-1	H3K9me3	common
chr19	17970000	18040000	PANC-1	H3K9me3	common
chr19	43940000	44030000	PANC-1	H3K9me3	common
chr19	47990000	48205000	PANC-1	H3K9me3	common
chr19	48995000	49115000	PANC-1	H3K9me3	common
chr19	51950000	52165000	PANC-1	H3K9me3	common
chr19	13385000	13695000	PANC-1	H3K9me3	common
chr19	17970000	18105000	PANC-1	H3K9me3	common
chr19	54295000	54610000	PANC-1	H3K9me3	common
chr19	38380000	38700000	PANC-1	H3K9me3	common
chr19	2465000	2615000	PANC-1	H3K9me3	common
chr19	33180000	33445000	PANC-1	H3K9me3	common
chr19	19475000	19620000	PANC-1	H3K9me3	common
chr19	34270000	34605000	PANC-1	H3K9me3	common
chr19	34995000	35220000	PANC-1	H3K9me3	common
chr19	13710000	13835000	PANC-1	H3K9me3	common
chr19	29215000	29375000	PANC-1	H3K9me3	common
chr19	2820000	2940000	PANC-1	H3K9me3	common
chr19	56020000	56140000	PANC-1	H3K9me3	common
chr19	12660000	12780000	PANC-1	H3K9me3	common
chr19	15545000	15670000	PANC-1	H3K9me3	common
chr19	51660000	51790000	PANC-1	H3K9me3	common
chr19	50190000	50350000	PANC-1	H3K9me3	common
chr19	14685000	14795000	PANC-1	H3K9me3	common
chr19	54540000	54600000	PANC-1	H3K9me3	common
chr19	49585000	49715000	PANC-1	H3K9me3	common
chr19	54985000	55170000	PANC-1	H3K9me3	common
chr19	10820000	10945000	PANC-1	H3K9me3	common
chr19	51520000	51605000	PANC-1	H3K9me3	common
chr19	3760000	3965000	PANC-1	H3K9me3	common
chr19	38990000	39420000	PANC-1	H3K9me3	common
chr19	49140000	49265000	PANC-1	H3K9me3	common
chr19	18115000	18205000	PANC-1	H3K9me3	common
chr19	7750000	7880000	PANC-1	H3K9me3	common
chr19	6515000	6630000	PANC-1	H3K9me3	common
chr19	39925000	40845000	PANC-1	H3K9me3	common
chr19	54060000	54265000	PANC-1	H3K9me3	common
chr19	46780000	46875000	PANC-1	H3K9me3	common
chr19	53495000	53675000	PANC-1	H3K9me3	common
chr19	17020000	17155000	PANC-1	H3K9me3	common
chr19	6280000	6355000	PANC-1	H3K9me3	common
chr19	51435000	51515000	PANC-1	H3K9me3	common
chr19	35455000	35520000	PANC-1	H3K9me3	common
chr19	53700000	53865000	PANC-1	H3K9me3	common
chr19	53925000	54015000	PANC-1	H3K9me3	common
chr19	35265000	35420000	PANC-1	H3K9me3	common
chr19	58910000	58985000	PANC-1	H3K9me3	common
chr19	36030000	36130000	PANC-1	H3K9me3	common
chr19	35640000	35745000	PANC-1	H3K9me3	common
chr19	39340000	39420000	PANC-1	H3K9me3	common
chr19	48020000	48100000	PANC-1	H3K9me3	common
chr19	30435000	30535000	PANC-1	H3K9me3	common
chr19	39220000	39420000	PANC-1	H3K9me3	common
chr19	55695000	55785000	PANC-1	H3K9me3	common
chr19	40490000	40620000	PANC-1	H3K9me3	common
chr20	11555000	13090000	PANC-1	H3K9me3	common
chr20	50820000	52165000	PANC-1	H3K9me3	common
chr20	18590000	19645000	PANC-1	H3K9me3	common
chr20	8015000	8710000	PANC-1	H3K9me3	common
chr20	24005000	24920000	PANC-1	H3K9me3	common
chr20	21680000	22260000	PANC-1	H3K9me3	common
chr20	8770000	9345000	PANC-1	H3K9me3	common
chr20	20040000	20585000	PANC-1	H3K9me3	common
chr20	16780000	17425000	PANC-1	H3K9me3	common
chr20	46305000	47240000	PANC-1	H3K9me3	common
chr20	10650000	11260000	PANC-1	H3K9me3	common
chr20	52835000	53255000	PANC-1	H3K9me3	common
chr20	56260000	56770000	PANC-1	H3K9me3	common
chr20	56185000	56780000	PANC-1	H3K9me3	common
chr20	45375000	45795000	PANC-1	H3K9me3	common
chr20	13800000	14050000	PANC-1	H3K9me3	common
chr20	31465000	31895000	PANC-1	H3K9me3	common
chr20	60875000	60960000	PANC-1	H3K9me3	common
chr20	4225000	4570000	PANC-1	H3K9me3	common
chr20	40055000	40295000	PANC-1	H3K9me3	common
chr20	55205000	55580000	PANC-1	H3K9me3	common
chr20	2655000	3010000	PANC-1	H3K9me3	common
chr20	9610000	9890000	PANC-1	H3K9me3	common
chr20	19660000	20005000	PANC-1	H3K9me3	common
chr20	50250000	50720000	PANC-1	H3K9me3	common
chr20	24965000	25170000	PANC-1	H3K9me3	common
chr20	11280000	11520000	PANC-1	H3K9me3	common
chr20	22315000	22560000	PANC-1	H3K9me3	common
chr20	42365000	42715000	PANC-1	H3K9me3	common
chr20	17995000	18265000	PANC-1	H3K9me3	common
chr20	39790000	39970000	PANC-1	H3K9me3	common
chr20	4075000	4175000	PANC-1	H3K9me3	common
chr20	3305000	3640000	PANC-1	H3K9me3	common
chr20	9380000	9590000	PANC-1	H3K9me3	common
chr20	41840000	42045000	PANC-1	H3K9me3	common
chr20	45085000	45315000	PANC-1	H3K9me3	common
chr20	35580000	35805000	PANC-1	H3K9me3	common
chr20	52185000	52555000	PANC-1	H3K9me3	common
chr20	43945000	44080000	PANC-1	H3K9me3	common
chr20	1290000	1445000	PANC-1	H3K9me3	common
chr20	29420000	29650000	PANC-1	H3K9me3	common
chr20	46025000	46270000	PANC-1	H3K9me3	common
chr20	55660000	55920000	PANC-1	H3K9me3	common
chr20	37735000	37890000	PANC-1	H3K9me3	common
chr20	57440000	57610000	PANC-1	H3K9me3	common
chr20	325000	460000	PANC-1	H3K9me3	common
chr20	39595000	39750000	PANC-1	H3K9me3	common
chr20	52375000	52535000	PANC-1	H3K9me3	common
chr20	17660000	17890000	PANC-1	H3K9me3	common
chr20	34330000	34530000	PANC-1	H3K9me3	common
chr20	9955000	10075000	PANC-1	H3K9me3	common
chr20	33680000	33855000	PANC-1	H3K9me3	common
chr20	31470000	31680000	PANC-1	H3K9me3	common
chr20	57640000	57795000	PANC-1	H3K9me3	common
chr20	43595000	43735000	PANC-1	H3K9me3	common
chr20	43745000	43915000	PANC-1	H3K9me3	common
chr20	10415000	10520000	PANC-1	H3K9me3	common
chr20	19765000	19870000	PANC-1	H3K9me3	common
chr20	2855000	3005000	PANC-1	H3K9me3	common
chr20	46130000	46260000	PANC-1	H3K9me3	common
chr20	960000	1080000	PANC-1	H3K9me3	common
chr20	21285000	21370000	PANC-1	H3K9me3	common
chr20	62350000	62490000	PANC-1	H3K9me3	common
chr20	55235000	55355000	PANC-1	H3K9me3	common
chr21	41500000	42470000	PANC-1	H3K9me3	common
chr21	27565000	28095000	PANC-1	H3K9me3	common
chr21	33130000	33640000	PANC-1	H3K9me3	common
chr21	30855000	31245000	PANC-1	H3K9me3	common
chr21	36365000	36780000	PANC-1	H3K9me3	common
chr21	34200000	34565000	PANC-1	H3K9me3	common
chr21	44860000	45070000	PANC-1	H3K9me3	common
chr21	45920000	46205000	PANC-1	H3K9me3	common
chr21	39575000	39730000	PANC-1	H3K9me3	common
chr21	43995000	44250000	PANC-1	H3K9me3	common
chr21	26975000	27100000	PANC-1	H3K9me3	common
chr21	33770000	33975000	PANC-1	H3K9me3	common
chr21	47385000	47555000	PANC-1	H3K9me3	common
chr21	38340000	38450000	PANC-1	H3K9me3	common
chr21	35290000	35445000	PANC-1	H3K9me3	common
chr21	33990000	34140000	PANC-1	H3K9me3	common
chr21	40105000	40185000	PANC-1	H3K9me3	common
chr21	44925000	45035000	PANC-1	H3K9me3	common
chr21	37415000	37495000	PANC-1	H3K9me3	common
chr21	46560000	46700000	PANC-1	H3K9me3	common
chr21	43560000	43700000	PANC-1	H3K9me3	common
chr21	45760000	45900000	PANC-1	H3K9me3	common
chr21	38635000	38735000	PANC-1	H3K9me3	common
chr22	16870000	17370000	PANC-1	H3K9me3	common
chr22	33640000	35630000	PANC-1	H3K9me3	common
chr22	28440000	28985000	PANC-1	H3K9me3	common
chr22	32905000	33395000	PANC-1	H3K9me3	common
chr22	26225000	26745000	PANC-1	H3K9me3	common
chr22	43785000	44235000	PANC-1	H3K9me3	common
chr22	27785000	28215000	PANC-1	H3K9me3	common
chr22	25855000	26165000	PANC-1	H3K9me3	common
chr22	32910000	33225000	PANC-1	H3K9me3	common
chr22	19165000	19415000	PANC-1	H3K9me3	common
chr22	25050000	25150000	PANC-1	H3K9me3	common
chr22	18035000	18205000	PANC-1	H3K9me3	common
chr22	46040000	46240000	PANC-1	H3K9me3	common
chr22	23305000	23475000	PANC-1	H3K9me3	common
chr22	35820000	36000000	PANC-1	H3K9me3	common
chr22	30215000	30400000	PANC-1	H3K9me3	common
chr22	46520000	46710000	PANC-1	H3K9me3	common
chr22	31345000	31475000	PANC-1	H3K9me3	common
chr22	39545000	39710000	PANC-1	H3K9me3	common
chr22	23115000	23295000	PANC-1	H3K9me3	common
chr22	32370000	32485000	PANC-1	H3K9me3	common
chr22	46255000	46370000	PANC-1	H3K9me3	common
chr22	25745000	25840000	PANC-1	H3K9me3	common
chr22	42350000	42475000	PANC-1	H3K9me3	common
chr22	45835000	45955000	PANC-1	H3K9me3	common
chr22	19625000	19700000	PANC-1	H3K9me3	common
chr2	214080000	216160000	PANC-1	H3K9me3	common
chr2	1855000	3345000	PANC-1	H3K9me3	common
chr2	3380000	3710000	PANC-1	H3K9me3	common
chr2	167340000	168980000	PANC-1	H3K9me3	common
chr2	107215000	108815000	PANC-1	H3K9me3	common
chr2	49100000	50720000	PANC-1	H3K9me3	common
chr2	7220000	8855000	PANC-1	H3K9me3	common
chr2	147490000	148675000	PANC-1	H3K9me3	common
chr2	137165000	138605000	PANC-1	H3K9me3	common
chr2	33865000	36555000	PANC-1	H3K9me3	common
chr2	103440000	105605000	PANC-1	H3K9me3	common
chr2	220585000	222845000	PANC-1	H3K9me3	common
chr2	91755000	92200000	PANC-1	H3K9me3	common
chr2	199175000	200135000	PANC-1	H3K9me3	common
chr2	163200000	163995000	PANC-1	H3K9me3	common
chr2	18015000	18560000	PANC-1	H3K9me3	common
chr2	89125000	89545000	PANC-1	H3K9me3	common
chr2	164015000	165370000	PANC-1	H3K9me3	common
chr2	56395000	57780000	PANC-1	H3K9me3	common
chr2	15325000	15725000	PANC-1	H3K9me3	common
chr2	153620000	154390000	PANC-1	H3K9me3	common
chr2	148700000	149265000	PANC-1	H3K9me3	common
chr2	152355000	152880000	PANC-1	H3K9me3	common
chr2	209255000	210145000	PANC-1	H3K9me3	common
chr2	213530000	214055000	PANC-1	H3K9me3	common
chr2	19575000	20065000	PANC-1	H3K9me3	common
[truncated: 21,613 more rows]

## Sheet: Genes in switched TADs
tad_chr	tad_start	tad_end	gene_chr	gene_start	gene_end	ID	Genes	Significant	Up/down	log2FoldChange	overlap
[truncated: 895 more rows]

[truncated: 1 more sheets: GO enrichment]
