# Supplementary material for: High-resolution Hi-C maps highlight multiscale 3D epigenome reprogramming during pancreatic cancer metastasis
Source: J Hematol Oncol. 2021 Aug 4;14:120. doi: 10.1186/s13045-021-01131-0 (PMC8336101; doi:10.1186/s13045-021-01131-0)
Supplement: Supplementary file 5 — Additional file 5. Loops identified by in situ Hi-C. (A) Loops in three cell lines. (B) Genes looped to Capan-1 specific enhancers, compared with PANC-1. (C) GO enrichment analysis of genes looped to Capan-1 specific enhancers. (D) Genes looped to PANC-1 specific enhancers, compared with HPNE. [file 13045_2021_1131_MOESM5_ESM.xlsx]

## Sheet: Loops
Lchr	Lstart	Lend	Rchr	Rstart	Rend	loop_size	Cell type
10	73810000	73815000	10	74085000	74090000	275000	HPNE
10	105805000	105810000	10	105880000	105885000	75000	HPNE
10	104675000	104680000	10	104820000	104825000	145000	HPNE
10	49760000	49765000	10	49860000	49865000	100000	HPNE
10	129875000	129880000	10	129945000	129950000	70000	HPNE
10	75285000	75290000	10	75400000	75405000	115000	HPNE
10	47025000	47030000	10	47060000	47065000	35000	HPNE
10	125340000	125345000	10	125725000	125730000	385000	HPNE
10	99550000	99555000	10	99625000	99630000	75000	HPNE
10	102970000	102975000	10	103050000	103055000	80000	HPNE
10	102100000	102105000	10	102190000	102195000	90000	HPNE
10	134200000	134205000	10	134265000	134270000	65000	HPNE
10	47650000	47655000	10	51485000	51490000	3835000	HPNE
10	125750000	125755000	10	126075000	126080000	325000	HPNE
10	75645000	75650000	10	75695000	75700000	50000	HPNE
10	99330000	99335000	10	99370000	99375000	40000	HPNE
10	43360000	43365000	10	43600000	43605000	240000	HPNE
10	75605000	75610000	10	75640000	75645000	35000	HPNE
10	76945000	76950000	10	76995000	77000000	50000	HPNE
10	102920000	102925000	10	102970000	102975000	50000	HPNE
10	134270000	134275000	10	134350000	134355000	80000	HPNE
10	134035000	134040000	10	134160000	134165000	125000	HPNE
10	74035000	74040000	10	74085000	74090000	50000	HPNE
10	102855000	102860000	10	102900000	102905000	45000	HPNE
10	105805000	105810000	10	105965000	105970000	160000	HPNE
10	54500000	54505000	10	54540000	54545000	40000	HPNE
10	69455000	69460000	10	69535000	69540000	80000	HPNE
10	99675000	99680000	10	99800000	99805000	125000	HPNE
10	72220000	72225000	10	72295000	72300000	75000	HPNE
10	62200000	62205000	10	62405000	62410000	205000	HPNE
10	54070000	54075000	10	54245000	54250000	175000	HPNE
10	71400000	71405000	10	71475000	71480000	75000	HPNE
10	43760000	43765000	10	43845000	43850000	85000	HPNE
10	134270000	134275000	10	134390000	134395000	120000	HPNE
10	103985000	103990000	10	104110000	104115000	125000	HPNE
10	74855000	74860000	10	74915000	74920000	60000	HPNE
10	102970000	102975000	10	103325000	103330000	355000	HPNE
10	105470000	105475000	10	105615000	105620000	145000	HPNE
10	98155000	98160000	10	98270000	98275000	115000	HPNE
10	72305000	72310000	10	72520000	72525000	215000	HPNE
10	94275000	94280000	10	94330000	94335000	55000	HPNE
10	82205000	82210000	10	82265000	82270000	60000	HPNE
10	104590000	104595000	10	104655000	104660000	65000	HPNE
10	97005000	97010000	10	97120000	97125000	115000	HPNE
10	21365000	21370000	10	21555000	21560000	190000	HPNE
10	106050000	106055000	10	106105000	106110000	55000	HPNE
10	134035000	134040000	10	134265000	134270000	230000	HPNE
10	98830000	98835000	10	98965000	98970000	135000	HPNE
10	96940000	96945000	10	97000000	97005000	60000	HPNE
10	79605000	79610000	10	79730000	79735000	125000	HPNE
10	43790000	43795000	10	43835000	43840000	45000	HPNE
10	118555000	118560000	10	118925000	118930000	370000	HPNE
10	102430000	102435000	10	102500000	102505000	70000	HPNE
10	102320000	102325000	10	102500000	102505000	180000	HPNE
10	134270000	134275000	10	134445000	134450000	175000	HPNE
10	115555000	115560000	10	115860000	115865000	305000	HPNE
10	70760000	70765000	10	70850000	70855000	90000	HPNE
10	81925000	81930000	10	81960000	81965000	35000	HPNE
10	120955000	120960000	10	121175000	121180000	220000	HPNE
10	72680000	72685000	10	72970000	72975000	290000	HPNE
10	111895000	111900000	10	112040000	112045000	145000	HPNE
10	102810000	102815000	10	102900000	102905000	90000	HPNE
10	73980000	73985000	10	74085000	74090000	105000	HPNE
10	70995000	71000000	10	71145000	71150000	150000	HPNE
10	112110000	112115000	10	112255000	112260000	145000	HPNE
10	100025000	100030000	10	100065000	100070000	40000	HPNE
10	93845000	93850000	10	94190000	94195000	345000	HPNE
10	73595000	73600000	10	73645000	73650000	50000	HPNE
10	54070000	54075000	10	54325000	54330000	255000	HPNE
10	123820000	123825000	10	123855000	123860000	35000	HPNE
10	91185000	91190000	10	91320000	91325000	135000	HPNE
10	43890000	43895000	10	43950000	43955000	60000	HPNE
10	111895000	111900000	10	111980000	111985000	85000	HPNE
10	104950000	104955000	10	104985000	104990000	35000	HPNE
10	102195000	102200000	10	102265000	102270000	70000	HPNE
10	21565000	21570000	10	21780000	21785000	215000	HPNE
10	134465000	134470000	10	134600000	134605000	135000	HPNE
10	104150000	104155000	10	104235000	104240000	85000	HPNE
10	103985000	103990000	10	104150000	104155000	165000	HPNE
10	103930000	103935000	10	103985000	103990000	55000	HPNE
10	96940000	96945000	10	97120000	97125000	180000	HPNE
10	65390000	65395000	10	65470000	65475000	80000	HPNE
10	124890000	124895000	10	125140000	125145000	250000	HPNE
10	95505000	95510000	10	95570000	95575000	65000	HPNE
10	91015000	91020000	10	91130000	91135000	115000	HPNE
10	90595000	90600000	10	90690000	90695000	95000	HPNE
10	86020000	86025000	10	86295000	86300000	275000	HPNE
10	78930000	78935000	10	79400000	79405000	470000	HPNE
10	126770000	126775000	10	126845000	126850000	75000	HPNE
10	121365000	121370000	10	121410000	121415000	45000	HPNE
10	98830000	98835000	10	98990000	98995000	160000	HPNE
10	97190000	97195000	10	97360000	97365000	170000	HPNE
10	74120000	74125000	10	74590000	74595000	470000	HPNE
10	71560000	71565000	10	71670000	71675000	110000	HPNE
10	15475000	15480000	10	15765000	15770000	290000	HPNE
10	62000000	62005000	10	62190000	62195000	190000	HPNE
10	45425000	45430000	10	45485000	45490000	60000	HPNE
10	94840000	94845000	10	95050000	95055000	210000	HPNE
10	71185000	71190000	10	71255000	71260000	70000	HPNE
10	47620000	47625000	10	47680000	47685000	60000	HPNE
10	119200000	119205000	10	119240000	119245000	40000	HPNE
10	105360000	105365000	10	105445000	105450000	85000	HPNE
10	103595000	103600000	10	103770000	103775000	175000	HPNE
10	89415000	89420000	10	89490000	89495000	75000	HPNE
10	71990000	71995000	10	72120000	72125000	130000	HPNE
10	71185000	71190000	10	71395000	71400000	210000	HPNE
10	124055000	124060000	10	124190000	124195000	135000	HPNE
10	54400000	54405000	10	54485000	54490000	85000	HPNE
10	46980000	46985000	10	47595000	47600000	615000	HPNE
10	102920000	102925000	10	103050000	103055000	130000	HPNE
10	97130000	97135000	10	97360000	97365000	230000	HPNE
10	95135000	95140000	10	95240000	95245000	105000	HPNE
10	16885000	16890000	10	17295000	17300000	410000	HPNE
10	104485000	104490000	10	104590000	104595000	105000	HPNE
10	103360000	103365000	10	103540000	103545000	180000	HPNE
10	103050000	103055000	10	103330000	103335000	280000	HPNE
10	102320000	102325000	10	102635000	102640000	315000	HPNE
10	79665000	79670000	10	79730000	79735000	65000	HPNE
10	71400000	71405000	10	71560000	71565000	160000	HPNE
10	70555000	70560000	10	70655000	70660000	100000	HPNE
10	25010000	25015000	10	25240000	25245000	230000	HPNE
10	102920000	102925000	10	103325000	103330000	405000	HPNE
10	95460000	95465000	10	95570000	95575000	110000	HPNE
10	73805000	73810000	10	73980000	73985000	175000	HPNE
10	129705000	129710000	10	129805000	129810000	100000	HPNE
10	99220000	99225000	10	99310000	99315000	90000	HPNE
10	122705000	122710000	10	123490000	123495000	785000	HPNE
10	105650000	105655000	10	105725000	105730000	75000	HPNE
10	52545000	52550000	10	52650000	52655000	105000	HPNE
10	129705000	129710000	10	129865000	129870000	160000	HPNE
10	116230000	116235000	10	116305000	116310000	75000	HPNE
10	105175000	105180000	10	105240000	105245000	65000	HPNE
10	82145000	82150000	10	82265000	82270000	120000	HPNE
10	76870000	76875000	10	76990000	76995000	120000	HPNE
10	30025000	30030000	10	30145000	30150000	120000	HPNE
10	90790000	90795000	10	90970000	90975000	180000	HPNE
10	81135000	81140000	10	81245000	81250000	110000	HPNE
10	61855000	61860000	10	62190000	62195000	335000	HPNE
10	23445000	23450000	10	23580000	23585000	135000	HPNE
10	79885000	79890000	10	79920000	79925000	35000	HPNE
10	79250000	79255000	10	79400000	79405000	150000	HPNE
10	73655000	73660000	10	73805000	73810000	150000	HPNE
10	73155000	73160000	10	73320000	73325000	165000	HPNE
10	59940000	59945000	10	60050000	60055000	110000	HPNE
10	101320000	101325000	10	101370000	101375000	50000	HPNE
10	99455000	99460000	10	99490000	99495000	35000	HPNE
10	80730000	80735000	10	80825000	80830000	95000	HPNE
10	104485000	104490000	10	104655000	104660000	170000	HPNE
10	79480000	79485000	10	79515000	79520000	35000	HPNE
10	71010000	71015000	10	71055000	71060000	45000	HPNE
10	35405000	35410000	10	35505000	35510000	100000	HPNE
10	118445000	118450000	10	118540000	118545000	95000	HPNE
10	69835000	69840000	10	69915000	69920000	80000	HPNE
10	61855000	61860000	10	61970000	61975000	115000	HPNE
10	61385000	61390000	10	61790000	61795000	405000	HPNE
10	43760000	43765000	10	43955000	43960000	195000	HPNE
10	134645000	134650000	10	134700000	134705000	55000	HPNE
10	129510000	129515000	10	129650000	129655000	140000	HPNE
10	124890000	124895000	10	125310000	125315000	420000	HPNE
10	75645000	75650000	10	75840000	75845000	195000	HPNE
10	124055000	124060000	10	124325000	124330000	270000	HPNE
10	119300000	119305000	10	120000000	120005000	700000	HPNE
10	112070000	112075000	10	112305000	112310000	235000	HPNE
10	112065000	112070000	10	112255000	112260000	190000	HPNE
10	88155000	88160000	10	88345000	88350000	190000	HPNE
10	69280000	69285000	10	69535000	69540000	255000	HPNE
10	13200000	13205000	10	13340000	13345000	140000	HPNE
10	120325000	120330000	10	120560000	120565000	235000	HPNE
10	90700000	90705000	10	90740000	90745000	40000	HPNE
10	76025000	76030000	10	76855000	76860000	830000	HPNE
10	73080000	73085000	10	73135000	73140000	55000	HPNE
10	72660000	72665000	10	73040000	73045000	380000	HPNE
10	69970000	69975000	10	70060000	70065000	90000	HPNE
10	126225000	126230000	10	126425000	126430000	200000	HPNE
10	124800000	124805000	10	124890000	124895000	90000	HPNE
10	112065000	112070000	10	112355000	112360000	290000	HPNE
10	102095000	102100000	10	102270000	102275000	175000	HPNE
10	101605000	101610000	10	101805000	101810000	200000	HPNE
10	88455000	88460000	10	88650000	88655000	195000	HPNE
10	72575000	72580000	10	72640000	72645000	65000	HPNE
10	49570000	49575000	10	49710000	49715000	140000	HPNE
10	22540000	22545000	10	22605000	22610000	65000	HPNE
10	5485000	5490000	10	5665000	5670000	180000	HPNE
10	116065000	116070000	10	116195000	116200000	130000	HPNE
10	102675000	102680000	10	102715000	102720000	40000	HPNE
10	94330000	94335000	10	94590000	94595000	260000	HPNE
10	79010000	79015000	10	79400000	79405000	390000	HPNE
10	73880000	73885000	10	73965000	73970000	85000	HPNE
10	64370000	64375000	10	64575000	64580000	205000	HPNE
10	96110000	96115000	10	96195000	96200000	85000	HPNE
10	79150000	79155000	10	79400000	79405000	250000	HPNE
10	54400000	54405000	10	54540000	54545000	140000	HPNE
10	49420000	49425000	10	49495000	49500000	75000	HPNE
10	45960000	45965000	10	46165000	46170000	205000	HPNE
10	122700000	122705000	10	123365000	123370000	665000	HPNE
10	99105000	99110000	10	99140000	99145000	35000	HPNE
10	92510000	92515000	10	92620000	92625000	110000	HPNE
10	72680000	72685000	10	73045000	73050000	365000	HPNE
10	47080000	47085000	10	47595000	47600000	515000	HPNE
10	2970000	2975000	10	3015000	3020000	45000	HPNE
10	93310000	93315000	10	93395000	93400000	85000	HPNE
10	73075000	73080000	10	73325000	73330000	250000	HPNE
10	72310000	72315000	10	72640000	72645000	330000	HPNE
10	22290000	22295000	10	22605000	22610000	315000	HPNE
10	134750000	134755000	10	134935000	134940000	185000	HPNE
10	104675000	104680000	10	105000000	105005000	325000	HPNE
10	103595000	103600000	10	103830000	103835000	235000	HPNE
10	102430000	102435000	10	102625000	102630000	195000	HPNE
10	69855000	69860000	10	79700000	79705000	9845000	HPNE
10	62580000	62585000	10	62720000	62725000	140000	HPNE
10	44165000	44170000	10	44880000	44885000	715000	HPNE
10	4995000	5000000	10	5050000	5055000	55000	HPNE
10	116310000	116315000	10	116460000	116465000	150000	HPNE
10	99220000	99225000	10	99365000	99370000	145000	HPNE
10	97455000	97460000	10	97600000	97605000	145000	HPNE
10	95195000	95200000	10	95235000	95240000	40000	HPNE
10	93255000	93260000	10	93395000	93400000	140000	HPNE
10	59340000	59345000	10	59415000	59420000	75000	HPNE
10	30705000	30710000	10	30820000	30825000	115000	HPNE
10	120325000	120330000	10	120610000	120615000	285000	HPNE
10	84215000	84220000	10	84705000	84710000	490000	HPNE
10	63595000	63600000	10	63655000	63660000	60000	HPNE
10	54075000	54080000	10	54200000	54205000	125000	HPNE
10	30680000	30685000	10	30875000	30880000	195000	HPNE
10	30435000	30440000	10	30500000	30505000	65000	HPNE
10	93845000	93850000	10	94050000	94055000	205000	HPNE
10	80835000	80840000	10	80950000	80955000	115000	HPNE
10	75885000	75890000	10	75990000	75995000	105000	HPNE
10	50620000	50625000	10	50720000	50725000	100000	HPNE
10	26620000	26625000	10	26845000	26850000	225000	HPNE
10	13830000	13835000	10	14135000	14140000	305000	HPNE
10	6245000	6250000	10	6435000	6440000	190000	HPNE
10	123730000	123735000	10	123870000	123875000	140000	HPNE
10	112505000	112510000	10	112645000	112650000	140000	HPNE
10	101190000	101195000	10	101375000	101380000	185000	HPNE
10	71625000	71630000	10	71670000	71675000	45000	HPNE
10	14575000	14580000	10	14865000	14870000	290000	HPNE
10	12305000	12310000	10	12750000	12755000	445000	HPNE
10	6150000	6155000	10	6245000	6250000	95000	HPNE
10	118760000	118765000	10	118925000	118930000	165000	HPNE
10	77155000	77160000	10	77795000	77800000	640000	HPNE
10	30680000	30685000	10	30820000	30825000	140000	HPNE
10	11555000	11560000	10	11765000	11770000	210000	HPNE
10	127665000	127670000	10	128190000	128195000	525000	HPNE
10	118975000	118980000	10	119080000	119085000	105000	HPNE
10	113895000	113900000	10	114070000	114075000	175000	HPNE
10	102970000	102975000	10	103200000	103205000	230000	HPNE
10	89620000	89625000	10	90145000	90150000	525000	HPNE
10	75475000	75480000	10	75690000	75695000	215000	HPNE
10	44165000	44170000	10	45360000	45365000	1195000	HPNE
10	124140000	124145000	10	124185000	124190000	45000	HPNE
10	92765000	92770000	10	93005000	93010000	240000	HPNE
10	88730000	88735000	10	88850000	88855000	120000	HPNE
10	81320000	81325000	10	81685000	81690000	365000	HPNE
10	49865000	49870000	10	50720000	50725000	855000	HPNE
10	23600000	23605000	10	23815000	23820000	215000	HPNE
10	13410000	13415000	10	13625000	13630000	215000	HPNE
10	118440000	118445000	10	118930000	118935000	490000	HPNE
10	97775000	97780000	10	98055000	98060000	280000	HPNE
10	92670000	92675000	10	93005000	93010000	335000	HPNE
10	71400000	71405000	10	71670000	71675000	270000	HPNE
10	28535000	28540000	10	28670000	28675000	135000	HPNE
10	120325000	120330000	10	120485000	120490000	160000	HPNE
10	103925000	103930000	10	104110000	104115000	185000	HPNE
10	96890000	96895000	10	97000000	97005000	110000	HPNE
10	95675000	95680000	10	96080000	96085000	405000	HPNE
10	73070000	73075000	10	73455000	73460000	385000	HPNE
10	63510000	63515000	10	63660000	63665000	150000	HPNE
10	61000000	61005000	10	61375000	61380000	375000	HPNE
10	59100000	59105000	10	59415000	59420000	315000	HPNE
10	29665000	29670000	10	29735000	29740000	70000	HPNE
10	11830000	11835000	10	12025000	12030000	195000	HPNE
10	4890000	4895000	10	5475000	5480000	585000	HPNE
10	2970000	2975000	10	3085000	3090000	115000	HPNE
10	125340000	125345000	10	126075000	126080000	735000	HPNE
10	121500000	121505000	10	121610000	121615000	110000	HPNE
10	116305000	116310000	10	116540000	116545000	235000	HPNE
10	98525000	98530000	10	98585000	98590000	60000	HPNE
10	93055000	93060000	10	93125000	93130000	70000	HPNE
10	78925000	78930000	10	79470000	79475000	545000	HPNE
10	76025000	76030000	10	76780000	76785000	755000	HPNE
10	75010000	75015000	10	75400000	75405000	390000	HPNE
10	74120000	74125000	10	74820000	74825000	700000	HPNE
10	135235000	135240000	10	135380000	135385000	145000	HPNE
10	124325000	124330000	10	124460000	124465000	135000	HPNE
10	116635000	116640000	10	116885000	116890000	250000	HPNE
10	105650000	105655000	10	105965000	105970000	315000	HPNE
10	104590000	104595000	10	104830000	104835000	240000	HPNE
10	98400000	98405000	10	98585000	98590000	185000	HPNE
10	93055000	93060000	10	93390000	93395000	335000	HPNE
10	90445000	90450000	10	90570000	90575000	125000	HPNE
10	89295000	89300000	10	89490000	89495000	195000	HPNE
10	72375000	72380000	10	72520000	72525000	145000	HPNE
10	25400000	25405000	10	25970000	25975000	570000	HPNE
10	13700000	13705000	10	13815000	13820000	115000	HPNE
10	4890000	4895000	10	5325000	5330000	435000	HPNE
10	124800000	124805000	10	125320000	125325000	520000	HPNE
10	114075000	114080000	10	114190000	114195000	115000	HPNE
10	101150000	101155000	10	101370000	101375000	220000	HPNE
10	96890000	96895000	10	97120000	97125000	230000	HPNE
10	95310000	95315000	10	95440000	95445000	130000	HPNE
10	94880000	94885000	10	95045000	95050000	165000	HPNE
10	62900000	62905000	10	63035000	63040000	135000	HPNE
10	13830000	13835000	10	14035000	14040000	205000	HPNE
10	7300000	7305000	10	7450000	7455000	150000	HPNE
10	126850000	126855000	10	127030000	127035000	180000	HPNE
10	116465000	116470000	10	116540000	116545000	75000	HPNE
10	95675000	95680000	10	95985000	95990000	310000	HPNE
10	60545000	60550000	10	61375000	61380000	830000	HPNE
10	44880000	44885000	10	45360000	45365000	480000	HPNE
10	43695000	43700000	10	43950000	43955000	255000	HPNE
10	15250000	15255000	10	15410000	15415000	160000	HPNE
10	124800000	124805000	10	125140000	125145000	340000	HPNE
10	62570000	62575000	10	62945000	62950000	375000	HPNE
10	7570000	7575000	10	7720000	7725000	150000	HPNE
10	555000	560000	10	835000	840000	280000	HPNE
10	134465000	134470000	10	134695000	134700000	230000	HPNE
10	119255000	119260000	10	120000000	120005000	745000	HPNE
10	118975000	118980000	10	119205000	119210000	230000	HPNE
10	100230000	100235000	10	100420000	100425000	190000	HPNE
10	91905000	91910000	10	92355000	92360000	450000	HPNE
10	81315000	81320000	10	81370000	81375000	55000	HPNE
10	79805000	79810000	10	80825000	80830000	1020000	HPNE
10	64915000	64920000	10	65525000	65530000	610000	HPNE
10	121365000	121370000	10	121510000	121515000	145000	HPNE
10	114325000	114330000	10	114885000	114890000	560000	HPNE
10	73155000	73160000	10	73455000	73460000	300000	HPNE
10	21780000	21785000	10	22015000	22020000	235000	HPNE
10	14645000	14650000	10	14850000	14855000	205000	HPNE
10	129510000	129515000	10	129865000	129870000	355000	HPNE
10	112835000	112840000	10	113895000	113900000	1060000	HPNE
10	86300000	86305000	10	88135000	88140000	1835000	HPNE
10	86125000	86130000	10	86290000	86295000	165000	HPNE
10	81305000	81310000	10	81970000	81975000	665000	HPNE
10	63800000	63805000	10	64000000	64005000	200000	HPNE
10	49570000	49575000	10	49860000	49865000	290000	HPNE
10	45500000	45505000	10	45730000	45735000	230000	HPNE
10	23280000	23285000	10	23355000	23360000	75000	HPNE
10	22860000	22865000	10	23275000	23280000	415000	HPNE
10	7160000	7165000	10	7450000	7455000	290000	HPNE
10	122700000	122705000	10	123645000	123650000	945000	HPNE
10	102970000	102975000	10	103540000	103545000	570000	HPNE
10	100220000	100225000	10	101005000	101010000	785000	HPNE
10	99515000	99520000	10	99800000	99805000	285000	HPNE
10	52415000	52420000	10	81440000	81445000	29025000	HPNE
10	29800000	29805000	10	30960000	30965000	1160000	HPNE
10	12305000	12310000	10	12695000	12700000	390000	HPNE
10	82420000	82425000	10	82680000	82685000	260000	HPNE
10	79805000	79810000	10	80955000	80960000	1150000	HPNE
10	64350000	64355000	10	64840000	64845000	490000	HPNE
10	62900000	62905000	10	63490000	63495000	590000	HPNE
10	54065000	54070000	10	54485000	54490000	420000	HPNE
10	53720000	53725000	10	53970000	53975000	250000	HPNE
10	28955000	28960000	10	29275000	29280000	320000	HPNE
10	27510000	27515000	10	27645000	27650000	135000	HPNE
10	27010000	27015000	10	27170000	27175000	160000	HPNE
10	21145000	21150000	10	21555000	21560000	410000	HPNE
10	14995000	15000000	10	15135000	15140000	140000	HPNE
10	6460000	6465000	10	6720000	6725000	260000	HPNE
10	105645000	105650000	10	105880000	105885000	235000	HPNE
10	91185000	91190000	10	91460000	91465000	275000	HPNE
10	90695000	90700000	10	90965000	90970000	270000	HPNE
10	81290000	81295000	10	81985000	81990000	695000	HPNE
10	77155000	77160000	10	78305000	78310000	1150000	HPNE
10	69845000	69850000	10	79605000	79610000	9760000	HPNE
10	62580000	62585000	10	63035000	63040000	455000	HPNE
10	62200000	62205000	10	62525000	62530000	325000	HPNE
10	31605000	31610000	10	31775000	31780000	170000	HPNE
10	28965000	28970000	10	29590000	29595000	625000	HPNE
10	59475000	59480000	10	59820000	59825000	345000	HPNE
10	37185000	37190000	10	37550000	37555000	365000	HPNE
10	130830000	130835000	10	131765000	131770000	935000	HPNE
10	116230000	116235000	10	116460000	116465000	230000	HPNE
10	77795000	77800000	10	78305000	78310000	510000	HPNE
10	65800000	65805000	10	68685000	68690000	2885000	HPNE
10	59415000	59420000	10	59820000	59825000	405000	HPNE
10	42670000	42675000	10	42920000	42925000	250000	HPNE
10	124055000	124060000	10	124460000	124465000	405000	HPNE
10	91550000	91555000	10	92545000	92550000	995000	HPNE
10	89615000	89620000	10	90310000	90315000	695000	HPNE
10	60060000	60065000	10	60275000	60280000	215000	HPNE
10	45730000	45735000	10	46165000	46170000	435000	HPNE
10	28915000	28920000	10	29590000	29595000	675000	HPNE
10	14980000	14985000	10	15060000	15065000	80000	HPNE
10	81270000	81275000	10	82005000	82010000	735000	HPNE
10	80420000	80425000	10	80825000	80830000	405000	HPNE
10	64350000	64355000	10	64915000	64920000	565000	HPNE
10	64190000	64195000	10	64575000	64580000	385000	HPNE
10	52755000	52760000	10	53975000	53980000	1220000	HPNE
10	29770000	29775000	10	30985000	30990000	1215000	HPNE
10	16885000	16890000	10	17470000	17475000	585000	HPNE
10	91555000	91560000	10	92355000	92360000	800000	HPNE
10	91550000	91555000	10	92620000	92625000	1070000	HPNE
10	80420000	80425000	10	80955000	80960000	535000	HPNE
10	59100000	59105000	10	59820000	59825000	720000	HPNE
10	29580000	29585000	10	30915000	30920000	1335000	HPNE
10	12760000	12765000	10	13095000	13100000	335000	HPNE
10	100225000	100230000	10	100800000	100805000	575000	HPNE
10	93395000	93400000	10	93680000	93685000	285000	HPNE
10	77155000	77160000	10	78065000	78070000	910000	HPNE
10	63805000	63810000	10	64140000	64145000	335000	HPNE
10	47965000	47970000	10	51785000	51790000	3820000	HPNE
10	35920000	35925000	10	37170000	37175000	1250000	HPNE
10	22290000	22295000	10	23275000	23280000	985000	HPNE
10	7570000	7575000	10	9340000	9345000	1770000	HPNE
10	98155000	98160000	10	98580000	98585000	425000	HPNE
10	52475000	52480000	10	81640000	81645000	29165000	HPNE
10	46960000	46965000	10	49495000	49500000	2535000	HPNE
10	26165000	26170000	10	26555000	26560000	390000	HPNE
10	21565000	21570000	10	22015000	22020000	450000	HPNE
10	35925000	35930000	10	37065000	37070000	1140000	HPNE
10	33620000	33625000	10	34925000	34930000	1305000	HPNE
10	27180000	27185000	10	27640000	27645000	460000	HPNE
10	117290000	117295000	10	117345000	117350000	55000	HPNE
10	114235000	114240000	10	115145000	115150000	910000	HPNE
10	33085000	33090000	10	33295000	33300000	210000	HPNE
10	29670000	29675000	10	30880000	30885000	1210000	HPNE
10	55360000	55365000	10	57020000	57025000	1660000	HPNE
10	43225000	43230000	10	45605000	45610000	2380000	HPNE
11	95785000	95790000	11	96075000	96080000	290000	HPNE
11	63970000	63975000	11	64065000	64070000	95000	HPNE
11	74850000	74855000	11	74915000	74920000	65000	HPNE
11	62675000	62680000	11	62790000	62795000	115000	HPNE
11	118560000	118565000	11	118825000	118830000	265000	HPNE
11	72295000	72300000	11	72350000	72355000	55000	HPNE
11	65545000	65550000	11	65585000	65590000	40000	HPNE
11	2055000	2060000	11	2170000	2175000	115000	HPNE
11	64610000	64615000	11	64660000	64665000	50000	HPNE
11	44945000	44950000	11	45125000	45130000	180000	HPNE
11	1915000	1920000	11	1960000	1965000	45000	HPNE
11	112090000	112095000	11	112150000	112155000	60000	HPNE
11	122980000	122985000	11	123115000	123120000	135000	HPNE
11	65990000	65995000	11	66025000	66030000	35000	HPNE
11	120040000	120045000	11	120095000	120100000	55000	HPNE
11	8245000	8250000	11	8285000	8290000	40000	HPNE
11	67115000	67120000	11	67150000	67155000	35000	HPNE
11	2450000	2455000	11	2545000	2550000	95000	HPNE
11	67165000	67170000	11	67270000	67275000	105000	HPNE
11	65040000	65045000	11	65080000	65085000	40000	HPNE
11	61665000	61670000	11	61715000	61720000	50000	HPNE
11	8025000	8030000	11	8120000	8125000	95000	HPNE
11	1615000	1620000	11	1650000	1655000	35000	HPNE
11	129245000	129250000	11	129565000	129570000	320000	HPNE
11	3070000	3075000	11	3110000	3115000	40000	HPNE
11	1105000	1110000	11	1245000	1250000	140000	HPNE
11	8050000	8055000	11	8120000	8125000	70000	HPNE
11	120105000	120110000	11	120165000	120170000	60000	HPNE
11	87060000	87065000	11	87130000	87135000	70000	HPNE
11	120380000	120385000	11	120555000	120560000	175000	HPNE
11	3870000	3875000	11	4090000	4095000	220000	HPNE
11	67030000	67035000	11	67080000	67085000	50000	HPNE
11	73060000	73065000	11	73100000	73105000	40000	HPNE
11	10425000	10430000	11	10755000	10760000	330000	HPNE
11	1900000	1905000	11	2020000	2025000	120000	HPNE
11	2555000	2560000	11	2905000	2910000	350000	HPNE
11	76445000	76450000	11	76510000	76515000	65000	HPNE
11	10810000	10815000	11	11040000	11045000	230000	HPNE
11	1715000	1720000	11	1850000	1855000	135000	HPNE
11	61245000	61250000	11	61280000	61285000	35000	HPNE
11	73335000	73340000	11	73370000	73375000	35000	HPNE
11	61510000	61515000	11	61545000	61550000	35000	HPNE
11	75920000	75925000	11	76025000	76030000	105000	HPNE
11	116660000	116665000	11	116705000	116710000	45000	HPNE
11	119205000	119210000	11	119240000	119245000	35000	HPNE
11	10645000	10650000	11	10755000	10760000	110000	HPNE
11	75035000	75040000	11	75095000	75100000	60000	HPNE
11	72895000	72900000	11	72950000	72955000	55000	HPNE
11	72190000	72195000	11	72285000	72290000	95000	HPNE
11	2330000	2335000	11	2440000	2445000	110000	HPNE
11	68870000	68875000	11	69455000	69460000	585000	HPNE
11	75155000	75160000	11	75240000	75245000	85000	HPNE
11	59520000	59525000	11	59565000	59570000	45000	HPNE
11	44745000	44750000	11	44915000	44920000	170000	HPNE
11	2225000	2230000	11	2315000	2320000	90000	HPNE
11	57335000	57340000	11	57405000	57410000	70000	HPNE
11	46260000	46265000	11	46330000	46335000	70000	HPNE
11	68020000	68025000	11	68065000	68070000	45000	HPNE
11	65180000	65185000	11	65275000	65280000	95000	HPNE
11	124540000	124545000	11	124630000	124635000	90000	HPNE
11	118065000	118070000	11	118220000	118225000	155000	HPNE
11	10955000	10960000	11	11040000	11045000	85000	HPNE
11	130305000	130310000	11	130695000	130700000	390000	HPNE
11	129245000	129250000	11	129615000	129620000	370000	HPNE
11	6400000	6405000	11	6460000	6465000	60000	HPNE
11	1855000	1860000	11	2020000	2025000	165000	HPNE
11	47955000	47960000	11	48130000	48135000	175000	HPNE
11	121525000	121530000	11	122375000	122380000	850000	HPNE
11	17410000	17415000	11	17520000	17525000	110000	HPNE
11	72295000	72300000	11	72395000	72400000	100000	HPNE
11	119350000	119355000	11	119400000	119405000	50000	HPNE
11	116750000	116755000	11	116975000	116980000	225000	HPNE
11	117710000	117715000	11	117815000	117820000	105000	HPNE
11	72895000	72900000	11	73000000	73005000	105000	HPNE
11	68080000	68085000	11	68145000	68150000	65000	HPNE
11	64900000	64905000	11	64945000	64950000	45000	HPNE
11	4205000	4210000	11	4515000	4520000	310000	HPNE
11	61100000	61105000	11	61150000	61155000	50000	HPNE
11	74850000	74855000	11	74955000	74960000	105000	HPNE
11	128755000	128760000	11	128825000	128830000	70000	HPNE
11	76760000	76765000	11	76800000	76805000	40000	HPNE
11	124540000	124545000	11	124705000	124710000	165000	HPNE
11	9335000	9340000	11	9405000	9410000	70000	HPNE
11	86165000	86170000	11	86525000	86530000	360000	HPNE
11	34195000	34200000	11	34375000	34380000	180000	HPNE
11	16965000	16970000	11	17085000	17090000	120000	HPNE
11	2220000	2225000	11	2440000	2445000	220000	HPNE
11	118400000	118405000	11	118435000	118440000	35000	HPNE
11	66460000	66465000	11	66600000	66605000	140000	HPNE
11	315000	320000	11	350000	355000	35000	HPNE
11	65475000	65480000	11	65585000	65590000	110000	HPNE
11	74730000	74735000	11	74955000	74960000	225000	HPNE
11	72435000	72440000	11	72500000	72505000	65000	HPNE
11	4205000	4210000	11	4560000	4565000	355000	HPNE
11	10810000	10815000	11	10950000	10955000	140000	HPNE
11	73010000	73015000	11	73045000	73050000	35000	HPNE
11	32070000	32075000	11	32195000	32200000	125000	HPNE
11	13230000	13235000	11	13365000	13370000	135000	HPNE
11	65835000	65840000	11	65900000	65905000	65000	HPNE
11	465000	470000	11	500000	505000	35000	HPNE
11	130295000	130300000	11	130735000	130740000	440000	HPNE
11	61665000	61670000	11	61845000	61850000	180000	HPNE
11	1670000	1675000	11	2020000	2025000	350000	HPNE
11	74985000	74990000	11	75095000	75100000	110000	HPNE
11	34605000	34610000	11	34910000	34915000	305000	HPNE
11	1715000	1720000	11	2020000	2025000	305000	HPNE
11	129790000	129795000	11	130000000	130005000	210000	HPNE
11	65235000	65240000	11	65275000	65280000	40000	HPNE
11	8245000	8250000	11	8585000	8590000	340000	HPNE
11	76840000	76845000	11	76890000	76895000	50000	HPNE
11	64555000	64560000	11	64660000	64665000	105000	HPNE
11	44305000	44310000	11	44560000	44565000	255000	HPNE
11	125790000	125795000	11	126060000	126065000	270000	HPNE
11	67165000	67170000	11	67235000	67240000	70000	HPNE
11	44585000	44590000	11	44625000	44630000	40000	HPNE
11	19585000	19590000	11	19760000	19765000	175000	HPNE
11	123510000	123515000	11	123575000	123580000	65000	HPNE
11	74160000	74165000	11	74280000	74285000	120000	HPNE
11	9035000	9040000	11	9155000	9160000	120000	HPNE
11	121190000	121195000	11	121460000	121465000	270000	HPNE
11	65145000	65150000	11	65275000	65280000	130000	HPNE
11	65650000	65655000	11	65750000	65755000	100000	HPNE
11	10875000	10880000	11	10950000	10955000	75000	HPNE
11	111470000	111475000	11	111635000	111640000	165000	HPNE
11	36725000	36730000	11	36765000	36770000	40000	HPNE
11	34380000	34385000	11	34510000	34515000	130000	HPNE
11	68025000	68030000	11	68150000	68155000	125000	HPNE
11	33880000	33885000	11	33990000	33995000	110000	HPNE
11	6270000	6275000	11	6370000	6375000	100000	HPNE
11	61665000	61670000	11	61875000	61880000	210000	HPNE
11	47195000	47200000	11	47280000	47285000	85000	HPNE
11	74730000	74735000	11	74915000	74920000	185000	HPNE
11	72540000	72545000	11	72885000	72890000	345000	HPNE
11	3735000	3740000	11	3800000	3805000	65000	HPNE
11	69060000	69065000	11	69455000	69460000	395000	HPNE
11	62190000	62195000	11	62310000	62315000	120000	HPNE
11	7590000	7595000	11	7715000	7720000	125000	HPNE
11	7590000	7595000	11	7675000	7680000	85000	HPNE
11	925000	930000	11	960000	965000	35000	HPNE
11	118065000	118070000	11	118160000	118165000	95000	HPNE
11	71735000	71740000	11	71790000	71795000	55000	HPNE
11	70310000	70315000	11	70600000	70605000	290000	HPNE
11	57225000	57230000	11	57405000	57410000	180000	HPNE
11	118990000	118995000	11	119065000	119070000	75000	HPNE
11	63600000	63605000	11	63710000	63715000	110000	HPNE
11	10835000	10840000	11	10875000	10880000	40000	HPNE
11	86380000	86385000	11	86525000	86530000	145000	HPNE
11	75605000	75610000	11	75860000	75865000	255000	HPNE
11	71855000	71860000	11	71890000	71895000	35000	HPNE
11	10535000	10540000	11	10755000	10760000	220000	HPNE
11	5225000	5230000	11	5310000	5315000	85000	HPNE
11	111155000	111160000	11	111315000	111320000	160000	HPNE
11	7910000	7915000	11	8005000	8010000	95000	HPNE
11	5225000	5230000	11	5400000	5405000	175000	HPNE
11	128040000	128045000	11	128495000	128500000	455000	HPNE
11	73015000	73020000	11	73100000	73105000	85000	HPNE
11	46905000	46910000	11	47180000	47185000	275000	HPNE
11	405000	410000	11	445000	450000	40000	HPNE
11	122500000	122505000	11	122650000	122655000	150000	HPNE
11	120040000	120045000	11	120170000	120175000	130000	HPNE
11	76905000	76910000	11	77255000	77260000	350000	HPNE
11	1615000	1620000	11	71275000	71280000	69660000	HPNE
11	120380000	120385000	11	120820000	120825000	440000	HPNE
11	110075000	110080000	11	110240000	110245000	165000	HPNE
11	64355000	64360000	11	64395000	64400000	40000	HPNE
11	64215000	64220000	11	64415000	64420000	200000	HPNE
11	8935000	8940000	11	8975000	8980000	40000	HPNE
11	72190000	72195000	11	72350000	72355000	160000	HPNE
11	57525000	57530000	11	57560000	57565000	35000	HPNE
11	47355000	47360000	11	47485000	47490000	130000	HPNE
11	6270000	6275000	11	6335000	6340000	65000	HPNE
11	122740000	122745000	11	122890000	122895000	150000	HPNE
11	102365000	102370000	11	102480000	102485000	115000	HPNE
11	86575000	86580000	11	86630000	86635000	55000	HPNE
11	3130000	3135000	11	3235000	3240000	105000	HPNE
11	130075000	130080000	11	130290000	130295000	215000	HPNE
11	123275000	123280000	11	123345000	123350000	70000	HPNE
11	65185000	65190000	11	65235000	65240000	50000	HPNE
11	60595000	60600000	11	60655000	60660000	60000	HPNE
11	124630000	124635000	11	124705000	124710000	75000	HPNE
11	61245000	61250000	11	61400000	61405000	155000	HPNE
11	660000	665000	11	725000	730000	65000	HPNE
11	205000	210000	11	355000	360000	150000	HPNE
11	118475000	118480000	11	118525000	118530000	50000	HPNE
11	107445000	107450000	11	107555000	107560000	110000	HPNE
11	122735000	122740000	11	122920000	122925000	185000	HPNE
11	108460000	108465000	11	108515000	108520000	55000	HPNE
11	64970000	64975000	11	65080000	65085000	110000	HPNE
11	61980000	61985000	11	62075000	62080000	95000	HPNE
11	17750000	17755000	11	18000000	18005000	250000	HPNE
11	12070000	12075000	11	12300000	12305000	230000	HPNE
11	111470000	111475000	11	111710000	111715000	240000	HPNE
11	69190000	69195000	11	69455000	69460000	265000	HPNE
11	56605000	56610000	11	57015000	57020000	410000	HPNE
11	73965000	73970000	11	74160000	74165000	195000	HPNE
11	47300000	47305000	11	47335000	47340000	35000	HPNE
11	133915000	133920000	11	134010000	134015000	95000	HPNE
11	125035000	125040000	11	125215000	125220000	180000	HPNE
11	94515000	94520000	11	94630000	94635000	115000	HPNE
11	66850000	66855000	11	66930000	66935000	80000	HPNE
11	61935000	61940000	11	61970000	61975000	35000	HPNE
11	47955000	47960000	11	48000000	48005000	45000	HPNE
11	127900000	127905000	11	128700000	128705000	800000	HPNE
11	116660000	116665000	11	116975000	116980000	315000	HPNE
11	74100000	74105000	11	74150000	74155000	50000	HPNE
11	66160000	66165000	11	66195000	66200000	35000	HPNE
11	57225000	57230000	11	57290000	57295000	65000	HPNE
11	33385000	33390000	11	33705000	33710000	320000	HPNE
11	17615000	17620000	11	17750000	17755000	135000	HPNE
11	12070000	12075000	11	12255000	12260000	185000	HPNE
11	2720000	2725000	11	2905000	2910000	185000	HPNE
11	1675000	1680000	11	1710000	1715000	35000	HPNE
11	67030000	67035000	11	67150000	67155000	120000	HPNE
11	62800000	62805000	11	62980000	62985000	180000	HPNE
11	44640000	44645000	11	44930000	44935000	290000	HPNE
11	6400000	6405000	11	6525000	6530000	125000	HPNE
11	64610000	64615000	11	64765000	64770000	155000	HPNE
11	122085000	122090000	11	122375000	122380000	290000	HPNE
11	113175000	113180000	11	113400000	113405000	225000	HPNE
11	86380000	86385000	11	86450000	86455000	70000	HPNE
11	86165000	86170000	11	86315000	86320000	150000	HPNE
11	77720000	77725000	11	77760000	77765000	40000	HPNE
11	66615000	66620000	11	66740000	66745000	125000	HPNE
11	45125000	45130000	11	45350000	45355000	225000	HPNE
11	2625000	2630000	11	2660000	2665000	35000	HPNE
11	134150000	134155000	11	134210000	134215000	60000	HPNE
11	124830000	124835000	11	125010000	125015000	180000	HPNE
11	1855000	1860000	11	1895000	1900000	40000	HPNE
11	125790000	125795000	11	125930000	125935000	140000	HPNE
11	123450000	123455000	11	123575000	123580000	125000	HPNE
11	110165000	110170000	11	110235000	110240000	70000	HPNE
11	77485000	77490000	11	77710000	77715000	225000	HPNE
11	69515000	69520000	11	69695000	69700000	180000	HPNE
11	62275000	62280000	11	62310000	62315000	35000	HPNE
11	46140000	46145000	11	46260000	46265000	120000	HPNE
11	43910000	43915000	11	43965000	43970000	55000	HPNE
11	20145000	20150000	11	20375000	20380000	230000	HPNE
11	121525000	121530000	11	122075000	122080000	550000	HPNE
11	102260000	102265000	11	102365000	102370000	105000	HPNE
11	94800000	94805000	11	94880000	94885000	80000	HPNE
11	86165000	86170000	11	86380000	86385000	215000	HPNE
11	75095000	75100000	11	75240000	75245000	145000	HPNE
11	74730000	74735000	11	74850000	74855000	120000	HPNE
11	73115000	73120000	11	73370000	73375000	255000	HPNE
11	69260000	69265000	11	69455000	69460000	195000	HPNE
11	63600000	63605000	11	63915000	63920000	315000	HPNE
11	62670000	62675000	11	62740000	62745000	70000	HPNE
11	44640000	44645000	11	44745000	44750000	105000	HPNE
11	27205000	27210000	11	27315000	27320000	110000	HPNE
11	68865000	68870000	11	69485000	69490000	620000	HPNE
11	65835000	65840000	11	66025000	66030000	190000	HPNE
11	57115000	57120000	11	57225000	57230000	110000	HPNE
11	13980000	13985000	11	14265000	14270000	285000	HPNE
11	7165000	7170000	11	7465000	7470000	300000	HPNE
11	3060000	3065000	11	3235000	3240000	175000	HPNE
11	129870000	129875000	11	129925000	129930000	55000	HPNE
11	94355000	94360000	11	94630000	94635000	275000	HPNE
11	35635000	35640000	11	36280000	36285000	645000	HPNE
11	34170000	34175000	11	34510000	34515000	340000	HPNE
11	8210000	8215000	11	8285000	8290000	75000	HPNE
11	2450000	2455000	11	2905000	2910000	455000	HPNE
11	1975000	1980000	11	2170000	2175000	195000	HPNE
11	113905000	113910000	11	114125000	114130000	220000	HPNE
11	111985000	111990000	11	112040000	112045000	55000	HPNE
11	34030000	34035000	11	34065000	34070000	35000	HPNE
11	3480000	3485000	11	3625000	3630000	145000	HPNE
11	2970000	2975000	11	3005000	3010000	35000	HPNE
11	121320000	121325000	11	121460000	121465000	140000	HPNE
11	118310000	118315000	11	118345000	118350000	35000	HPNE
11	35640000	35645000	11	35680000	35685000	40000	HPNE
11	1565000	1570000	11	1650000	1655000	85000	HPNE
11	119210000	119215000	11	119345000	119350000	135000	HPNE
11	117690000	117695000	11	117920000	117925000	230000	HPNE
11	85755000	85760000	11	85905000	85910000	150000	HPNE
11	35635000	35640000	11	35840000	35845000	205000	HPNE
11	9880000	9885000	11	9990000	9995000	110000	HPNE
11	5620000	5625000	11	5730000	5735000	110000	HPNE
11	128035000	128040000	11	128700000	128705000	665000	HPNE
11	111435000	111440000	11	111710000	111715000	275000	HPNE
11	63875000	63880000	11	63910000	63915000	35000	HPNE
11	8355000	8360000	11	8585000	8590000	230000	HPNE
11	134230000	134235000	11	134445000	134450000	215000	HPNE
11	125825000	125830000	11	125860000	125865000	35000	HPNE
11	118260000	118265000	11	118360000	118365000	100000	HPNE
11	107420000	107425000	11	107550000	107555000	130000	HPNE
11	66070000	66075000	11	66155000	66160000	85000	HPNE
11	61715000	61720000	11	61820000	61825000	105000	HPNE
11	60540000	60545000	11	60655000	60660000	115000	HPNE
11	58935000	58940000	11	59195000	59200000	260000	HPNE
11	128040000	128045000	11	128155000	128160000	115000	HPNE
11	122665000	122670000	11	122720000	122725000	55000	HPNE
11	9635000	9640000	11	9765000	9770000	130000	HPNE
11	4655000	4660000	11	5025000	5030000	370000	HPNE
11	124285000	124290000	11	124455000	124460000	170000	HPNE
11	117300000	117305000	11	117675000	117680000	375000	HPNE
11	100555000	100560000	11	100725000	100730000	170000	HPNE
11	61715000	61720000	11	61850000	61855000	135000	HPNE
11	130790000	130795000	11	130905000	130910000	115000	HPNE
11	128985000	128990000	11	129200000	129205000	215000	HPNE
11	118015000	118020000	11	118220000	118225000	205000	HPNE
11	102725000	102730000	11	102760000	102765000	35000	HPNE
11	102260000	102265000	11	102480000	102485000	220000	HPNE
11	85565000	85570000	11	86000000	86005000	435000	HPNE
11	82430000	82435000	11	82575000	82580000	145000	HPNE
11	76905000	76910000	11	77080000	77085000	175000	HPNE
11	67845000	67850000	11	67960000	67965000	115000	HPNE
11	63800000	63805000	11	63915000	63920000	115000	HPNE
11	57110000	57115000	11	57405000	57410000	295000	HPNE
11	46510000	46515000	11	46555000	46560000	45000	HPNE
11	45390000	45395000	11	45790000	45795000	400000	HPNE
11	43525000	43530000	11	43585000	43590000	60000	HPNE
11	14810000	14815000	11	14925000	14930000	115000	HPNE
11	11045000	11050000	11	11805000	11810000	760000	HPNE
11	1285000	1290000	11	1535000	1540000	250000	HPNE
11	133795000	133800000	11	133915000	133920000	120000	HPNE
11	103195000	103200000	11	103470000	103475000	275000	HPNE
11	73965000	73970000	11	74030000	74035000	65000	HPNE
11	71735000	71740000	11	71895000	71900000	160000	HPNE
11	66530000	66535000	11	66570000	66575000	40000	HPNE
11	47195000	47200000	11	47375000	47380000	180000	HPNE
11	15120000	15125000	11	15230000	15235000	110000	HPNE
11	1900000	1905000	11	2170000	2175000	270000	HPNE
11	122020000	122025000	11	122060000	122065000	40000	HPNE
11	109820000	109825000	11	109960000	109965000	140000	HPNE
11	94705000	94710000	11	94800000	94805000	95000	HPNE
11	68890000	68895000	11	69045000	69050000	155000	HPNE
11	61735000	61740000	11	61795000	61800000	60000	HPNE
11	12140000	12145000	11	12255000	12260000	115000	HPNE
11	7120000	7125000	11	7460000	7465000	340000	HPNE
11	86070000	86075000	11	86165000	86170000	95000	HPNE
11	61980000	61985000	11	62140000	62145000	160000	HPNE
11	60130000	60135000	11	60250000	60255000	120000	HPNE
11	58935000	58940000	11	58975000	58980000	40000	HPNE
11	8710000	8715000	11	8830000	8835000	120000	HPNE
11	2225000	2230000	11	2545000	2550000	320000	HPNE
11	130790000	130795000	11	130845000	130850000	55000	HPNE
11	102210000	102215000	11	102480000	102485000	270000	HPNE
11	73190000	73195000	11	73370000	73375000	180000	HPNE
11	64610000	64615000	11	64875000	64880000	265000	HPNE
11	32735000	32740000	11	32810000	32815000	75000	HPNE
11	133795000	133800000	11	134010000	134015000	215000	HPNE
11	32770000	32775000	11	32810000	32815000	40000	HPNE
11	7370000	7375000	11	7460000	7465000	90000	HPNE
11	870000	875000	11	1045000	1050000	175000	HPNE
11	205000	210000	11	450000	455000	245000	HPNE
11	128390000	128395000	11	128495000	128500000	105000	HPNE
11	108365000	108370000	11	108515000	108520000	150000	HPNE
11	76520000	76525000	11	76625000	76630000	105000	HPNE
11	64125000	64130000	11	64420000	64425000	295000	HPNE
11	19585000	19590000	11	19680000	19685000	95000	HPNE
11	123380000	123385000	11	123450000	123455000	70000	HPNE
11	121115000	121120000	11	121460000	121465000	345000	HPNE
11	87835000	87840000	11	88275000	88280000	440000	HPNE
11	76630000	76635000	11	76755000	76760000	125000	HPNE
11	69795000	69800000	11	70035000	70040000	240000	HPNE
11	63245000	63250000	11	63400000	63405000	155000	HPNE
11	61935000	61940000	11	62075000	62080000	140000	HPNE
11	59590000	59595000	11	59680000	59685000	90000	HPNE
11	33185000	33190000	11	33275000	33280000	90000	HPNE
11	1105000	1110000	11	1535000	1540000	430000	HPNE
11	128505000	128510000	11	128695000	128700000	190000	HPNE
11	102605000	102610000	11	102810000	102815000	205000	HPNE
11	72895000	72900000	11	73045000	73050000	150000	HPNE
11	58805000	58810000	11	58845000	58850000	40000	HPNE
11	45390000	45395000	11	45670000	45675000	280000	HPNE
11	36315000	36320000	11	36495000	36500000	180000	HPNE
11	26775000	26780000	11	27180000	27185000	405000	HPNE
11	129860000	129865000	11	130000000	130005000	140000	HPNE
11	129665000	129670000	11	129745000	129750000	80000	HPNE
11	119525000	119530000	11	119970000	119975000	445000	HPNE
11	117715000	117720000	11	117920000	117925000	205000	HPNE
11	92970000	92975000	11	93375000	93380000	405000	HPNE
11	74410000	74415000	11	74450000	74455000	40000	HPNE
11	45130000	45135000	11	45315000	45320000	185000	HPNE
11	27205000	27210000	11	27510000	27515000	305000	HPNE
11	17250000	17255000	11	17370000	17375000	120000	HPNE
11	86315000	86320000	11	86520000	86525000	205000	HPNE
11	75605000	75610000	11	76025000	76030000	420000	HPNE
11	56605000	56610000	11	56880000	56885000	275000	HPNE
11	43970000	43975000	11	44055000	44060000	85000	HPNE
11	32990000	32995000	11	33075000	33080000	85000	HPNE
11	15120000	15125000	11	15180000	15185000	60000	HPNE
11	4205000	4210000	11	4625000	4630000	420000	HPNE
11	128160000	128165000	11	128495000	128500000	335000	HPNE
11	127900000	127905000	11	128025000	128030000	125000	HPNE
11	125930000	125935000	11	126055000	126060000	125000	HPNE
11	113865000	113870000	11	114120000	114125000	255000	HPNE
11	111320000	111325000	11	111435000	111440000	115000	HPNE
11	102680000	102685000	11	102810000	102815000	130000	HPNE
11	102210000	102215000	11	102365000	102370000	155000	HPNE
11	94055000	94060000	11	94235000	94240000	180000	HPNE
11	12620000	12625000	11	12910000	12915000	290000	HPNE
11	1715000	1720000	11	1970000	1975000	255000	HPNE
11	132945000	132950000	11	133700000	133705000	755000	HPNE
11	122500000	122505000	11	122720000	122725000	220000	HPNE
11	120380000	120385000	11	120980000	120985000	600000	HPNE
11	92670000	92675000	11	92900000	92905000	230000	HPNE
11	73060000	73065000	11	73370000	73375000	310000	HPNE
11	72535000	72540000	11	72950000	72955000	415000	HPNE
11	71735000	71740000	11	71940000	71945000	205000	HPNE
11	19090000	19095000	11	19575000	19580000	485000	HPNE
11	17615000	17620000	11	18000000	18005000	385000	HPNE
11	8700000	8705000	11	8985000	8990000	285000	HPNE
11	7165000	7170000	11	7295000	7300000	130000	HPNE
11	1670000	1675000	11	1850000	1855000	180000	HPNE
11	130930000	130935000	11	131540000	131545000	610000	HPNE
11	124960000	124965000	11	125215000	125220000	255000	HPNE
11	86450000	86455000	11	86510000	86515000	60000	HPNE
11	66170000	66175000	11	66445000	66450000	275000	HPNE
11	63535000	63540000	11	63710000	63715000	175000	HPNE
11	18565000	18570000	11	18750000	18755000	185000	HPNE
11	16805000	16810000	11	17085000	17090000	280000	HPNE
11	122970000	122975000	11	123345000	123350000	375000	HPNE
11	100445000	100450000	11	100800000	100805000	355000	HPNE
11	69515000	69520000	11	70040000	70045000	525000	HPNE
11	56880000	56885000	11	57010000	57015000	130000	HPNE
11	15670000	15675000	11	16625000	16630000	955000	HPNE
11	128040000	128045000	11	128390000	128395000	350000	HPNE
11	124830000	124835000	11	125215000	125220000	385000	HPNE
11	94880000	94885000	11	95490000	95495000	610000	HPNE
11	94355000	94360000	11	94490000	94495000	135000	HPNE
11	86070000	86075000	11	86525000	86530000	455000	HPNE
11	77060000	77065000	11	77255000	77260000	195000	HPNE
11	74320000	74325000	11	74435000	74440000	115000	HPNE
11	72190000	72195000	11	72395000	72400000	205000	HPNE
11	18155000	18160000	11	18955000	18960000	800000	HPNE
11	14335000	14340000	11	14460000	14465000	125000	HPNE
11	131450000	131455000	11	131540000	131545000	90000	HPNE
11	128040000	128045000	11	128320000	128325000	280000	HPNE
11	126475000	126480000	11	126855000	126860000	380000	HPNE
11	110315000	110320000	11	111100000	111105000	785000	HPNE
11	110065000	110070000	11	110300000	110305000	235000	HPNE
11	62675000	62680000	11	62980000	62985000	305000	HPNE
11	62160000	62165000	11	62460000	62465000	300000	HPNE
11	29290000	29295000	11	29345000	29350000	55000	HPNE
11	18030000	18035000	11	18125000	18130000	95000	HPNE
11	6550000	6555000	11	6725000	6730000	175000	HPNE
11	128985000	128990000	11	129145000	129150000	160000	HPNE
11	86165000	86170000	11	86230000	86235000	65000	HPNE
11	78125000	78130000	11	78275000	78280000	150000	HPNE
11	73965000	73970000	11	74105000	74110000	140000	HPNE
11	66345000	66350000	11	66440000	66445000	95000	HPNE
11	44945000	44950000	11	45350000	45355000	405000	HPNE
11	44945000	44950000	11	45315000	45320000	370000	HPNE
11	44115000	44120000	11	44560000	44565000	445000	HPNE
11	36585000	36590000	11	36690000	36695000	105000	HPNE
11	20415000	20420000	11	20630000	20635000	215000	HPNE
11	14995000	15000000	11	15095000	15100000	100000	HPNE
11	14925000	14930000	11	15095000	15100000	170000	HPNE
11	3425000	3430000	11	3870000	3875000	445000	HPNE
11	1670000	1675000	11	2170000	2175000	500000	HPNE
11	126310000	126315000	11	126475000	126480000	165000	HPNE
11	102160000	102165000	11	102480000	102485000	320000	HPNE
11	82615000	82620000	11	82960000	82965000	345000	HPNE
11	72635000	72640000	11	72880000	72885000	245000	HPNE
11	35840000	35845000	11	36285000	36290000	445000	HPNE
11	33385000	33390000	11	33760000	33765000	375000	HPNE
11	22265000	22270000	11	22325000	22330000	60000	HPNE
11	9775000	9780000	11	9990000	9995000	215000	HPNE
11	128755000	128760000	11	129200000	129205000	445000	HPNE
11	126585000	126590000	11	126855000	126860000	270000	HPNE
11	123940000	123945000	11	124065000	124070000	125000	HPNE
11	119350000	119355000	11	119600000	119605000	250000	HPNE
11	94250000	94255000	11	94335000	94340000	85000	HPNE
11	74640000	74645000	11	74955000	74960000	315000	HPNE
11	58865000	58870000	11	58900000	58905000	35000	HPNE
11	15840000	15845000	11	16630000	16635000	790000	HPNE
11	7120000	7125000	11	7295000	7300000	175000	HPNE
11	123175000	123180000	11	123345000	123350000	170000	HPNE
11	117000000	117005000	11	117080000	117085000	80000	HPNE
11	113765000	113770000	11	114130000	114135000	365000	HPNE
11	100445000	100450000	11	100725000	100730000	280000	HPNE
11	92670000	92675000	11	92950000	92955000	280000	HPNE
11	88275000	88280000	11	88620000	88625000	345000	HPNE
11	69060000	69065000	11	69165000	69170000	105000	HPNE
11	34530000	34535000	11	34915000	34920000	385000	HPNE
11	33565000	33570000	11	33705000	33710000	140000	HPNE
11	33185000	33190000	11	33345000	33350000	160000	HPNE
11	26315000	26320000	11	26670000	26675000	355000	HPNE
11	13790000	13795000	11	14265000	14270000	475000	HPNE
11	11950000	11955000	11	12065000	12070000	115000	HPNE
11	10580000	10585000	11	11345000	11350000	765000	HPNE
11	1855000	1860000	11	2175000	2180000	320000	HPNE
11	120380000	120385000	11	120670000	120675000	290000	HPNE
11	116610000	116615000	11	116975000	116980000	365000	HPNE
11	112455000	112460000	11	113160000	113165000	705000	HPNE
11	107445000	107450000	11	107650000	107655000	205000	HPNE
11	96195000	96200000	11	98885000	98890000	2690000	HPNE
11	83000000	83005000	11	83525000	83530000	525000	HPNE
11	76905000	76910000	11	77330000	77335000	425000	HPNE
11	48475000	48480000	11	51490000	51495000	3015000	HPNE
11	36585000	36590000	11	36765000	36770000	180000	HPNE
11	27420000	27425000	11	27490000	27495000	70000	HPNE
11	19335000	19340000	11	19565000	19570000	230000	HPNE
11	14555000	14560000	11	14925000	14930000	370000	HPNE
11	1620000	1625000	11	71235000	71240000	69615000	HPNE
11	116385000	116390000	11	116505000	116510000	120000	HPNE
11	112455000	112460000	11	112665000	112670000	210000	HPNE
11	111985000	111990000	11	112150000	112155000	165000	HPNE
11	108285000	108290000	11	108515000	108520000	230000	HPNE
11	101730000	101735000	11	101880000	101885000	150000	HPNE
11	75510000	75515000	11	75860000	75865000	350000	HPNE
11	66845000	66850000	11	67080000	67085000	235000	HPNE
11	48385000	48390000	11	50035000	50040000	1650000	HPNE
11	46510000	46515000	11	46635000	46640000	125000	HPNE
11	27720000	27725000	11	29355000	29360000	1635000	HPNE
11	22695000	22700000	11	22750000	22755000	55000	HPNE
11	19585000	19590000	11	19925000	19930000	340000	HPNE
11	12430000	12435000	11	12910000	12915000	480000	HPNE
11	5145000	5150000	11	5320000	5325000	175000	HPNE
11	265000	270000	11	445000	450000	180000	HPNE
11	134230000	134235000	11	134735000	134740000	505000	HPNE
11	119545000	119550000	11	119885000	119890000	340000	HPNE
11	112160000	112165000	11	112450000	112455000	290000	HPNE
11	93625000	93630000	11	94235000	94240000	610000	HPNE
11	92965000	92970000	11	93275000	93280000	310000	HPNE
11	86070000	86075000	11	86630000	86635000	560000	HPNE
11	76755000	76760000	11	76895000	76900000	140000	HPNE
11	75430000	75435000	11	75575000	75580000	145000	HPNE
11	68720000	68725000	11	68850000	68855000	130000	HPNE
11	67975000	67980000	11	68150000	68155000	175000	HPNE
11	60600000	60605000	11	60935000	60940000	335000	HPNE
11	60130000	60135000	11	60380000	60385000	250000	HPNE
11	35505000	35510000	11	36280000	36285000	775000	HPNE
11	32195000	32200000	11	32315000	32320000	120000	HPNE
11	26315000	26320000	11	27180000	27185000	865000	HPNE
11	11820000	11825000	11	12065000	12070000	245000	HPNE
11	4245000	4250000	11	4345000	4350000	100000	HPNE
11	121525000	121530000	11	121890000	121895000	365000	HPNE
11	106025000	106030000	11	106905000	106910000	880000	HPNE
11	94885000	94890000	11	95435000	95440000	550000	HPNE
11	13980000	13985000	11	14170000	14175000	190000	HPNE
11	10955000	10960000	11	11805000	11810000	850000	HPNE
11	9775000	9780000	11	10330000	10335000	555000	HPNE
11	123940000	123945000	11	124455000	124460000	515000	HPNE
11	123825000	123830000	11	123890000	123895000	65000	HPNE
11	119350000	119355000	11	119985000	119990000	635000	HPNE
11	100555000	100560000	11	100800000	100805000	245000	HPNE
11	36585000	36590000	11	36640000	36645000	55000	HPNE
11	30365000	30370000	11	30935000	30940000	570000	HPNE
11	115040000	115045000	11	115160000	115165000	120000	HPNE
11	86165000	86170000	11	86630000	86635000	465000	HPNE
11	82950000	82955000	11	83530000	83535000	580000	HPNE
11	76455000	76460000	11	76625000	76630000	170000	HPNE
11	43920000	43925000	11	44055000	44060000	135000	HPNE
11	36175000	36180000	11	36270000	36275000	95000	HPNE
11	10810000	10815000	11	11805000	11810000	995000	HPNE
11	5620000	5625000	11	5830000	5835000	210000	HPNE
11	112160000	112165000	11	113155000	113160000	995000	HPNE
11	88070000	88075000	11	88275000	88280000	205000	HPNE
11	73965000	73970000	11	74280000	74285000	315000	HPNE
11	61510000	61515000	11	61875000	61880000	365000	HPNE
11	44575000	44580000	11	44935000	44940000	360000	HPNE
11	33380000	33385000	11	33850000	33855000	470000	HPNE
11	31415000	31420000	11	31890000	31895000	475000	HPNE
11	93910000	93915000	11	94230000	94235000	320000	HPNE
11	78355000	78360000	11	78790000	78795000	435000	HPNE
11	78355000	78360000	11	78670000	78675000	315000	HPNE
11	76440000	76445000	11	76755000	76760000	315000	HPNE
11	72430000	72435000	11	72885000	72890000	455000	HPNE
11	49215000	49220000	11	89380000	89385000	40165000	HPNE
11	44150000	44155000	11	44555000	44560000	405000	HPNE
11	43525000	43530000	11	43870000	43875000	345000	HPNE
11	17250000	17255000	11	17520000	17525000	270000	HPNE
11	122450000	122455000	11	122720000	122725000	270000	HPNE
11	115210000	115215000	11	116145000	116150000	935000	HPNE
11	113180000	113185000	11	113595000	113600000	415000	HPNE
11	111800000	111805000	11	112150000	112155000	350000	HPNE
11	103075000	103080000	11	103465000	103470000	390000	HPNE
11	87960000	87965000	11	88275000	88280000	315000	HPNE
11	76840000	76845000	11	77260000	77265000	420000	HPNE
11	57570000	57575000	11	58280000	58285000	710000	HPNE
11	40330000	40335000	11	40740000	40745000	410000	HPNE
11	122675000	122680000	11	122900000	122905000	225000	HPNE
11	120205000	120210000	11	120555000	120560000	350000	HPNE
11	102210000	102215000	11	102535000	102540000	325000	HPNE
11	76630000	76635000	11	76800000	76805000	170000	HPNE
11	58935000	58940000	11	59050000	59055000	115000	HPNE
11	55710000	55715000	11	56545000	56550000	835000	HPNE
11	49720000	49725000	11	88650000	88655000	38930000	HPNE
11	34945000	34950000	11	35410000	35415000	465000	HPNE
11	19285000	19290000	11	19560000	19565000	275000	HPNE
11	18135000	18140000	11	18750000	18755000	615000	HPNE
11	5495000	5500000	11	5830000	5835000	335000	HPNE
11	121520000	121525000	11	121970000	121975000	450000	HPNE
11	120380000	120385000	11	121065000	121070000	685000	HPNE
11	111320000	111325000	11	111650000	111655000	330000	HPNE
11	94250000	94255000	11	94630000	94635000	380000	HPNE
11	63245000	63250000	11	63505000	63510000	260000	HPNE
11	31130000	31135000	11	31250000	31255000	120000	HPNE
11	26005000	26010000	11	26245000	26250000	240000	HPNE
11	5410000	5415000	11	5830000	5835000	420000	HPNE
11	4645000	4650000	11	5390000	5395000	745000	HPNE
11	119540000	119545000	11	120095000	120100000	555000	HPNE
11	86070000	86075000	11	86330000	86335000	260000	HPNE
11	83545000	83550000	11	84275000	84280000	730000	HPNE
11	3525000	3530000	11	67645000	67650000	64120000	HPNE
11	127900000	127905000	11	128500000	128505000	600000	HPNE
11	57405000	57410000	11	58280000	58285000	875000	HPNE
11	27720000	27725000	11	28550000	28555000	830000	HPNE
11	130790000	130795000	11	131540000	131545000	750000	HPNE
11	129645000	129650000	11	130000000	130005000	355000	HPNE
11	81355000	81360000	11	81940000	81945000	585000	HPNE
11	59590000	59595000	11	59910000	59915000	320000	HPNE
11	22355000	22360000	11	22805000	22810000	450000	HPNE
11	10000000	10005000	11	10325000	10330000	325000	HPNE
11	131565000	131570000	11	132930000	132935000	1365000	HPNE
11	130085000	130090000	11	130735000	130740000	650000	HPNE
11	126315000	126320000	11	126855000	126860000	540000	HPNE
11	89980000	89985000	11	90190000	90195000	210000	HPNE
11	57225000	57230000	11	58280000	58285000	1055000	HPNE
11	49475000	49480000	11	88975000	88980000	39500000	HPNE
11	34015000	34020000	11	34380000	34385000	365000	HPNE
11	30365000	30370000	11	30875000	30880000	510000	HPNE
11	107985000	107990000	11	108515000	108520000	530000	HPNE
11	84270000	84275000	11	85300000	85305000	1030000	HPNE
11	49245000	49250000	11	89350000	89355000	40105000	HPNE
11	46915000	46920000	11	47375000	47380000	460000	HPNE
11	41480000	41485000	11	42545000	42550000	1065000	HPNE
11	11825000	11830000	11	12290000	12295000	465000	HPNE
11	3445000	3450000	11	71490000	71495000	68045000	HPNE
11	124780000	124785000	11	124900000	124905000	120000	HPNE
11	82580000	82585000	11	83530000	83535000	950000	HPNE
11	32340000	32345000	11	32810000	32815000	470000	HPNE
11	49765000	49770000	11	88615000	88620000	38850000	HPNE
11	67560000	67565000	11	71505000	71510000	3945000	HPNE
11	49635000	49640000	11	88740000	88745000	39105000	HPNE
11	48990000	48995000	11	49835000	49840000	845000	HPNE
11	3520000	3525000	11	71430000	71435000	67910000	HPNE
11	3485000	3490000	11	67605000	67610000	64120000	HPNE
11	34385000	34390000	11	34920000	34925000	535000	HPNE
11	19575000	19580000	11	20155000	20160000	580000	HPNE
11	3545000	3550000	11	67665000	67670000	64120000	HPNE
11	114690000	114695000	11	115460000	115465000	770000	HPNE
11	40330000	40335000	11	41220000	41225000	890000	HPNE
11	3495000	3500000	11	71455000	71460000	67960000	HPNE
11	3445000	3450000	11	67575000	67580000	64130000	HPNE
11	48485000	48490000	11	49970000	49975000	1485000	HPNE
12	6095000	6100000	12	6145000	6150000	50000	HPNE
12	51815000	51820000	12	51920000	51925000	105000	HPNE
12	57230000	57235000	12	57380000	57385000	150000	HPNE
12	122490000	122495000	12	122605000	122610000	115000	HPNE
12	54790000	54795000	12	54830000	54835000	40000	HPNE
12	49145000	49150000	12	49185000	49190000	40000	HPNE
12	54095000	54100000	12	54135000	54140000	40000	HPNE
12	52415000	52420000	12	52475000	52480000	60000	HPNE
12	57515000	57520000	12	57570000	57575000	55000	HPNE
12	53275000	53280000	12	53370000	53375000	95000	HPNE
12	49690000	49695000	12	49730000	49735000	40000	HPNE
12	48135000	48140000	12	48170000	48175000	35000	HPNE
12	50035000	50040000	12	50100000	50105000	65000	HPNE
12	132990000	132995000	12	133135000	133140000	145000	HPNE
12	53455000	53460000	12	53495000	53500000	40000	HPNE
12	54400000	54405000	12	54585000	54590000	185000	HPNE
12	51660000	51665000	12	51730000	51735000	70000	HPNE
12	50895000	50900000	12	51030000	51035000	135000	HPNE
12	50360000	50365000	12	50450000	50455000	90000	HPNE
12	53605000	53610000	12	53680000	53685000	75000	HPNE
12	31555000	31560000	12	31785000	31790000	230000	HPNE
12	57150000	57155000	12	57380000	57385000	230000	HPNE
12	58230000	58235000	12	58290000	58295000	60000	HPNE
12	26275000	26280000	12	26425000	26430000	150000	HPNE
12	52415000	52420000	12	52510000	52515000	95000	HPNE
12	38445000	38450000	12	38530000	38535000	85000	HPNE
12	55385000	55390000	12	55465000	55470000	80000	HPNE
12	108955000	108960000	12	109010000	109015000	55000	HPNE
12	56520000	56525000	12	56580000	56585000	60000	HPNE
12	6170000	6175000	12	6390000	6395000	220000	HPNE
12	120660000	120665000	12	120700000	120705000	40000	HPNE
12	132990000	132995000	12	133190000	133195000	200000	HPNE
12	56900000	56905000	12	56970000	56975000	70000	HPNE
12	53300000	53305000	12	53340000	53345000	40000	HPNE
12	52535000	52540000	12	53270000	53275000	735000	HPNE
12	49245000	49250000	12	49280000	49285000	35000	HPNE
12	110035000	110040000	12	110210000	110215000	175000	HPNE
12	96455000	96460000	12	96605000	96610000	150000	HPNE
12	132345000	132350000	12	132380000	132385000	35000	HPNE
12	131750000	131755000	12	131885000	131890000	135000	HPNE
12	6860000	6865000	12	6935000	6940000	75000	HPNE
12	124015000	124020000	12	124065000	124070000	50000	HPNE
12	123340000	123345000	12	123435000	123440000	95000	HPNE
12	53935000	53940000	12	54070000	54075000	135000	HPNE
12	109700000	109705000	12	109820000	109825000	120000	HPNE
12	54685000	54690000	12	54755000	54760000	70000	HPNE
12	62975000	62980000	12	63185000	63190000	210000	HPNE
12	70980000	70985000	12	71110000	71115000	130000	HPNE
12	93960000	93965000	12	94495000	94500000	535000	HPNE
12	52555000	52560000	12	52605000	52610000	50000	HPNE
12	113485000	113490000	12	113590000	113595000	105000	HPNE
12	48935000	48940000	12	49010000	49015000	75000	HPNE
12	31270000	31275000	12	31390000	31395000	120000	HPNE
12	25145000	25150000	12	25280000	25285000	135000	HPNE
12	93965000	93970000	12	94135000	94140000	170000	HPNE
12	48180000	48185000	12	48220000	48225000	40000	HPNE
12	54610000	54615000	12	54760000	54765000	150000	HPNE
12	48135000	48140000	12	48230000	48235000	95000	HPNE
12	120790000	120795000	12	120865000	120870000	75000	HPNE
12	121020000	121025000	12	121085000	121090000	65000	HPNE
12	31000000	31005000	12	31140000	31145000	140000	HPNE
12	132320000	132325000	12	132410000	132415000	90000	HPNE
12	49245000	49250000	12	49330000	49335000	85000	HPNE
12	121990000	121995000	12	122060000	122065000	70000	HPNE
12	53735000	53740000	12	53815000	53820000	80000	HPNE
12	56390000	56395000	12	56425000	56430000	35000	HPNE
12	34275000	34280000	12	34370000	34375000	95000	HPNE
12	32605000	32610000	12	32810000	32815000	205000	HPNE
12	52605000	52610000	12	52670000	52675000	65000	HPNE
12	1760000	1765000	12	1895000	1900000	135000	HPNE
12	123275000	123280000	12	123315000	123320000	40000	HPNE
12	122135000	122140000	12	122210000	122215000	75000	HPNE
12	42980000	42985000	12	43675000	43680000	695000	HPNE
12	64230000	64235000	12	64645000	64650000	415000	HPNE
12	26275000	26280000	12	26345000	26350000	70000	HPNE
12	4965000	4970000	12	5105000	5110000	140000	HPNE
12	130530000	130535000	12	130815000	130820000	285000	HPNE
12	53775000	53780000	12	53810000	53815000	35000	HPNE
12	4100000	4105000	12	4145000	4150000	45000	HPNE
12	51815000	51820000	12	52210000	52215000	395000	HPNE
12	50470000	50475000	12	50565000	50570000	95000	HPNE
12	52555000	52560000	12	52670000	52675000	115000	HPNE
12	39315000	39320000	12	39495000	39500000	180000	HPNE
12	54680000	54685000	12	54715000	54720000	35000	HPNE
12	54160000	54165000	12	54365000	54370000	205000	HPNE
12	54020000	54025000	12	54065000	54070000	45000	HPNE
12	52475000	52480000	12	52515000	52520000	40000	HPNE
12	122280000	122285000	12	122320000	122325000	40000	HPNE
12	56135000	56140000	12	56330000	56335000	195000	HPNE
12	52555000	52560000	12	52720000	52725000	165000	HPNE
12	48105000	48110000	12	48170000	48175000	65000	HPNE
12	133220000	133225000	12	133255000	133260000	35000	HPNE
12	57400000	57405000	12	57455000	57460000	55000	HPNE
12	56585000	56590000	12	56650000	56655000	65000	HPNE
12	54160000	54165000	12	54340000	54345000	180000	HPNE
12	28120000	28125000	12	28325000	28330000	205000	HPNE
12	117460000	117465000	12	117555000	117560000	95000	HPNE
12	57700000	57705000	12	57845000	57850000	145000	HPNE
12	57460000	57465000	12	57505000	57510000	45000	HPNE
12	121990000	121995000	12	122120000	122125000	130000	HPNE
12	123525000	123530000	12	123635000	123640000	110000	HPNE
12	85265000	85270000	12	85420000	85425000	155000	HPNE
12	121935000	121940000	12	122120000	122125000	185000	HPNE
12	64950000	64955000	12	64995000	65000000	45000	HPNE
12	38530000	38535000	12	38705000	38710000	175000	HPNE
12	56220000	56225000	12	56330000	56335000	110000	HPNE
12	30905000	30910000	12	30960000	30965000	55000	HPNE
12	25585000	25590000	12	26180000	26185000	595000	HPNE
12	122355000	122360000	12	122460000	122465000	105000	HPNE
12	64940000	64945000	12	65085000	65090000	145000	HPNE
12	56510000	56515000	12	56550000	56555000	40000	HPNE
12	56050000	56055000	12	56130000	56135000	80000	HPNE
12	52980000	52985000	12	53255000	53260000	275000	HPNE
12	52765000	52770000	12	53270000	53275000	505000	HPNE
12	12990000	12995000	12	13040000	13045000	50000	HPNE
12	8010000	8015000	12	8145000	8150000	135000	HPNE
12	122615000	122620000	12	122675000	122680000	60000	HPNE
12	109955000	109960000	12	110210000	110215000	255000	HPNE
12	26250000	26255000	12	26800000	26805000	550000	HPNE
12	56055000	56060000	12	56110000	56115000	55000	HPNE
12	1900000	1905000	12	2045000	2050000	145000	HPNE
12	25405000	25410000	12	25535000	25540000	130000	HPNE
12	13250000	13255000	12	13360000	13365000	110000	HPNE
12	122230000	122235000	12	122325000	122330000	95000	HPNE
12	117650000	117655000	12	118285000	118290000	635000	HPNE
12	110035000	110040000	12	110150000	110155000	115000	HPNE
12	94070000	94075000	12	94135000	94140000	65000	HPNE
12	55245000	55250000	12	55345000	55350000	100000	HPNE
12	555000	560000	12	655000	660000	100000	HPNE
12	53735000	53740000	12	53885000	53890000	150000	HPNE
12	49455000	49460000	12	49625000	49630000	170000	HPNE
12	38445000	38450000	12	38705000	38710000	260000	HPNE
12	9555000	9560000	12	31270000	31275000	21715000	HPNE
12	78115000	78120000	12	78315000	78320000	200000	HPNE
12	77010000	77015000	12	77180000	77185000	170000	HPNE
12	3245000	3250000	12	3380000	3385000	135000	HPNE
12	125050000	125055000	12	125245000	125250000	195000	HPNE
12	121085000	121090000	12	121150000	121155000	65000	HPNE
12	110990000	110995000	12	111030000	111035000	40000	HPNE
12	32910000	32915000	12	33070000	33075000	160000	HPNE
12	52285000	52290000	12	52370000	52375000	85000	HPNE
12	49245000	49250000	12	49385000	49390000	140000	HPNE
12	34370000	34375000	12	127650000	127655000	93280000	HPNE
12	106525000	106530000	12	106620000	106625000	95000	HPNE
12	76375000	76380000	12	76410000	76415000	35000	HPNE
12	675000	680000	12	860000	865000	185000	HPNE
12	110240000	110245000	12	110280000	110285000	40000	HPNE
12	106620000	106625000	12	106735000	106740000	115000	HPNE
12	94530000	94535000	12	94925000	94930000	395000	HPNE
12	69860000	69865000	12	69960000	69965000	100000	HPNE
12	32515000	32520000	12	32820000	32825000	305000	HPNE
12	123755000	123760000	12	124065000	124070000	310000	HPNE
12	123170000	123175000	12	123210000	123215000	40000	HPNE
12	93380000	93385000	12	93770000	93775000	390000	HPNE
12	6310000	6315000	12	6385000	6390000	75000	HPNE
12	5130000	5135000	12	5185000	5190000	55000	HPNE
12	113430000	113435000	12	113465000	113470000	35000	HPNE
12	55150000	55155000	12	55350000	55355000	200000	HPNE
12	50255000	50260000	12	50450000	50455000	195000	HPNE
12	40405000	40410000	12	40500000	40505000	95000	HPNE
12	62830000	62835000	12	63185000	63190000	355000	HPNE
12	44170000	44175000	12	44275000	44280000	105000	HPNE
12	2845000	2850000	12	2890000	2895000	45000	HPNE
12	102165000	102170000	12	102220000	102225000	55000	HPNE
12	94160000	94165000	12	94495000	94500000	335000	HPNE
12	93965000	93970000	12	94070000	94075000	105000	HPNE
12	14995000	15000000	12	15145000	15150000	150000	HPNE
12	121020000	121025000	12	121150000	121155000	130000	HPNE
12	56695000	56700000	12	56855000	56860000	160000	HPNE
12	6440000	6445000	12	6480000	6485000	40000	HPNE
12	131710000	131715000	12	131920000	131925000	210000	HPNE
12	122880000	122885000	12	122955000	122960000	75000	HPNE
12	111180000	111185000	12	111260000	111265000	80000	HPNE
12	99090000	99095000	12	99390000	99395000	300000	HPNE
12	89410000	89415000	12	89915000	89920000	505000	HPNE
12	52605000	52610000	12	52710000	52715000	105000	HPNE
12	31810000	31815000	12	32455000	32460000	645000	HPNE
12	9900000	9905000	12	9950000	9955000	50000	HPNE
12	93895000	93900000	12	94495000	94500000	600000	HPNE
12	57460000	57465000	12	57575000	57580000	115000	HPNE
12	53715000	53720000	12	53890000	53895000	175000	HPNE
12	125050000	125055000	12	125165000	125170000	115000	HPNE
12	121935000	121940000	12	122060000	122065000	125000	HPNE
12	121500000	121505000	12	121540000	121545000	40000	HPNE
12	118310000	118315000	12	118470000	118475000	160000	HPNE
12	111835000	111840000	12	111885000	111890000	50000	HPNE
12	93900000	93905000	12	93960000	93965000	60000	HPNE
12	89870000	89875000	12	89915000	89920000	45000	HPNE
12	57655000	57660000	12	57845000	57850000	190000	HPNE
12	52550000	52555000	12	52760000	52765000	210000	HPNE
12	50600000	50605000	12	50705000	50710000	105000	HPNE
12	46785000	46790000	12	46820000	46825000	35000	HPNE
12	22695000	22700000	12	22775000	22780000	80000	HPNE
12	12525000	12530000	12	12855000	12860000	330000	HPNE
12	7375000	7380000	12	7610000	7615000	235000	HPNE
12	123125000	123130000	12	123230000	123235000	105000	HPNE
12	122490000	122495000	12	122675000	122680000	185000	HPNE
12	111770000	111775000	12	111820000	111825000	50000	HPNE
12	76895000	76900000	12	76935000	76940000	40000	HPNE
12	57400000	57405000	12	57500000	57505000	100000	HPNE
12	32215000	32220000	12	32455000	32460000	240000	HPNE
12	15425000	15430000	12	15675000	15680000	250000	HPNE
12	675000	680000	12	920000	925000	245000	HPNE
12	132575000	132580000	12	132610000	132615000	35000	HPNE
12	118620000	118625000	12	118810000	118815000	190000	HPNE
12	85965000	85970000	12	86265000	86270000	300000	HPNE
12	69780000	69785000	12	69960000	69965000	180000	HPNE
12	65995000	66000000	12	66215000	66220000	220000	HPNE
12	49520000	49525000	12	49625000	49630000	105000	HPNE
12	48110000	48115000	12	48230000	48235000	120000	HPNE
12	3245000	3250000	12	3310000	3315000	65000	HPNE
12	64665000	64670000	12	64785000	64790000	120000	HPNE
12	57970000	57975000	12	58130000	58135000	160000	HPNE
12	13175000	13180000	12	13360000	13365000	185000	HPNE
12	124520000	124525000	12	125255000	125260000	735000	HPNE
12	111460000	111465000	12	111735000	111740000	275000	HPNE
12	95515000	95520000	12	95610000	95615000	95000	HPNE
12	48480000	48485000	12	48555000	48560000	75000	HPNE
12	33100000	33105000	12	34170000	34175000	1070000	HPNE
12	132635000	132640000	12	132990000	132995000	355000	HPNE
12	110950000	110955000	12	111035000	111040000	85000	HPNE
12	110535000	110540000	12	110865000	110870000	330000	HPNE
12	63940000	63945000	12	64135000	64140000	195000	HPNE
12	52785000	52790000	12	53255000	53260000	470000	HPNE
12	31835000	31840000	12	32210000	32215000	375000	HPNE
12	6735000	6740000	12	6805000	6810000	70000	HPNE
12	124520000	124525000	12	124800000	124805000	280000	HPNE
12	123275000	123280000	12	123450000	123455000	175000	HPNE
12	117805000	117810000	12	118025000	118030000	220000	HPNE
12	111140000	111145000	12	111260000	111265000	120000	HPNE
12	96790000	96795000	12	96885000	96890000	95000	HPNE
12	92965000	92970000	12	93040000	93045000	75000	HPNE
12	32910000	32915000	12	34170000	34175000	1260000	HPNE
12	15375000	15380000	12	15420000	15425000	45000	HPNE
12	3995000	4000000	12	4145000	4150000	150000	HPNE
12	3990000	3995000	12	4385000	4390000	395000	HPNE
12	106460000	106465000	12	106650000	106655000	190000	HPNE
12	89415000	89420000	12	89855000	89860000	440000	HPNE
12	85860000	85865000	12	86265000	86270000	405000	HPNE
12	68615000	68620000	12	68705000	68710000	90000	HPNE
12	52530000	52535000	12	52975000	52980000	445000	HPNE
12	42875000	42880000	12	42960000	42965000	85000	HPNE
12	6180000	6185000	12	6300000	6305000	120000	HPNE
12	112190000	112195000	12	112250000	112255000	60000	HPNE
12	109265000	109270000	12	109345000	109350000	80000	HPNE
12	104450000	104455000	12	104500000	104505000	50000	HPNE
12	103275000	103280000	12	103940000	103945000	665000	HPNE
12	95975000	95980000	12	96205000	96210000	230000	HPNE
12	57410000	57415000	12	57570000	57575000	160000	HPNE
12	56130000	56135000	12	56425000	56430000	295000	HPNE
12	69265000	69270000	12	69460000	69465000	195000	HPNE
12	67750000	67755000	12	68335000	68340000	585000	HPNE
12	53935000	53940000	12	54135000	54140000	200000	HPNE
12	42520000	42525000	12	42720000	42725000	200000	HPNE
12	27675000	27680000	12	27785000	27790000	110000	HPNE
12	27590000	27595000	12	27800000	27805000	210000	HPNE
12	123570000	123575000	12	123620000	123625000	50000	HPNE
12	111330000	111335000	12	111460000	111465000	130000	HPNE
12	110905000	110910000	12	111035000	111040000	130000	HPNE
12	66660000	66665000	12	66800000	66805000	140000	HPNE
12	51920000	51925000	12	52210000	52215000	290000	HPNE
12	10385000	10390000	12	10650000	10655000	265000	HPNE
12	121500000	121505000	12	121665000	121670000	165000	HPNE
12	117650000	117655000	12	117800000	117805000	150000	HPNE
12	108075000	108080000	12	108275000	108280000	200000	HPNE
12	80585000	80590000	12	80660000	80665000	75000	HPNE
12	65995000	66000000	12	66135000	66140000	140000	HPNE
12	47470000	47475000	12	47700000	47705000	230000	HPNE
12	31000000	31005000	12	31390000	31395000	390000	HPNE
12	12235000	12240000	12	12480000	12485000	245000	HPNE
12	11735000	11740000	12	12185000	12190000	450000	HPNE
12	10305000	10310000	12	10340000	10345000	35000	HPNE
12	720000	725000	12	860000	865000	140000	HPNE
12	131795000	131800000	12	132125000	132130000	330000	HPNE
12	121770000	121775000	12	121880000	121885000	110000	HPNE
12	93895000	93900000	12	94135000	94140000	240000	HPNE
12	77455000	77460000	12	77510000	77515000	55000	HPNE
12	65285000	65290000	12	65510000	65515000	225000	HPNE
12	40160000	40165000	12	40500000	40505000	340000	HPNE
12	39315000	39320000	12	39665000	39670000	350000	HPNE
12	27005000	27010000	12	27165000	27170000	160000	HPNE
12	8260000	8265000	12	8380000	8385000	120000	HPNE
12	4145000	4150000	12	4385000	4390000	240000	HPNE
12	113875000	113880000	12	114350000	114355000	475000	HPNE
12	97380000	97385000	12	97700000	97705000	320000	HPNE
12	79950000	79955000	12	80125000	80130000	175000	HPNE
12	55385000	55390000	12	55535000	55540000	150000	HPNE
12	114415000	114420000	12	114940000	114945000	525000	HPNE
12	113745000	113750000	12	113860000	113865000	115000	HPNE
12	107525000	107530000	12	108000000	108005000	475000	HPNE
12	104610000	104615000	12	104680000	104685000	70000	HPNE
12	93175000	93180000	12	93380000	93385000	205000	HPNE
12	64065000	64070000	12	64195000	64200000	130000	HPNE
12	52535000	52540000	12	53375000	53380000	840000	HPNE
12	47425000	47430000	12	47700000	47705000	275000	HPNE
12	40155000	40160000	12	40380000	40385000	225000	HPNE
12	25585000	25590000	12	25710000	25715000	125000	HPNE
12	13065000	13070000	12	13130000	13135000	65000	HPNE
12	11380000	11385000	12	11640000	11645000	260000	HPNE
12	7825000	7830000	12	7960000	7965000	135000	HPNE
12	125040000	125045000	12	125210000	125215000	170000	HPNE
12	124285000	124290000	12	124470000	124475000	185000	HPNE
12	117800000	117805000	12	118275000	118280000	475000	HPNE
12	95515000	95520000	12	95730000	95735000	215000	HPNE
12	94995000	95000000	12	95155000	95160000	160000	HPNE
12	75905000	75910000	12	76420000	76425000	515000	HPNE
12	70290000	70295000	12	70965000	70970000	675000	HPNE
12	67420000	67425000	12	67610000	67615000	190000	HPNE
12	43895000	43900000	12	44125000	44130000	230000	HPNE
12	34195000	34200000	12	34370000	34375000	175000	HPNE
12	27885000	27890000	12	28090000	28095000	205000	HPNE
12	15740000	15745000	12	16005000	16010000	265000	HPNE
12	132320000	132325000	12	132485000	132490000	165000	HPNE
12	131550000	131555000	12	132045000	132050000	495000	HPNE
12	79800000	79805000	12	80130000	80135000	330000	HPNE
12	29670000	29675000	12	30995000	31000000	1325000	HPNE
12	8830000	8835000	12	9200000	9205000	370000	HPNE
12	8695000	8700000	12	8760000	8765000	65000	HPNE
12	131770000	131775000	12	132160000	132165000	390000	HPNE
12	56585000	56590000	12	56855000	56860000	270000	HPNE
12	51440000	51445000	12	51645000	51650000	205000	HPNE
12	42980000	42985000	12	43725000	43730000	745000	HPNE
12	10925000	10930000	12	11350000	11355000	425000	HPNE
12	10185000	10190000	12	10290000	10295000	105000	HPNE
12	130535000	130540000	12	130675000	130680000	140000	HPNE
12	112635000	112640000	12	112815000	112820000	180000	HPNE
12	111330000	111335000	12	111750000	111755000	420000	HPNE
12	109870000	109875000	12	110210000	110215000	340000	HPNE
12	50465000	50470000	12	50705000	50710000	240000	HPNE
12	3405000	3410000	12	3910000	3915000	505000	HPNE
12	117140000	117145000	12	117555000	117560000	415000	HPNE
12	109055000	109060000	12	109195000	109200000	140000	HPNE
12	105815000	105820000	12	106525000	106530000	710000	HPNE
12	96455000	96460000	12	96790000	96795000	335000	HPNE
12	69750000	69755000	12	70030000	70035000	280000	HPNE
12	44410000	44415000	12	45320000	45325000	910000	HPNE
12	34275000	34280000	12	34775000	34780000	500000	HPNE
12	22255000	22260000	12	22485000	22490000	230000	HPNE
12	15685000	15690000	12	15735000	15740000	50000	HPNE
12	9685000	9690000	12	31305000	31310000	21620000	HPNE
12	3180000	3185000	12	3380000	3385000	200000	HPNE
12	1225000	1230000	12	1695000	1700000	470000	HPNE
12	129560000	129565000	12	129600000	129605000	40000	HPNE
12	115100000	115105000	12	116190000	116195000	1090000	HPNE
12	101060000	101065000	12	101125000	101130000	65000	HPNE
12	97375000	97380000	12	98790000	98795000	1415000	HPNE
12	96965000	96970000	12	97375000	97380000	410000	HPNE
12	96605000	96610000	12	96910000	96915000	305000	HPNE
12	94940000	94945000	12	95155000	95160000	215000	HPNE
12	85470000	85475000	12	85835000	85840000	365000	HPNE
12	65710000	65715000	12	66480000	66485000	770000	HPNE
12	58930000	58935000	12	59475000	59480000	545000	HPNE
12	55580000	55585000	12	56015000	56020000	435000	HPNE
12	50170000	50175000	12	50450000	50455000	280000	HPNE
12	42875000	42880000	12	43675000	43680000	800000	HPNE
12	17915000	17920000	12	18005000	18010000	90000	HPNE
12	12940000	12945000	12	13135000	13140000	195000	HPNE
12	8830000	8835000	12	9045000	9050000	215000	HPNE
12	7375000	7380000	12	7785000	7790000	410000	HPNE
12	6430000	6435000	12	6570000	6575000	140000	HPNE
12	131825000	131830000	12	132105000	132110000	280000	HPNE
12	100740000	100745000	12	100945000	100950000	205000	HPNE
12	89935000	89940000	12	90495000	90500000	560000	HPNE
12	63810000	63815000	12	64195000	64200000	385000	HPNE
12	58735000	58740000	12	59475000	59480000	740000	HPNE
12	41665000	41670000	12	42415000	42420000	750000	HPNE
12	10925000	10930000	12	11635000	11640000	710000	HPNE
12	9785000	9790000	12	9855000	9860000	70000	HPNE
12	115100000	115105000	12	116350000	116355000	1250000	HPNE
12	85550000	85555000	12	85835000	85840000	285000	HPNE
12	70275000	70280000	12	71120000	71125000	845000	HPNE
12	65195000	65200000	12	65500000	65505000	305000	HPNE
12	44350000	44355000	12	45320000	45325000	970000	HPNE
12	31405000	31410000	12	31785000	31790000	380000	HPNE
12	117145000	117150000	12	117320000	117325000	175000	HPNE
12	98810000	98815000	12	98925000	98930000	115000	HPNE
12	96450000	96455000	12	96910000	96915000	460000	HPNE
12	57150000	57155000	12	57455000	57460000	305000	HPNE
12	54095000	54100000	12	54600000	54605000	505000	HPNE
12	47425000	47430000	12	47790000	47795000	365000	HPNE
12	43895000	43900000	12	44275000	44280000	380000	HPNE
12	41015000	41020000	12	41315000	41320000	300000	HPNE
12	12965000	12970000	12	13135000	13140000	170000	HPNE
12	9720000	9725000	12	31270000	31275000	21550000	HPNE
12	4415000	4420000	12	4635000	4640000	220000	HPNE
12	131680000	131685000	12	131960000	131965000	280000	HPNE
12	116710000	116715000	12	116860000	116865000	150000	HPNE
12	109545000	109550000	12	109820000	109825000	275000	HPNE
12	103340000	103345000	12	103940000	103945000	600000	HPNE
12	100870000	100875000	12	126165000	126170000	25295000	HPNE
12	94275000	94280000	12	94425000	94430000	150000	HPNE
12	68430000	68435000	12	68705000	68710000	275000	HPNE
12	47470000	47475000	12	47790000	47795000	320000	HPNE
12	30500000	30505000	12	30730000	30735000	230000	HPNE
12	26260000	26265000	12	26670000	26675000	410000	HPNE
12	22230000	22235000	12	22595000	22600000	365000	HPNE
12	21855000	21860000	12	22170000	22175000	315000	HPNE
12	10385000	10390000	12	10710000	10715000	325000	HPNE
12	9470000	9475000	12	9565000	9570000	95000	HPNE
12	1760000	1765000	12	2045000	2050000	285000	HPNE
12	125815000	125820000	12	125885000	125890000	70000	HPNE
12	125665000	125670000	12	125880000	125885000	215000	HPNE
12	109200000	109205000	12	109245000	109250000	45000	HPNE
12	105815000	105820000	12	106615000	106620000	800000	HPNE
12	93900000	93905000	12	94155000	94160000	255000	HPNE
12	71130000	71135000	12	71240000	71245000	110000	HPNE
12	113630000	113635000	12	113860000	113865000	230000	HPNE
12	101800000	101805000	12	102220000	102225000	420000	HPNE
12	100090000	100095000	12	100295000	100300000	205000	HPNE
12	92205000	92210000	12	92535000	92540000	330000	HPNE
12	81845000	81850000	12	82020000	82025000	175000	HPNE
12	75195000	75200000	12	75680000	75685000	485000	HPNE
12	57150000	57155000	12	57505000	57510000	355000	HPNE
12	54990000	54995000	12	55350000	55355000	360000	HPNE
12	92205000	92210000	12	92960000	92965000	755000	HPNE
12	89935000	89940000	12	91330000	91335000	1395000	HPNE
12	64220000	64225000	12	64785000	64790000	565000	HPNE
12	63190000	63195000	12	63460000	63465000	270000	HPNE
12	54155000	54160000	12	54585000	54590000	430000	HPNE
12	46775000	46780000	12	46945000	46950000	170000	HPNE
12	9900000	9905000	12	10290000	10295000	390000	HPNE
12	9900000	9905000	12	10080000	10085000	180000	HPNE
12	131725000	131730000	12	131900000	131905000	175000	HPNE
12	122135000	122140000	12	122325000	122330000	190000	HPNE
12	71810000	71815000	12	72135000	72140000	325000	HPNE
12	130890000	130895000	12	131230000	131235000	340000	HPNE
12	104375000	104380000	12	125800000	125805000	21425000	HPNE
12	89740000	89745000	12	89915000	89920000	175000	HPNE
12	34150000	34155000	12	38685000	38690000	4535000	HPNE
12	9620000	9625000	12	31200000	31205000	21580000	HPNE
12	130660000	130665000	12	131995000	132000000	1335000	HPNE
12	129450000	129455000	12	130395000	130400000	945000	HPNE
12	104775000	104780000	12	105445000	105450000	670000	HPNE
12	98960000	98965000	12	99390000	99395000	430000	HPNE
12	63925000	63930000	12	64120000	64125000	195000	HPNE
12	58740000	58745000	12	58925000	58930000	185000	HPNE
12	12230000	12235000	12	12860000	12865000	630000	HPNE
12	108955000	108960000	12	109530000	109535000	575000	HPNE
12	77010000	77015000	12	77405000	77410000	395000	HPNE
12	48935000	48940000	12	49185000	49190000	250000	HPNE
12	43740000	43745000	12	44275000	44280000	535000	HPNE
12	7295000	7300000	12	7790000	7795000	495000	HPNE
12	100740000	100745000	12	101125000	101130000	385000	HPNE
12	43840000	43845000	12	44275000	44280000	435000	HPNE
12	39980000	39985000	12	40155000	40160000	175000	HPNE
12	129270000	129275000	12	130395000	130400000	1125000	HPNE
12	7290000	7295000	12	7610000	7615000	320000	HPNE
12	70980000	70985000	12	71405000	71410000	425000	HPNE
12	34315000	34320000	12	38595000	38600000	4280000	HPNE
12	25955000	25960000	12	104375000	104380000	78420000	HPNE
12	9555000	9560000	12	9720000	9725000	165000	HPNE
12	66665000	66670000	12	67250000	67255000	585000	HPNE
12	34090000	34095000	12	38610000	38615000	4520000	HPNE
12	72405000	72410000	12	73500000	73505000	1095000	HPNE
12	54405000	54410000	12	110530000	110535000	56125000	HPNE
13	25150000	25155000	13	25245000	25250000	95000	HPNE
13	24465000	24470000	13	24895000	24900000	430000	HPNE
13	80000000	80005000	13	80110000	80115000	110000	HPNE
13	113595000	113600000	13	113680000	113685000	85000	HPNE
13	112125000	112130000	13	113095000	113100000	970000	HPNE
13	28400000	28405000	13	28525000	28530000	125000	HPNE
13	114895000	114900000	13	114990000	114995000	95000	HPNE
13	78350000	78355000	13	78695000	78700000	345000	HPNE
13	27520000	27525000	13	27930000	27935000	410000	HPNE
13	20765000	20770000	13	21060000	21065000	295000	HPNE
13	28895000	28900000	13	29210000	29215000	315000	HPNE
13	99095000	99100000	13	99305000	99310000	210000	HPNE
13	44625000	44630000	13	45010000	45015000	385000	HPNE
13	21870000	21875000	13	22050000	22055000	180000	HPNE
13	41705000	41710000	13	41765000	41770000	60000	HPNE
13	19915000	19920000	13	25115000	25120000	5200000	HPNE
13	31250000	31255000	13	31370000	31375000	120000	HPNE
13	36550000	36555000	13	36845000	36850000	295000	HPNE
13	49165000	49170000	13	49340000	49345000	175000	HPNE
13	45620000	45625000	13	45880000	45885000	260000	HPNE
13	27280000	27285000	13	27500000	27505000	220000	HPNE
13	26145000	26150000	13	26635000	26640000	490000	HPNE
13	95840000	95845000	13	96055000	96060000	215000	HPNE
13	76450000	76455000	13	77045000	77050000	595000	HPNE
13	113295000	113300000	13	113525000	113530000	230000	HPNE
13	47125000	47130000	13	47290000	47295000	165000	HPNE
13	19960000	19965000	13	25015000	25020000	5055000	HPNE
13	78065000	78070000	13	78135000	78140000	70000	HPNE
13	52385000	52390000	13	52700000	52705000	315000	HPNE
13	49875000	49880000	13	50180000	50185000	305000	HPNE
13	45615000	45620000	13	45855000	45860000	240000	HPNE
13	28440000	28445000	13	28525000	28530000	85000	HPNE
13	52915000	52920000	13	53020000	53025000	105000	HPNE
13	42030000	42035000	13	42220000	42225000	190000	HPNE
13	26755000	26760000	13	27070000	27075000	315000	HPNE
13	100040000	100045000	13	100085000	100090000	45000	HPNE
13	51720000	51725000	13	51860000	51865000	140000	HPNE
13	32005000	32010000	13	32315000	32320000	310000	HPNE
13	31810000	31815000	13	31995000	32000000	185000	HPNE
13	52570000	52575000	13	52700000	52705000	130000	HPNE
13	44880000	44885000	13	45005000	45010000	125000	HPNE
13	44480000	44485000	13	45010000	45015000	530000	HPNE
13	27560000	27565000	13	27855000	27860000	295000	HPNE
13	50225000	50230000	13	50415000	50420000	190000	HPNE
13	33160000	33165000	13	33210000	33215000	50000	HPNE
13	99825000	99830000	13	100085000	100090000	260000	HPNE
13	29255000	29260000	13	29370000	29375000	115000	HPNE
13	99520000	99525000	13	99685000	99690000	165000	HPNE
13	52470000	52475000	13	52700000	52705000	230000	HPNE
13	24040000	24045000	13	24460000	24465000	420000	HPNE
13	100090000	100095000	13	100155000	100160000	65000	HPNE
13	95840000	95845000	13	96030000	96035000	190000	HPNE
13	95085000	95090000	13	95250000	95255000	165000	HPNE
13	32485000	32490000	13	32885000	32890000	400000	HPNE
13	27555000	27560000	13	27930000	27935000	375000	HPNE
13	51695000	51700000	13	51860000	51865000	165000	HPNE
13	48700000	48705000	13	49150000	49155000	450000	HPNE
13	95950000	95955000	13	96030000	96035000	80000	HPNE
13	27280000	27285000	13	27445000	27450000	165000	HPNE
13	25805000	25810000	13	25945000	25950000	140000	HPNE
13	109610000	109615000	13	110435000	110440000	825000	HPNE
13	28895000	28900000	13	29370000	29375000	475000	HPNE
13	78165000	78170000	13	78325000	78330000	160000	HPNE
13	39995000	40000000	13	40175000	40180000	180000	HPNE
13	31380000	31385000	13	31615000	31620000	235000	HPNE
13	28105000	28110000	13	28400000	28405000	295000	HPNE
13	19940000	19945000	13	25045000	25050000	5105000	HPNE
13	114520000	114525000	13	114990000	114995000	470000	HPNE
13	39725000	39730000	13	40185000	40190000	460000	HPNE
13	32820000	32825000	13	32880000	32885000	60000	HPNE
13	25575000	25580000	13	25685000	25690000	110000	HPNE
13	24040000	24045000	13	24280000	24285000	240000	HPNE
13	23505000	23510000	13	24930000	24935000	1425000	HPNE
13	21515000	21520000	13	21750000	21755000	235000	HPNE
13	110435000	110440000	13	110760000	110765000	325000	HPNE
13	97765000	97770000	13	97995000	98000000	230000	HPNE
13	85485000	85490000	13	86375000	86380000	890000	HPNE
13	21080000	21085000	13	21275000	21280000	195000	HPNE
13	100555000	100560000	13	100885000	100890000	330000	HPNE
13	47065000	47070000	13	47290000	47295000	225000	HPNE
13	44480000	44485000	13	45040000	45045000	560000	HPNE
13	30345000	30350000	13	30685000	30690000	340000	HPNE
13	29785000	29790000	13	29920000	29925000	135000	HPNE
13	23375000	23380000	13	23890000	23895000	515000	HPNE
13	109610000	109615000	13	110765000	110770000	1155000	HPNE
13	76450000	76455000	13	77475000	77480000	1025000	HPNE
13	51795000	51800000	13	52370000	52375000	575000	HPNE
13	44480000	44485000	13	44615000	44620000	135000	HPNE
13	37430000	37435000	13	37555000	37560000	125000	HPNE
13	31245000	31250000	13	31615000	31620000	370000	HPNE
13	26750000	26755000	13	27265000	27270000	515000	HPNE
13	103235000	103240000	13	103500000	103505000	265000	HPNE
13	99920000	99925000	13	100085000	100090000	165000	HPNE
13	91785000	91790000	13	91900000	91905000	115000	HPNE
13	41650000	41655000	13	41795000	41800000	145000	HPNE
13	109930000	109935000	13	110435000	110440000	505000	HPNE
13	101795000	101800000	13	102405000	102410000	610000	HPNE
13	74410000	74415000	13	74860000	74865000	450000	HPNE
13	70670000	70675000	13	70880000	70885000	210000	HPNE
13	27945000	27950000	13	28550000	28555000	605000	HPNE
13	52015000	52020000	13	52360000	52365000	345000	HPNE
13	50655000	50660000	13	51105000	51110000	450000	HPNE
13	48905000	48910000	13	49150000	49155000	245000	HPNE
13	21070000	21075000	13	21495000	21500000	425000	HPNE
13	98790000	98795000	13	99305000	99310000	515000	HPNE
13	80915000	80920000	13	81590000	81595000	675000	HPNE
13	39850000	39855000	13	40190000	40195000	340000	HPNE
13	34505000	34510000	13	35730000	35735000	1225000	HPNE
13	27055000	27060000	13	27270000	27275000	215000	HPNE
13	97680000	97685000	13	97860000	97865000	180000	HPNE
13	111605000	111610000	13	113045000	113050000	1440000	HPNE
13	78710000	78715000	13	79550000	79555000	840000	HPNE
13	47405000	47410000	13	48345000	48350000	940000	HPNE
13	21685000	21690000	13	22050000	22055000	365000	HPNE
13	19775000	19780000	13	20275000	20280000	500000	HPNE
13	111105000	111110000	13	111470000	111475000	365000	HPNE
13	70110000	70115000	13	70425000	70430000	315000	HPNE
13	42240000	42245000	13	42680000	42685000	440000	HPNE
13	25600000	25605000	13	25735000	25740000	135000	HPNE
13	21285000	21290000	13	21500000	21505000	215000	HPNE
13	19920000	19925000	13	25070000	25075000	5150000	HPNE
13	19760000	19765000	13	21770000	21775000	2010000	HPNE
13	104530000	104535000	13	107185000	107190000	2655000	HPNE
13	76265000	76270000	13	77045000	77050000	780000	HPNE
13	25165000	25170000	13	25525000	25530000	360000	HPNE
13	52780000	52785000	13	53175000	53180000	395000	HPNE
13	25575000	25580000	13	26645000	26650000	1070000	HPNE
13	19905000	19910000	13	25135000	25140000	5230000	HPNE
14	35140000	35145000	14	35190000	35195000	50000	HPNE
14	65135000	65140000	14	65230000	65235000	95000	HPNE
14	102700000	102705000	14	102775000	102780000	75000	HPNE
14	24525000	24530000	14	24560000	24565000	35000	HPNE
14	24710000	24715000	14	24765000	24770000	55000	HPNE
14	24800000	24805000	14	24900000	24905000	100000	HPNE
14	94405000	94410000	14	94465000	94470000	60000	HPNE
14	70050000	70055000	14	70190000	70195000	140000	HPNE
14	105235000	105240000	14	105285000	105290000	50000	HPNE
14	105475000	105480000	14	105510000	105515000	35000	HPNE
14	74680000	74685000	14	74715000	74720000	35000	HPNE
14	95155000	95160000	14	95215000	95220000	60000	HPNE
14	105955000	105960000	14	105990000	105995000	35000	HPNE
14	104600000	104605000	14	105025000	105030000	425000	HPNE
14	99985000	99990000	14	100095000	100100000	110000	HPNE
14	55560000	55565000	14	55595000	55600000	35000	HPNE
14	105130000	105135000	14	105175000	105180000	45000	HPNE
14	23590000	23595000	14	23655000	23660000	65000	HPNE
14	106855000	106860000	14	106935000	106940000	80000	HPNE
14	23460000	23465000	14	23520000	23525000	60000	HPNE
14	102905000	102910000	14	102980000	102985000	75000	HPNE
14	77380000	77385000	14	77530000	77535000	150000	HPNE
14	76040000	76045000	14	76115000	76120000	75000	HPNE
14	93180000	93185000	14	93250000	93255000	70000	HPNE
14	24835000	24840000	14	24900000	24905000	65000	HPNE
14	23535000	23540000	14	23575000	23580000	40000	HPNE
14	61925000	61930000	14	62300000	62305000	375000	HPNE
14	23795000	23800000	14	23850000	23855000	55000	HPNE
14	105555000	105560000	14	105630000	105635000	75000	HPNE
14	103810000	103815000	14	103850000	103855000	40000	HPNE
14	75595000	75600000	14	75760000	75765000	165000	HPNE
14	104600000	104605000	14	105105000	105110000	505000	HPNE
14	77345000	77350000	14	77380000	77385000	35000	HPNE
14	61120000	61125000	14	61185000	61190000	65000	HPNE
14	22785000	22790000	14	22840000	22845000	55000	HPNE
14	73970000	73975000	14	74100000	74105000	130000	HPNE
14	70000000	70005000	14	70035000	70040000	35000	HPNE
14	105440000	105445000	14	105510000	105515000	70000	HPNE
14	77380000	77385000	14	77415000	77420000	35000	HPNE
14	50430000	50435000	14	50530000	50535000	100000	HPNE
14	50100000	50105000	14	50230000	50235000	130000	HPNE
14	31675000	31680000	14	31825000	31830000	150000	HPNE
14	21535000	21540000	14	21570000	21575000	35000	HPNE
14	105835000	105840000	14	105955000	105960000	120000	HPNE
14	77335000	77340000	14	77535000	77540000	200000	HPNE
14	67655000	67660000	14	67705000	67710000	50000	HPNE
14	35610000	35615000	14	35880000	35885000	270000	HPNE
14	105665000	105670000	14	105745000	105750000	80000	HPNE
14	103540000	103545000	14	103755000	103760000	215000	HPNE
14	75955000	75960000	14	76025000	76030000	70000	HPNE
14	65285000	65290000	14	65355000	65360000	70000	HPNE
14	53290000	53295000	14	53425000	53430000	135000	HPNE
14	104275000	104280000	14	104375000	104380000	100000	HPNE
14	103650000	103655000	14	103745000	103750000	95000	HPNE
14	76175000	76180000	14	76445000	76450000	270000	HPNE
14	34800000	34805000	14	34965000	34970000	165000	HPNE
14	21165000	21170000	14	21320000	21325000	155000	HPNE
14	102425000	102430000	14	102560000	102565000	135000	HPNE
14	75075000	75080000	14	75225000	75230000	150000	HPNE
14	73760000	73765000	14	73935000	73940000	175000	HPNE
14	35685000	35690000	14	35875000	35880000	190000	HPNE
14	74195000	74200000	14	74290000	74295000	95000	HPNE
14	68085000	68090000	14	68130000	68135000	45000	HPNE
14	65005000	65010000	14	65100000	65105000	95000	HPNE
14	23950000	23955000	14	24025000	24030000	75000	HPNE
14	100850000	100855000	14	101115000	101120000	265000	HPNE
14	51005000	51010000	14	51240000	51245000	235000	HPNE
14	22860000	22865000	14	22940000	22945000	80000	HPNE
14	100195000	100200000	14	100350000	100355000	155000	HPNE
14	75380000	75385000	14	75555000	75560000	175000	HPNE
14	24440000	24445000	14	24485000	24490000	45000	HPNE
14	20880000	20885000	14	20920000	20925000	40000	HPNE
14	67630000	67635000	14	67750000	67755000	120000	HPNE
14	21075000	21080000	14	21155000	21160000	80000	HPNE
14	24480000	24485000	14	24555000	24560000	75000	HPNE
14	104560000	104565000	14	104595000	104600000	35000	HPNE
14	95905000	95910000	14	95990000	95995000	85000	HPNE
14	20995000	21000000	14	21075000	21080000	80000	HPNE
14	106065000	106070000	14	106185000	106190000	120000	HPNE
14	103005000	103010000	14	103055000	103060000	50000	HPNE
14	96760000	96765000	14	96890000	96895000	130000	HPNE
14	23245000	23250000	14	23285000	23290000	40000	HPNE
14	100905000	100910000	14	101115000	101120000	210000	HPNE
14	60815000	60820000	14	61025000	61030000	210000	HPNE
14	50360000	50365000	14	50465000	50470000	105000	HPNE
14	104275000	104280000	14	104445000	104450000	170000	HPNE
14	101370000	101375000	14	101700000	101705000	330000	HPNE
14	99785000	99790000	14	99880000	99885000	95000	HPNE
14	77380000	77385000	14	77490000	77495000	110000	HPNE
14	58570000	58575000	14	58630000	58635000	60000	HPNE
14	101700000	101705000	14	102095000	102100000	395000	HPNE
14	100770000	100775000	14	100830000	100835000	60000	HPNE
14	91790000	91795000	14	91885000	91890000	95000	HPNE
14	91370000	91375000	14	91635000	91640000	265000	HPNE
14	72980000	72985000	14	73415000	73420000	435000	HPNE
14	50330000	50335000	14	50465000	50470000	135000	HPNE
14	97050000	97055000	14	97205000	97210000	155000	HPNE
14	75075000	75080000	14	75270000	75275000	195000	HPNE
14	74825000	74830000	14	74945000	74950000	120000	HPNE
14	72985000	72990000	14	73360000	73365000	375000	HPNE
14	51745000	51750000	14	52245000	52250000	500000	HPNE
14	23035000	23040000	14	23120000	23125000	85000	HPNE
14	21480000	21485000	14	21560000	21565000	80000	HPNE
14	100450000	100455000	14	100565000	100570000	115000	HPNE
14	77175000	77180000	14	77250000	77255000	75000	HPNE
14	70280000	70285000	14	70495000	70500000	215000	HPNE
14	52760000	52765000	14	52935000	52940000	175000	HPNE
14	24190000	24195000	14	24380000	24385000	190000	HPNE
14	23795000	23800000	14	24025000	24030000	230000	HPNE
14	23290000	23295000	14	23325000	23330000	35000	HPNE
14	21320000	21325000	14	21435000	21440000	115000	HPNE
14	20825000	20830000	14	20865000	20870000	40000	HPNE
14	81740000	81745000	14	81915000	81920000	175000	HPNE
14	37020000	37025000	14	37070000	37075000	50000	HPNE
14	31445000	31450000	14	31550000	31555000	105000	HPNE
14	23730000	23735000	14	23765000	23770000	35000	HPNE
14	70710000	70715000	14	70920000	70925000	210000	HPNE
14	69375000	69380000	14	69555000	69560000	180000	HPNE
14	105560000	105565000	14	105745000	105750000	185000	HPNE
14	104040000	104045000	14	104115000	104120000	75000	HPNE
14	100195000	100200000	14	100265000	100270000	70000	HPNE
14	90865000	90870000	14	90980000	90985000	115000	HPNE
14	68715000	68720000	14	69280000	69285000	565000	HPNE
14	68050000	68055000	14	68165000	68170000	115000	HPNE
14	23025000	23030000	14	23365000	23370000	340000	HPNE
14	91645000	91650000	14	91750000	91755000	105000	HPNE
14	71370000	71375000	14	71435000	71440000	65000	HPNE
14	62630000	62635000	14	63740000	63745000	1110000	HPNE
14	50330000	50335000	14	50570000	50575000	240000	HPNE
14	106070000	106075000	14	106115000	106120000	45000	HPNE
14	101130000	101135000	14	101280000	101285000	150000	HPNE
14	75770000	75775000	14	76025000	76030000	255000	HPNE
14	72245000	72250000	14	72800000	72805000	555000	HPNE
14	68400000	68405000	14	69280000	69285000	880000	HPNE
14	92600000	92605000	14	92920000	92925000	320000	HPNE
14	75770000	75775000	14	75955000	75960000	185000	HPNE
14	59595000	59600000	14	59905000	59910000	310000	HPNE
14	51065000	51070000	14	51240000	51245000	175000	HPNE
14	76370000	76375000	14	76445000	76450000	75000	HPNE
14	71605000	71610000	14	72215000	72220000	610000	HPNE
14	68085000	68090000	14	68170000	68175000	85000	HPNE
14	31975000	31980000	14	32720000	32725000	745000	HPNE
14	24135000	24140000	14	24375000	24380000	240000	HPNE
14	71090000	71095000	14	71180000	71185000	90000	HPNE
14	64260000	64265000	14	64770000	64775000	510000	HPNE
14	23025000	23030000	14	23320000	23325000	295000	HPNE
14	106650000	106655000	14	106840000	106845000	190000	HPNE
14	104035000	104040000	14	104145000	104150000	110000	HPNE
14	101700000	101705000	14	102025000	102030000	325000	HPNE
14	60820000	60825000	14	60950000	60955000	130000	HPNE
14	60530000	60535000	14	60635000	60640000	105000	HPNE
14	45430000	45435000	14	45550000	45555000	120000	HPNE
14	34305000	34310000	14	34770000	34775000	465000	HPNE
14	20880000	20885000	14	21075000	21080000	195000	HPNE
14	83090000	83095000	14	83150000	83155000	60000	HPNE
14	76260000	76265000	14	76445000	76450000	185000	HPNE
14	32400000	32405000	14	32720000	32725000	320000	HPNE
14	105665000	105670000	14	105815000	105820000	150000	HPNE
14	94120000	94125000	14	94355000	94360000	235000	HPNE
14	76515000	76520000	14	76850000	76855000	335000	HPNE
14	74575000	74580000	14	74715000	74720000	140000	HPNE
14	65135000	65140000	14	65355000	65360000	220000	HPNE
14	94605000	94610000	14	94645000	94650000	40000	HPNE
14	89505000	89510000	14	90380000	90385000	875000	HPNE
14	55555000	55560000	14	55620000	55625000	65000	HPNE
14	50790000	50795000	14	50995000	51000000	205000	HPNE
14	45375000	45380000	14	45735000	45740000	360000	HPNE
14	34305000	34310000	14	34570000	34575000	265000	HPNE
14	101320000	101325000	14	101700000	101705000	380000	HPNE
14	96025000	96030000	14	96240000	96245000	215000	HPNE
14	62645000	62650000	14	63505000	63510000	860000	HPNE
14	38175000	38180000	14	38340000	38345000	165000	HPNE
14	22785000	22790000	14	22940000	22945000	155000	HPNE
14	96565000	96570000	14	96740000	96745000	175000	HPNE
14	94895000	94900000	14	95135000	95140000	240000	HPNE
14	68715000	68720000	14	69255000	69260000	540000	HPNE
14	51750000	51755000	14	52115000	52120000	365000	HPNE
14	29220000	29225000	14	30000000	30005000	780000	HPNE
14	95155000	95160000	14	95560000	95565000	405000	HPNE
14	71285000	71290000	14	71435000	71440000	150000	HPNE
14	68410000	68415000	14	68710000	68715000	300000	HPNE
14	39570000	39575000	14	39900000	39905000	330000	HPNE
14	34305000	34310000	14	34690000	34695000	385000	HPNE
14	30015000	30020000	14	30470000	30475000	455000	HPNE
14	95155000	95160000	14	95895000	95900000	740000	HPNE
14	58570000	58575000	14	58705000	58710000	135000	HPNE
14	38370000	38375000	14	39340000	39345000	970000	HPNE
14	33045000	33050000	14	34260000	34265000	1215000	HPNE
14	32720000	32725000	14	32935000	32940000	215000	HPNE
14	73645000	73650000	14	73935000	73940000	290000	HPNE
14	69710000	69715000	14	69925000	69930000	215000	HPNE
14	65625000	65630000	14	66290000	66295000	665000	HPNE
14	64805000	64810000	14	64940000	64945000	135000	HPNE
14	104540000	104545000	14	105025000	105030000	485000	HPNE
14	88480000	88485000	14	88655000	88660000	175000	HPNE
14	61090000	61095000	14	61715000	61720000	625000	HPNE
14	33180000	33185000	14	34260000	34265000	1080000	HPNE
14	83765000	83770000	14	85995000	86000000	2230000	HPNE
14	37715000	37720000	14	38060000	38065000	345000	HPNE
14	90765000	90770000	14	91160000	91165000	395000	HPNE
14	30015000	30020000	14	30680000	30685000	665000	HPNE
14	71085000	71090000	14	71275000	71280000	190000	HPNE
14	21350000	21355000	14	21415000	21420000	65000	HPNE
14	96025000	96030000	14	96460000	96465000	435000	HPNE
14	61920000	61925000	14	62590000	62595000	670000	HPNE
14	59590000	59595000	14	60040000	60045000	450000	HPNE
14	102425000	102430000	14	102775000	102780000	350000	HPNE
14	76040000	76045000	14	76445000	76450000	405000	HPNE
14	65880000	65885000	14	66290000	66295000	410000	HPNE
14	88650000	88655000	14	88900000	88905000	250000	HPNE
14	59105000	59110000	14	59490000	59495000	385000	HPNE
14	51420000	51425000	14	52240000	52245000	820000	HPNE
14	48385000	48390000	14	48865000	48870000	480000	HPNE
14	106690000	106695000	14	107180000	107185000	490000	HPNE
14	38640000	38645000	14	38875000	38880000	235000	HPNE
14	37715000	37720000	14	38340000	38345000	625000	HPNE
14	33740000	33745000	14	34145000	34150000	405000	HPNE
14	106740000	106745000	14	106915000	106920000	175000	HPNE
14	42690000	42695000	14	45270000	45275000	2580000	HPNE
14	106100000	106105000	14	106225000	106230000	125000	HPNE
15	101555000	101560000	15	101790000	101795000	235000	HPNE
15	69020000	69025000	15	69165000	69170000	145000	HPNE
15	68850000	68855000	15	68965000	68970000	115000	HPNE
15	42280000	42285000	15	42345000	42350000	65000	HPNE
15	90700000	90705000	15	90760000	90765000	60000	HPNE
15	65610000	65615000	15	65675000	65680000	65000	HPNE
15	74675000	74680000	15	74730000	74735000	55000	HPNE
15	65020000	65025000	15	65100000	65105000	80000	HPNE
15	90300000	90305000	15	90415000	90420000	115000	HPNE
15	89900000	89905000	15	89970000	89975000	70000	HPNE
15	74420000	74425000	15	74590000	74595000	170000	HPNE
15	74925000	74930000	15	75060000	75065000	135000	HPNE
15	78405000	78410000	15	78530000	78535000	125000	HPNE
15	79320000	79325000	15	79475000	79480000	155000	HPNE
15	75320000	75325000	15	75495000	75500000	175000	HPNE
15	101455000	101460000	15	101545000	101550000	90000	HPNE
15	91595000	91600000	15	91765000	91770000	170000	HPNE
15	78255000	78260000	15	78400000	78405000	145000	HPNE
15	101625000	101630000	15	101790000	101795000	165000	HPNE
15	20560000	20565000	15	22510000	22515000	1950000	HPNE
15	81565000	81570000	15	81690000	81695000	125000	HPNE
15	40505000	40510000	15	40565000	40570000	60000	HPNE
15	81070000	81075000	15	81260000	81265000	190000	HPNE
15	41145000	41150000	15	41180000	41185000	35000	HPNE
15	45455000	45460000	15	45490000	45495000	35000	HPNE
15	78600000	78605000	15	78710000	78715000	110000	HPNE
15	89450000	89455000	15	89560000	89565000	110000	HPNE
15	99640000	99645000	15	99750000	99755000	110000	HPNE
15	90440000	90445000	15	90615000	90620000	175000	HPNE
15	78465000	78470000	15	78530000	78535000	65000	HPNE
15	90035000	90040000	15	90095000	90100000	60000	HPNE
15	78910000	78915000	15	79000000	79005000	90000	HPNE
15	43030000	43035000	15	43215000	43220000	185000	HPNE
15	57630000	57635000	15	57815000	57820000	185000	HPNE
15	81445000	81450000	15	81555000	81560000	110000	HPNE
15	40610000	40615000	15	40710000	40715000	100000	HPNE
15	90355000	90360000	15	90415000	90420000	60000	HPNE
15	42065000	42070000	15	42105000	42110000	40000	HPNE
15	89020000	89025000	15	89155000	89160000	135000	HPNE
15	74665000	74670000	15	74910000	74915000	245000	HPNE
15	55510000	55515000	15	55580000	55585000	70000	HPNE
15	91595000	91600000	15	91810000	91815000	215000	HPNE
15	42360000	42365000	15	42425000	42430000	65000	HPNE
15	33525000	33530000	15	33990000	33995000	465000	HPNE
15	73925000	73930000	15	73990000	73995000	65000	HPNE
15	78405000	78410000	15	78485000	78490000	80000	HPNE
15	91190000	91195000	15	91425000	91430000	235000	HPNE
15	75975000	75980000	15	78190000	78195000	2215000	HPNE
15	75070000	75075000	15	75130000	75135000	60000	HPNE
15	65480000	65485000	15	65560000	65565000	80000	HPNE
15	51945000	51950000	15	52065000	52070000	120000	HPNE
15	84105000	84110000	15	84225000	84230000	120000	HPNE
15	71405000	71410000	15	71730000	71735000	325000	HPNE
15	67075000	67080000	15	67135000	67140000	60000	HPNE
15	64190000	64195000	15	64360000	64365000	170000	HPNE
15	99060000	99065000	15	99190000	99195000	130000	HPNE
15	77925000	77930000	15	78105000	78110000	180000	HPNE
15	81395000	81400000	15	81555000	81560000	160000	HPNE
15	67245000	67250000	15	67355000	67360000	110000	HPNE
15	60875000	60880000	15	61205000	61210000	330000	HPNE
15	45500000	45505000	15	45555000	45560000	55000	HPNE
15	86345000	86350000	15	86380000	86385000	35000	HPNE
15	44955000	44960000	15	45025000	45030000	70000	HPNE
15	64975000	64980000	15	65020000	65025000	45000	HPNE
15	80860000	80865000	15	81070000	81075000	210000	HPNE
15	78270000	78275000	15	79065000	79070000	795000	HPNE
15	69110000	69115000	15	69165000	69170000	55000	HPNE
15	44960000	44965000	15	45000000	45005000	40000	HPNE
15	89985000	89990000	15	90095000	90100000	110000	HPNE
15	59820000	59825000	15	59915000	59920000	95000	HPNE
15	65480000	65485000	15	65590000	65595000	110000	HPNE
15	40335000	40340000	15	40400000	40405000	65000	HPNE
15	89900000	89905000	15	90010000	90015000	110000	HPNE
15	89600000	89605000	15	89715000	89720000	115000	HPNE
15	89600000	89605000	15	89670000	89675000	70000	HPNE
15	75930000	75935000	15	75970000	75975000	40000	HPNE
15	73085000	73090000	15	73370000	73375000	285000	HPNE
15	68850000	68855000	15	69165000	69170000	315000	HPNE
15	33380000	33385000	15	33420000	33425000	40000	HPNE
15	101835000	101840000	15	102180000	102185000	345000	HPNE
15	61455000	61460000	15	62125000	62130000	670000	HPNE
15	74345000	74350000	15	74615000	74620000	270000	HPNE
15	67195000	67200000	15	67230000	67235000	35000	HPNE
15	63340000	63345000	15	63385000	63390000	45000	HPNE
15	42995000	43000000	15	43215000	43220000	220000	HPNE
15	32950000	32955000	15	33245000	33250000	295000	HPNE
15	99190000	99195000	15	99395000	99400000	205000	HPNE
15	91500000	91505000	15	91590000	91595000	90000	HPNE
15	76020000	76025000	15	76090000	76095000	70000	HPNE
15	68600000	68605000	15	68665000	68670000	65000	HPNE
15	80745000	80750000	15	81070000	81075000	325000	HPNE
15	74265000	74270000	15	74325000	74330000	60000	HPNE
15	71055000	71060000	15	71100000	71105000	45000	HPNE
15	41585000	41590000	15	41620000	41625000	35000	HPNE
15	45595000	45600000	15	45685000	45690000	90000	HPNE
15	91190000	91195000	15	91235000	91240000	45000	HPNE
15	79205000	79210000	15	79255000	79260000	50000	HPNE
15	68155000	68160000	15	68445000	68450000	290000	HPNE
15	92395000	92400000	15	92485000	92490000	90000	HPNE
15	63755000	63760000	15	63890000	63895000	135000	HPNE
15	77315000	77320000	15	77835000	77840000	520000	HPNE
15	75975000	75980000	15	76025000	76030000	50000	HPNE
15	98855000	98860000	15	98965000	98970000	110000	HPNE
15	93355000	93360000	15	93420000	93425000	65000	HPNE
15	74670000	74675000	15	74780000	74785000	110000	HPNE
15	68545000	68550000	15	68595000	68600000	50000	HPNE
15	56785000	56790000	15	57595000	57600000	810000	HPNE
15	52270000	52275000	15	52430000	52435000	160000	HPNE
15	93065000	93070000	15	93255000	93260000	190000	HPNE
15	85875000	85880000	15	85925000	85930000	50000	HPNE
15	85140000	85145000	15	85180000	85185000	40000	HPNE
15	39465000	39470000	15	39870000	39875000	405000	HPNE
15	83915000	83920000	15	84225000	84230000	310000	HPNE
15	75975000	75980000	15	76090000	76095000	115000	HPNE
15	69350000	69355000	15	69555000	69560000	205000	HPNE
15	65325000	65330000	15	65390000	65395000	65000	HPNE
15	75060000	75065000	15	75240000	75245000	180000	HPNE
15	72675000	72680000	15	72750000	72755000	75000	HPNE
15	64500000	64505000	15	64645000	64650000	145000	HPNE
15	63900000	63905000	15	64355000	64360000	455000	HPNE
15	63580000	63585000	15	63695000	63700000	115000	HPNE
15	45455000	45460000	15	45695000	45700000	240000	HPNE
15	101210000	101215000	15	101410000	101415000	200000	HPNE
15	92395000	92400000	15	92625000	92630000	230000	HPNE
15	72035000	72040000	15	72090000	72095000	55000	HPNE
15	69350000	69355000	15	69690000	69695000	340000	HPNE
15	63140000	63145000	15	63335000	63340000	195000	HPNE
15	38730000	38735000	15	38980000	38985000	250000	HPNE
15	90685000	90690000	15	90825000	90830000	140000	HPNE
15	52550000	52555000	15	53025000	53030000	475000	HPNE
15	51455000	51460000	15	51670000	51675000	215000	HPNE
15	42280000	42285000	15	42425000	42430000	145000	HPNE
15	39310000	39315000	15	39345000	39350000	35000	HPNE
15	81565000	81570000	15	81625000	81630000	60000	HPNE
15	76345000	76350000	15	76430000	76435000	85000	HPNE
15	64115000	64120000	15	64180000	64185000	65000	HPNE
15	45120000	45125000	15	45360000	45365000	240000	HPNE
15	41235000	41240000	15	41310000	41315000	75000	HPNE
15	39000000	39005000	15	39870000	39875000	870000	HPNE
[truncated: 35,540 more rows]

## Sheet: GenesLoopedToCapan1Enhancers
chr	start	end	ID	GeneName	Significant	UP/down	Log2foldChange
chr19	42212504	42233718	ENSG00000105388	CEACAM5	yes	up	13.8275
chr14	21269387	21271437	ENSG00000129538	RNASE1	yes	up	13.7536
chr19	42254885	42276113	ENSG00000086548	CEACAM6	yes	up	13.6904
chr7	20174278	20257027	ENSG00000183742	MACC1	yes	up	13.3895
chr9	75515578	75695358	ENSG00000165092	ALDH1A1	yes	up	12.7858
chr1	47649265	47656716	ENSG00000162366	PDZK1IP1	yes	up	12.5141
chr12	71518865	71835678	ENSG00000127324	TSPAN8	yes	up	12.3906
chr8	120177273	120257913	ENSG00000147676	MAL2	yes	up	12.1088
chr8	102504660	102681954	ENSG00000083307	GRHL2	yes	up	11.9743
chr5	151771093	151812929	ENSG00000132911	NMUR2	yes	up	11.8912
chr5	36606457	36688436	ENSG00000079215	SLC1A3	yes	up	11.7706
chr2	113864791	113891593	ENSG00000136689	IL1RN	yes	up	11.7009
chr8	128220111	128231333	ENSG00000247844	CCAT1	yes	up	11.6684
chr10	5077546	5149878	ENSG00000196139	AKR1C3	yes	up	11.5941
chr15	58702768	58861151	ENSG00000166035	LIPC	yes	up	11.4367
chr3	124624289	124672663	ENSG00000173702	MUC13	yes	up	11.2991
chr16	74746853	74808729	ENSG00000103089	FA2H	yes	up	11.234
chr4	15964699	16086001	ENSG00000007062	PROM1	yes	up	11.1065
chr12	71031853	71314623	ENSG00000153233	PTPRR	yes	up	11.0296
chr14	54416454	54425479	ENSG00000125378	BMP4	yes	up	10.9081
chr6	43968317	43973695	ENSG00000181577	C6orf223	yes	up	10.8279
chr9	90112143	90323548	ENSG00000196730	DAPK1	yes	up	10.6942
chr8	40010989	40012821	ENSG00000176907	C8orf4	yes	up	10.4682
chr21	40928369	41045064	ENSG00000183778	B3GALT5	yes	up	10.4679
chr3	3841121	3889387	ENSG00000175928	LRRN1	yes	up	10.3627
chr1	32042116	32053288	ENSG00000142910	TINAGL1	yes	up	10.3286
chr1	156030951	156040295	ENSG00000132698	RAB25	yes	up	10.1267
chr9	27325207	27529779	ENSG00000120162	MOB3B	yes	up	10.0825
chr11	111164114	111175770	ENSG00000196167	COLCA1	yes	up	9.99905
chr12	15260717	15501609	ENSG00000134533	RERG	yes	up	9.82098
chr11	58938903	58976060	ENSG00000110042	DTX4	yes	up	9.66095
chr14	92246095	92333880	ENSG00000165929	TC2N	yes	up	9.51772
chr21	43782391	43786703	ENSG00000160182	TFF1	yes	up	9.50091
chr12	117476728	117537284	ENSG00000088992	TESC	yes	up	9.36523
chr11	118124118	118135251	ENSG00000149573	MPZL2	yes	up	9.34982
chr8	29190581	29208185	ENSG00000120875	DUSP4	yes	up	9.33346
chr2	103089762	103150431	ENSG00000180251	SLC9A4	yes	up	9.23455
chr7	51083909	51384515	ENSG00000106078	COBL	yes	up	9.00433
chr12	59989848	60176395	ENSG00000118596	SLC16A7	yes	up	8.9935
chr17	36046435	36105237	ENSG00000108753	HNF1B	yes	up	8.91714
chr5	35048861	35230794	ENSG00000113494	PRLR	yes	up	8.91143
chr2	234600253	234681946	ENSG00000167165	UGT1A6	yes	up	8.89714
chr1	117686209	117753556	ENSG00000134258	VTCN1	yes	up	8.89037
chr2	109510927	109605828	ENSG00000135960	EDAR	yes	up	8.81166
chr11	69924408	70035634	ENSG00000131620	ANO1	yes	up	8.70684
chr14	56584532	56768244	ENSG00000139946	PELI2	yes	up	8.62915
chr11	111169565	111179460	ENSG00000214290	COLCA2	yes	up	8.59718
chr9	117546915	117568406	ENSG00000181634	TNFSF15	yes	up	8.55192
chr13	113548692	113754053	ENSG00000126217	MCF2L	yes	up	8.55134
chr4	82347547	82965397	ENSG00000138670	RASGEF1B	yes	up	8.42043
chr10	114133776	114188138	ENSG00000197142	ACSL5	yes	up	8.31426
chr21	43731777	43735761	ENSG00000160180	TFF3	yes	up	8.07616
chr3	169755717	169803191	ENSG00000173890	GPR160	yes	up	8.01803
chr5	141232938	141258811	ENSG00000156453	PCDH1	yes	up	8.01046
chr2	113969099	114034158	ENSG00000189223	PAX8-AS1	yes	up	7.99275
chr3	195447753	195467994	ENSG00000176945	MUC20	yes	up	7.99227
chr11	120107349	120190653	ENSG00000137709	POU2F3	yes	up	7.95523
chr11	63320242	63330855	ENSG00000133328	HRASLS2	yes	up	7.83894
chr17	37782993	37792879	ENSG00000131771	PPP1R1B	yes	up	7.71786
chr12	70760056	70828072	ENSG00000135643	KCNMB4	yes	up	7.60503
chr2	101962013	102004057	ENSG00000175874	CREG2	yes	up	7.59028
chr6	30119722	30128711	ENSG00000204613	TRIM10	yes	up	7.5878
chr1	116519119	116612675	ENSG00000163393	SLC22A15	yes	up	7.55375
chr2	70674412	70781325	ENSG00000163235	TGFA	yes	up	7.54873
chr19	43011456	43065386	ENSG00000079385	CEACAM1	yes	up	7.52165
chr3	156543270	156763918	ENSG00000197980	LEKR1	yes	up	7.51793
chr2	102803433	102856462	ENSG00000115598	IL1RL2	yes	up	7.45029
chr14	34393437	34931980	ENSG00000129521	EGLN3	yes	up	7.42011
chr2	27719709	27746554	ENSG00000084734	GCKR	yes	up	7.39658
chr20	51588946	52111869	ENSG00000182463	TSHZ2	yes	up	7.39398
chr6	30070674	30080883	ENSG00000204616	TRIM31	yes	up	7.36317
chr2	219919142	219925189	ENSG00000163501	IHH	yes	up	7.28621
chr11	27676440	27743605	ENSG00000176697	BDNF	yes	up	7.26975
chr6	30130993	30140473	ENSG00000204610	TRIM15	yes	up	7.26149
chr13	44947801	44971850	ENSG00000151778	SERP2	yes	up	7.23201
chr3	168801287	169381406	ENSG00000085276	MECOM	yes	up	7.17009
chr11	124617368	124622134	ENSG00000019102	VSIG2	yes	up	7.15615
chr4	37455563	37625117	ENSG00000154274	C4orf19	yes	up	7.14584
chr7	45951949	45961473	ENSG00000146674	IGFBP3	yes	up	7.12673
chr16	82031221	82045093	ENSG00000184860	SDR42E1	yes	up	7.09767
chr13	73629114	73651676	ENSG00000102554	KLF5	yes	up	7.05946
chr1	164524821	164868533	ENSG00000185630	PBX1	yes	up	7.05598
chr6	149068464	149398126	ENSG00000111962	UST	yes	up	7.04617
chr9	78505560	78977255	ENSG00000099139	PCSK5	yes	up	7.03902
chr4	72053003	72437804	ENSG00000080493	SLC4A4	yes	up	7.03873
chr8	119935796	119964439	ENSG00000164761	TNFRSF11B	yes	up	7.03519
chr20	46988693	46999372	ENSG00000235621	LINC00494	yes	up	6.94162
chr13	113621798	113623138	ENSG00000235280	MCF2L-AS1	yes	up	6.93132
chr14	38059189	38069245	ENSG00000129514	FOXA1	yes	up	6.78729
chr2	150186499	150330662	ENSG00000187123	LYPD6	yes	up	6.75517
chr8	18027986	18081198	ENSG00000171428	NAT1	yes	up	6.75036
chr15	92396925	92715665	ENSG00000176463	SLCO3A1	yes	up	6.73999
chr7	27210210	27219880	ENSG00000253293	HOXA10	yes	up	6.72529
chr6	132929364	132930441	ENSG00000179073	TAAR3	yes	up	6.68625
chr1	204167288	204183220	ENSG00000174567	GOLT1A	yes	up	6.66683
chr4	11394774	11431389	ENSG00000002587	HS3ST1	yes	up	6.66179
chr3	71003844	71633140	ENSG00000114861	FOXP1	yes	up	6.61598
chr16	68771128	68869451	ENSG00000039068	CDH1	yes	up	6.58842
chr19	51515995	51523431	ENSG00000129451	KLK10	yes	up	6.53921
chr16	19868616	19897489	ENSG00000167191	GPRC5B	yes	up	6.50009
chr5	75699074	76003957	ENSG00000145703	IQGAP2	yes	up	6.4872
chr20	46285092	46415360	ENSG00000196562	SULF2	yes	up	6.42187
chr3	24535578	24541833	ENSG00000228791	THRB-AS1	yes	up	6.41541
chr3	169556967	169587718	ENSG00000114248	LRRC31	yes	up	6.39433
chr12	42852140	42984157	ENSG00000139174	PRICKLE1	yes	up	6.37097
chr5	175487692	175559261	ENSG00000182230	FAM153B	yes	up	6.35421
chr2	223289236	223425667	ENSG00000163082	SGPP2	yes	up	6.34991
chr3	12328867	12475855	ENSG00000132170	PPARG	yes	up	6.17617
chr10	23983675	24836772	ENSG00000120549	KIAA1217	yes	up	6.14432
chr8	28924796	29120641	ENSG00000197892	KIF13B	yes	up	6.09956
chrX	68835911	69259319	ENSG00000158813	EDA	yes	up	6.09848
chr15	62359176	62363116	ENSG00000198535	C2CD4A	yes	up	6.09162
chr16	17195626	17564738	ENSG00000103489	XYLT1	yes	up	6.07146
chr2	215796266	216003151	ENSG00000144452	ABCA12	yes	up	6.03074
chr14	38065052	38510647	ENSG00000139865	TTC6	yes	up	5.95417
chr9	100883257	100954922	ENSG00000106789	CORO2A	yes	up	5.87903
chr1	223711349	223853436	ENSG00000203697	CAPN8	yes	up	5.80513
chr10	5237425	5260912	ENSG00000198610	AKR1C4	yes	up	5.77384
chr3	194868600	194873519	ENSG00000230266	XXYLT1-AS2	yes	up	5.77253
chr16	20944433	21170762	ENSG00000158486	DNAH3	yes	up	5.72496
chr7	27238194	27246878	ENSG00000243766	HOTTIP	yes	up	5.72344
chr16	19421818	19510435	ENSG00000103534	TMC5	yes	up	5.71042
chr9	95571670	95650975	ENSG00000187984	ANKRD19P	yes	up	5.68777
chr7	937540	995043	ENSG00000105963	ADAP1	yes	up	5.6648
chr1	228645808	228646259	ENSG00000196890	HIST3H2BB	yes	up	5.65026
chr10	11891612	11936699	ENSG00000225778	PROSER2-AS1	yes	up	5.59515
chr3	190040330	190129932	ENSG00000113946	CLDN16	yes	up	5.57953
chr1	200860176	200884863	ENSG00000163362	C1orf106	yes	up	5.50327
chr9	74729511	74872109	ENSG00000119125	GDA	yes	up	5.47277
chr3	101546835	101579866	ENSG00000144802	NFKBIZ	yes	up	5.47077
chr9	95709733	95798518	ENSG00000127084	FGD3	yes	up	5.46538
chr2	66660584	66801001	ENSG00000143995	MEIS1	yes	up	5.46441
chr19	17905637	17923891	ENSG00000179913	B3GNT3	yes	up	5.4595
chr8	48649471	48651648	ENSG00000221869	CEBPD	yes	up	5.44902
chr5	177433406	177482560	ENSG00000204677	FAM153C	yes	up	5.44636
chr17	4643319	4649411	ENSG00000141497	ZMYND15	yes	up	5.37472
chr15	79213400	79241916	ENSG00000103811	CTSH	yes	up	5.3632
chr12	83080659	83528649	ENSG00000179104	TMTC2	yes	up	5.32953
chr11	67776048	67796744	ENSG00000006534	ALDH3B1	yes	up	5.28825
chr7	27282164	27290112	ENSG00000106038	EVX1	yes	up	5.24514
chr4	30722037	31148422	ENSG00000169851	PCDH7	yes	up	5.22554
chr17	30819540	31204195	ENSG00000176658	MYO1D	yes	up	5.17597
chr1	186640923	186649559	ENSG00000073756	PTGS2	yes	up	5.16503
chr1	15442448	15478960	ENSG00000175147	TMEM51-AS1	yes	up	5.15253
chr4	74902306	74904524	ENSG00000163734	CXCL3	yes	up	5.10507
chr10	70980059	71027315	ENSG00000156510	HKDC1	yes	up	5.09366
chr16	31494323	31502181	ENSG00000140675	SLC5A2	yes	up	5.05969
chr10	129705325	129884119	ENSG00000132334	PTPRE	yes	up	5.04478
chr3	127407909	127542051	ENSG00000074416	MGLL	yes	up	5.0433
chr1	94994781	95007356	ENSG00000117525	F3	yes	up	5.00285
chr17	6354584	6459814	ENSG00000091622	PITPNM3	yes	up	4.98107
chr2	222282747	222438922	ENSG00000116106	EPHA4	yes	up	4.97953
chr3	194014254	194030592	ENSG00000214145	LINC00887	yes	up	4.93629
chr22	29420987	29427464	ENSG00000177993	ZNRF3-AS1	yes	up	4.93232
chr12	47473386	47630443	ENSG00000179715	PCED1B	yes	up	4.92577
chr10	98353069	98480271	ENSG00000155629	PIK3AP1	yes	up	4.91073
chr18	55102917	55158529	ENSG00000119547	ONECUT2	yes	up	4.90635
chr10	8095567	8117161	ENSG00000107485	GATA3	yes	up	4.83216
chr12	104849073	105155792	ENSG00000171310	CHST11	yes	up	4.81216
chr20	34679426	34820721	ENSG00000088367	EPB41L1	yes	up	4.75278
chr5	111755280	111756310	ENSG00000268358	EPB41L4A-AS2	yes	up	4.73409
chr1	20140523	20141771	ENSG00000178828	RNF186	yes	up	4.71763
chr10	102849078	102890883	ENSG00000236311	TLX1NB	yes	up	4.7086
chr3	126061478	126076285	ENSG00000163884	KLF15	yes	up	4.70438
chr12	15265297	15267632	ENSG00000256650	RERG-IT1	yes	up	4.69245
chr5	148303202	148442726	ENSG00000169247	SH3TC2	yes	up	4.6795
chr12	47599681	47610239	ENSG00000247774	PCED1B-AS1	yes	up	4.67022
chr11	63340667	63384355	ENSG00000176485	PLA2G16	yes	up	4.60248
chr10	5990855	6020150	ENSG00000134470	IL15RA	yes	up	4.55427
chr2	219854911	219858143	ENSG00000163499	CRYBA2	yes	up	4.55203
chr8	144120626	144141359	ENSG00000177335	C8orf31	yes	up	4.52799
chr16	67233014	67237932	ENSG00000102890	ELMO3	yes	up	4.50433
chr5	140593509	140596993	ENSG00000187372	PCDHB13	yes	up	4.49975
chr6	30073017	30082501	ENSG00000231226	TRIM31-AS1	yes	up	4.48676
chr2	219923410	219923472	ENSG00000264755	MIR3131	yes	up	4.46027
chr11	69918540	69921539	ENSG00000254417	ANO1-AS2	yes	up	4.43551
chr9	114448453	114557288	ENSG00000165181	C9orf84	yes	up	4.42651
chr6	41604620	41621984	ENSG00000112559	MDFI	yes	up	4.42607
chr10	8092413	8095447	ENSG00000197308	GATA3-AS1	yes	up	4.37557
chr1	95582894	95663163	ENSG00000152078	TMEM56	yes	up	4.36977
chr11	118097409	118123065	ENSG00000160588	MPZL3	yes	up	4.34284
chr17	4636821	4643217	ENSG00000161921	CXCL16	yes	up	4.34054
chr11	67370351	67374177	ENSG00000184224	C11orf72	yes	up	4.33669
chr10	93388199	93392811	ENSG00000119938	PPP1R3C	yes	up	4.31179
chr12	47469490	47473734	ENSG00000139211	AMIGO2	yes	up	4.26251
chr8	17501304	17658426	ENSG00000129422	MTUS1	yes	up	4.25396
chr7	27185015	27190222	ENSG00000106006	HOXA6	yes	up	4.24539
chr3	48445261	48471594	ENSG00000164050	PLXNB1	yes	up	4.24183
chr10	11865338	11914276	ENSG00000148426	PROSER2	yes	up	4.2312
chr3	61547243	62283288	ENSG00000144724	PTPRG	yes	up	4.22196
chr17	40253422	40264751	ENSG00000108771	DHX58	yes	up	4.21802
chr17	45884738	45899200	ENSG00000006025	OSBPL7	yes	up	4.21535
chr7	27202054	27210117	ENSG00000078399	HOXA9	yes	up	4.21252
chr6	29974360	29977733	ENSG00000204622	HLA-J	yes	up	4.19988
chr2	165510134	165700189	ENSG00000082438	COBLL1	yes	up	4.1973
chr1	47644922	47646011	ENSG00000224805	LINC00853	yes	up	4.18324
chr21	34636178	34638565	ENSG00000223799	IL10RB-AS1	yes	up	4.17946
chr9	97317351	97330409	ENSG00000231806	PCAT7	yes	up	4.14696
chr18	47349183	47721463	ENSG00000167306	MYO5B	yes	up	4.13808
chr6	35911291	35992645	ENSG00000112053	SLC26A8	yes	up	4.12972
chr7	27224137	27228912	ENSG00000240990	HOXA11-AS	yes	up	4.1104
chr2	202005007	202022546	ENSG00000226312	CFLAR-AS1	yes	up	4.09609
chr2	119599747	119605254	ENSG00000163064	EN1	yes	up	4.08359
chr14	67913801	68000456	ENSG00000198133	TMEM229B	yes	up	4.01644
chr5	136953189	137071779	ENSG00000146021	KLHL3	yes	up	4.01305
chr1	228649775	228649853	ENSG00000266174	MIR4666A	yes	up	4.01156
chr3	186648274	186796341	ENSG00000073849	ST6GAL1	yes	up	4.00995
chr2	66653867	66660602	ENSG00000226819	MEIS1-AS3	yes	up	4.00945
chr1	228645065	228645560	ENSG00000181218	HIST3H2A	yes	up	3.99127
chr5	111478138	111755013	ENSG00000129595	EPB41L4A	yes	up	3.95264
chr18	43563502	43652238	ENSG00000152229	PSTPIP2	yes	up	3.9344
chr7	27281048	27286848	ENSG00000253405	EVX1-AS	yes	up	3.91479
chr6	82201156	82462491	ENSG00000112773	FAM46A	yes	up	3.89191
chr9	100961311	101017915	ENSG00000095383	TBC1D2	yes	up	3.84086
chr3	37903451	38025960	ENSG00000144677	CTDSPL	yes	up	3.8024
chr1	221874766	221915518	ENSG00000143507	DUSP10	yes	up	3.79881
chr13	111175417	111214080	ENSG00000139832	RAB20	yes	up	3.75883
chr7	27169596	27195542	ENSG00000254369	HOXA-AS3	yes	up	3.73839
chr4	148999913	149365850	ENSG00000151623	NR3C2	yes	up	3.71965
chr14	25278862	25519503	ENSG00000168952	STXBP6	yes	up	3.68439
chr5	140588269	140591696	ENSG00000120328	PCDHB12	yes	up	3.67954
chr13	107142079	107187462	ENSG00000125266	EFNB2	yes	up	3.67898
chr16	88519725	88603424	ENSG00000179588	ZFPM1	yes	up	3.66586
chr1	182567758	182573543	ENSG00000143333	RGS16	yes	up	3.65523
chr10	77029577	77133258	ENSG00000226051	ZNF503-AS1	yes	up	3.64408
chr4	154073494	154260472	ENSG00000109654	TRIM2	yes	up	3.62994
chr7	27180671	27183287	ENSG00000106004	HOXA5	yes	up	3.58703
chr14	69254377	69263190	ENSG00000185650	ZFP36L1	yes	up	3.57968
chr17	63524681	63557765	ENSG00000168646	AXIN2	yes	up	3.57399
chr16	67464555	67471456	ENSG00000176387	HSD11B2	yes	up	3.56047
chr3	197025123	197030618	ENSG00000227375	DLG1-AS1	yes	up	3.53981
chr2	27714750	27718112	ENSG00000115226	FNDC4	yes	up	3.52315
chr8	134467091	134584183	ENSG00000008513	ST3GAL1	yes	up	3.50292
chr10	73079015	73123142	ENSG00000198246	SLC29A3	yes	up	3.49742
chr17	38024417	38034149	ENSG00000186075	ZPBP2	yes	up	3.49409
chr10	23728198	23731308	ENSG00000165312	OTUD1	yes	up	3.49369
chr6	150263136	150270371	ENSG00000131015	ULBP2	yes	up	3.48122
chrX	37430822	37543716	ENSG00000147036	LANCL3	yes	up	3.47936
chr20	36531499	36573752	ENSG00000132821	VSTM2L	yes	up	3.46915
chr11	17414432	17498449	ENSG00000006071	ABCC8	yes	up	3.4586
chr7	94536514	94925727	ENSG00000158528	PPP1R9A	yes	up	3.45845
chr15	80972025	81047962	ENSG00000136379	ABHD17C	yes	up	3.45023
chr17	61554422	61599205	ENSG00000159640	ACE	yes	up	3.41849
chr9	93372114	93405386	ENSG00000165023	DIRAS2	yes	up	3.41738
chr8	49830249	49834299	ENSG00000019549	SNAI2	yes	up	3.41248
chr10	88752163	88769960	ENSG00000151303	AGAP11	yes	up	3.411
chr17	37921198	38020441	ENSG00000161405	IKZF3	yes	up	3.41015
chr15	58245622	58790065	ENSG00000128918	ALDH1A2	yes	up	3.40513
chr3	24158651	24536773	ENSG00000151090	THRB	yes	up	3.38378
chr9	110247133	110252763	ENSG00000136826	KLF4	yes	up	3.37023
chr7	17338246	17385776	ENSG00000106546	AHR	yes	up	3.34115
chr12	95910336	95945266	ENSG00000136014	USP44	yes	up	3.31823
chr15	60780483	61521518	ENSG00000069667	RORA	yes	up	3.30908
chr16	70010200	70099851	ENSG00000196696	PDXDC2P	yes	up	3.29241
chr4	142944313	143768585	ENSG00000109452	INPP4B	yes	up	3.2803
chr1	21922708	21995801	ENSG00000076864	RAP1GAP	yes	up	3.27235
chr7	22157856	22396763	ENSG00000136237	RAPGEF5	yes	up	3.24448
chr6	11183531	11382581	ENSG00000111859	NEDD9	yes	up	3.2344
chr17	47915671	47925379	ENSG00000176358	TAC4	yes	up	3.23226
chr16	67968405	67970990	ENSG00000205220	PSMB10	yes	up	3.23191
chr1	92145902	92371892	ENSG00000069702	TGFBR3	yes	up	3.22819
chr12	90102736	90106367	ENSG00000271614	LINC00936	yes	up	3.21033
chr6	13358062	13487894	ENSG00000145990	GFOD1	yes	up	3.20061
chr4	153857504	153900848	ENSG00000137460	FHDC1	yes	up	3.19596
chr3	190570666	190610218	ENSG00000205835	GMNC	no	up	3.16383
chr3	71619406	71623608	ENSG00000242094	FOXP1-IT1	no	up	3.16383
chr7	27221129	27224842	ENSG00000005073	HOXA11	yes	up	3.16074
chr1	44398992	44402913	ENSG00000117407	ARTN	yes	up	3.14725
chr12	569530	672675	ENSG00000139044	B4GALNT3	yes	up	3.14464
chr1	93307724	93427057	ENSG00000154511	FAM69A	yes	up	3.14454
chr7	20181539	20193154	ENSG00000228598	MACC1-AS1	no	up	3.14198
chr7	27208238	27211534	ENSG00000253187	HOXA10-AS	yes	up	3.12467
chr3	190231840	190375843	ENSG00000196083	IL1RAP	yes	up	3.11119
chr2	231280657	231408805	ENSG00000067066	SP100	yes	up	3.10462
chr2	75061108	75120486	ENSG00000159399	HK2	yes	up	3.06897
chr12	10771538	10826917	ENSG00000060140	STYK1	yes	up	3.06442
chr17	46800530	46802819	ENSG00000229637	PRAC2	no	up	3.0604
chr4	84011201	84058228	ENSG00000145287	PLAC8	yes	up	3.06029
chr2	133429374	134326034	ENSG00000176771	NCKAP5	yes	up	3.04909
chr11	64658827	64660921	ENSG00000229719	MIR194-2	yes	up	3.03285
chrX	3226606	3264682	ENSG00000101825	MXRA5	yes	up	3.02291
chr22	24979718	25024972	ENSG00000100031	GGT1	yes	up	3.02204
chr1	169074935	169101960	ENSG00000143153	ATP1B1	yes	up	3.01945
chr3	64079543	64431152	ENSG00000163637	PRICKLE2	yes	up	3.01627
chr5	79407050	79551898	ENSG00000164300	SERINC5	yes	up	3.00913
chr5	56111401	56191979	ENSG00000095015	MAP3K1	yes	up	2.99727
chr5	160715436	160976050	ENSG00000145864	GABRB2	no	up	2.98566
chr8	42128820	42189973	ENSG00000104365	IKBKB	yes	up	2.98272
chr8	42396298	42409603	ENSG00000176209	SMIM19	yes	up	2.96795
chr7	29161890	29553944	ENSG00000106069	CHN2	yes	up	2.96043
chr2	118846028	118868573	ENSG00000125629	INSIG2	yes	up	2.9593
chr15	56536207	56738195	ENSG00000151575	TEX9	yes	up	2.94842
chr11	1848709	1858751	ENSG00000149043	SYT8	yes	up	2.94679
chr11	16799842	17035990	ENSG00000166689	PLEKHA7	yes	up	2.92701
chr13	51450822	51484848	ENSG00000233672	RNASEH2B-AS1	yes	up	2.92108
chr11	61282785	61348620	ENSG00000011347	SYT7	yes	up	2.91615
chr12	89913185	89920039	ENSG00000257594	GALNT4	yes	up	2.89559
chr10	28966271	28971868	ENSG00000095739	BAMBI	yes	up	2.87622
chr19	12873817	12983554	ENSG00000095066	HOOK2	yes	up	2.85666
chr6	31321649	31324965	ENSG00000234745	HLA-B	yes	up	2.85283
chr12	56114151	56118489	ENSG00000135437	RDH5	yes	up	2.84145
chr2	12857015	12882860	ENSG00000071575	TRIB2	yes	up	2.83661
chrX	69664711	69725337	ENSG00000082458	DLG3	yes	up	2.81891
chr2	99410309	99552722	ENSG00000196872	KIAA1211L	yes	up	2.79549
chr3	122399465	122449687	ENSG00000173193	PARP14	yes	up	2.79156
chr4	47596015	47840123	ENSG00000145244	CORIN	no	up	2.78487
chr6	30038043	30043664	ENSG00000204618	RNF39	yes	up	2.78302
chr19	49660998	49715093	ENSG00000130529	TRPM4	yes	up	2.77833
chr3	110788918	110994410	ENSG00000177707	PVRL3	yes	up	2.74729
chr5	57749809	57756087	ENSG00000145632	PLK2	yes	up	2.74227
chr3	170779128	171178197	ENSG00000154310	TNIK	yes	up	2.73971
chr2	208627310	208634287	ENSG00000163251	FZD5	yes	up	2.72643
chr11	67758575	67772452	ENSG00000110057	UNC93B1	yes	up	2.70657
chr3	142838173	142841800	ENSG00000175040	CHST2	yes	up	2.70513
chr19	49223844	49243978	ENSG00000105538	RASIP1	yes	up	2.69387
chr16	66541906	66586447	ENSG00000166548	TK2	yes	up	2.67867
chr6	80341000	80413372	ENSG00000198478	SH3BGRL2	yes	up	2.67758
chr2	99235569	99347589	ENSG00000071073	MGAT4A	yes	up	2.67454
chr17	47787694	47866542	ENSG00000121104	FAM117A	yes	up	2.66006
chr15	101840818	102065405	ENSG00000140479	PCSK6	yes	up	2.6457
chr5	54526980	54529508	ENSG00000152669	CCNO	yes	up	2.60304
chr2	238767536	238820756	ENSG00000132329	RAMP1	yes	up	2.5872
chr9	35816388	35828744	ENSG00000204930	FAM221B	yes	up	2.58033
chr1	65886248	66107242	ENSG00000116678	LEPR	yes	up	2.57674
chr21	16333556	16437321	ENSG00000180530	NRIP1	yes	up	2.57455
chr11	57412560	57417417	ENSG00000166793	YPEL4	yes	up	2.54245
chr1	41827594	41849262	ENSG00000204060	FOXO6	yes	up	2.5423
chr3	195590235	195638816	ENSG00000061938	TNK2	yes	up	2.531
chr8	42273993	42397069	ENSG00000168575	SLC20A2	yes	up	2.5158
chr4	113066553	113116412	ENSG00000174749	C4orf32	yes	up	2.5135
chr8	143808621	143818345	ENSG00000130193	THEM6	yes	up	2.50067
chr2	209100951	209130798	ENSG00000138413	IDH1	yes	up	2.49463
chr2	227596033	227664475	ENSG00000169047	IRS1	yes	up	2.48737
chr7	113726382	114333827	ENSG00000128573	FOXP2	yes	up	2.46948
chr17	71279763	71308314	ENSG00000179604	CDC42EP4	yes	up	2.45892
chr12	11802788	12048336	ENSG00000139083	ETV6	yes	up	2.45779
chr1	147101453	147142618	ENSG00000162836	ACP6	yes	up	2.44534
chr12	120427673	120532298	ENSG00000135127	CCDC64	yes	up	2.43392
chr7	24836158	25021253	ENSG00000070882	OSBPL3	yes	up	2.43083
chr16	84178865	84212373	ENSG00000154099	DNAAF1	yes	up	2.4294
chr12	95470525	95611258	ENSG00000180263	FGD6	yes	up	2.4144
chr2	201980827	202041410	ENSG00000003402	CFLAR	yes	up	2.38353
chr12	57522276	57607134	ENSG00000123384	LRP1	yes	up	2.36835
chr12	56321103	56347811	ENSG00000065357	DGKA	yes	up	2.35936
chr3	24496627	24500925	ENSG00000224822	THRB-IT1	no	up	2.35418
chr7	27233122	27239725	ENSG00000106031	HOXA13	yes	up	2.35287
chr6	150920999	151164799	ENSG00000120278	PLEKHG1	yes	up	2.34297
chr12	57489191	57525922	ENSG00000166888	STAT6	yes	up	2.32918
chr11	119494120	119599794	ENSG00000110400	PVRL1	yes	up	2.31527
chr14	34509303	34528506	ENSG00000258897	EGLN3-AS1	no	up	2.31074
chr8	37553269	37557537	ENSG00000183779	ZNF703	yes	up	2.29095
chr16	21169698	21191937	ENSG00000011638	TMEM159	yes	up	2.27097
chr11	67380124	67383728	ENSG00000231793	DOC2GP	yes	up	2.2196
chr20	39314488	39317880	ENSG00000204103	MAFB	no	up	2.21859
chr1	20808884	20812713	ENSG00000162545	CAMK2N1	yes	up	2.187
chr22	38201114	38203442	ENSG00000189060	H1F0	yes	up	2.18135
chr11	64658609	64658718	ENSG00000207648	MIR192	no	up	2.1803
chr17	37820440	37822808	ENSG00000173991	TCAP	yes	up	2.16512
chr17	37329709	37353956	ENSG00000067191	CACNB1	yes	up	2.15442
chr17	62502706	62538579	ENSG00000258890	CEP95	yes	up	2.15402
chr1	153940010	153946839	ENSG00000143578	CREB3L4	yes	up	2.14048
chr9	131937835	131940540	ENSG00000188483	IER5L	yes	up	2.12755
chr3	156465135	156534851	ENSG00000240875	LINC00886	yes	up	2.12148
chr19	42590263	42700737	ENSG00000028277	POU2F2	yes	up	2.12103
chr7	27193335	27197555	ENSG00000122592	HOXA7	yes	up	2.11294
chr2	220094479	220101391	ENSG00000163516	ANKZF1	yes	up	2.1093
chr16	88781751	88851619	ENSG00000103335	PIEZO1	yes	up	2.09506
chr10	92671853	92681033	ENSG00000148677	ANKRD1	yes	up	2.086
chr13	28536274	28545276	ENSG00000165556	CDX2	yes	up	2.08377
chr19	12907634	12912694	ENSG00000167815	PRDX2	yes	up	2.08249
chr2	220403669	220408509	ENSG00000123989	CHPF	yes	up	2.08104
chr5	139554227	139661637	ENSG00000120306	CYSTM1	yes	up	2.07487
chr8	101269288	101348446	ENSG00000034677	RNF19A	yes	up	2.0744
chr7	114562209	114659256	ENSG00000135272	MDFIC	yes	up	2.06176
chr18	19749404	19782491	ENSG00000141448	GATA6	yes	up	2.06171
chr9	139901686	139923367	ENSG00000107331	ABCA2	yes	up	2.06155
chr1	19967048	19984945	ENSG00000158747	NBL1	yes	up	2.0568
chr1	65613232	65697828	ENSG00000162433	AK4	yes	up	2.05644
chr15	96670598	96870590	ENSG00000247809	NR2F2-AS1	yes	up	2.05039
chr11	27528385	27719721	ENSG00000245573	BDNF-AS	yes	up	2.02957
chr12	89741009	89747048	ENSG00000139318	DUSP6	yes	up	2.02637
chr1	45809555	45956872	ENSG00000070759	TESK2	yes	up	2.02341
chr12	19282648	19529334	ENSG00000052126	PLEKHA5	yes	up	2.01213
chr2	168810530	169104651	ENSG00000198648	STK39	yes	up	2.00807
chr3	45720535	45730626	ENSG00000230530	LIMD1-AS1	no	up	1.98945
chr9	140125209	140131006	ENSG00000198569	SLC34A3	yes	up	1.98736
chr9	140122018	140124090	ENSG00000233198	RNF224	yes	up	1.98485
chr1	54691105	54879152	ENSG00000157216	SSBP3	yes	up	1.97924
chr10	94447945	94455403	ENSG00000152804	HHEX	yes	up	1.97896
chr13	99102455	99230194	ENSG00000102572	STK24	yes	up	1.9703
chr10	6186881	6277495	ENSG00000170525	PFKFB3	yes	up	1.96533
chr11	65082289	65089900	ENSG00000149798	CDC42EP2	yes	up	1.95043
chr11	124622026	124632186	ENSG00000149564	ESAM	yes	up	1.94073
chr2	47143296	47303276	ENSG00000068724	TTC7A	yes	up	1.93951
chr19	16435628	16438685	ENSG00000127528	KLF2	yes	up	1.93307
chr12	93771659	93797024	ENSG00000173598	NUDT4	yes	up	1.92775
chr19	16830787	16928774	ENSG00000188039	NWD1	yes	up	1.92713
chr15	37181406	37393504	ENSG00000134138	MEIS2	yes	up	1.92285
chr15	76020011	76030964	ENSG00000246877	DNM1P35	yes	up	1.9184
chr6	37137979	37143202	ENSG00000137193	PIM1	yes	up	1.91597
chr11	13298199	13408813	ENSG00000133794	ARNTL	yes	up	1.91258
chr4	38665817	38702663	ENSG00000109787	KLF3	yes	up	1.90311
chrX	37545012	37591383	ENSG00000047597	XK	yes	up	1.89995
chr20	56223448	56286592	ENSG00000124225	PMEPA1	yes	up	1.89163
chr15	34651106	34659479	ENSG00000176454	LPCAT4	yes	up	1.88582
chr7	93592074	93633694	ENSG00000105829	BET1	yes	up	1.88413
chr10	90750414	90775542	ENSG00000026103	FAS	yes	up	1.87048
chr1	223394161	223537544	ENSG00000143502	SUSD4	yes	up	1.86807
chr16	67927175	67963581	ENSG00000159792	PSKH1	yes	up	1.86749
chr11	111749659	111756699	ENSG00000137720	C11orf1	yes	up	1.8663
chr1	43990858	44089343	ENSG00000142949	PTPRF	yes	up	1.86089
chr22	28144265	28197486	ENSG00000169184	MN1	yes	up	1.85943
chr3	48473574	48481866	ENSG00000164051	CCDC51	yes	up	1.85777
chr19	55890613	55895966	ENSG00000233493	TMEM238	yes	up	1.85296
chr1	227177566	227506175	ENSG00000143776	CDC42BPA	yes	up	1.85087
chr1	153533584	153540366	ENSG00000196754	S100A2	yes	up	1.84949
chr19	3136191	3163767	ENSG00000060558	GNA15	yes	up	1.84542
chr11	67070919	67080078	ENSG00000172830	SSH3	yes	up	1.84145
chr1	14925200	15444539	ENSG00000189337	KAZN	yes	up	1.8403
chr2	236414395	236416210	ENSG00000235529	AGAP1-IT1	no	up	1.84021
chr3	49721380	49726934	ENSG00000173531	MST1	yes	up	1.8246
chr17	44107282	44302733	ENSG00000120071	KANSL1	yes	up	1.82297
chr9	100831557	100881494	ENSG00000106785	TRIM14	yes	up	1.81711
chr19	2997636	3047633	ENSG00000065717	TLE2	yes	up	1.81079
chr16	68263014	68272005	ENSG00000103067	ESRP2	yes	up	1.80962
chr9	124329336	124547809	ENSG00000136848	DAB2IP	yes	up	1.8076
chr17	29718642	29865236	ENSG00000131242	RAB11FIP4	yes	up	1.80188
chr11	134201768	134248235	ENSG00000149328	GLB1L2	yes	up	1.80166
chr3	57611184	57678816	ENSG00000174839	DENND6A	yes	up	1.80111
chr15	40978922	40987305	ENSG00000245849	RAD51-AS1	yes	up	1.80106
chr15	39873280	39891667	ENSG00000137801	THBS1	yes	up	1.79499
chr8	81880045	82024303	ENSG00000076641	PAG1	yes	up	1.79492
chr1	33722146	33766320	ENSG00000160094	ZNF362	yes	up	1.79283
chr11	118004092	118023603	ENSG00000177098	SCN4B	no	up	1.79179
chr6	136878185	137113656	ENSG00000197442	MAP3K5	yes	up	1.78583
chr19	49141199	49149569	ENSG00000063180	CA11	yes	up	1.77449
chr15	31619058	31727868	ENSG00000169926	KLF13	yes	up	1.76873
chr12	56078352	56109827	ENSG00000135424	ITGA7	yes	up	1.7531
chr15	90152020	90198682	ENSG00000166813	KIF7	yes	up	1.75086
chr17	37026112	37078023	ENSG00000002834	LASP1	yes	up	1.75015
chr3	156389651	156392167	ENSG00000243926	TIPARP-AS1	yes	up	1.74532
chr3	176737143	176915261	ENSG00000177565	TBL1XR1	yes	up	1.7429
chr5	179224597	179233952	ENSG00000161013	MGAT4B	yes	up	1.7213
chr2	45878484	46415129	ENSG00000171132	PRKCE	yes	up	1.71993
chr6	1312675	1314992	ENSG00000164379	FOXQ1	yes	up	1.71135
chr14	93403259	93582665	ENSG00000100605	ITPK1	yes	up	1.70053
chr12	89813495	89919801	ENSG00000139323	POC1B	yes	up	1.69839
chr5	180274611	180288286	ENSG00000196670	ZFP62	yes	up	1.69812
chr16	87439852	87525651	ENSG00000140948	ZCCHC14	yes	up	1.69454
chr18	9475007	9538114	ENSG00000017797	RALBP1	yes	up	1.69285
chr14	65877310	66210839	ENSG00000033170	FUT8	yes	up	1.68329
chr9	139844003	139849949	ENSG00000184925	LCN12	yes	up	1.67778
chr21	38071433	38122218	ENSG00000159263	SIM2	yes	up	1.67562
chr4	95373037	95589377	ENSG00000163110	PDLIM5	yes	up	1.671
chr2	220408385	220415317	ENSG00000188760	TMEM198	yes	up	1.669
chr17	26205340	26221778	ENSG00000232859	LYRM9	yes	up	1.66207
chr18	3261907	3278282	ENSG00000118680	MYL12B	yes	up	1.65733
chr5	73923234	73937249	ENSG00000171617	ENC1	yes	up	1.65467
chr11	124503009	124565603	ENSG00000110013	SIAE	yes	up	1.64746
chr19	12902310	12904124	ENSG00000171223	JUNB	yes	up	1.64721
chr14	36767770	36789882	ENSG00000151332	MBIP	yes	up	1.64408
chr3	187439165	187463515	ENSG00000113916	BCL6	yes	up	1.63896
chr10	43069633	43134016	ENSG00000272373	ZNF33B	yes	up	1.63393
chr16	19727778	19868907	ENSG00000174628	IQCK	yes	up	1.62527
chr13	98794816	99102027	ENSG00000152767	FARP1	yes	up	1.62023
chr11	118415243	118443685	ENSG00000118096	IFT46	yes	up	1.6189
chr7	106297211	106301442	ENSG00000253276	CCDC71L	yes	up	1.61788
chr9	33104080	33167354	ENSG00000086062	B4GALT1	yes	up	1.61774
chr3	180707558	181554668	ENSG00000242808	SOX2-OT	no	up	1.61465
chr9	4711155	4742043	ENSG00000147853	AK3	yes	up	1.61212
chr22	23521891	23660224	ENSG00000186716	BCR	yes	up	1.61115
chr20	62366815	62370456	ENSG00000203896	LIME1	yes	up	1.60826
chr4	48137800	48271881	ENSG00000135605	TEC	yes	up	1.60618
chr3	49726932	49758962	ENSG00000164068	RNF123	yes	up	1.60469
chr16	66586466	66600154	ENSG00000217555	CKLF	yes	up	1.60025
chr2	64319786	64371588	ENSG00000197329	PELI1	yes	up	1.5988
chr11	64879317	64883856	ENSG00000149809	TM7SF2	yes	up	1.59783
chr3	107879659	107941417	ENSG00000114446	IFT57	yes	up	1.59579
chr17	45922279	45933240	ENSG00000189120	SP6	yes	up	1.59205
chr10	6130950	6159420	ENSG00000134453	RBM17	yes	up	1.59135
chr9	137208944	137332431	ENSG00000186350	RXRA	yes	up	1.59123
chr7	141404138	141438146	ENSG00000228775	WEE2-AS1	yes	up	1.58537
chr4	74735110	74736959	ENSG00000163739	CXCL1	yes	up	1.5801
chr3	169696324	169703503	ENSG00000240373	SEC62-AS1	no	up	1.57879
chr17	61909444	61920425	ENSG00000108604	SMARCD2	yes	up	1.57468
chr19	45594654	45651335	ENSG00000104866	PPP1R37	yes	up	1.57423
chr14	23305766	23318236	ENSG00000157227	MMP14	yes	up	1.56141
chr1	54703710	54704736	ENSG00000198711	SSBP3-AS1	no	up	1.5589
chr13	99229498	99231084	ENSG00000224418	STK24-AS1	yes	up	1.5539
chr14	96747595	96830207	ENSG00000066739	ATG2B	yes	up	1.55009
chr3	53122499	53164478	ENSG00000163933	RFT1	yes	up	1.54057
chr6	29909037	29913661	ENSG00000206503	HLA-A	yes	up	1.54028
chr5	148206156	148208196	ENSG00000169252	ADRB2	yes	up	1.53206
chr17	48172101	48189516	ENSG00000005882	PDK2	yes	up	1.52355
chr4	125585207	125633887	ENSG00000151458	ANKRD50	yes	up	1.51563
chr7	97736197	97838945	ENSG00000164715	LMTK2	yes	up	1.51486
chr19	42829761	42882921	ENSG00000105429	MEGF8	yes	up	1.5052
chr22	38597889	38612518	ENSG00000185022	MAFF	yes	up	1.50342
chr12	52416616	52453291	ENSG00000123358	NR4A1	yes	up	1.50336
chrX	105937024	106040223	ENSG00000133135	RNF128	yes	up	1.49324
chr8	38034051	38070819	ENSG00000156735	BAG4	yes	up	1.49172
chr14	59655364	59838123	ENSG00000100592	DAAM1	yes	up	1.49066
chr9	72999503	73029540	ENSG00000119138	KLF9	yes	up	1.48643
chr19	18307594	18314884	ENSG00000105649	RAB3A	yes	up	1.48572
chr9	14081842	14398982	ENSG00000147862	NFIB	yes	up	1.48268
chr8	21995533	21999464	ENSG00000168476	REEP4	yes	up	1.48095
chr13	45007655	45151283	ENSG00000102804	TSC22D1	yes	up	1.47726
chr20	39969560	39989222	ENSG00000132793	LPIN3	yes	up	1.47199
chr19	50310126	50320633	ENSG00000010361	FUZ	yes	up	1.46009
chr21	36160098	37376965	ENSG00000159216	RUNX1	yes	up	1.45921
chr8	128747680	128753674	ENSG00000136997	MYC	yes	up	1.4539
chr6	29718506	29718925	ENSG00000235821	IFITM4P	no	up	1.4506
chr19	17546318	17559376	ENSG00000188051	TMEM221	no	up	1.44734
chr3	48481667	48485616	ENSG00000232112	TMA7	yes	up	1.44697
chr18	3247479	3256234	ENSG00000101608	MYL12A	yes	up	1.434
chr9	116207011	116360018	ENSG00000138835	RGS3	yes	up	1.42811
chr2	206546714	206662857	ENSG00000118257	NRP2	yes	up	1.42171
chr2	28615315	28640179	ENSG00000075426	FOSL2	yes	up	1.41788
chr10	11495945	11653753	ENSG00000148429	USP6NL	yes	up	1.4175
chr11	67171386	67177560	ENSG00000175463	TBC1D10C	yes	up	1.41348
chr2	201838441	201936394	ENSG00000155744	FAM126B	yes	up	1.41211
chr5	54515442	54523143	ENSG00000234602	MCIDAS	yes	up	1.40922
chr2	70694517	70695627	ENSG00000224606	TGFA-IT1	no	up	1.40619
chr16	72816784	73093597	ENSG00000140836	ZFHX3	yes	up	1.40543
chr19	50341896	50354933	ENSG00000268006	PTOV1-AS1	yes	up	1.40537
chr18	19746859	19748929	ENSG00000266010	GATA6-AS1	yes	up	1.39983
chr3	11178779	11305243	ENSG00000196639	HRH1	yes	up	1.39964
chr2	27309615	27323640	ENSG00000138030	KHK	yes	up	1.3993
chr16	75032928	75144892	ENSG00000186187	ZNRF1	yes	up	1.39571
chr1	89445139	89458643	ENSG00000213516	RBMXL1	yes	up	1.38948
chr5	176728462	176739758	ENSG00000213347	MXD3	yes	up	1.387
chr3	169482308	169482848	ENSG00000270141	TERC	no	up	1.38385
chr3	152880029	152886265	ENSG00000181467	RAP2B	yes	up	1.38265
chr19	40972148	41082370	ENSG00000160460	SPTBN4	yes	up	1.38162
chr1	145139025	145139569	ENSG00000177144	NUDT4P1	yes	up	1.37255
chr2	241418839	241508626	ENSG00000144504	ANKMY1	yes	up	1.36653
chr6	15248046	15248865	ENSG00000235488	JARID2-AS1	no	up	1.36138
chr17	66255323	66418872	ENSG00000141337	ARSG	yes	up	1.35985
chr2	64858755	64978139	ENSG00000179833	SERTAD2	yes	up	1.35882
chr9	124584207	124855885	ENSG00000175764	TTLL11	yes	up	1.35787
chr6	52866077	52926600	ENSG00000112144	ICK	yes	up	1.35291
chr3	150479724	150480325	ENSG00000244265	SIAH2-AS1	no	up	1.35249
chr16	10622279	10674555	ENSG00000213853	EMP2	yes	up	1.34895
chr6	43737921	43754224	ENSG00000112715	VEGFA	yes	up	1.34685
chr7	2598632	2654368	ENSG00000106012	IQCE	yes	up	1.34412
chr17	45900638	45908900	ENSG00000159111	MRPL10	yes	up	1.33576
chr17	37793318	37819737	ENSG00000131748	STARD3	yes	up	1.32965
chr19	36230058	36233354	ENSG00000126246	IGFLR1	no	up	1.32941
chr16	20911190	20936328	ENSG00000102897	LYRM1	yes	up	1.32284
chr8	134249414	134314265	ENSG00000104419	NDRG1	yes	up	1.32183
chr9	96214004	96328397	ENSG00000048828	FAM120A	yes	up	1.3217
chr11	2629558	2721224	ENSG00000269821	KCNQ1OT1	yes	up	1.32133
chr19	50353992	50364001	ENSG00000104960	PTOV1	yes	up	1.31984
chr9	35814448	35854844	ENSG00000137103	TMEM8B	yes	up	1.31818
chr11	124609742	124617106	ENSG00000154146	NRGN	yes	up	1.30473
chr1	24171567	24194784	ENSG00000179163	FUCA1	yes	up	1.28514
chr3	57741177	57914895	ENSG00000163681	SLMAP	yes	up	1.28487
chr13	49882786	50018262	ENSG00000102547	CAB39L	yes	up	1.28416
chr17	37824234	37826728	ENSG00000141744	PNMT	no	up	1.27269
chr12	118587606	118810750	ENSG00000135090	TAOK3	yes	up	1.27062
chr9	19375713	19380252	ENSG00000137154	RPS6	yes	up	1.26612
chr11	95709762	96076344	ENSG00000184384	MAML2	yes	up	1.26576
chr3	110612555	110790400	ENSG00000242242	PVRL3-AS1	no	up	1.26438
chr12	113376157	113411054	ENSG00000111331	OAS3	yes	up	1.26326
chr12	56109820	56113871	ENSG00000135441	BLOC1S1	yes	up	1.26056
chr3	170075466	170114623	ENSG00000136603	SKIL	yes	up	1.25987
chr11	2004467	2011150	ENSG00000226416	MRPL23-AS1	no	up	1.25586
chr2	241375088	241407493	ENSG00000063660	GPC1	yes	up	1.25457
chr16	27324989	27376099	ENSG00000077238	IL4R	yes	up	1.25147
chrX	41379289	41381589	ENSG00000233033	CASK-AS1	no	up	1.24964
chr4	170015407	170192256	ENSG00000154447	SH3RF1	yes	up	1.24457
chr6	45295894	45632086	ENSG00000124813	RUNX2	yes	up	1.23545
chr1	201487831	201499602	ENSG00000223396	RPS10P7	yes	up	1.23486
chr7	16831435	16873057	ENSG00000106541	AGR2	yes	up	1.23423
chr10	74451889	74647452	ENSG00000156026	MCU	yes	up	1.22491
chr10	49654077	49864310	ENSG00000128805	ARHGAP22	yes	up	1.2247
chr8	144989321	145050902	ENSG00000178209	PLEC	yes	up	1.21923
chr2	241505221	241520789	ENSG00000142327	RNPEPL1	yes	up	1.2058
chr5	136310987	136934068	ENSG00000152377	SPOCK1	yes	up	1.20431
chr9	136627016	136857726	ENSG00000160293	VAV2	yes	up	1.20305
chr10	75572259	75634343	ENSG00000148660	CAMK2G	yes	up	1.20176
chr2	62423248	62451866	ENSG00000170340	B3GNT2	yes	up	1.20158
chr1	182350839	182361341	ENSG00000135821	GLUL	yes	up	1.19087
chr7	128430811	128462186	ENSG00000128596	CCDC136	yes	up	1.19038
chr3	169484709	169487683	ENSG00000184378	ACTRT3	yes	up	1.18872
chr1	15479028	15546976	ENSG00000171729	TMEM51	yes	up	1.18638
chr2	27667238	27712656	ENSG00000138002	IFT172	yes	up	1.18606
chr11	65306276	65326401	ENSG00000168056	LTBP3	yes	up	1.18598
chr7	192969	300711	ENSG00000177706	FAM20C	yes	up	1.18326
chr13	114523522	114567046	ENSG00000183087	GAS6	yes	up	1.18237
chr16	89803957	89883065	ENSG00000187741	FANCA	yes	up	1.18135
chr5	175665365	175772994	ENSG00000170085	SIMC1	yes	up	1.18053
chr1	230778235	230829728	ENSG00000135775	COG2	yes	up	1.17707
chr15	75487984	75504510	ENSG00000167173	C15orf39	yes	up	1.17627
chr17	40819932	40829048	ENSG00000068137	PLEKHH3	yes	up	1.1747
chr1	40361098	40367928	ENSG00000116990	MYCL	yes	up	1.17317
chr2	43449541	43453748	ENSG00000152518	ZFP36L2	yes	up	1.16755
chr2	196998290	197041227	ENSG00000081320	STK17B	yes	up	1.15903
chr15	64199235	64364232	ENSG00000035664	DAPK2	yes	up	1.14319
chr18	60382672	60647666	ENSG00000081913	PHLPP1	yes	up	1.143
chr19	1259384	1274879	ENSG00000099622	CIRBP	yes	up	1.14209
chrX	41374187	41782716	ENSG00000147044	CASK	yes	up	1.13885
chr15	29991571	30261068	ENSG00000104067	TJP1	yes	up	1.13597
chr17	62473902	62493154	ENSG00000256525	POLG2	yes	up	1.13307
chr16	57186378	57220028	ENSG00000172775	FAM192A	yes	up	1.13179
chr11	61447905	61514473	ENSG00000134780	DAGLA	yes	up	1.12844
chr8	132916335	133025889	ENSG00000132294	EFR3A	yes	up	1.12691
chr3	176762649	176765711	ENSG00000231310	TBL1XR1-AS1	no	up	1.12304
chr13	77649649	77672677	ENSG00000236051	MYCBP2-AS1	no	up	1.12304
chr12	15773092	16035263	ENSG00000151491	EPS8	yes	up	1.11723
chr16	31445569	31454346	ENSG00000176723	ZNF843	no	up	1.11696
chr15	85174682	85185695	ENSG00000176700	SCAND2P	yes	up	1.11561
chr6	170591294	170599561	ENSG00000198719	DLL1	yes	up	1.1144
chr4	108745719	108836203	ENSG00000164023	SGMS2	yes	up	1.11408
chr2	236402733	237040444	ENSG00000157985	AGAP1	yes	up	1.11205
chr2	239969864	240323348	ENSG00000068024	HDAC4	yes	up	1.11175
chr1	89401456	89458636	ENSG00000137944	CCBL2	yes	up	1.10857
chr7	116312444	116438440	ENSG00000105976	MET	yes	up	1.10462
chr3	25706364	25706430	ENSG00000264219	MIR4442	no	up	1.10297
chr16	54964774	54968397	ENSG00000176842	IRX5	yes	up	1.09434
chr12	50231573	50236912	ENSG00000186666	BCDIN3D	yes	up	1.09017
chr3	193853934	193856521	ENSG00000114315	HES1	yes	up	1.08978
chr11	46638826	46696368	ENSG00000175224	ATG13	yes	up	1.08521
chr2	101887681	101925163	ENSG00000163162	RNF149	yes	up	1.08382
chr14	96829814	96853625	ENSG00000100744	GSKIP	yes	up	1.0826
chrX	106956451	107020572	ENSG00000157514	TSC22D3	yes	up	1.08142
chr11	818902	825573	ENSG00000177666	PNPLA2	yes	up	1.07445
chr11	118401756	118417995	ENSG00000149582	TMEM25	yes	up	1.07054
chr10	90694831	90751147	ENSG00000107796	ACTA2	no	up	1.06808
chr7	128864864	129070052	ENSG00000158467	AHCYL2	yes	up	1.06236
chr19	40953696	40971747	ENSG00000090013	BLVRB	yes	up	1.06196
chr19	8554940	8567996	ENSG00000133246	PRAM1	no	up	1.06053
chr1	202780082	202781284	ENSG00000228288	PCAT6	yes	up	1.05957
chr16	20866247	20911706	ENSG00000188215	DCUN1D3	yes	up	1.05629
chr3	12525931	12581122	ENSG00000154743	TSEN2	yes	up	1.05487
chr12	95611522	95696566	ENSG00000028203	VEZT	yes	up	1.05318
chr17	26646121	26655707	ENSG00000109084	TMEM97	yes	up	1.05189
chr17	62495734	62504317	ENSG00000108654	DDX5	yes	up	1.04886
chr1	44457172	44497139	ENSG00000196517	SLC6A9	yes	up	1.0469
chr3	98239976	98312567	ENSG00000080819	CPOX	yes	up	1.04079
chr8	128698588	128746213	ENSG00000249375	CASC11	no	up	1.03848
chr2	220413795	220413869	ENSG00000265252	MIR3132	no	up	1.03692
chr10	22604903	22609235	ENSG00000148444	COMMD3	yes	up	1.03532
chr21	35885440	35987441	ENSG00000159200	RCAN1	yes	up	1.03243
chr3	25639475	25706398	ENSG00000077097	TOP2B	yes	up	1.0322
chr15	96869167	96883492	ENSG00000185551	NR2F2	yes	up	1.02911
chr8	145159402	145162514	ENSG00000179632	MAF1	yes	up	1.02819
chr17	55333212	55762046	ENSG00000153944	MSI2	yes	up	1.02772
chr10	77157588	77161664	ENSG00000165655	ZNF503	yes	up	1.02596
chr2	223725652	223809357	ENSG00000123983	ACSL3	yes	up	1.02145
chr15	56922379	57210769	ENSG00000137871	ZNF280D	yes	up	1.01599
chr5	167975500	168006605	ENSG00000120137	PANK3	yes	up	1.01443
chr6	31510081	31510915	ENSG00000234006	DDX39B-AS1	no	up	1.0136
chr15	40623653	40633168	ENSG00000188549	C15orf52	yes	up	1.01356
chr3	56761446	57113357	ENSG00000163947	ARHGEF3	yes	up	1.01036
chr19	50321539	50342073	ENSG00000104973	MED25	yes	up	1.0089
chr3	49711435	49721396	ENSG00000164062	APEH	yes	up	1.00404
chr15	86302554	86338261	ENSG00000183655	KLHL25	yes	up	1.00386
chr8	37700786	37707422	ENSG00000104221	BRF2	yes	up	1.00046
chr3	150458914	150481264	ENSG00000181788	SIAH2	yes	up	1.00036
chr10	81107225	81115093	ENSG00000108179	PPIF	no	up	0.999291
chr14	39866873	39901704	ENSG00000165355	FBXO33	no	up	0.99867
chr5	612387	667283	ENSG00000112877	CEP72	no	up	0.998523
chr7	26706681	27034858	ENSG00000005020	SKAP2	no	up	0.991828
chr17	45915058	45918699	ENSG00000141295	SCRN2	no	up	0.990976
chr9	130882972	130890741	ENSG00000148334	PTGES2	no	up	0.985308
chr15	63568217	63601325	ENSG00000138613	APH1B	no	up	0.984072
chr1	146649692	146651206	ENSG00000180867	PDIA3P1	no	up	0.98008
chr18	29078006	29128971	ENSG00000046604	DSG2	no	up	0.977759
chr13	110406184	110438915	ENSG00000185950	IRS2	no	up	0.976509
chr19	17622438	17632097	ENSG00000130313	PGLS	no	up	0.972744
chr11	100558384	100862668	ENSG00000165895	ARHGAP42	no	up	0.965953
chr3	9975506	9987097	ENSG00000163703	CRELD1	no	up	0.962054
chr2	230899698	230933715	ENSG00000163053	SLC16A14	no	up	0.958666
chr8	25042238	25275598	ENSG00000147459	DOCK5	no	up	0.956686
chr16	85645015	85709810	ENSG00000131149	GSE1	no	up	0.956336
chr22	29279580	29453475	ENSG00000183579	ZNRF3	no	up	0.954718
chr2	227523426	227523509	ENSG00000263363	MIR5702	no	up	0.949411
chr1	109642815	109643241	ENSG00000270066	SCARNA2	no	up	0.944245
chr1	183430009	183440881	ENSG00000232860	SMG7-AS1	no	up	0.93983
chr9	71394964	71398609	ENSG00000187866	FAM122A	no	up	0.939078
chr9	74966341	74980163	ENSG00000107372	ZFAND5	no	up	0.93681
chr13	113399763	113409007	ENSG00000232684	ATP11A-AS1	no	up	0.930901
chr13	51483814	51544592	ENSG00000136104	RNASEH2B	no	up	0.929236
chr16	67209505	67217943	ENSG00000196123	KIAA0895L	no	up	0.920328
chr7	5346421	5465045	ENSG00000182095	TNRC18	no	up	0.916323
chr19	11432722	11456946	ENSG00000105514	RAB3D	no	up	0.913337
chr10	76993727	76995788	ENSG00000165644	COMTD1	no	up	0.908957
chr14	65381203	65529368	ENSG00000257365	FNTB	no	up	0.907572
chr2	20646835	20649200	ENSG00000143878	RHOB	no	up	0.904225
chr16	74485856	74641012	ENSG00000090863	GLG1	no	up	0.90255
chr3	196769431	197026171	ENSG00000075711	DLG1	no	up	0.898949
chr17	62116502	62208179	ENSG00000178607	ERN1	no	up	0.893432
chr1	204042243	204096863	ENSG00000143842	SOX13	no	up	0.88988
chr9	104161155	104172942	ENSG00000136870	ZNF189	no	up	0.885156
chr17	46671639	46682354	ENSG00000108511	HOXB6	no	up	0.881898
chr4	129730779	129796379	ENSG00000077684	JADE1	no	up	0.875175
chr4	159690290	159829201	ENSG00000052795	FNIP2	no	up	0.867608
chr8	38020839	38034248	ENSG00000175324	LSM1	no	up	0.856848
chr17	4534197	4545589	ENSG00000161905	ALOX15	no	up	0.85422
chr3	98216756	98241910	ENSG00000080822	CLDND1	no	up	0.854041
chr14	93533797	93538497	ENSG00000258730	ITPK1-AS1	no	up	0.851273
chr6	31512239	31516204	ENSG00000213760	ATP6V1G2	no	up	0.850833
chr19	11033444	11039357	ENSG00000130733	YIPF2	no	up	0.848209
chr8	143845752	143859640	ENSG00000180155	LYNX1	no	up	0.846478
chr7	26191860	26226745	ENSG00000050344	NFE2L3	no	up	0.842556
chr10	31495207	31609376	ENSG00000237036	ZEB1-AS1	no	up	0.841444
chr5	145316142	145461354	ENSG00000156463	SH3RF2	no	up	0.836253
chr6	30875961	30881883	ENSG00000213780	GTF2H4	no	up	0.835144
chr14	54415145	54415202	ENSG00000266431	MIR5580	no	up	0.835144
chr19	1286153	1301430	ENSG00000099617	EFNA2	no	up	0.833504
chr18	9546789	9615238	ENSG00000154845	PPP4R1	no	up	0.83291
chr6	15246527	15522252	ENSG00000008083	JARID2	no	up	0.828624
chr1	169433147	169455241	ENSG00000117479	SLC19A2	no	up	0.825925
chr2	219262979	219270664	ENSG00000144579	CTDSP1	no	up	0.821803
chr15	62144588	62352672	ENSG00000129003	VPS13C	no	up	0.817599
chr17	28705923	28797007	ENSG00000108582	CPD	no	up	0.816776
chr2	192542794	192561385	ENSG00000173559	NABP1	no	up	0.808934
chr8	96146032	96168912	ENSG00000175895	PLEKHF2	no	up	0.806227
chr11	96123153	96240738	ENSG00000183340	JRKL	no	up	0.80317
chr20	34633544	34638882	ENSG00000260032	LINC00657	no	up	0.80107
chr11	19138646	19197969	ENSG00000177054	ZDHHC13	no	up	0.794657
chr7	7196565	7288282	ENSG00000106392	C1GALT1	no	up	0.793088
chr9	140086069	140098645	ENSG00000176058	TPRN	no	up	0.789089
chr9	139921916	139931234	ENSG00000180539	C9orf139	no	up	0.788636
chr17	76164639	76169608	ENSG00000108639	SYNGR2	no	up	0.786437
chr3	169684423	169716161	ENSG00000008952	SEC62	no	up	0.784502
chr4	185308867	185395734	ENSG00000168310	IRF2	no	up	0.781415
chr6	29968788	30029417	ENSG00000204623	ZNRD1-AS1	no	up	0.775999
chr7	25174316	25219975	ENSG00000153790	C7orf31	no	up	0.774742
chr2	30670092	30867091	ENSG00000172954	LCLAT1	no	up	0.774285
chr7	29689843	29782210	ENSG00000227855	DPY19L2P3	no	up	0.773327
chr1	110925441	110974982	ENSG00000224699	LAMTOR5-AS1	no	up	0.768274
chr17	40009797	40021684	ENSG00000178502	KLHL11	no	up	0.767599
chr19	42891171	42894439	ENSG00000105427	CNFN	no	up	0.76539
chr2	64751465	64820139	ENSG00000119844	AFTPH	no	up	0.764578
chr3	195686619	195717189	ENSG00000185485	SDHAP1	no	up	0.763458
chr16	87360593	87425748	ENSG00000103264	FBXO31	no	up	0.760312
chr18	57567180	57571538	ENSG00000141682	PMAIP1	no	up	0.760041
chr6	29694378	29716826	ENSG00000214922	HLA-F-AS1	no	up	0.757617
chr1	236681300	236716281	ENSG00000116977	LGALS8	no	up	0.753547
chr16	31094746	31100949	ENSG00000151006	PRSS53	no	up	0.753532
chr16	57792129	57896957	ENSG00000140859	KIFC3	no	up	0.747028
chr16	82181403	82203831	ENSG00000135698	MPHOSPH6	no	up	0.747001
chr1	174128548	174964445	ENSG00000152061	RABGAP1L	no	up	0.74388
chr7	916189	936073	ENSG00000239857	GET4	no	up	0.739064
chr2	111876955	111926024	ENSG00000153094	BCL2L11	no	up	0.736695
chr11	118398187	118401912	ENSG00000172425	TTC36	no	up	0.733414
chr1	228327663	228336685	ENSG00000143774	GUK1	no	up	0.727955
chr9	130683158	130693076	ENSG00000167103	PIP5KL1	no	up	0.726976
chr3	48488114	48507115	ENSG00000164053	ATRIP	no	up	0.725988
chr20	62371214	62374858	ENSG00000125520	SLC2A4RG	no	up	0.720577
chr2	241499471	241503431	ENSG00000188542	DUSP28	no	up	0.71433
chr18	55711599	56068772	ENSG00000049759	NEDD4L	no	up	0.714326
chr22	50624344	50638027	ENSG00000170638	TRABD	no	up	0.705447
chr17	46626992	46683776	ENSG00000233101	HOXB-AS3	no	up	0.70281
chr13	113344643	113541482	ENSG00000068650	ATP11A	no	up	0.701785
chr14	99977603	100070363	ENSG00000205476	CCDC85C	no	up	0.700355
chr9	96208776	96215874	ENSG00000188938	FAM120AOS	no	up	0.700074
chr2	201936156	201950473	ENSG00000119013	NDUFB3	no	up	0.696867
chr2	241522117	241526116	ENSG00000260942	CAPN10-AS1	no	up	0.696633
chr1	153954127	153958834	ENSG00000143545	RAB13	no	up	0.695762
chr16	67218269	67224107	ENSG00000179044	EXOC3L1	no	up	0.692904
chr1	156024543	156028301	ENSG00000116586	LAMTOR2	no	up	0.692868
chr1	32674695	32681797	ENSG00000222046	DCDC2B	no	up	0.690538
chr13	50018429	50069138	ENSG00000136169	SETDB2	no	up	0.68999
chr16	70695107	70719969	ENSG00000132613	MTSS1L	no	up	0.688495
chr3	75470703	75484261	ENSG00000244026	FAM86DP	no	up	0.685329
chr2	231577560	231685790	ENSG00000135932	CAB39	no	up	0.681771
chr16	67840668	67866051	ENSG00000102904	TSNAXIP1	no	up	0.68105
chr17	46802125	46806540	ENSG00000159184	HOXB13	no	up	0.678279
chr6	35310335	35395968	ENSG00000112033	PPARD	no	up	0.670872
chr5	1008944	1039058	ENSG00000145506	NKD2	no	up	0.664477
chr5	148521046	148640105	ENSG00000173210	ABLIM3	no	up	0.663583
chr1	244571796	244615436	ENSG00000035687	ADSS	no	up	0.661445
chr12	70636774	70748773	ENSG00000111596	CNOT2	no	up	0.658228
chr17	46656992	46659621	ENSG00000257178	MIR10A	no	up	0.657892
chr6	42858005	42858554	ENSG00000221821	C6orf226	no	up	0.656292
chr15	63889552	63894627	ENSG00000197361	FBXL22	no	up	0.65559
chr14	50159823	50219870	ENSG00000197776	KLHDC1	no	up	0.652592
chr2	241526133	241557122	ENSG00000142330	CAPN10	no	up	0.652501
chr11	110300607	110335605	ENSG00000137714	FDX1	no	up	0.647617
chr15	100017370	100256671	ENSG00000068305	MEF2A	no	up	0.646777
chr7	150709297	150721586	ENSG00000181652	ATG9B	no	up	0.641182
chr19	11485361	11487627	ENSG00000173928	SWSAP1	no	up	0.638034
chr12	50451331	50477394	ENSG00000110881	ASIC1	no	up	0.633737
chr11	7534529	7678358	ENSG00000166387	PPFIBP2	no	up	0.633471
chr19	896503	913240	ENSG00000198858	R3HDM4	no	up	0.629163
chr6	134490384	134639250	ENSG00000118515	SGK1	no	up	0.629105
chr3	196715492	196756687	ENSG00000163975	MFI2	no	up	0.628083
chr10	31109136	31320866	ENSG00000183621	ZNF438	no	up	0.626569
chr1	236686369	236687808	ENSG00000223776	LGALS8-AS1	no	up	0.624046
chr8	101170134	101271506	ENSG00000104450	SPAG1	no	up	0.620368
chr1	87328132	87380107	ENSG00000183291	2020-09-15	no	up	0.619031
chr6	31504151	31504226	ENSG00000201785	SNORD117	no	up	0.618177
chr10	71962586	71993667	ENSG00000180817	PPA1	no	up	0.61436
chr12	10758612	10766222	ENSG00000111196	MAGOHB	no	up	0.608912
chr9	35649292	35650937	ENSG00000137078	SIT1	no	up	0.608735
chr1	153946745	153950164	ENSG00000143543	JTB	no	up	0.605434
chr2	96068469	96082364	ENSG00000115042	FAHD2A	no	up	0.603892
chr3	156864297	156878549	ENSG00000163660	CCNL1	no	up	0.603664
chr16	81069452	81080963	ENSG00000166454	ATMIN	no	up	0.6014
chr6	31497996	31510225	ENSG00000198563	DDX39B	no	up	0.600094
chr19	7745729	7747744	ENSG00000181029	TRAPPC5	no	up	0.598322
chr3	169804520	169899537	ENSG00000173889	PHC3	no	up	0.595102
chr19	16296191	16302857	ENSG00000105058	FAM32A	no	up	0.590999
chr1	145549230	145568526	ENSG00000198483	ANKRD35	no	up	0.588722
chr16	48390275	48482313	ENSG00000196470	SIAH1	no	up	0.588597
chr19	6729925	6737614	ENSG00000125734	GPR108	no	up	0.588247
chr16	67757005	67840555	ENSG00000141084	RANBP10	no	up	0.584263
chr18	12328943	12377313	ENSG00000141385	AFG3L2	no	up	0.582023
chr1	151375200	151431941	ENSG00000143442	POGZ	no	up	0.57804
chr11	93211638	93276674	ENSG00000166002	SMCO4	no	up	0.576674
chr2	209119971	209120905	ENSG00000231908	IDH1-AS1	no	up	0.574378
chr6	52916789	52965671	ENSG00000112146	FBXO9	no	up	0.572732
chr7	150642049	150675403	ENSG00000055118	KCNH2	no	up	0.572291
chr19	11200038	11244492	ENSG00000130164	LDLR	no	up	0.571936
chr8	144873090	144897549	ENSG00000180900	SCRIB	no	up	0.560313
chr11	18627948	18656338	ENSG00000179119	SPTY2D1	no	up	0.557065
chr19	45582546	45808541	ENSG00000007047	MARK4	no	up	0.556532
chr16	58028572	58034357	ENSG00000166188	ZNF319	no	up	0.554741
chr9	140069236	140082989	ENSG00000176248	ANAPC2	no	up	0.55385
chr6	138188351	138204449	ENSG00000118503	TNFAIP3	no	up	0.551262
chr8	101698044	101735037	ENSG00000070756	PABPC1	no	up	0.550526
chr11	28129795	28355054	ENSG00000169519	METTL15	no	up	0.543923
chr6	35995488	36079013	ENSG00000112062	MAPK14	no	up	0.533648
chr5	86563705	86687748	ENSG00000145715	RASA1	no	up	0.532677
chr19	42734338	42746777	ENSG00000105723	GSK3A	no	up	0.530008
chr7	30536237	30591095	ENSG00000006625	GGCT	no	up	0.528059
chr10	114710009	114927437	ENSG00000148737	TCF7L2	no	up	0.527092
chr16	68298433	68335722	ENSG00000103064	SLC7A6	no	up	0.524544
chr12	50222325	50234926	ENSG00000258057	BCDIN3D-AS1	no	up	0.523878
chr1	39876151	39882154	ENSG00000255103	KIAA0754	no	up	0.52292
chr2	120517207	120741394	ENSG00000088179	PTPN4	no	up	0.522199
chr3	195001452	195003470	ENSG00000229325	ACAP2-IT1	no	up	0.519199
chr16	15068448	15233196	ENSG00000179889	PDXDC1	no	up	0.513673
chr8	101162812	101166230	ENSG00000147669	POLR2K	no	up	0.510121
chr2	8818975	8824583	ENSG00000115738	ID2	no	up	0.506941
chr6	35436185	35438562	ENSG00000198755	RPL10A	no	up	0.505493
chr17	47778305	47786376	ENSG00000121073	SLC35B1	no	up	0.502363
chr17	45771447	45789416	ENSG00000198933	TBKBP1	no	up	0.502149
chr7	29638411	29724871	ENSG00000225264	ZNRF2P2	no	up	0.496577
chr1	172501489	172580971	ENSG00000094975	SUCO	no	up	0.493617
chr17	36890150	36906070	ENSG00000056661	PCGF2	no	up	0.493278
chr9	124646915	124725998	ENSG00000237548	TTLL11-IT1	no	up	0.489452
chr1	170501270	170522587	ENSG00000120370	GORAB	no	up	0.48727
chr16	67204057	67209643	ENSG00000140939	NOL3	no	up	0.486943
chr15	64448011	64455404	ENSG00000166794	PPIB	no	up	0.484376
chr3	182511288	182639423	ENSG00000058063	ATP11B	no	up	0.482313
chr11	124543694	124567414	ENSG00000064199	SPA17	no	up	0.479328
chr14	71189243	71276251	ENSG00000006432	MAP3K9	no	up	0.47867
chr8	126442563	126450647	ENSG00000173334	TRIB1	no	up	0.478494
chr17	47481414	47492246	ENSG00000167085	PHB	no	up	0.475533
chr2	201675317	201688569	ENSG00000082153	BZW1	no	up	0.474303
chr6	36839646	36896740	ENSG00000198663	C6orf89	no	up	0.474247
chr2	202098166	202152434	ENSG00000064012	CASP8	no	up	0.472376
chr11	64889252	64902004	ENSG00000162298	SYVN1	no	up	0.469851
chr18	47793252	47808144	ENSG00000141644	MBD1	no	up	0.468144
chr21	34638663	34669539	ENSG00000243646	IL10RB	no	up	0.468129
chr1	167190066	167396582	ENSG00000143190	POU2F1	no	up	0.46369
chr3	135867764	135916083	ENSG00000174579	MSL2	no	up	0.462229
chr17	37356536	37360980	ENSG00000108298	RPL19	no	up	0.460937
chr8	145137493	145141119	ENSG00000197858	GPAA1	no	up	0.451073
chr12	112451120	112461255	ENSG00000089248	ERP29	no	up	0.449628
chr1	16524349	16539104	ENSG00000142632	ARHGEF19	no	up	0.445577
chr5	179660143	179719099	ENSG00000050748	MAPK9	no	up	0.44341
chr13	30338508	30424821	ENSG00000122042	UBL3	no	up	0.442521
chr7	105888731	105926772	ENSG00000105835	NAMPT	no	up	0.437181
chr10	73975787	73995618	ENSG00000166295	ANAPC16	no	up	0.43454
chr10	93806449	94050844	ENSG00000107864	CPEB3	no	up	0.434137
chr8	95907995	96128683	ENSG00000156170	NDUFAF6	no	up	0.432677
chr2	191511472	191557492	ENSG00000138386	NAB1	no	up	0.431426
chr22	39708887	39716394	ENSG00000100316	RPL3	no	up	0.430759
chr9	139834887	139839148	ENSG00000159069	FBXW5	no	up	0.430637
chr20	58511894	58515352	ENSG00000132825	PPP1R3D	no	up	0.429173
chr17	44270942	44274089	ENSG00000214401	KANSL1-AS1	no	up	0.426733
chr10	112257596	112271302	ENSG00000138166	DUSP5	no	up	0.426715
chr6	29855350	29858259	ENSG00000206341	HLA-H	no	up	0.425811
chr10	76854192	76868979	ENSG00000079393	DUSP13	no	up	0.423413
chr19	18169805	18209754	ENSG00000096996	IL12RB1	no	up	0.423413
chr6	47749718	47800516	ENSG00000124818	OPN5	no	up	0.423413
chr17	46799084	46799884	ENSG00000159182	PRAC1	no	up	0.423413
chr17	8633252	8648537	ENSG00000161973	CCDC42	no	up	0.423413
chr7	119913722	120390385	ENSG00000184408	KCND2	no	up	0.423413
chr15	65577799	65577929	ENSG00000206903	SNORA24	no	up	0.423413
chr7	29720350	29720444	ENSG00000212024	MIR550A3	no	up	0.423413
chr11	74427732	74427794	ENSG00000212277	SNORD43	no	up	0.423413
chr5	179220981	179223648	ENSG00000213316	LTC4S	no	up	0.423413
chr1	174866095	174867133	ENSG00000223525	RABGAP1L-IT1	no	up	0.423413
chr6	150205567	150240644	ENSG00000223701	RAET1E-AS1	no	up	0.423413
chr3	64173220	64186641	ENSG00000226017	PRICKLE2-AS3	no	up	0.423413
chr9	90168369	90169374	ENSG00000236709	DAPK1-IT1	no	up	0.423413
chr3	71338920	71355004	ENSG00000244203	FOXP1-AS1	no	up	0.423413
chr1	228129291	228129384	ENSG00000264483	MIR5008	no	up	0.423413
chr2	101925912	101925996	ENSG00000264857	MIR5696	no	up	0.423413
chr17	80626109	80626183	ENSG00000266107	MIR4525	no	up	0.423413
chr3	156391024	156424559	ENSG00000163659	TIPARP	no	up	0.422791
chr13	114518603	114542321	ENSG00000233695	GAS6-AS1	no	up	0.42102
chr22	50639408	50656045	ENSG00000073169	SELO	no	up	0.420473
chr6	3269196	3457256	ENSG00000137266	SLC22A23	no	up	0.418673
chr15	63836446	63893788	ENSG00000259248	USP3-AS1	no	up	0.418182
chr11	2904443	2907111	ENSG00000129757	CDKN1C	no	up	0.416068
chr21	38559967	38566227	ENSG00000228677	TTC3-AS1	no	up	0.415677
chr15	34394274	34396591	ENSG00000182405	PGBD4	no	up	0.415354
chr17	35969787	36003493	ENSG00000141141	DDX52	no	up	0.414945
chr8	145153536	145163027	ENSG00000179526	SHARPIN	no	up	0.412399
chr22	38203912	38213183	ENSG00000100116	GCAT	no	up	0.412129
chr1	43829068	43833696	ENSG00000066322	ELOVL1	no	up	0.411078
chr16	68279207	68294961	ENSG00000103066	PLA2G15	no	up	0.41093
chr16	855443	863861	ENSG00000167945	PRR25	no	up	0.408049
chr9	140114707	140116033	ENSG00000212864	RNF208	no	up	0.405443
chr3	171757418	172119455	ENSG00000075420	FNDC3B	no	up	0.401653
chr8	18384811	18942240	ENSG00000156011	PSD3	no	up	0.39829
chr17	46626232	46682274	ENSG00000120093	HOXB3	no	up	0.395838
chr8	82192598	82197012	ENSG00000164687	FABP5	no	up	0.39474
chr20	57226328	57254582	ENSG00000124222	STX16	no	up	0.389404
chr15	64443914	64449680	ENSG00000157734	SNX22	no	up	0.38894
chr3	53846362	53880417	ENSG00000016391	CHDH	no	up	0.386561
chr3	58703092	59035810	ENSG00000163689	C3orf67	no	up	0.38465
chr1	228353516	228369958	ENSG00000181873	IBA57	no	up	0.384236
chr8	8993765	9009084	ENSG00000173281	PPP1R3B	no	up	0.383216
chr22	19770747	19842462	ENSG00000185838	GNB1L	no	up	0.3797
chr1	1981909	2116834	ENSG00000067606	PRKCZ	no	up	0.375157
chr8	8640864	8751155	ENSG00000147324	MFHAS1	no	up	0.371572
chr12	92536286	92539673	ENSG00000133639	BTG1	no	up	0.370781
chr10	320130	735683	ENSG00000151240	DIP2C	no	up	0.362684
chr19	38397868	38699012	ENSG00000105738	SIPA1L3	no	up	0.361244
chr8	124780696	124827692	ENSG00000176853	FAM91A1	no	up	0.358752
chr14	50091892	50101948	ENSG00000165506	DNAAF2	no	up	0.355377
chr19	7981030	7983982	ENSG00000260001	TGFBR3L	no	up	0.354134
chr12	118814185	118855840	ENSG00000111707	SUDS3	no	up	0.35396
chr2	10586840	10586975	ENSG00000206633	SNORA80B	no	up	0.353195
chr15	40986972	41024354	ENSG00000051180	RAD51	no	up	0.351679
chr4	87797358	87857354	ENSG00000163633	C4orf36	no	up	0.351483
chr12	112842994	112856642	ENSG00000089009	RPL6	no	up	0.347371
chr17	7338762	7340998	ENSG00000181284	TMEM102	no	up	0.336717
chr14	31494312	31562818	ENSG00000100478	AP4S1	no	up	0.334087
chr14	51324609	51411454	ENSG00000100504	PYGL	no	up	0.333636
chr11	118955576	118964259	ENSG00000256269	HMBS	no	up	0.333256
chr8	95731931	95806064	ENSG00000156162	DPY19L4	no	up	0.328144
chr15	101821715	101835487	ENSG00000131876	SNRPA1	no	up	0.326511
chr1	32665987	32670988	ENSG00000160050	CCDC28B	no	up	0.32478
chr19	11453452	11457194	ENSG00000105518	TMEM205	no	up	0.32099
chr1	109632425	109639556	ENSG00000215717	TMEM167B	no	up	0.320196
chr5	176910395	176924607	ENSG00000196923	PDLIM7	no	up	0.318933
chr22	39257455	39268319	ENSG00000183741	CBX6	no	up	0.314774
chr1	153920145	153931101	ENSG00000160741	CRTC2	no	up	0.314033
chr14	104022881	104029168	ENSG00000166170	BAG5	no	up	0.310958
chr1	68564142	68698803	ENSG00000116729	WLS	no	up	0.309624
chr12	101786898	101801598	ENSG00000120805	ARL1	no	up	0.307502
chr19	12778885	12782170	ENSG00000105583	WDR83OS	no	up	0.306457
chr3	169511216	169530774	ENSG00000171757	LRRC34	no	up	0.304339
chr14	102228135	102394326	ENSG00000078304	PPP2R5C	no	up	0.295078
chr12	65004293	65091347	ENSG00000153179	RASSF3	no	up	0.291978
chr16	4666494	4740975	ENSG00000102858	MGRN1	no	up	0.288619
chr11	96085933	96123087	ENSG00000149231	CCDC82	no	up	0.286032
chr10	89622870	89731687	ENSG00000171862	PTEN	no	up	0.285592
chr3	19988571	20026667	ENSG00000144566	RAB5A	no	up	0.285419
chr2	27434895	27440046	ENSG00000138085	ATRAID	no	up	0.27898
chr19	51300961	51308186	ENSG00000167747	C19orf48	no	up	0.278545
chr6	41902671	42018095	ENSG00000112576	CCND3	no	up	0.277799
chr1	31191351	31199674	ENSG00000186056	MATN1-AS1	no	up	0.275873
chr19	15490859	15529952	ENSG00000011243	AKAP8L	no	up	0.275322
chr2	28974506	29025806	ENSG00000213639	PPP1CB	no	up	0.274704
chr1	146626685	146644129	ENSG00000131791	PRKAB2	no	up	0.274216
chr7	32997017	33046543	ENSG00000122642	FKBP9	no	up	0.272199
chr19	46171502	46186982	ENSG00000010310	GIPR	no	up	0.271812
chr8	8175258	8244008	ENSG00000182319	SGK223	no	up	0.270463
chr3	128968449	128996614	ENSG00000181789	COPG1	no	up	0.269142
chr1	153963235	153964626	ENSG00000177954	RPS27	no	up	0.265731
chr10	104153867	104162281	ENSG00000077150	NFKB2	no	up	0.263132
chr14	50085237	50087403	ENSG00000165502	RPL36AL	no	up	0.261908
chr8	110346553	110358182	ENSG00000120533	ENY2	no	up	0.258983
chr10	98592017	98740800	ENSG00000196233	LCOR	no	up	0.258246
chr13	43787654	44361044	ENSG00000120658	ENOX1	no	up	0.255444
chr5	178977559	179037027	ENSG00000176783	RUFY1	no	up	0.254703
chr17	38278551	38293042	ENSG00000188895	MSL1	no	up	0.253462
chr20	31946645	31989367	ENSG00000101391	CDK5RAP1	no	up	0.25147
chr12	69864129	69973562	ENSG00000166225	FRS2	no	up	0.249979
chr1	153901977	153919172	ENSG00000198837	DENND4B	no	up	0.249165
chr2	132222473	132250316	ENSG00000173272	MZT2A	no	up	0.244456
chr11	67374323	67380006	ENSG00000167792	NDUFV1	no	up	0.238941
chr3	136581050	136668665	ENSG00000158092	NCK1	no	up	0.238681
chr19	16222439	16245044	ENSG00000167461	RAB8A	no	up	0.237577
chr17	40118759	40129749	ENSG00000173786	CNP	no	up	0.235061
chr2	206858445	206951027	ENSG00000114933	INO80D	no	up	0.233622
chr7	30323923	30452118	ENSG00000180233	ZNRF2	no	up	0.228894
chr2	208445355	208490652	ENSG00000144401	METTL21A	no	up	0.227642
chr16	58033450	58055522	ENSG00000103005	USB1	no	up	0.223075
chr6	30026676	30032686	ENSG00000066379	ZNRD1	no	up	0.220056
chr5	1568637	1594735	ENSG00000185986	SDHAP3	no	up	0.209088
chr9	100437191	100459639	ENSG00000136936	XPA	no	up	0.208353
chr7	37945543	38065297	ENSG00000106483	SFRP4	no	up	0.206813
chr3	72798428	72911065	ENSG00000144736	SHQ1	no	up	0.204355
chr7	140152840	140179369	ENSG00000133606	MKRN1	no	up	0.203433
chr1	231499497	231560790	ENSG00000135766	EGLN1	no	up	0.200235
chr15	38544527	38649450	ENSG00000166068	SPRED1	no	up	0.192314
chr3	126156444	126194762	ENSG00000070476	ZXDC	no	up	0.189418
chr8	101928753	101965616	ENSG00000164924	YWHAZ	no	up	0.188809
chr18	47808713	47814674	ENSG00000154832	CXXC1	no	up	0.184176
chr13	21872278	21880512	ENSG00000233325	MIPEPP3	no	up	0.182929
chr16	87117168	87351022	ENSG00000260456	C16orf95	no	up	0.178248
chr14	104182067	104200005	ENSG00000100711	ZFYVE21	no	up	0.177652
chr2	198380295	198418423	ENSG00000115540	MOB4	no	up	0.176643
chr9	140100147	140111461	ENSG00000188566	NDOR1	no	up	0.175824
chr21	44834395	44847008	ENSG00000142178	SIK1	no	up	0.174219
chr15	33057747	33486897	ENSG00000248905	FMN1	no	up	0.173642
chr2	44395108	44471523	ENSG00000138032	PPM1B	no	up	0.170337
chr22	25844072	25916821	ENSG00000100058	CRYBB2P1	no	up	0.169541
chr3	183547173	183602721	ENSG00000175193	PARL	no	up	0.161723
chr11	95566046	95658479	ENSG00000087053	MTMR2	no	up	0.160217
chr17	61896793	61907372	ENSG00000108592	FTSJ3	no	up	0.158785
chr15	31231144	31283810	ENSG00000166912	MTMR10	no	up	0.15655
chr13	24553944	24881212	ENSG00000182957	SPATA13	no	up	0.153642
chr18	47087069	47119272	ENSG00000101670	LIPG	no	up	0.152677
chr9	140098534	140100090	ENSG00000187713	TMEM203	no	up	0.14189
chr10	62538089	62554610	ENSG00000170312	CDK1	no	up	0.141146
chr15	52873514	53002014	ENSG00000047346	FAM214A	no	up	0.140524
chr6	41001366	41065526	ENSG00000124596	OARD1	no	up	0.13336
chr10	89618918	89623194	ENSG00000227268	KLLN	no	up	0.125055
chr19	45504688	45541452	ENSG00000104856	RELB	no	up	0.119393
chr12	118451393	118470935	ENSG00000111445	RFC5	no	up	0.117189
chr9	104149915	104160896	ENSG00000136897	MRPL50	no	up	0.116491
chr17	61904512	61909379	ENSG00000087191	PSMC5	no	up	0.116405
chr10	22610140	22620413	ENSG00000168283	BMI1	no	up	0.114269
chr19	51834790	51845378	ENSG00000186806	VSIG10L	no	up	0.113454
chr3	195634947	195638128	ENSG00000224614	TNK2-AS1	no	up	0.112689
chr19	42751724	42759309	ENSG00000105722	ERF	no	up	0.112479
chr10	76859344	76941881	ENSG00000156671	SAMD8	no	up	0.111809
chr3	100053545	100075710	ENSG00000114021	NIT2	no	up	0.111017
chr12	12268959	12419946	ENSG00000070018	LRP6	no	up	0.110588
chr15	40380091	40401093	ENSG00000104081	BMF	no	up	0.110126
chr13	31032884	31191734	ENSG00000189403	HMGB1	no	up	0.105984
chr15	57210821	57591479	ENSG00000140262	TCF12	no	up	0.101044
chr7	80371854	80551675	ENSG00000075223	SEMA3C	no	up	0.100625
chr19	2037470	2051243	ENSG00000099875	MKNK2	no	up	0.0999997
chr15	40573645	40574787	ENSG00000230778	ANKRD63	no	up	0.0964778
chr22	47158518	47571336	ENSG00000054611	TBC1D22A	no	up	0.0932657
chr12	56137064	56150911	ENSG00000135414	GDF11	no	up	0.089134
chr2	47129009	47168994	ENSG00000180398	MCFD2	no	up	0.0880536
chr17	38465444	38513094	ENSG00000131759	RARA	no	up	0.0827513
chr3	121150278	121264853	ENSG00000051341	POLQ	no	up	0.0811504
chr7	27778950	27884183	ENSG00000106052	TAX1BP1	no	up	0.079687
chr19	48111453	48206533	ENSG00000063169	GLTSCR1	no	up	0.0771978
chr10	70480769	70552134	ENSG00000060339	CCAR1	no	up	0.0753307
chr17	40811323	40819024	ENSG00000037042	TUBG2	no	up	0.068016
chr20	48249482	48330415	ENSG00000158470	B4GALT5	no	up	0.0646719
chr11	85566144	85631064	ENSG00000150676	CCDC83	no	up	0.060092
chr16	2075357	2089027	ENSG00000065054	SLC9A3R2	no	up	0.0570045
chr14	102783714	102809044	ENSG00000022976	ZNF839	no	up	0.0560445
chr5	167913450	167946304	ENSG00000113643	RARS	no	up	0.0555432
chr10	74127098	74385899	ENSG00000107745	MICU1	no	up	0.0545262
chr1	42642210	42801548	ENSG00000198815	FOXJ3	no	up	0.0517801
chr3	196726331	196731615	ENSG00000228109	MFI2-AS1	no	up	0.045444
chr14	32545320	32628934	ENSG00000100852	ARHGAP5	no	up	0.0445993
chr19	46178186	46178282	ENSG00000207773	MIR642A	no	up	0.0437734
chr11	19245610	19263167	ENSG00000129173	E2F8	no	up	0.0389167
chr19	18208603	18262502	ENSG00000099308	MAST3	no	up	0.0384136
chr8	66629745	66754557	ENSG00000205268	PDE7A	no	up	0.0380374
chr17	7743222	7758114	ENSG00000132510	KDM6B	no	up	0.0360667
chr3	45596886	45727830	ENSG00000144791	LIMD1	no	up	0.035534
chr19	983174	994569	ENSG00000065268	WDR18	no	up	0.0239683
chr17	46668619	46671323	ENSG00000120075	HOXB5	no	up	0.023626
chr17	19240867	19281495	ENSG00000108641	B9D1	no	up	0.0231679
chr11	118972908	118989252	ENSG00000172375	C2CD2L	no	up	0.0225936
chr16	31102163	31107301	ENSG00000167397	VKORC1	no	up	0.0208127
chr20	48807376	48809212	ENSG00000172216	CEBPB	no	up	0.0166803
chr11	126225535	126310239	ENSG00000110080	ST3GAL4	no	up	0.0153166
chr3	56974068	56994882	ENSG00000240198	ARHGEF3-AS1	no	up	0.013174
chr14	50087489	50090198	ENSG00000168282	MGAT2	no	up	0.0130563
chr12	54427734	54427829	ENSG00000207571	MIR615	no	up	0.0112755
chr1	165696032	165796992	ENSG00000143183	TMCO1	no	up	0.00842411
chr8	11534468	11617511	ENSG00000136574	GATA4	no	up	0.00374257
chr10	111967363	112047123	ENSG00000119950	MXI1	no	up	0.00361316
chr8	56792372	56923940	ENSG00000254087	LYN	no	up	0.00325789
chr16	67226072	67232821	ENSG00000205250	E2F4	no	up	0.00318572
chr10	126392194	126402786	ENSG00000233334	FAM53B-AS1	no	up	0.00309645
chr3	195241221	195270209	ENSG00000184203	PPP1R2	no	up	0.00294026
chr6	126277927	126301387	ENSG00000111911	HINT3	no	up	0.00150379
chr17	79981178	79989027	ENSG00000169683	LRRC45	no	down	-0.00190729
chr17	47653220	47661189	ENSG00000182575	NXPH3	no	down	-0.00442476
chr17	36908989	36920484	ENSG00000108294	PSMB3	no	down	-0.00451809
chr11	124636394	124670569	ENSG00000120458	MSANTD2	no	down	-0.00640895
chr14	50110273	50155140	ENSG00000100479	POLE2	no	down	-0.0065572
chr14	102973179	102976136	ENSG00000156381	ANKRD9	no	down	-0.0079335
chr2	73441350	73454365	ENSG00000135632	SMYD5	no	down	-0.00876311
chr11	16634679	16778428	ENSG00000110696	C11orf58	no	down	-0.010666
chr21	38431470	38445470	ENSG00000185808	PIGP	no	down	-0.0137839
chr1	113454469	113499635	ENSG00000155380	SLC16A1	no	down	-0.0140606
chr19	7968728	7979363	ENSG00000076984	MAP2K7	no	down	-0.0167609
chr1	35449523	35497569	ENSG00000163867	ZMYM6	no	down	-0.0189164
chr17	6546635	6554954	ENSG00000108590	MED31	no	down	-0.0218089
chr7	26331541	26413949	ENSG00000086300	SNX10	no	down	-0.0272694
chr19	2100988	2164464	ENSG00000065000	AP3D1	no	down	-0.0278701
chr19	35759881	35770724	ENSG00000105698	USF2	no	down	-0.0284499
chr8	128806779	129113499	ENSG00000249859	PVT1	no	down	-0.0362329
chr1	45468212	45477001	ENSG00000126107	HECTD3	no	down	-0.0463121
chr19	45582453	45594782	ENSG00000142252	GEMIN7	no	down	-0.0536219
chr5	171469077	171615390	ENSG00000072786	STK10	no	down	-0.0543581
chr5	176728199	176730745	ENSG00000169228	RAB24	no	down	-0.0547659
chr11	64889655	64894843	ENSG00000149792	MRPL49	no	down	-0.0570898
chr16	11348262	11350036	ENSG00000185338	SOCS1	no	down	-0.0655912
chr2	38970741	38978636	ENSG00000115875	SRSF7	no	down	-0.0697519
chr22	38914954	38966291	ENSG00000100206	DMC1	no	down	-0.070959
chr3	7994492	8653610	ENSG00000227110	LMCD1-AS1	no	down	-0.0756327
chr20	48697661	48732496	ENSG00000244687	UBE2V1	no	down	-0.0782485
chr1	10696661	10856707	ENSG00000130940	CASZ1	no	down	-0.0787878
chr13	77618792	77901185	ENSG00000005810	MYCBP2	no	down	-0.0793389
chr17	73106047	73126360	ENSG00000125449	ARMC7	no	down	-0.0794385
chr2	61108656	61158745	ENSG00000162924	REL	no	down	-0.0806828
chr8	145133529	145135550	ENSG00000178896	EXOSC4	no	down	-0.082757
chrX	105855160	105922672	ENSG00000147231	CXorf57	no	down	-0.0837431
chr21	45748827	45759285	ENSG00000160226	C21orf2	no	down	-0.0837633
chr5	179233388	179265078	ENSG00000161011	SQSTM1	no	down	-0.0846826
chr3	185796959	185798736	ENSG00000234197	ETV5-AS1	no	down	-0.0900615
chr9	99578754	99637905	ENSG00000196597	ZNF782	no	down	-0.0943563
chr1	110943871	110950564	ENSG00000134248	LAMTOR5	no	down	-0.097274
chr10	77160759	77168738	ENSG00000237149	ZNF503-AS2	no	down	-0.0986303
chr6	31514647	31526606	ENSG00000204498	NFKBIL1	no	down	-0.0995312
chr3	130569439	130735556	ENSG00000017260	ATP2C1	no	down	-0.100262
chr11	46624411	46639459	ENSG00000180423	HARBI1	no	down	-0.101213
chr19	7989372	7991051	ENSG00000178531	CTXN1	no	down	-0.101222
chr3	185764097	185828107	ENSG00000244405	ETV5	no	down	-0.103899
chr19	12777614	12786646	ENSG00000123154	WDR83	no	down	-0.104924
chr2	27851114	27874375	ENSG00000198522	GPN1	no	down	-0.10916
chr6	80194708	80247175	ENSG00000135338	LCA5	no	down	-0.109357
chr7	26229547	26241149	ENSG00000122566	HNRNPA2B1	no	down	-0.109845
chr19	55896713	55914612	ENSG00000108107	RPL28	no	down	-0.112431
chr1	65886270	65901690	ENSG00000213625	LEPROT	no	down	-0.114998
chr4	110631145	110651233	ENSG00000123739	PLA2G12A	no	down	-0.115208
chr2	220074494	220094439	ENSG00000198925	ATG9A	no	down	-0.11549
chr7	21940518	21985702	ENSG00000164649	CDCA7L	no	down	-0.121543
chr2	27293340	27294641	ENSG00000228474	OST4	no	down	-0.121574
chr5	56215429	56267502	ENSG00000155545	MIER3	no	down	-0.12275
chr1	109656301	109749401	ENSG00000116299	KIAA1324	no	down	-0.123564
chr1	109102711	109187522	ENSG00000162636	FAM102B	no	down	-0.123565
chr17	65987217	65989765	ENSG00000186665	C17orf58	no	down	-0.124925
chr8	145149930	145152428	ENSG00000179091	CYC1	no	down	-0.130281
chr17	34136459	34191619	ENSG00000172660	TAF15	no	down	-0.132482
chr6	143072604	143266338	ENSG00000010818	HIVEP2	no	down	-0.133432
chr5	65222303	65378377	ENSG00000112851	ERBB2IP	no	down	-0.134899
chr18	61056423	61089716	ENSG00000119541	VPS4B	no	down	-0.140404
chr8	144898514	144912029	ENSG00000179950	PUF60	no	down	-0.141785
chr17	4871287	4890960	ENSG00000108509	CAMTA2	no	down	-0.149342
chr10	24872538	25012597	ENSG00000107863	ARHGAP21	no	down	-0.156708
chr22	37576207	37595425	ENSG00000133466	C1QTNF6	no	down	-0.158091
chr3	11597544	11762220	ENSG00000144560	VGLL4	no	down	-0.15958
chr19	49654455	49658681	ENSG00000130528	HRC	no	down	-0.161223
chr1	153931575	153940188	ENSG00000143570	SLC39A1	no	down	-0.164621
chr17	76987799	77005949	ENSG00000171302	CANT1	no	down	-0.166582
chr19	15464196	15490609	ENSG00000105127	AKAP8	no	down	-0.170969
chr17	46684594	46710934	ENSG00000260027	HOXB7	no	down	-0.174678
chr15	65440557	65477680	ENSG00000166855	CLPX	no	down	-0.178686
chr11	124735282	124751366	ENSG00000154134	ROBO3	no	down	-0.183454
chr15	34376218	34394149	ENSG00000134153	EMC7	no	down	-0.184376
chr1	24285599	24289952	ENSG00000189266	PNRC2	no	down	-0.184563
chr1	226170403	226187032	ENSG00000143751	SDE2	no	down	-0.188756
chr4	119199864	119200978	ENSG00000269893	SNHG8	no	down	-0.190526
chr6	42018251	42055199	ENSG00000137413	TAF8	no	down	-0.193779
chr4	144106070	144144983	ENSG00000170185	USP38	no	down	-0.194562
chr8	92082424	92099323	ENSG00000155100	OTUD6B	no	down	-0.195948
chr16	67143861	67182442	ENSG00000125149	C16orf70	no	down	-0.199481
chr2	47387221	47403740	ENSG00000143933	CALM2	no	down	-0.203542
chr9	130547958	130553066	ENSG00000136807	CDK9	no	down	-0.20593
chr13	114567141	114569806	ENSG00000272695	GAS6-AS2	no	down	-0.208139
chr3	128846258	128880136	ENSG00000240682	ISY1	no	down	-0.211734
chr10	80828792	81076276	ENSG00000108175	ZMIZ1	no	down	-0.212741
chr12	76419227	76427712	ENSG00000139289	PHLDA1	no	down	-0.214421
chr17	80674559	80688204	ENSG00000141560	FN3KRP	no	down	-0.215722
chr1	10003486	10045559	ENSG00000173614	NMNAT1	no	down	-0.220096
chr8	110253148	110346614	ENSG00000120526	NUDCD1	no	down	-0.220997
chr2	239229082	239309541	ENSG00000204104	TRAF3IP1	no	down	-0.22228
chr19	45574758	45579846	ENSG00000170684	ZNF296	no	down	-0.222728
chr14	31363005	31495607	ENSG00000196792	STRN3	no	down	-0.231196
chr14	103804186	103804311	ENSG00000272533	SNORA28	no	down	-0.23218
chr19	38375463	38397317	ENSG00000171804	WDR87	no	down	-0.232581
chr10	88725102	88731068	ENSG00000272734	ADIRF-AS1	no	down	-0.235211
chr20	34541539	34547394	ENSG00000171222	SCAND1	no	down	-0.237081
chr7	101458959	101927249	ENSG00000257923	CUX1	no	down	-0.241352
chr17	33448598	33457751	ENSG00000073598	FNDC8	no	down	-0.245008
chr19	3976054	3985467	ENSG00000167658	EEF2	no	down	-0.246423
chr4	26859300	27027003	ENSG00000109689	STIM2	no	down	-0.249818
chr17	26925808	26944393	ENSG00000227543	SPAG5-AS1	no	down	-0.25224
chr18	56338618	56417371	ENSG00000172175	MALT1	no	down	-0.253889
chr12	3186521	3395730	ENSG00000011105	TSPAN9	no	down	-0.254158
chr11	118992297	119006752	ENSG00000172273	HINFP	no	down	-0.254604
chr19	11546109	11561783	ENSG00000130175	PRKCSH	no	down	-0.255842
chr1	228351787	228353213	ENSG00000203684	IBA57-AS1	no	down	-0.265325
chr1	109648573	109656479	ENSG00000179902	C1orf194	no	down	-0.269287
chr2	23971534	24149984	ENSG00000119778	ATAD2B	no	down	-0.270301
chr17	45908993	45915079	ENSG00000141294	LRRC46	no	down	-0.273657
chr8	80870571	81143467	ENSG00000076554	TPD52	no	down	-0.274966
chr3	156527340	156528521	ENSG00000230457	PA2G4P4	no	down	-0.275958
chr9	135457572	135465653	ENSG00000125492	BARHL1	no	down	-0.276747
chr19	12786531	12792716	ENSG00000095059	DHPS	no	down	-0.282418
chr9	140083099	140084822	ENSG00000176101	SSNA1	no	down	-0.283836
chr11	61727190	61735132	ENSG00000167996	FTH1	no	down	-0.290062
chr7	26240782	26252976	ENSG00000122565	CBX3	no	down	-0.294315
chr2	197697728	197792520	ENSG00000197121	PGAP1	no	down	-0.313812
chr4	39529639	39596327	ENSG00000249348	UGDH-AS1	no	down	-0.316954
chr17	38137050	38154213	ENSG00000108344	PSMD3	no	down	-0.319492
chr19	36208921	36229779	ENSG00000105663	KMT2B	no	down	-0.323533
chr6	53362139	53481768	ENSG00000001084	GCLC	no	down	-0.324259
chr12	112369086	112450970	ENSG00000198270	TMEM116	no	down	-0.324395
chr22	50311815	50321188	ENSG00000184164	CRELD2	no	down	-0.326329
chr1	156005092	156023585	ENSG00000160803	UBQLN4	no	down	-0.328707
chr19	8509651	8553998	ENSG00000099783	HNRNPM	no	down	-0.330345
chr2	225334867	225450110	ENSG00000036257	CUL3	no	down	-0.335464
chr9	135973107	136039301	ENSG00000160271	RALGDS	no	down	-0.337672
chr19	7985201	7988135	ENSG00000104976	SNAPC2	no	down	-0.337736
chr5	153570290	153800544	ENSG00000164574	GALNT10	no	down	-0.342085
chr11	47487496	47587121	ENSG00000149187	CELF1	no	down	-0.342869
chr12	26272959	26278060	ENSG00000123095	BHLHE41	no	down	-0.343848
chr12	46576846	46663800	ENSG00000111371	SLC38A1	no	down	-0.343997
chr19	12847953	12859137	ENSG00000198356	ASNA1	no	down	-0.346089
chr1	45965725	45976739	ENSG00000132763	MMACHC	no	down	-0.351829
chr8	90945564	91015456	ENSG00000104320	NBN	no	down	-0.355197
chr14	103799881	103811362	ENSG00000100664	EIF5	no	down	-0.356906
chr19	51302699	51302789	ENSG00000221241	SNORD88A	no	down	-0.357489
chr22	50293877	50312106	ENSG00000182858	ALG12	no	down	-0.357696
chr20	32868074	32899608	ENSG00000101444	AHCY	no	down	-0.359607
chr11	64888100	64889945	ENSG00000149806	FAU	no	down	-0.360251
chr1	201452658	201478584	ENSG00000159176	CSRP1	no	down	-0.360316
chr22	19833661	19842419	ENSG00000215012	C22orf29	no	down	-0.361331
chr1	202696526	202778598	ENSG00000117139	KDM5B	no	down	-0.361508
chr15	74392652	74430881	ENSG00000167178	ISLR2	no	down	-0.362269
chr9	86274878	86323118	ENSG00000135018	UBQLN1	no	down	-0.362645
chr22	26887191	26908471	ENSG00000100109	TFIP11	no	down	-0.365561
chr10	126307861	126432838	ENSG00000189319	FAM53B	no	down	-0.3658
chr6	35420138	35434880	ENSG00000112039	FANCE	no	down	-0.36965
chr5	176730775	176733960	ENSG00000169230	PRELID1	no	down	-0.376248
chr4	7060633	7069924	ENSG00000109519	GRPEL1	no	down	-0.379597
chr9	92219928	92221470	ENSG00000130222	GADD45G	no	down	-0.381552
chr16	54952775	54963101	ENSG00000245694	CRNDE	no	down	-0.383511
chr17	6481468	6544247	ENSG00000198920	KIAA0753	no	down	-0.383667
chr19	1241749	1244824	ENSG00000099624	ATP5D	no	down	-0.384287
chr16	2325882	2390747	ENSG00000167972	ABCA3	no	down	-0.385322
chr6	36164521	36200567	ENSG00000096070	BRPF3	no	down	-0.385649
chr6	71566382	71666741	ENSG00000112309	B3GAT2	no	down	-0.388203
chr2	209130991	209223475	ENSG00000115020	PIKFYVE	no	down	-0.396177
chr2	219267369	219267445	ENSG00000199121	MIR26B	no	down	-0.40005
chr4	26165077	26436541	ENSG00000168214	RBPJ	no	down	-0.402923
chr9	130493803	130497604	ENSG00000160404	TOR2A	no	down	-0.404128
chr2	62432961	62433052	ENSG00000266097	MIR5192	no	down	-0.405012
chr1	50905150	51425935	ENSG00000185104	FAF1	no	down	-0.407644
chr4	39500375	39529931	ENSG00000109814	UGDH	no	down	-0.409931
chr17	59489112	59490641	ENSG00000187013	C17orf82	no	down	-0.410271
chr19	53341261	53360902	ENSG00000204604	ZNF468	no	down	-0.412391
chr15	31196055	31235311	ENSG00000198690	FAN1	no	down	-0.418973
chr4	56294070	56413305	ENSG00000134852	CLOCK	no	down	-0.423005
chr2	11319887	11488456	ENSG00000134318	ROCK2	no	down	-0.423288
chr19	6737936	6751537	ENSG00000125733	TRIP10	no	down	-0.424192
chr19	12757325	12777556	ENSG00000104774	MAN2B1	no	down	-0.428768
chr1	95362507	95392834	ENSG00000117519	CNN3	no	down	-0.43115
chr11	111473115	111601577	ENSG00000170145	SIK2	no	down	-0.432879
chr7	2577511	2595361	ENSG00000106009	BRAT1	no	down	-0.434445
chr13	50656307	51297372	ENSG00000176124	DLEU1	no	down	-0.445982
chr4	100817405	100867883	ENSG00000164031	DNAJB14	no	down	-0.447881
chr17	79801035	79818570	ENSG00000185624	P4HB	no	down	-0.45212
chr17	38544768	38574202	ENSG00000131747	TOP2A	no	down	-0.453018
chr14	104029299	104073860	ENSG00000256053	APOPT1	no	down	-0.457689
chr13	100634026	100639018	ENSG00000043355	ZIC2	no	down	-0.460178
chr4	15606162	15683302	ENSG00000118564	FBXL5	no	down	-0.461694
chr13	99087659	99088094	ENSG00000231194	FARP1-AS1	no	down	-0.462785
chr2	38522022	38604427	ENSG00000119787	ATL2	no	down	-0.465852
chr9	104296133	104325622	ENSG00000155827	RNF20	no	down	-0.467117
chr5	111496223	111499973	ENSG00000224032	EPB41L4A-AS1	no	down	-0.467917
chr2	69688532	69901481	ENSG00000115977	AAK1	no	down	-0.468052
chr1	51426417	51440305	ENSG00000123080	CDKN2C	no	down	-0.471243
chr6	33217311	33222766	ENSG00000232940	HCG25	no	down	-0.473995
chr17	25621102	25640657	ENSG00000109046	WSB1	no	down	-0.477765
chr17	8191815	8193410	ENSG00000108961	RANGRF	no	down	-0.477904
chr11	118967213	118979041	ENSG00000172269	DPAGT1	no	down	-0.478288
chr19	12810008	12834825	ENSG00000105576	TNPO2	no	down	-0.478598
chr10	101370282	101380366	ENSG00000155287	SLC25A28	no	down	-0.480094
chr14	105956192	105965912	ENSG00000185347	C14orf80	no	down	-0.484736
chr7	156931607	157062066	ENSG00000009335	UBE3C	no	down	-0.487566
chr7	150725510	150744869	ENSG00000197150	ABCB8	no	down	-0.491992
chr4	103422486	103538459	ENSG00000109320	NFKB1	no	down	-0.492993
chr20	37554955	37581703	ENSG00000101447	FAM83D	no	down	-0.496025
chr1	40723779	40759856	ENSG00000084073	ZMPSTE24	no	down	-0.501111
chr9	135251008	135282209	ENSG00000125482	TTF1	no	down	-0.504912
chr2	96914254	96931732	ENSG00000135956	TMEM127	no	down	-0.505168
chr1	16679070	16724640	ENSG00000055070	SZRD1	no	down	-0.50848
chr3	194995465	195163807	ENSG00000114331	ACAP2	no	down	-0.509617
chr10	113909624	113975135	ENSG00000119927	GPAM	no	down	-0.512203
chr11	28042167	28129855	ENSG00000121621	KIF18A	no	down	-0.5128
chr14	104163946	104181841	ENSG00000126215	XRCC3	no	down	-0.515636
chr6	36644305	36655116	ENSG00000124762	CDKN1A	no	down	-0.518449
chr9	130670165	130679317	ENSG00000136840	ST6GALNAC4	no	down	-0.519111
chr3	62246540	62355005	ENSG00000241472	PTPRG-AS1	no	down	-0.520262
chr12	54426637	54429142	ENSG00000172789	HOXC5	no	down	-0.528181
chr11	64883875	64885170	ENSG00000174276	ZNHIT2	no	down	-0.532866
chr4	110354928	110462052	ENSG00000138802	SEC24B	no	down	-0.539029
chr2	65537985	65659771	ENSG00000198369	SPRED2	no	down	-0.540902
chr4	77870856	77961537	ENSG00000138758	2020-09-11	no	down	-0.54605
chr1	87380331	87602334	ENSG00000153936	HS2ST1	no	down	-0.546475
chr21	38445526	38575413	ENSG00000182670	TTC3	no	down	-0.550181
chr1	55464606	55476556	ENSG00000162399	BSND	no	down	-0.552031
chr11	67159176	67165881	ENSG00000172613	RAD9A	no	down	-0.554871
chr16	19714902	19729557	ENSG00000103550	KNOP1	no	down	-0.563631
chr3	53880607	53899827	ENSG00000056736	IL17RB	no	down	-0.56625
chr1	230193536	230417870	ENSG00000143641	GALNT2	no	down	-0.579378
chr2	55463731	55496483	ENSG00000085760	MTIF2	no	down	-0.580962
chr2	96931870	96939087	ENSG00000144021	CIAO1	no	down	-0.581848
chr17	4634723	4636905	ENSG00000161920	MED11	no	down	-0.582005
chr19	36239262	36245420	ENSG00000267796	LIN37	no	down	-0.583096
chr19	36233365	36236346	ENSG00000161265	U2AF1L4	no	down	-0.58387
chr17	33333009	33416338	ENSG00000092871	RFFL	no	down	-0.585154
chr1	32671236	32674288	ENSG00000160051	IQCC	no	down	-0.590988
chr9	132399171	132404444	ENSG00000148331	ASB6	no	down	-0.591883
chr20	31350191	31397162	ENSG00000088305	DNMT3B	no	down	-0.592294
chr14	23299088	23304246	ENSG00000172590	MRPL52	no	down	-0.592405
chr18	46065417	46389588	ENSG00000134030	CTIF	no	down	-0.595721
chr3	111451344	111695364	ENSG00000144824	PHLDB2	no	down	-0.608772
chr7	94138531	94186331	ENSG00000127995	CASD1	no	down	-0.611304
chr14	89029253	89079853	ENSG00000100722	ZC3H14	no	down	-0.615438
chr12	1675159	1703331	ENSG00000171823	FBXL14	no	down	-0.616055
chr12	56119107	56123491	ENSG00000135404	CD63	no	down	-0.616137
chr11	68658744	68671303	ENSG00000197345	MRPL21	no	down	-0.618494
chr19	1248552	1259142	ENSG00000167470	MIDN	no	down	-0.618766
chr19	36236015	36237911	ENSG00000205155	PSENEN	no	down	-0.619499
chr15	70340129	70390515	ENSG00000140332	TLE3	no	down	-0.622482
chr16	2479395	2508855	ENSG00000162063	CCNF	no	down	-0.631395
chr22	42334725	42343168	ENSG00000100162	CENPM	no	down	-0.633391
chr11	68671310	68708070	ENSG00000132740	IGHMBP2	no	down	-0.638907
chr11	1968508	2005752	ENSG00000214026	MRPL23	no	down	-0.640452
chr15	63334831	63364114	ENSG00000140416	TPM1	no	down	-0.649545
chr1	28832455	28865812	ENSG00000180198	RCC1	no	down	-0.657317
chr21	45553487	45565605	ENSG00000160221	C21orf33	no	down	-0.659078
chr6	163834097	163834992	ENSG00000270419	CAHM	no	down	-0.660013
chr19	1383526	1395583	ENSG00000115286	NDUFS7	no	down	-0.660297
chr1	183441351	183567381	ENSG00000116698	SMG7	no	down	-0.680218
chr19	33864236	33873592	ENSG00000153879	CEBPG	no	down	-0.682891
chr19	1285890	1378430	ENSG00000160953	MUM1	no	down	-0.683596
chr15	43030932	43213007	ENSG00000128881	TTBK2	no	down	-0.702954
chr4	100869243	100871545	ENSG00000164032	H2AFZ	no	down	-0.706084
chr16	31482906	31489281	ENSG00000140682	TGFB1I1	no	down	-0.708907
chr6	52842751	52860176	ENSG00000170899	GSTA4	no	down	-0.710188
chr6	35541362	35696360	ENSG00000096060	FKBP5	no	down	-0.710852
chr11	64685025	64701945	ENSG00000068971	PPP2R5B	no	down	-0.712087
chr19	12841454	12845589	ENSG00000123144	C19orf43	no	down	-0.713456
chr1	173793641	173827684	ENSG00000117593	DARS2	no	down	-0.717983
chr17	7758383	7759417	ENSG00000167874	TMEM88	no	down	-0.718416
chr14	24898492	24910540	ENSG00000100441	KHNYN	no	down	-0.725698
chr1	44165436	44173809	ENSG00000236200	KDM4A-AS1	no	down	-0.726806
chr7	101006101	101202304	ENSG00000160963	COL26A1	no	down	-0.732153
chr19	9964394	10047228	ENSG00000105088	OLFM2	no	down	-0.733622
chr19	11039409	11044211	ENSG00000142444	C19orf52	no	down	-0.733918
chr7	158523686	158622944	ENSG00000117868	ESYT2	no	down	-0.736693
chr11	18621334	18631802	ENSG00000247595	SPTY2D1-AS1	no	down	-0.740479
chr14	55033815	55260033	ENSG00000020577	SAMD4A	no	down	-0.741944
chr1	10092890	10241297	ENSG00000130939	UBE4B	no	down	-0.742834
chr8	90914087	90940116	ENSG00000164823	OSGIN2	no	down	-0.7433
chr17	7761064	7765600	ENSG00000182224	CYB5D1	no	down	-0.751308
chr21	34100426	34115433	ENSG00000238197	PAXBP1-AS1	no	down	-0.751514
chr7	107564244	107643700	ENSG00000091136	LAMB1	no	down	-0.752501
chr6	143857982	144152322	ENSG00000112419	PHACTR2	no	down	-0.756861
chr5	137273649	137387650	ENSG00000031003	FAM13B	no	down	-0.762051
chr2	171847333	172087824	ENSG00000198586	TLK1	no	down	-0.763623
chr17	33738079	33760302	ENSG00000172123	SLFN12	no	down	-0.766094
chr2	27440258	27466811	ENSG00000084774	CAD	no	down	-0.769679
chr11	118443105	118473748	ENSG00000095139	ARCN1	no	down	-0.770524
chr17	6917814	6920844	ENSG00000258315	C17orf49	no	down	-0.779261
chr19	1268165	1270240	ENSG00000267493	CIRBP-AS1	no	down	-0.779746
chr17	8280838	8286531	ENSG00000161970	RPL26	no	down	-0.780861
chr2	27848506	27851879	ENSG00000176714	CCDC121	no	down	-0.781655
chr7	120628731	120937498	ENSG00000106034	CPED1	no	down	-0.781996
chr3	136055077	136471220	ENSG00000118007	STAG1	no	down	-0.782902
chr1	45959538	45965751	ENSG00000236624	CCDC163P	no	down	-0.782988
chr6	35704809	35716856	ENSG00000157343	ARMC12	no	down	-0.784
chr11	832843	839831	ENSG00000177697	CD151	no	down	-0.787
chr9	32384618	32454767	ENSG00000122729	ACO1	no	down	-0.790259
chr6	4706393	4955785	ENSG00000153046	CDYL	no	down	-0.791355
chr11	67165654	67188654	ENSG00000172531	PPP1CA	no	down	-0.806172
chr6	30034486	30038110	ENSG00000204619	PPP1R11	no	down	-0.809213
chr6	64231666	64293492	ENSG00000112245	PTP4A1	no	down	-0.809719
chr11	111687938	111699936	ENSG00000254450	ALG9-IT1	no	down	-0.811781
chr1	40538379	40563375	ENSG00000131238	PPT1	no	down	-0.818926
chr1	14026693	14151574	ENSG00000116731	PRDM2	no	down	-0.820505
chr1	174968300	174980851	ENSG00000116161	CACYBP	no	down	-0.822179
chr1	23832922	23857712	ENSG00000007968	E2F2	no	down	-0.829975
chr10	103825147	103827792	ENSG00000166189	HPS6	no	down	-0.836828
chr7	6369040	6388612	ENSG00000178397	FAM220A	no	down	-0.83795
chr1	44171495	44396831	ENSG00000126091	ST3GAL3	no	down	-0.83877
chr3	14444076	14530857	ENSG00000131389	SLC6A6	no	down	-0.843574
chr9	85857905	86153461	ENSG00000172159	FRMD3	no	down	-0.843576
chr1	43824626	43828874	ENSG00000117399	CDC20	no	down	-0.847184
chr22	46639908	46646576	ENSG00000205643	CDPF1	no	down	-0.850126
chr11	101981192	102104154	ENSG00000137693	YAP1	no	down	-0.856701
chr2	171669723	171717661	ENSG00000128683	GAD1	no	down	-0.857203
chr11	66624118	66627946	ENSG00000173621	LRFN4	no	down	-0.860413
chr17	38599702	38613983	ENSG00000141753	IGFBP4	no	down	-0.861628
chr21	43406940	43430496	ENSG00000173276	ZBTB21	no	down	-0.868704
chr5	87803363	87986858	ENSG00000245526	LINC00461	no	down	-0.872189
chr9	125871779	126030855	ENSG00000165209	STRBP	no	down	-0.890699
chr11	118964564	118966177	ENSG00000188486	H2AFX	no	down	-0.893933
chr14	88932122	89021077	ENSG00000070778	PTPN21	no	down	-0.894214
chr17	38517235	38520067	ENSG00000183153	GJD3	no	down	-0.903545
chrX	69672808	69675844	ENSG00000231651	DLG3-AS1	no	down	-0.903545
chr2	10182976	10194963	ENSG00000172059	KLF11	no	down	-0.906477
chr17	73876416	73893084	ENSG00000141569	TRIM65	no	down	-0.908227
chr2	71291474	71306935	ENSG00000124357	NAGK	no	down	-0.914296
chr8	95891998	95908906	ENSG00000175305	CCNE2	no	down	-0.915189
chr17	6544078	6547861	ENSG00000129235	TXNDC17	no	down	-0.928108
chr1	202300785	202311108	ENSG00000077152	UBE2T	no	down	-0.928149
chr22	46316242	46373009	ENSG00000188064	WNT7B	no	down	-0.928374
chr6	41040684	41067715	ENSG00000001167	NFYA	no	down	-0.929303
chr7	117824086	117832878	ENSG00000128534	NAA38	no	down	-0.932524
chr7	140705854	140715028	ENSG00000090263	MRPS33	no	down	-0.93498
chr4	114372188	114683083	ENSG00000145349	CAMK2D	no	down	-0.941186
chr16	10837643	10863208	ENSG00000103274	NUBP1	no	down	-0.949329
chr19	11455360	11465620	ENSG00000183401	CCDC159	no	down	-0.953577
chr16	28834356	28848558	ENSG00000168488	ATXN2L	no	down	-0.959537
chr19	6212966	6279959	ENSG00000130382	MLLT1	no	down	-0.962913
chr1	173768688	173793858	ENSG00000120334	CENPL	no	down	-0.965632
chr9	111934255	112083244	ENSG00000095203	EPB41L4B	no	down	-0.965661
chr1	53152508	53164038	ENSG00000162377	COA7	no	down	-0.967977
chr9	139839698	139841426	ENSG00000176919	C8G	no	down	-0.970463
chr16	57220049	57274387	ENSG00000159579	RSPRY1	no	down	-0.973165
chr13	52158644	52336171	ENSG00000139668	WDFY2	no	down	-0.985177
chr21	27252861	27543446	ENSG00000142192	APP	no	down	-0.989909
chr7	102389418	102449672	ENSG00000222011	FAM185A	no	down	-0.995392
chr7	37723446	37991543	ENSG00000086289	EPDR1	no	down	-0.997054
chr12	123237321	123255611	ENSG00000139726	DENR	no	down	-0.998213
chr11	66886740	67025558	ENSG00000173120	KDM2A	yes	down	-1.00934
chr5	173315283	173388979	ENSG00000113742	CPEB4	yes	down	-1.01069
chr10	46111043	46168228	ENSG00000172671	ZFAND4	yes	down	-1.01304
chr4	110268631	110354973	ENSG00000247950	SEC24B-AS1	no	down	-1.01994
chr19	12917394	12924452	ENSG00000104889	RNASEH2A	yes	down	-1.0253
chr17	33426811	33448541	ENSG00000185379	RAD51D	yes	down	-1.03372
chr22	51061182	51066607	ENSG00000100299	ARSA	yes	down	-1.04108
chr19	11274943	11308467	ENSG00000197256	KANK2	yes	down	-1.04704
chr6	1610681	1614127	ENSG00000054598	FOXC1	yes	down	-1.05315
chr16	87417601	87438385	ENSG00000140941	MAP1LC3B	yes	down	-1.05916
chr18	74069644	74207146	ENSG00000101493	ZNF516	yes	down	-1.06176
chr10	73856278	73976892	ENSG00000138303	ASCC1	yes	down	-1.06409
chr13	20761609	20767037	ENSG00000165474	GJB2	yes	down	-1.06533
chr6	42174539	42185603	ENSG00000048544	MRPS10	yes	down	-1.06724
chr1	45477819	45481247	ENSG00000126088	UROD	yes	down	-1.06785
chr7	130626519	130794935	ENSG00000231721	LINC-PINT	yes	down	-1.0696
chr17	73894724	73905899	ENSG00000204316	MRPL38	yes	down	-1.07378
chr11	111652919	111742305	ENSG00000086848	ALG9	yes	down	-1.08214
chr9	130697378	130700763	ENSG00000136908	DPM2	yes	down	-1.0889
chr14	32544625	32545999	ENSG00000258655	ARHGAP5-AS1	no	down	-1.10222
chr17	79993012	79995608	ENSG00000169738	DCXR	yes	down	-1.10288
chr1	24104895	24114722	ENSG00000057757	PITHD1	yes	down	-1.10791
chr14	102430865	102517129	ENSG00000197102	DYNC1H1	yes	down	-1.11253
chr6	150139934	150186199	ENSG00000120256	LRP11	yes	down	-1.12033
chr14	105952654	105955284	ENSG00000213145	CRIP1	yes	down	-1.12322
chr17	6926339	6933609	ENSG00000161940	BCL6B	no	down	-1.12516
chr2	10580094	10588630	ENSG00000115758	ODC1	yes	down	-1.13069
chr16	84155886	84178797	ENSG00000103160	HSDL1	yes	down	-1.13584
chr6	139224630	139309398	ENSG00000135597	REPS1	yes	down	-1.13833
chr1	35178338	35325417	ENSG00000163866	SMIM12	yes	down	-1.13948
chr17	6915736	6917851	ENSG00000219200	RNASEK	yes	down	-1.14457
chr2	106709759	106810795	ENSG00000115652	UXS1	yes	down	-1.1498
chr21	34001069	34100359	ENSG00000159082	SYNJ1	yes	down	-1.15068
chr10	90692400	90700368	ENSG00000180139	ACTA2-AS1	no	down	-1.16483
chr19	34286838	34306668	ENSG00000153885	KCTD15	yes	down	-1.1654
chr17	8191081	8198661	ENSG00000125434	SLC25A35	yes	down	-1.17309
chr11	57295936	57298276	ENSG00000134809	TIMM10	yes	down	-1.18611
chr2	27422455	27435826	ENSG00000138074	SLC5A6	yes	down	-1.18747
chr16	50347398	50402845	ENSG00000166164	BRD7	yes	down	-1.18876
chr17	40830907	40835935	ENSG00000184451	CCR10	no	down	-1.19045
chr1	68150744	68154021	ENSG00000116717	GADD45A	yes	down	-1.19743
chr1	84543745	84704181	ENSG00000142875	PRKACB	yes	down	-1.20087
chr4	174089904	174245118	ENSG00000109586	GALNT7	yes	down	-1.20893
chr21	43429303	43445060	ENSG00000237232	ZNF295-AS1	no	down	-1.21332
chr6	157099063	157531913	ENSG00000049618	ARID1B	yes	down	-1.22269
chr1	113499037	113542118	ENSG00000226419	SLC16A1-AS1	yes	down	-1.23819
chr10	94050920	94113721	ENSG00000198060	2020-03-05	yes	down	-1.24164
chr7	588834	767287	ENSG00000188191	PRKAR1B	yes	down	-1.24293
chr6	170599791	170716153	ENSG00000112584	FAM120B	yes	down	-1.25128
chr12	48147699	48176536	ENSG00000211584	SLC48A1	yes	down	-1.25904
chr22	39711218	39711312	ENSG00000209482	SNORD83A	no	down	-1.26384
chr20	58508819	58523735	ENSG00000196227	FAM217B	yes	down	-1.27065
chr5	16665395	16936372	ENSG00000145555	MYO10	yes	down	-1.28225
chr2	24272571	24286551	ENSG00000119782	FKBP1B	yes	down	-1.287
chr17	7341592	7348256	ENSG00000161958	FGF11	no	down	-1.28787
chr7	141438121	141487722	ENSG00000106028	SSBP1	yes	down	-1.29376
chr16	57279010	57287516	ENSG00000102931	ARL2BP	yes	down	-1.29616
chr17	8271955	8280029	ENSG00000184619	KRBA2	no	down	-1.2964
chr5	98190908	98262240	ENSG00000153922	CHD1	yes	down	-1.29998
chr17	8377523	8534079	ENSG00000133026	MYH10	yes	down	-1.30264
chr2	27301435	27309271	ENSG00000138080	EMILIN1	yes	down	-1.30859
chr10	80703085	80827652	ENSG00000224596	ZMIZ1-AS1	no	down	-1.31398
chr14	24895738	24900160	ENSG00000139899	CBLN3	yes	down	-1.32492
chr9	33041762	33076665	ENSG00000122692	SMU1	yes	down	-1.33568
chr22	29388709	29414608	ENSG00000235786	ZNRF3-IT1	no	down	-1.35586
chr12	54385522	54385631	ENSG00000207924	MIR196A2	no	down	-1.35657
chr12	54392806	54393794	ENSG00000250451	HOXC-AS1	yes	down	-1.36768
chr6	108881038	109005977	ENSG00000118689	FOXO3	yes	down	-1.36908
chr3	150126122	150184218	ENSG00000196428	TSC22D2	yes	down	-1.37134
chr11	118764584	118796317	ENSG00000186174	BCL9L	yes	down	-1.38089
chr19	11531272	11546603	ENSG00000198003	CCDC151	yes	down	-1.3831
chr22	45704849	45737836	ENSG00000100376	FAM118A	yes	down	-1.38787
chr19	48216600	48246391	ENSG00000024422	EHD2	yes	down	-1.38825
chr10	105881816	105886143	ENSG00000156384	SFR1	yes	down	-1.39747
chr17	74077087	74117657	ENSG00000182473	EXOC7	yes	down	-1.40706
chr17	79976578	79981983	ENSG00000169689	STRA13	yes	down	-1.41733
chr9	35088685	35096591	ENSG00000165282	PIGO	yes	down	-1.42095
chr7	12726481	12730559	ENSG00000122644	ARL4A	yes	down	-1.43755
chr12	32259769	32536567	ENSG00000151746	BICD1	yes	down	-1.43806
chr7	536895	559933	ENSG00000197461	PDGFA	yes	down	-1.43898
chr11	809647	812880	ENSG00000177600	RPLP2	yes	down	-1.44006
chr7	5013619	5080306	ENSG00000196204	RNF216P1	yes	down	-1.44749
chr17	79825597	79829282	ENSG00000141522	ARHGDIA	yes	down	-1.44766
chr6	3722848	3752260	ENSG00000168994	PXDC1	yes	down	-1.44855
chr17	46698518	46703839	ENSG00000170689	HOXB9	yes	down	-1.45414
chr1	3541566	3546691	ENSG00000158109	TPRG1L	yes	down	-1.47963
chr2	86066267	86116137	ENSG00000115525	ST3GAL5	yes	down	-1.48801
chr9	35099888	35103154	ENSG00000165283	STOML2	yes	down	-1.49308
chr11	12695969	12966298	ENSG00000187079	TEAD1	yes	down	-1.49417
chr17	26904588	26926297	ENSG00000076382	SPAG5	yes	down	-1.501
chr10	134351324	134596979	ENSG00000068383	INPP5A	yes	down	-1.51124
chr6	30876019	30894236	ENSG00000137411	VARS2	yes	down	-1.51891
chr7	6629648	6648357	ENSG00000146576	C7orf26	yes	down	-1.51939
chr8	101145588	101158028	ENSG00000156509	FBXO43	yes	down	-1.5201
chr6	163835032	163999628	ENSG00000112531	QKI	yes	down	-1.52695
chr3	112323407	112368377	ENSG00000091986	CCDC80	yes	down	-1.52896
chr22	36002811	36033998	ENSG00000198125	MB	no	down	-1.54557
chr12	54384408	54424607	ENSG00000197757	HOXC6	yes	down	-1.54585
chr12	57846106	57853063	ENSG00000139269	INHBE	yes	down	-1.54782
chr19	36036497	36038428	ENSG00000105677	TMEM147	yes	down	-1.54885
chr19	39797208	39805976	ENSG00000128011	LRFN1	yes	down	-1.55105
chr10	101156627	101190381	ENSG00000120053	GOT1	yes	down	-1.55558
chr19	36245469	36248980	ENSG00000004776	HSPB6	no	down	-1.59751
chr17	27941774	27949925	ENSG00000167549	CORO6	yes	down	-1.60216
chr2	46520806	46613836	ENSG00000116016	EPAS1	yes	down	-1.60417
chr12	49760367	49921205	ENSG00000123352	SPATS2	yes	down	-1.60901
chr7	128502880	128505898	ENSG00000128524	ATP6V1F	yes	down	-1.61662
chrX	77166194	77305892	ENSG00000165240	ATP7A	yes	down	-1.62273
chr13	95672083	95953687	ENSG00000125257	ABCC4	yes	down	-1.62342
chr5	72112139	72212560	ENSG00000083312	TNPO1	yes	down	-1.62802
chr11	111744780	111751967	ENSG00000255561	FDXACB1	yes	down	-1.65696
chr17	64961026	65029514	ENSG00000075461	CACNG4	no	down	-1.6607
chr2	24252210	24272445	ENSG00000163026	C2orf44	yes	down	-1.66507
chr1	26605667	26608007	ENSG00000142669	SH3BGRL3	yes	down	-1.67404
chr11	61276272	61278482	ENSG00000204950	LRRC10B	no	down	-1.68652
chr11	790475	798316	ENSG00000177542	SLC25A22	yes	down	-1.69309
chr2	7057523	7208417	ENSG00000151692	RNF144A	yes	down	-1.71163
chr6	90277863	90348472	ENSG00000083099	LYRM2	yes	down	-1.71744
chr1	9982173	10003465	ENSG00000162441	LZIC	yes	down	-1.72413
chr11	924894	1012239	ENSG00000183020	AP2A2	yes	down	-1.7912
chr6	97337189	97345757	ENSG00000123545	NDUFAF4	yes	down	-1.80549
chr16	2389151	2476700	ENSG00000238098	ABCA17P	yes	down	-1.80979
chr3	8543393	8609805	ENSG00000071282	LMCD1	yes	down	-1.81892
chr19	11488236	11495018	ENSG00000187266	EPOR	yes	down	-1.82053
chr8	131064353	131455906	ENSG00000153317	ASAP1	yes	down	-1.82674
chr2	158592958	158732374	ENSG00000115170	ACVR1	yes	down	-1.83595
chr4	9772777	10056560	ENSG00000109667	SLC2A9	yes	down	-1.84744
chr6	119280928	119470552	ENSG00000111879	FAM184A	yes	down	-1.84801
chr9	33817565	33920402	ENSG00000107341	UBE2R2	yes	down	-1.85773
chr6	125541108	125623282	ENSG00000111906	HDDC2	yes	down	-1.87306
chr6	144606837	145174170	ENSG00000152818	UTRN	yes	down	-1.89756
chr9	33461439	33473928	ENSG00000165271	NOL6	yes	down	-1.90794
chr12	54387594	54390569	ENSG00000250133	HOXC-AS2	yes	down	-1.92383
chr12	54402832	54407570	ENSG00000037965	HOXC8	yes	down	-1.92865
chr19	1275026	1279248	ENSG00000228300	C19orf24	yes	down	-1.93231
chr6	139693393	139695757	ENSG00000164442	CITED2	yes	down	-1.93711
chr1	228106357	228135599	ENSG00000143816	WNT9A	yes	down	-1.93831
chr17	30813637	30818274	ENSG00000176749	CDK5R1	yes	down	-1.94613
chr19	917287	921015	ENSG00000116014	KISS1R	yes	down	-1.97551
chr1	33327869	33338083	ENSG00000160097	FNDC5	yes	down	-2.00509
chr16	66637777	66647795	ENSG00000140931	CMTM3	yes	down	-2.02434
chr21	43159529	43187266	ENSG00000183421	RIPK4	yes	down	-2.03698
chr6	31462658	31478901	ENSG00000204516	MICB	yes	down	-2.0677
chr7	73113536	73134002	ENSG00000106089	STX1A	yes	down	-2.07766
chr18	77155856	77289325	ENSG00000131196	NFATC1	yes	down	-2.08027
chr17	79989500	79992080	ENSG00000169750	RAC3	yes	down	-2.08196
chr4	1341054	1381837	ENSG00000163945	UVSSA	yes	down	-2.09063
chr11	837356	842545	ENSG00000177700	POLR2L	yes	down	-2.09481
chr3	128198270	128212028	ENSG00000179348	GATA2	yes	down	-2.09647
chr12	54366910	54371427	ENSG00000123388	HOXC11	yes	down	-2.10567
chr20	39765600	39811629	ENSG00000124181	PLCG1	yes	down	-2.11394
chr6	138409642	138428648	ENSG00000112378	PERP	yes	down	-2.12244
chr2	153191751	153506348	ENSG00000157827	FMNL2	yes	down	-2.14122
chr7	73082155	73086442	ENSG00000176428	VPS37D	yes	down	-2.23203
chr17	46652875	46657473	ENSG00000182742	HOXB4	yes	down	-2.25099
chr2	7052408	7058840	ENSG00000228203	RNF144A-AS1	yes	down	-2.26271
chr2	36583069	36778278	ENSG00000150938	CRIM1	yes	down	-2.29541
chr2	10262455	10271545	ENSG00000171848	RRM2	yes	down	-2.32729
chr12	13236494	13256619	ENSG00000111305	GSG1	no	down	-2.40741
chr10	116054583	116164515	ENSG00000169129	AFAP1L2	yes	down	-2.42093
chr11	128328656	128457453	ENSG00000134954	ETS1	yes	down	-2.42725
chr11	35639735	35642419	ENSG00000179431	FJX1	yes	down	-2.53251
chr20	33292094	33301243	ENSG00000078804	TP53INP2	yes	down	-2.54212
chr18	28645940	28682378	ENSG00000134755	DSC2	yes	down	-2.58636
chr5	73935848	74018472	ENSG00000049860	HEXB	yes	down	-2.65055
chr20	57226490	57290466	ENSG00000254995	STX16-NPEPL1	yes	down	-2.65895
chrX	10413350	10851773	ENSG00000101871	MID1	yes	down	-2.68987
chr11	842808	867116	ENSG00000214063	TSPAN4	yes	down	-2.72871
chr17	40834631	40851832	ENSG00000108797	CNTNAP1	yes	down	-2.7567
chr5	72740654	72744352	ENSG00000251493	FOXD1	yes	down	-2.92249
chr17	38710021	38721724	ENSG00000126353	CCR7	yes	down	-2.94602
chr6	2988221	3019996	ENSG00000124588	NQO2	yes	down	-2.96267
chr9	35104109	35116338	ENSG00000005238	FAM214B	yes	down	-3.03028
chr11	2949503	2950685	ENSG00000181649	PHLDA2	yes	down	-3.0407
chr1	206808881	206857764	ENSG00000143479	DYRK3	yes	down	-3.08696
chr17	7348380	7361026	ENSG00000170175	CHRNB1	yes	down	-3.15264
chr12	54356092	54368740	ENSG00000228630	HOTAIR	yes	down	-3.16991
chr5	149340300	149373018	ENSG00000155850	SLC26A2	yes	down	-3.20529
chr12	54410715	54449813	ENSG00000198353	HOXC4	yes	down	-3.20985
chr8	144501352	144512576	ENSG00000182759	MAFA	yes	down	-3.21025
chr2	27070615	27173219	ENSG00000157851	DPYSL5	yes	down	-3.37106
chr9	94325373	94712444	ENSG00000169071	ROR2	yes	down	-3.4056
chr3	181429714	181432221	ENSG00000181449	SOX2	yes	down	-3.41981
chr17	48067369	48072588	ENSG00000064195	DLX3	yes	down	-3.45979
chr2	176986339	177001826	ENSG00000237380	HOXD-AS2	yes	down	-3.46461
chr6	90074355	90121989	ENSG00000025039	RRAGD	yes	down	-3.47587
chr16	86600857	86602539	ENSG00000176692	FOXC2	yes	down	-3.47706
chr17	46688739	46692478	ENSG00000120068	HOXB8	yes	down	-3.53041
chr2	85360533	85537511	ENSG00000152284	TCF7L1	yes	down	-3.53332
chr20	58438618	58508710	ENSG00000196074	SYCP2	yes	down	-3.64613
chr17	48260650	48278993	ENSG00000108821	COL1A1	no	down	-3.66099
chr12	51785101	51902980	ENSG00000050438	SLC4A8	yes	down	-3.68229
chr17	7999218	8022365	ENSG00000179148	ALOXE3	yes	down	-3.98302
chr14	105403581	105444694	ENSG00000185567	AHNAK2	yes	down	-4.07496
chr12	54388679	54397121	ENSG00000180806	HOXC9	yes	down	-4.20265
chr10	31607424	31818742	ENSG00000148516	ZEB1	yes	down	-4.5326
chr21	40177231	40196879	ENSG00000157557	ETS2	yes	down	-4.83584
chr17	8023908	8027410	ENSG00000179111	HES7	yes	down	-5.00339
chr12	57853918	57866045	ENSG00000111087	GLI1	yes	down	-5.31827
chr11	787104	790123	ENSG00000184524	CEND1	yes	down	-5.54752
chr6	151561134	151679692	ENSG00000131016	AKAP12	yes	down	-5.64895
chr14	104605060	104647231	ENSG00000066735	KIF26A	yes	down	-5.78494
chr8	80676245	80680098	ENSG00000164683	HEY1	yes	down	-6.28997
chr12	54375293	54379303	ENSG00000251151	HOXC-AS3	yes	down	-6.31208
chr12	54378849	54384063	ENSG00000180818	HOXC10	yes	down	-6.5857
chr2	121103719	121109384	ENSG00000163083	INHBB	yes	down	-8.73393
chr12	63952693	64062719	ENSG00000177990	DPY19L2	yes	down	-10.1211

## Sheet: GO enrichment
Category	Term	Count	%	PValue	Genes	List Total	Pop Hits	Pop Total	Fold Enrichment	Bonferroni	Benjamini	FDR
GOTERM_MF_DIRECT	GO:0043565~sequence-specific DNA binding	40	6.64452	7.06984e-08	ENSG00000164379, ENSG00000028277, ENSG00000185022, ENSG00000136997, ENSG00000137709, ENSG00000106038, ENSG00000069667, ENSG00000165556, ENSG00000143578, ENSG00000005073, ENSG00000152804, ENSG00000102554, ENSG00000114861, ENSG00000106031, ENSG00000078399, ENSG00000151090, ENSG00000204060, ENSG00000132170, ENSG00000106006, ENSG00000129514, ENSG00000176842, ENSG00000123358, ENSG00000106004, ENSG0000…	495	518	16881	2.63344	5.38707e-05	5.38707e-05	0.000107828
GOTERM_BP_DIRECT	GO:0045944~positive regulation of transcription from RNA polymerase II promoter	59	9.80066	2.23883e-07	ENSG00000163884, ENSG00000185022, ENSG00000028277, ENSG00000105976, ENSG00000141448, ENSG00000163501, ENSG00000132793, ENSG00000069667, ENSG00000171223, ENSG00000152804, ENSG00000102554, ENSG00000145287, ENSG00000107485, ENSG00000143995, ENSG00000147862, ENSG00000132170, ENSG00000129514, ENSG00000147044, ENSG00000161405, ENSG00000114315, ENSG00000253293, ENSG00000139083, ENSG00000119547, ENSG0000…	491	981	16792	2.05686	0.000595129	0.000595129	0.000397722
GOTERM_MF_DIRECT	GO:0001077~transcriptional activator activity, RNA polymerase II core promoter proximal region sequence-specific binding	23	3.8206	1.78487e-06	ENSG00000163884, ENSG00000124813, ENSG00000129514, ENSG00000028277, ENSG00000106004, ENSG00000123358, ENSG00000136997, ENSG00000137709, ENSG00000136826, ENSG00000122592, ENSG00000221869, ENSG00000169926, ENSG00000185630, ENSG00000253293, ENSG00000157216, ENSG00000171223, ENSG00000139083, ENSG00000102554, ENSG00000119547, ENSG00000143995, ENSG00000107485, ENSG00000147862, ENSG00000134138	495	236	16881	3.3236	0.00135915	0.000679806	0.00272223
GOTERM_BP_DIRECT	GO:0043087~regulation of GTPase activity	12	1.99336	2.51679e-06	ENSG00000017797, ENSG00000105963, ENSG00000160293, ENSG00000164050, ENSG00000145703, ENSG00000127084, ENSG00000076864, ENSG00000116106, ENSG00000113916, ENSG00000136848, ENSG00000105538, ENSG00000180263	491	65	16792	6.31377	0.0066698	0.00334048	0.00447091
GOTERM_MF_DIRECT	GO:0008134~transcription factor binding	23	3.8206	3.39855e-05	ENSG00000129514, ENSG00000112559, ENSG00000136997, ENSG00000141448, ENSG00000125629, ENSG00000122592, ENSG00000135272, ENSG00000069667, ENSG00000067066, ENSG00000185630, ENSG00000068024, ENSG00000114315, ENSG00000034677, ENSG00000171223, ENSG00000152804, ENSG00000102554, ENSG00000106546, ENSG00000137193, ENSG00000107485, ENSG00000071575, ENSG00000134138, ENSG00000179588, ENSG00000132170	495	284	16881	2.76187	0.0255649	0.0085953	0.0518216
GOTERM_BP_DIRECT	GO:0016477~cell migration	17	2.82392	4.51152e-05	ENSG00000183087, ENSG00000106004, ENSG00000164050, ENSG00000152229, ENSG00000102890, ENSG00000114315, ENSG00000142949, ENSG00000033170, ENSG00000160293, ENSG00000069702, ENSG00000095739, ENSG00000213853, ENSG00000143776, ENSG00000137801, ENSG00000079385, ENSG00000060140, ENSG00000061938	491	172	16792	3.38019	0.113048	0.039199	0.0801156
GOTERM_BP_DIRECT	GO:0009954~proximal/distal pattern formation	7	1.16279	5.15033e-05	ENSG00000078399, ENSG00000163064, ENSG00000128918, ENSG00000185630, ENSG00000253293, ENSG00000198719, ENSG00000005073	491	24	16792	9.97488	0.127987	0.0336582	0.0914546
GOTERM_MF_DIRECT	GO:0000978~RNA polymerase II core promoter proximal region sequence-specific DNA binding	25	4.15282	0.000131563	ENSG00000124813, ENSG00000028277, ENSG00000106004, ENSG00000136997, ENSG00000137709, ENSG00000122592, ENSG00000221869, ENSG00000163064, ENSG00000169926, ENSG00000185630, ENSG00000253293, ENSG00000136603, ENSG00000157216, ENSG00000171223, ENSG00000139083, ENSG00000152804, ENSG00000102554, ENSG00000114861, ENSG00000119547, ENSG00000143995, ENSG00000128573, ENSG00000147862, ENSG00000108604, ENSG0000…	495	355	16881	2.40162	0.0953957	0.0247529	0.20047
GOTERM_BP_DIRECT	GO:1901653~cellular response to peptide	5	0.830565	0.000200763	ENSG00000102554, ENSG00000163884, ENSG00000127528, ENSG00000136826, ENSG00000109787	491	11	16792	15.5453	0.413676	0.101274	0.356051
KEGG_PATHWAY	hsa05202:Transcriptional misregulation in cancer	16	2.65781	0.000201848	ENSG00000124813, ENSG00000136997, ENSG00000007062, ENSG00000105976, ENSG00000146674, ENSG00000185630, ENSG00000113916, ENSG00000253293, ENSG00000139083, ENSG00000152804, ENSG00000033170, ENSG00000144802, ENSG00000143995, ENSG00000109787, ENSG00000186350, ENSG00000132170	215	167	6879	3.06542	0.0471012	0.0471012	0.26005
GOTERM_CC_DIRECT	GO:0005886~plasma membrane	153	25.4153	0.000204622	ENSG00000159792, ENSG00000080493, ENSG00000135643, ENSG00000105976, ENSG00000163501, ENSG00000111331, ENSG00000196517, ENSG00000115598, ENSG00000154099, ENSG00000082458, ENSG00000173890, ENSG00000155744, ENSG00000161921, ENSG00000076641, ENSG00000105963, ENSG00000171132, ENSG00000169851, ENSG00000120306, ENSG00000047597, ENSG00000157227, ENSG00000086062, ENSG00000039068, ENSG00000124225, ENSG0000…	520	4121	18224	1.30116	0.0702623	0.0702623	0.280199
GOTERM_BP_DIRECT	GO:0006366~transcription from RNA polymerase II promoter	31	5.1495	0.000254829	ENSG00000163884, ENSG00000028277, ENSG00000185022, ENSG00000136997, ENSG00000137709, ENSG00000141448, ENSG00000169926, ENSG00000165556, ENSG00000143578, ENSG00000171223, ENSG00000157216, ENSG00000102804, ENSG00000102554, ENSG00000107485, ENSG00000143995, ENSG00000147862, ENSG00000124813, ENSG00000129514, ENSG00000106004, ENSG00000136826, ENSG00000221869, ENSG00000122592, ENSG00000185630, ENSG0000…	491	513	16792	2.06664	0.492205	0.106801	0.451731
GOTERM_BP_DIRECT	GO:0042127~regulation of cell proliferation	16	2.65781	0.000354212	ENSG00000166888, ENSG00000187741, ENSG00000026103, ENSG00000113916, ENSG00000171223, ENSG00000164761, ENSG00000152804, ENSG00000135605, ENSG00000163734, ENSG00000060140, ENSG00000129521, ENSG00000104419, ENSG00000077238, ENSG00000103089, ENSG00000061938, ENSG00000171310	491	185	16792	2.9578	0.610159	0.125912	0.627384
GOTERM_BP_DIRECT	GO:0071356~cellular response to tumor necrosis factor	12	1.99336	0.000369076	ENSG00000185650, ENSG00000127528, ENSG00000104365, ENSG00000148677, ENSG00000107485, ENSG00000197442, ENSG00000137801, ENSG00000069667, ENSG00000068024, ENSG00000136848, ENSG00000156735, ENSG00000152518	491	110	16792	3.73086	0.625272	0.115466	0.653629
GOTERM_CC_DIRECT	GO:0005667~transcription factor complex	16	2.65781	0.000433824	ENSG00000124813, ENSG00000123358, ENSG00000141448, ENSG00000185630, ENSG00000253293, ENSG00000136603, ENSG00000171223, ENSG00000005073, ENSG00000140836, ENSG00000106546, ENSG00000133794, ENSG00000148677, ENSG00000107485, ENSG00000143995, ENSG00000078399, ENSG00000179588	520	193	18224	2.90538	0.143135	0.0743299	0.593194
GOTERM_BP_DIRECT	GO:0048754~branching morphogenesis of an epithelial tube	6	0.996678	0.000451232	ENSG00000086062, ENSG00000125378, ENSG00000105976, ENSG00000112715, ENSG00000157227, ENSG00000105538	491	23	16792	8.92163	0.698835	0.124836	0.798576
GOTERM_BP_DIRECT	GO:0050727~regulation of inflammatory response	9	1.49502	0.000469889	ENSG00000114861, ENSG00000187741, ENSG00000198648, ENSG00000155629, ENSG00000073756, ENSG00000074416, ENSG00000100031, ENSG00000113916, ENSG00000115598	491	63	16792	4.88566	0.713417	0.117479	0.831465
GOTERM_MF_DIRECT	GO:0070491~repressing transcription factor binding	7	1.16279	0.000480414	ENSG00000124813, ENSG00000136997, ENSG00000133794, ENSG00000183779, ENSG00000068024, ENSG00000136603, ENSG00000152804	495	35	16881	6.82061	0.30661	0.0706154	0.730218
GOTERM_BP_DIRECT	GO:0009952~anterior/posterior pattern specification	10	1.66113	0.000526123	ENSG00000106006, ENSG00000099139, ENSG00000106004, ENSG00000122592, ENSG00000078399, ENSG00000128918, ENSG00000185630, ENSG00000253293, ENSG00000005073, ENSG00000152804	491	80	16792	4.27495	0.753238	0.119453	0.930533
GOTERM_BP_DIRECT	GO:0048469~cell maturation	7	1.16279	0.000553987	ENSG00000124813, ENSG00000028277, ENSG00000107485, ENSG00000112715, ENSG00000163251, ENSG00000114315, ENSG00000132170	491	36	16792	6.64992	0.770869	0.115549	0.979587
GOTERM_BP_DIRECT	GO:0000122~negative regulation of transcription from RNA polymerase II promoter	38	6.31229	0.000629703	ENSG00000166888, ENSG00000136997, ENSG00000141448, ENSG00000163064, ENSG00000112715, ENSG00000165556, ENSG00000136603, ENSG00000157514, ENSG00000171223, ENSG00000152804, ENSG00000102554, ENSG00000114861, ENSG00000107485, ENSG00000147862, ENSG00000151090, ENSG00000159263, ENSG00000179588, ENSG00000132170, ENSG00000129514, ENSG00000112559, ENSG00000136826, ENSG00000122592, ENSG00000068024, ENSG0000…	491	720	16792	1.80498	0.812675	0.120885	1.11277
GOTERM_MF_DIRECT	GO:0003700~transcription factor activity, sequence-specific DNA binding	47	7.80731	0.000703771	ENSG00000166888, ENSG00000028277, ENSG00000185022, ENSG00000136997, ENSG00000137709, ENSG00000141448, ENSG00000106038, ENSG00000069667, ENSG00000165556, ENSG00000143578, ENSG00000157514, ENSG00000102804, ENSG00000159200, ENSG00000102554, ENSG00000114861, ENSG00000107485, ENSG00000147862, ENSG00000151090, ENSG00000159263, ENSG00000109787, ENSG00000132170, ENSG00000124813, ENSG00000185650, ENSG0000…	495	961	16881	1.66789	0.415187	0.0855298	1.06802
GOTERM_MF_DIRECT	GO:0001758~retinal dehydrogenase activity	4	0.664452	0.000798457	ENSG00000196139, ENSG00000198610, ENSG00000128918, ENSG00000165092	495	7	16881	19.4874	0.455925	0.0832794	1.21089
GOTERM_BP_DIRECT	GO:0001525~angiogenesis	17	2.82392	0.00087057	ENSG00000073756, ENSG00000112715, ENSG00000122592, ENSG00000116678, ENSG00000069667, ENSG00000157227, ENSG00000105538, ENSG00000132329, ENSG00000118257, ENSG00000163235, ENSG00000102554, ENSG00000160293, ENSG00000143995, ENSG00000128805, ENSG00000079385, ENSG00000163251, ENSG00000136848	491	223	16792	2.60714	0.901318	0.152461	1.53531
GOTERM_BP_DIRECT	GO:0006468~protein phosphorylation	27	4.48505	0.000927766	ENSG00000183087, ENSG00000159792, ENSG00000104365, ENSG00000154310, ENSG00000008513, ENSG00000035664, ENSG00000197442, ENSG00000102572, ENSG00000135605, ENSG00000112144, ENSG00000143776, ENSG00000186716, ENSG00000070759, ENSG00000171132, ENSG00000135090, ENSG00000005882, ENSG00000177706, ENSG00000147044, ENSG00000146674, ENSG00000196730, ENSG00000081320, ENSG00000137193, ENSG00000198648, ENSG0000…	491	456	16792	2.02498	0.915252	0.151715	1.6354
KEGG_PATHWAY	hsa00533:Glycosaminoglycan biosynthesis - keratan sulfate	5	0.830565	0.000948849	ENSG00000033170, ENSG00000086062, ENSG00000175040, ENSG00000008513, ENSG00000170340	215	15	6879	10.6651	0.202986	0.107243	1.21703
GOTERM_BP_DIRECT	GO:0070848~response to growth factor	5	0.830565	0.000985836	ENSG00000136997, ENSG00000141448, ENSG00000139318, ENSG00000136603, ENSG00000134138	491	16	16792	10.6874	0.927388	0.151185	1.73691
GOTERM_CC_DIRECT	GO:0005737~cytoplasm	182	30.2326	0.00103823	ENSG00000196139, ENSG00000179833, ENSG00000154310, ENSG00000171617, ENSG00000183779, ENSG00000157985, ENSG00000111331, ENSG00000205220, ENSG00000176907, ENSG00000138030, ENSG00000154099, ENSG00000152804, ENSG00000196890, ENSG00000082458, ENSG00000109452, ENSG00000121104, ENSG00000167173, ENSG00000198478, ENSG00000204060, ENSG00000105963, ENSG00000167815, ENSG00000171132, ENSG00000106785, ENSG0000…	520	5222	18224	1.22145	0.309128	0.115972	1.41419
GOTERM_BP_DIRECT	GO:0045892~negative regulation of transcription, DNA-templated	28	4.65116	0.00161029	ENSG00000183087, ENSG00000141448, ENSG00000183779, ENSG00000141497, ENSG00000152804, ENSG00000139174, ENSG00000114861, ENSG00000107485, ENSG00000132170, ENSG00000124813, ENSG00000112559, ENSG00000136826, ENSG00000221869, ENSG00000122592, ENSG00000135272, ENSG00000067066, ENSG00000068024, ENSG00000113916, ENSG00000114315, ENSG00000140836, ENSG00000065717, ENSG00000125378, ENSG00000106546, ENSG0000…	491	499	16792	1.91902	0.986229	0.222811	2.82235
GOTERM_MF_DIRECT	GO:0004674~protein serine/threonine kinase activity	23	3.8206	0.00168506	ENSG00000171132, ENSG00000159792, ENSG00000135090, ENSG00000104365, ENSG00000154310, ENSG00000197442, ENSG00000177706, ENSG00000035664, ENSG00000147044, ENSG00000148660, ENSG00000196730, ENSG00000081320, ENSG00000102572, ENSG00000112144, ENSG00000137193, ENSG00000198648, ENSG00000143776, ENSG00000186716, ENSG00000145632, ENSG00000070759, ENSG00000095015, ENSG00000164715, ENSG00000061938	495	376	16881	2.08609	0.723376	0.148399	2.5394
GOTERM_CC_DIRECT	GO:0005829~cytosol	122	20.2658	0.00169942	ENSG00000173702, ENSG00000158467, ENSG00000118680, ENSG00000196139, ENSG00000176658, ENSG00000173991, ENSG00000119125, ENSG00000197329, ENSG00000111331, ENSG00000205220, ENSG00000119938, ENSG00000123989, ENSG00000138030, ENSG00000109452, ENSG00000135441, ENSG00000155744, ENSG00000167815, ENSG00000171132, ENSG00000165092, ENSG00000171428, ENSG00000003402, ENSG00000100605, ENSG00000148677, ENSG0000…	520	3315	18224	1.28978	0.454203	0.140476	2.30513
KEGG_PATHWAY	hsa04668:TNF signaling pathway	11	1.82724	0.00173525	ENSG00000003402, ENSG00000104365, ENSG00000163734, ENSG00000197442, ENSG00000073756, ENSG00000026103, ENSG00000157227, ENSG00000143578, ENSG00000171223, ENSG00000163739, ENSG00000156735	215	107	6879	3.28924	0.339715	0.129216	2.21533
GOTERM_CC_DIRECT	GO:0005856~cytoskeleton	22	3.65449	0.0023159	ENSG00000171132, ENSG00000152767, ENSG00000154310, ENSG00000158813, ENSG00000171617, ENSG00000152229, ENSG00000127084, ENSG00000172830, ENSG00000184378, ENSG00000135605, ENSG00000129595, ENSG00000133135, ENSG00000198648, ENSG00000071575, ENSG00000189337, ENSG00000178209, ENSG00000068137, ENSG00000010361, ENSG00000149573, ENSG00000180263, ENSG00000088367, ENSG00000146021	520	371	18224	2.07821	0.561947	0.152177	3.12909
GOTERM_BP_DIRECT	GO:0072659~protein localization to plasma membrane	8	1.3289	0.00232834	ENSG00000039068, ENSG00000154310, ENSG00000213853, ENSG00000163681, ENSG00000144452, ENSG00000143153, ENSG00000132329, ENSG00000156735	491	63	16792	4.34281	0.997967	0.291319	4.05649
GOTERM_BP_DIRECT	GO:1903385~regulation of homophilic cell adhesion	3	0.498339	0.00250005	ENSG00000144724, ENSG00000153233, ENSG00000079385	491	3	16792	34.1996	0.998714	0.295533	4.34942
GOTERM_BP_DIRECT	GO:0007500~mesodermal cell fate determination	3	0.498339	0.00250005	ENSG00000125378, ENSG00000136826, ENSG00000204610	491	3	16792	34.1996	0.998714	0.295533	4.34942
GOTERM_BP_DIRECT	GO:0071409~cellular response to cycloheximide	3	0.498339	0.00250005	ENSG00000127528, ENSG00000136997, ENSG00000136826	491	3	16792	34.1996	0.998714	0.295533	4.34942
GOTERM_BP_DIRECT	GO:0071364~cellular response to epidermal growth factor stimulus	6	0.996678	0.00250395	ENSG00000185650, ENSG00000019549, ENSG00000136997, ENSG00000136848, ENSG00000156735, ENSG00000152518	491	33	16792	6.21811	0.998727	0.283457	4.35605
GOTERM_BP_DIRECT	GO:0010468~regulation of gene expression	10	1.66113	0.00258796	ENSG00000033170, ENSG00000165929, ENSG00000185650, ENSG00000112773, ENSG00000106546, ENSG00000160293, ENSG00000136997, ENSG00000182463, ENSG00000105429, ENSG00000143153	491	100	16792	3.41996	0.998982	0.279716	4.49906
GOTERM_CC_DIRECT	GO:0005912~adherens junction	7	1.16279	0.00284635	ENSG00000149564, ENSG00000160460, ENSG00000028203, ENSG00000079385, ENSG00000110400, ENSG00000198719, ENSG00000061938	520	50	18224	4.90646	0.637505	0.155596	3.8329
GOTERM_CC_DIRECT	GO:0043296~apical junction complex	4	0.664452	0.00319447	ENSG00000039068, ENSG00000177707, ENSG00000110400, ENSG00000104067	520	11	18224	12.7441	0.679877	0.150172	4.29222
GOTERM_BP_DIRECT	GO:0042493~response to drug	19	3.15615	0.00366355	ENSG00000136997, ENSG00000162433, ENSG00000006071, ENSG00000141448, ENSG00000073756, ENSG00000068024, ENSG00000171223, ENSG00000152669, ENSG00000164761, ENSG00000079215, ENSG00000176387, ENSG00000163235, ENSG00000039068, ENSG00000107485, ENSG00000137801, ENSG00000139318, ENSG00000107331, ENSG00000104067, ENSG00000132170	491	304	16792	2.13747	0.999942	0.35828	6.31213
GOTERM_BP_DIRECT	GO:0043547~positive regulation of GTPase activity	29	4.81728	0.00459943	ENSG00000017797, ENSG00000138670, ENSG00000157985, ENSG00000148660, ENSG00000160293, ENSG00000160460, ENSG00000163947, ENSG00000149798, ENSG00000179604, ENSG00000128805, ENSG00000186716, ENSG00000076864, ENSG00000180263, ENSG00000105963, ENSG00000152767, ENSG00000120278, ENSG00000164050, ENSG00000169047, ENSG00000117407, ENSG00000127084, ENSG00000174839, ENSG00000165092, ENSG00000126217, ENSG0000…	491	565	16792	1.75538	0.999995	0.413135	7.86323
GOTERM_BP_DIRECT	GO:0009750~response to fructose	3	0.498339	0.00490346	ENSG00000073756, ENSG00000084734, ENSG00000138030	491	4	16792	25.6497	0.999998	0.419925	8.36188
GOTERM_BP_DIRECT	GO:0031077~post-embryonic camera-type eye development	3	0.498339	0.00490346	ENSG00000136826, ENSG00000112715, ENSG00000163251	491	4	16792	25.6497	0.999998	0.419925	8.36188
GOTERM_BP_DIRECT	GO:0048679~regulation of axon regeneration	3	0.498339	0.00490346	ENSG00000102572, ENSG00000136826, ENSG00000142949	491	4	16792	25.6497	0.999998	0.419925	8.36188
GOTERM_BP_DIRECT	GO:0008284~positive regulation of cell proliferation	25	4.15282	0.00525189	ENSG00000196139, ENSG00000136997, ENSG00000112715, ENSG00000125266, ENSG00000183779, ENSG00000165556, ENSG00000157216, ENSG00000163235, ENSG00000102554, ENSG00000145287, ENSG00000189120, ENSG00000137801, ENSG00000124813, ENSG00000103811, ENSG00000169047, ENSG00000128918, ENSG00000185630, ENSG00000068024, ENSG00000114315, ENSG00000130529, ENSG00000086548, ENSG00000095739, ENSG00000213853, ENSG0000…	491	466	16792	1.83474	0.999999	0.428827	8.93023
GOTERM_BP_DIRECT	GO:0048704~embryonic skeletal system morphogenesis	6	0.996678	0.00526488	ENSG00000106006, ENSG00000112559, ENSG00000106004, ENSG00000105429, ENSG00000122592, ENSG00000010361	491	39	16792	5.26148	0.999999	0.417169	8.95136
GOTERM_CC_DIRECT	GO:0016323~basolateral plasma membrane	13	2.15947	0.00554441	ENSG00000080493, ENSG00000176658, ENSG00000116678, ENSG00000147044, ENSG00000105388, ENSG00000163235, ENSG00000086062, ENSG00000082458, ENSG00000198648, ENSG00000063180, ENSG00000143153, ENSG00000104067, ENSG00000180251	520	180	18224	2.53111	0.861834	0.219182	7.33996
GOTERM_BP_DIRECT	GO:0043401~steroid hormone mediated signaling pathway	7	1.16279	0.00617166	ENSG00000125378, ENSG00000123358, ENSG00000151090, ENSG00000069667, ENSG00000151623, ENSG00000186350, ENSG00000132170	491	57	16792	4.19995	1	0.456474	10.4146
GOTERM_BP_DIRECT	GO:0008584~male gonad development	9	1.49502	0.00617374	ENSG00000196139, ENSG00000187741, ENSG00000107485, ENSG00000141448, ENSG00000078399, ENSG00000088992, ENSG00000157227, ENSG00000253293, ENSG00000005073	491	94	16792	3.27443	1	0.444619	10.4179
GOTERM_BP_DIRECT	GO:0008285~negative regulation of cell proliferation	22	3.65449	0.00634872	ENSG00000136826, ENSG00000073756, ENSG00000088992, ENSG00000128918, ENSG00000169926, ENSG00000146674, ENSG00000068024, ENSG00000113916, ENSG00000134533, ENSG00000163739, ENSG00000160182, ENSG00000125378, ENSG00000086062, ENSG00000165655, ENSG00000082458, ENSG00000107485, ENSG00000163251, ENSG00000010361, ENSG00000104419, ENSG00000136848, ENSG00000168646, ENSG00000198719	491	396	16792	1.89998	1	0.442319	10.6977
GOTERM_CC_DIRECT	GO:0005615~extracellular space	55	9.13621	0.00671564	ENSG00000173702, ENSG00000163501, ENSG00000144724, ENSG00000196562, ENSG00000111331, ENSG00000100031, ENSG00000159640, ENSG00000163739, ENSG00000132329, ENSG00000164761, ENSG00000163235, ENSG00000082458, ENSG00000135441, ENSG00000161921, ENSG00000173531, ENSG00000117407, ENSG00000146674, ENSG00000106541, ENSG00000126217, ENSG00000065717, ENSG00000086062, ENSG00000069702, ENSG00000086548, ENSG0000…	520	1347	18224	1.43099	0.909176	0.233972	8.82515
GOTERM_BP_DIRECT	GO:0071456~cellular response to hypoxia	9	1.49502	0.00699455	ENSG00000171132, ENSG00000185650, ENSG00000148677, ENSG00000173531, ENSG00000141448, ENSG00000112715, ENSG00000073756, ENSG00000069667, ENSG00000104419	491	96	16792	3.20621	1	0.463199	11.7232
GOTERM_BP_DIRECT	GO:0010839~negative regulation of keratinocyte proliferation	4	0.664452	0.0070712	ENSG00000019549, ENSG00000125266, ENSG00000147044, ENSG00000119138	491	14	16792	9.77131	1	0.455932	11.8442
GOTERM_BP_DIRECT	GO:0060065~uterus development	4	0.664452	0.0070712	ENSG00000107485, ENSG00000078399, ENSG00000253293, ENSG00000005073	491	14	16792	9.77131	1	0.455932	11.8442
GOTERM_BP_DIRECT	GO:0043065~positive regulation of apoptotic process	18	2.99003	0.00715402	ENSG00000123358, ENSG00000106004, ENSG00000197442, ENSG00000073756, ENSG00000128918, ENSG00000127084, ENSG00000146674, ENSG00000026103, ENSG00000113916, ENSG00000125378, ENSG00000126217, ENSG00000160293, ENSG00000148677, ENSG00000163947, ENSG00000139318, ENSG00000188215, ENSG00000136848, ENSG00000137154	491	300	16792	2.05198	1	0.449314	11.9747
GOTERM_BP_DIRECT	GO:0045599~negative regulation of fat cell differentiation	6	0.996678	0.00724379	ENSG00000133794, ENSG00000107485, ENSG00000071575, ENSG00000069667, ENSG00000179588, ENSG00000152518	491	42	16792	4.88566	1	0.443339	12.116
GOTERM_BP_DIRECT	GO:0007566~embryo implantation	6	0.996678	0.00724379	ENSG00000099139, ENSG00000213853, ENSG00000173531, ENSG00000073756, ENSG00000113494, ENSG00000186350	491	42	16792	4.88566	1	0.443339	12.116
GOTERM_MF_DIRECT	GO:0005089~Rho guanyl-nucleotide exchange factor activity	8	1.3289	0.00725833	ENSG00000126217, ENSG00000152767, ENSG00000160293, ENSG00000163947, ENSG00000120278, ENSG00000127084, ENSG00000186716, ENSG00000180263	495	77	16881	3.54317	0.996117	0.460321	10.5157
GOTERM_BP_DIRECT	GO:0043066~negative regulation of apoptotic process	24	3.98671	0.00782065	ENSG00000167815, ENSG00000183087, ENSG00000103811, ENSG00000136997, ENSG00000139211, ENSG00000104365, ENSG00000181788, ENSG00000163501, ENSG00000141448, ENSG00000154447, ENSG00000112715, ENSG00000105388, ENSG00000026103, ENSG00000156735, ENSG00000163235, ENSG00000125378, ENSG00000003402, ENSG00000145287, ENSG00000137193, ENSG00000137801, ENSG00000145632, ENSG00000113494, ENSG00000137154, ENSG0000…	491	455	16792	1.80393	1	0.458832	13.0188
GOTERM_BP_DIRECT	GO:0050679~positive regulation of epithelial cell proliferation	7	1.16279	0.00791581	ENSG00000163235, ENSG00000125378, ENSG00000114861, ENSG00000136997, ENSG00000163501, ENSG00000112715, ENSG00000135821	491	60	16792	3.98995	1	0.453253	13.1669
GOTERM_BP_DIRECT	GO:0016266~O-glycan processing	7	1.16279	0.00791581	ENSG00000173702, ENSG00000073849, ENSG00000257594, ENSG00000176945, ENSG00000008513, ENSG00000170340, ENSG00000179913	491	60	16792	3.98995	1	0.453253	13.1669
GOTERM_BP_DIRECT	GO:0008360~regulation of cell shape	11	1.82724	0.00801223	ENSG00000118680, ENSG00000095739, ENSG00000149798, ENSG00000164050, ENSG00000112715, ENSG00000179604, ENSG00000127084, ENSG00000151491, ENSG00000135424, ENSG00000101608, ENSG00000180263	491	140	16792	2.68711	1	0.447982	13.3166
GOTERM_BP_DIRECT	GO:0060509~Type I pneumocyte differentiation	3	0.498339	0.00801485	ENSG00000127528, ENSG00000147862, ENSG00000151090	491	5	16792	20.5198	1	0.439153	13.3207
GOTERM_BP_DIRECT	GO:0072602~interleukin-4 secretion	3	0.498339	0.00801485	ENSG00000107485, ENSG00000134258, ENSG00000196083	491	5	16792	20.5198	1	0.439153	13.3207
GOTERM_BP_DIRECT	GO:0072178~nephric duct morphogenesis	3	0.498339	0.00801485	ENSG00000107485, ENSG00000125266, ENSG00000116106	491	5	16792	20.5198	1	0.439153	13.3207
GOTERM_BP_DIRECT	GO:0060662~salivary gland cavitation	3	0.498339	0.00801485	ENSG00000135960, ENSG00000158813, ENSG00000147862	491	5	16792	20.5198	1	0.439153	13.3207
GOTERM_MF_DIRECT	GO:0005096~GTPase activator activity	17	2.82392	0.00824572	ENSG00000105963, ENSG00000017797, ENSG00000164050, ENSG00000175463, ENSG00000157985, ENSG00000165092, ENSG00000148429, ENSG00000143333, ENSG00000149798, ENSG00000179604, ENSG00000095383, ENSG00000128805, ENSG00000186716, ENSG00000076864, ENSG00000138835, ENSG00000136848, ENSG00000168646	495	279	16881	2.07796	0.998181	0.467903	11.8636
KEGG_PATHWAY	hsa05219:Bladder cancer	6	0.996678	0.00837276	ENSG00000039068, ENSG00000136997, ENSG00000137801, ENSG00000035664, ENSG00000112715, ENSG00000196730	215	41	6879	4.68225	0.865946	0.39491	10.278
GOTERM_BP_DIRECT	GO:0018146~keratan sulfate biosynthetic process	5	0.830565	0.00841335	ENSG00000086062, ENSG00000175040, ENSG00000008513, ENSG00000170340, ENSG00000179913	491	28	16792	6.10707	1	0.44634	13.9372
GOTERM_BP_DIRECT	GO:0001953~negative regulation of cell-matrix adhesion	4	0.664452	0.00864983	ENSG00000137801, ENSG00000122592, ENSG00000147044, ENSG00000113916	491	15	16792	9.11989	1	0.44695	14.3011
GOTERM_BP_DIRECT	GO:0014898~cardiac muscle hypertrophy in response to stress	4	0.664452	0.00864983	ENSG00000163884, ENSG00000173991, ENSG00000141448, ENSG00000068024	491	15	16792	9.11989	1	0.44695	14.3011
GOTERM_CC_DIRECT	GO:0005794~Golgi apparatus	38	6.31229	0.00878113	ENSG00000159792, ENSG00000114446, ENSG00000111859, ENSG00000123983, ENSG00000099139, ENSG00000008513, ENSG00000175874, ENSG00000164023, ENSG00000116106, ENSG00000234745, ENSG00000143578, ENSG00000073849, ENSG00000033170, ENSG00000102554, ENSG00000143507, ENSG00000180263, ENSG00000129422, ENSG00000132170, ENSG00000171132, ENSG00000257594, ENSG00000164300, ENSG00000139832, ENSG00000177706, ENSG0000…	520	863	18224	1.54317	0.956712	0.269473	11.3907
GOTERM_BP_DIRECT	GO:0032496~response to lipopolysaccharide	12	1.99336	0.00878313	ENSG00000114861, ENSG00000143507, ENSG00000006071, ENSG00000163734, ENSG00000197329, ENSG00000073756, ENSG00000186716, ENSG00000026103, ENSG00000104067, ENSG00000171223, ENSG00000163739, ENSG00000164761	491	164	16792	2.50241	1	0.443695	14.5056
GOTERM_BP_DIRECT	GO:0045893~positive regulation of transcription, DNA-templated	26	4.31894	0.00925821	ENSG00000179833, ENSG00000136997, ENSG00000104365, ENSG00000141448, ENSG00000088992, ENSG00000069667, ENSG00000165556, ENSG00000005073, ENSG00000102554, ENSG00000107485, ENSG00000132170, ENSG00000124813, ENSG00000136826, ENSG00000135272, ENSG00000067066, ENSG00000068024, ENSG00000177565, ENSG00000140836, ENSG00000125378, ENSG00000039068, ENSG00000106546, ENSG00000127528, ENSG00000133794, ENSG0000…	491	515	16792	1.72658	1	0.452956	15.2306
GOTERM_BP_DIRECT	GO:0035023~regulation of Rho protein signal transduction	8	1.3289	0.0093654	ENSG00000126217, ENSG00000152767, ENSG00000160293, ENSG00000163947, ENSG00000120278, ENSG00000127084, ENSG00000186716, ENSG00000180263	491	81	16792	3.37774	1	0.448831	15.3934
GOTERM_MF_DIRECT	GO:0004672~protein kinase activity	20	3.32226	0.00965198	ENSG00000171132, ENSG00000005882, ENSG00000135090, ENSG00000104365, ENSG00000154310, ENSG00000105976, ENSG00000197442, ENSG00000035664, ENSG00000147044, ENSG00000116106, ENSG00000196730, ENSG00000081320, ENSG00000102572, ENSG00000112144, ENSG00000198648, ENSG00000071575, ENSG00000060140, ENSG00000070759, ENSG00000095015, ENSG00000061938	495	359	16881	1.89989	0.999383	0.489246	13.7505
GOTERM_MF_DIRECT	GO:0019903~protein phosphatase binding	7	1.16279	0.010122	ENSG00000166888, ENSG00000082458, ENSG00000105976, ENSG00000197442, ENSG00000079385, ENSG00000119938, ENSG00000132170	495	63	16881	3.78923	0.99957	0.475872	14.3727
GOTERM_BP_DIRECT	GO:0060216~definitive hemopoiesis	4	0.664452	0.0104184	ENSG00000069702, ENSG00000143995, ENSG00000078399, ENSG00000152518	491	16	16792	8.5499	1	0.476714	16.9769
GOTERM_CC_DIRECT	GO:0043235~receptor complex	10	1.66113	0.0105176	ENSG00000069702, ENSG00000173890, ENSG00000169252, ENSG00000116678, ENSG00000123384, ENSG00000149809, ENSG00000151623, ENSG00000132329, ENSG00000186350, ENSG00000077238	520	127	18224	2.75954	0.976811	0.289786	13.4955
GOTERM_BP_DIRECT	GO:0010595~positive regulation of endothelial cell migration	6	0.996678	0.0106176	ENSG00000125378, ENSG00000114861, ENSG00000107485, ENSG00000137801, ENSG00000112715, ENSG00000118257	491	46	16792	4.46082	1	0.475375	17.2732
GOTERM_BP_DIRECT	GO:0044344~cellular response to fibroblast growth factor stimulus	5	0.830565	0.0107579	ENSG00000185650, ENSG00000019549, ENSG00000136997, ENSG00000123358, ENSG00000152518	491	30	16792	5.69993	1	0.472241	17.4814
GOTERM_BP_DIRECT	GO:0048706~embryonic skeletal system development	5	0.830565	0.0107579	ENSG00000099139, ENSG00000196562, ENSG00000078399, ENSG00000120549, ENSG00000185630	491	30	16792	5.69993	1	0.472241	17.4814
GOTERM_CC_DIRECT	GO:0000139~Golgi membrane	28	4.65116	0.0113323	ENSG00000161013, ENSG00000008513, ENSG00000134470, ENSG00000110057, ENSG00000174567, ENSG00000234745, ENSG00000170340, ENSG00000143578, ENSG00000123989, ENSG00000163235, ENSG00000033170, ENSG00000073849, ENSG00000076864, ENSG00000175040, ENSG00000111962, ENSG00000257594, ENSG00000105829, ENSG00000103489, ENSG00000071073, ENSG00000135775, ENSG00000086062, ENSG00000124225, ENSG00000213853, ENSG0000…	520	591	18224	1.66039	0.982705	0.286885	14.4671
GOTERM_BP_DIRECT	GO:0043627~response to estrogen	7	1.16279	0.0115694	ENSG00000159200, ENSG00000107485, ENSG00000141448, ENSG00000157227, ENSG00000077238, ENSG00000164761, ENSG00000132170	491	65	16792	3.68303	1	0.489651	18.6757
GOTERM_BP_DIRECT	GO:0045577~regulation of B cell differentiation	3	0.498339	0.011791	ENSG00000185650, ENSG00000161405, ENSG00000152518	491	6	16792	17.0998	1	0.488821	18.999
GOTERM_BP_DIRECT	GO:0048701~embryonic cranial skeleton morphogenesis	5	0.830565	0.0120731	ENSG00000124813, ENSG00000125378, ENSG00000176842, ENSG00000083307, ENSG00000157227	491	31	16792	5.51606	1	0.489757	19.4088
GOTERM_BP_DIRECT	GO:0043507~positive regulation of JUN kinase activity	5	0.830565	0.0120731	ENSG00000135090, ENSG00000197442, ENSG00000163251, ENSG00000116106, ENSG00000136848	491	31	16792	5.51606	1	0.489757	19.4088
GOTERM_BP_DIRECT	GO:0046777~protein autophosphorylation	12	1.99336	0.0122772	ENSG00000102572, ENSG00000135090, ENSG00000137193, ENSG00000198648, ENSG00000154310, ENSG00000035664, ENSG00000186716, ENSG00000148660, ENSG00000116106, ENSG00000081320, ENSG00000196730, ENSG00000164715	491	172	16792	2.38602	1	0.488469	19.704
GOTERM_BP_DIRECT	GO:0060749~mammary gland alveolus development	4	0.664452	0.012381	ENSG00000163235, ENSG00000106004, ENSG00000112715, ENSG00000113494	491	17	16792	8.04696	1	0.484456	19.8539
GOTERM_MF_DIRECT	GO:0005001~transmembrane receptor protein tyrosine phosphatase activity	4	0.664452	0.0124767	ENSG00000132334, ENSG00000144724, ENSG00000153233, ENSG00000142949	495	17	16881	8.02424	0.99993	0.520939	17.4272
GOTERM_BP_DIRECT	GO:0016311~dephosphorylation	8	1.3289	0.0127944	ENSG00000109452, ENSG00000143507, ENSG00000100605, ENSG00000163082, ENSG00000132793, ENSG00000162836, ENSG00000170525, ENSG00000120875	491	86	16792	3.18136	1	0.488992	20.4477
GOTERM_BP_DIRECT	GO:0035115~embryonic forelimb morphogenesis	5	0.830565	0.013487	ENSG00000124813, ENSG00000078399, ENSG00000163064, ENSG00000128918, ENSG00000005073	491	32	16792	5.34369	1	0.500598	21.4333
GOTERM_BP_DIRECT	GO:0035556~intracellular signal transduction	21	3.48837	0.0148835	ENSG00000171132, ENSG00000154310, ENSG00000164050, ENSG00000106789, ENSG00000035664, ENSG00000196730, ENSG00000081320, ENSG00000163739, ENSG00000131771, ENSG00000065357, ENSG00000126217, ENSG00000135605, ENSG00000112144, ENSG00000069702, ENSG00000198648, ENSG00000163947, ENSG00000143776, ENSG00000186716, ENSG00000173598, ENSG00000076641, ENSG00000136237	491	403	16792	1.78211	1	0.528725	23.3858
GOTERM_BP_DIRECT	GO:0043154~negative regulation of cysteine-type endopeptidase activity involved in apoptotic process	7	1.16279	0.0152438	ENSG00000183087, ENSG00000123358, ENSG00000136826, ENSG00000181788, ENSG00000137801, ENSG00000112715, ENSG00000154447	491	69	16792	3.46952	1	0.530646	23.8822
GOTERM_MF_DIRECT	GO:0042803~protein homodimerization activity	33	5.48173	0.0154471	ENSG00000173702, ENSG00000104365, ENSG00000158528, ENSG00000073756, ENSG00000197442, ENSG00000112715, ENSG00000088992, ENSG00000148660, ENSG00000163499, ENSG00000152804, ENSG00000158747, ENSG00000074416, ENSG00000076864, ENSG00000177707, ENSG00000137944, ENSG00000005882, ENSG00000169252, ENSG00000138413, ENSG00000167165, ENSG00000221869, ENSG00000105388, ENSG00000161405, ENSG00000067066, ENSG0000…	495	730	16881	1.54164	0.999993	0.57144	21.1353
KEGG_PATHWAY	hsa04930:Type II diabetes mellitus	6	0.996678	0.0160654	ENSG00000171132, ENSG00000006071, ENSG00000104365, ENSG00000169047, ENSG00000159399, ENSG00000156510	215	48	6879	3.99942	0.979159	0.53891	18.8531
GOTERM_BP_DIRECT	GO:0032287~peripheral nervous system myelin maintenance	3	0.498339	0.0161907	ENSG00000169247, ENSG00000104419, ENSG00000103089	491	7	16792	14.657	1	0.54577	25.1719
GOTERM_BP_DIRECT	GO:1904628~cellular response to phorbol 13-acetate 12-myristate	3	0.498339	0.0161907	ENSG00000185650, ENSG00000136997, ENSG00000152518	491	7	16792	14.657	1	0.54577	25.1719
GOTERM_MF_DIRECT	GO:0001078~transcriptional repressor activity, RNA polymerase II core promoter proximal region sequence-specific binding	9	1.49502	0.0162626	ENSG00000019549, ENSG00000107485, ENSG00000182463, ENSG00000128573, ENSG00000163064, ENSG00000114315, ENSG00000136603, ENSG00000179588, ENSG00000152804	495	111	16881	2.76511	0.999996	0.565228	22.1257
GOTERM_BP_DIRECT	GO:0045638~negative regulation of myeloid cell differentiation	4	0.664452	0.0168999	ENSG00000143995, ENSG00000078399, ENSG00000134138, ENSG00000198719	491	19	16792	7.19991	1	0.55483	26.1244
GOTERM_BP_DIRECT	GO:0007156~homophilic cell adhesion via plasma membrane adhesion molecules	11	1.82724	0.01765	ENSG00000120328, ENSG00000039068, ENSG00000149564, ENSG00000139211, ENSG00000169851, ENSG00000079385, ENSG00000187372, ENSG00000177707, ENSG00000110400, ENSG00000149573, ENSG00000156453	491	158	16792	2.38098	1	0.56426	27.1194
GOTERM_MF_DIRECT	GO:0004860~protein kinase inhibitor activity	6	0.996678	0.0176704	ENSG00000162545, ENSG00000135090, ENSG00000151332, ENSG00000071575, ENSG00000088992, ENSG00000131771	495	52	16881	3.93497	0.999999	0.57219	23.8082
GOTERM_BP_DIRECT	GO:0007219~Notch signaling pathway	9	1.49502	0.0194194	ENSG00000019549, ENSG00000129514, ENSG00000138002, ENSG00000136997, ENSG00000110042, ENSG00000114315, ENSG00000184384, ENSG00000198719, ENSG00000152804	491	115	16792	2.67649	1	0.593039	29.4166
GOTERM_CC_DIRECT	GO:0005796~Golgi lumen	8	1.3289	0.0197657	ENSG00000173702, ENSG00000063660, ENSG00000183087, ENSG00000099139, ENSG00000176945, ENSG00000002587, ENSG00000140479, ENSG00000157227	520	96	18224	2.92051	0.999181	0.421141	23.9461
GOTERM_CC_DIRECT	GO:0017053~transcriptional repressor complex	6	0.996678	0.0198712	ENSG00000106789, ENSG00000068024, ENSG00000165556, ENSG00000136603, ENSG00000177565, ENSG00000179588	520	55	18224	3.82322	0.999212	0.399736	24.0584
GOTERM_CC_DIRECT	GO:0016324~apical plasma membrane	16	2.65781	0.0200858	ENSG00000173702, ENSG00000007062, ENSG00000169252, ENSG00000154310, ENSG00000198569, ENSG00000147676, ENSG00000176945, ENSG00000100605, ENSG00000198648, ENSG00000213853, ENSG00000143153, ENSG00000079385, ENSG00000104067, ENSG00000131620, ENSG00000180251, ENSG00000198719	520	291	18224	1.92694	0.999271	0.382179	24.286
GOTERM_MF_DIRECT	GO:0004879~RNA polymerase II transcription factor activity, ligand-activated sequence-specific DNA binding	5	0.830565	0.0203625	ENSG00000106546, ENSG00000123358, ENSG00000069667, ENSG00000186350, ENSG00000132170	495	36	16881	4.73653	1	0.602332	26.9314
GOTERM_BP_DIRECT	GO:0001889~liver development	7	1.16279	0.0208836	ENSG00000069702, ENSG00000119547, ENSG00000162433, ENSG00000141448, ENSG00000128918, ENSG00000114315, ENSG00000106078	491	74	16792	3.2351	1	0.613702	31.2656
GOTERM_BP_DIRECT	GO:0040036~regulation of fibroblast growth factor receptor signaling pathway	3	0.498339	0.0211744	ENSG00000124813, ENSG00000177706, ENSG00000139318	491	8	16792	12.8248	1	0.612662	31.6274
GOTERM_BP_DIRECT	GO:0051963~regulation of synapse assembly	3	0.498339	0.0211744	ENSG00000163110, ENSG00000158528, ENSG00000110400	491	8	16792	12.8248	1	0.612662	31.6274
GOTERM_BP_DIRECT	GO:0060042~retina morphogenesis in camera-type eye	3	0.498339	0.0211744	ENSG00000007062, ENSG00000177707, ENSG00000198719	491	8	16792	12.8248	1	0.612662	31.6274
GOTERM_BP_DIRECT	GO:0060972~left/right pattern formation	3	0.498339	0.0211744	ENSG00000114446, ENSG00000105429, ENSG00000154099	491	8	16792	12.8248	1	0.612662	31.6274
GOTERM_BP_DIRECT	GO:0043129~surfactant homeostasis	3	0.498339	0.0211744	ENSG00000103811, ENSG00000112715, ENSG00000144452	491	8	16792	12.8248	1	0.612662	31.6274
GOTERM_BP_DIRECT	GO:0001701~in utero embryonic development	12	1.99336	0.0215566	ENSG00000033170, ENSG00000114861, ENSG00000185022, ENSG00000127528, ENSG00000136997, ENSG00000107485, ENSG00000141448, ENSG00000112715, ENSG00000153233, ENSG00000256525, ENSG00000186350, ENSG00000152804	491	187	16792	2.19463	1	0.613232	32.1
GOTERM_BP_DIRECT	GO:0007399~nervous system development	16	2.65781	0.0215619	ENSG00000120328, ENSG00000171617, ENSG00000154146, ENSG00000119125, ENSG00000112715, ENSG00000148660, ENSG00000068024, ENSG00000114315, ENSG00000163739, ENSG00000152377, ENSG00000082458, ENSG00000158747, ENSG00000159263, ENSG00000136237, ENSG00000156453, ENSG00000176697	491	287	16792	1.9066	1	0.607353	32.1066
GOTERM_BP_DIRECT	GO:0045786~negative regulation of cell cycle	5	0.830565	0.0221117	ENSG00000125378, ENSG00000123358, ENSG00000176485, ENSG00000107485, ENSG00000073756	491	37	16792	4.62157	1	0.610825	32.7811
GOTERM_BP_DIRECT	GO:0043473~pigmentation	4	0.664452	0.0222219	ENSG00000135960, ENSG00000019549, ENSG00000158813, ENSG00000163064	491	21	16792	6.51421	1	0.60689	32.9156
GOTERM_BP_DIRECT	GO:0031016~pancreas development	4	0.664452	0.0222219	ENSG00000128918, ENSG00000114315, ENSG00000134138, ENSG00000152804	491	21	16792	6.51421	1	0.60689	32.9156
GOTERM_BP_DIRECT	GO:0042346~positive regulation of NF-kappaB import into nucleus	4	0.664452	0.0222219	ENSG00000135960, ENSG00000158813, ENSG00000073756, ENSG00000176907	491	21	16792	6.51421	1	0.60689	32.9156
KEGG_PATHWAY	hsa04520:Adherens junction	7	1.16279	0.0225746	ENSG00000019549, ENSG00000039068, ENSG00000105976, ENSG00000177707, ENSG00000110400, ENSG00000104067, ENSG00000142949	215	71	6879	3.15447	0.995734	0.597285	25.5115
GOTERM_BP_DIRECT	GO:0042981~regulation of apoptotic process	13	2.15947	0.0226649	ENSG00000167815, ENSG00000003402, ENSG00000114446, ENSG00000081913, ENSG00000035664, ENSG00000146674, ENSG00000026103, ENSG00000161405, ENSG00000113916, ENSG00000136603, ENSG00000104419, ENSG00000196730, ENSG00000164761	491	213	16792	2.0873	1	0.608527	33.4535
GOTERM_CC_DIRECT	GO:0000790~nuclear chromatin	12	1.99336	0.0226811	ENSG00000124813, ENSG00000166888, ENSG00000019549, ENSG00000136826, ENSG00000171617, ENSG00000107485, ENSG00000180530, ENSG00000189060, ENSG00000108604, ENSG00000151090, ENSG00000171223, ENSG00000186350	520	193	18224	2.17904	0.999716	0.399783	26.9896
KEGG_PATHWAY	hsa00532:Glycosaminoglycan biosynthesis - chondroitin sulfate / dermatan sulfate	4	0.664452	0.0228997	ENSG00000111962, ENSG00000103489, ENSG00000123989, ENSG00000171310	215	20	6879	6.39907	0.99606	0.546587	25.8305
GOTERM_MF_DIRECT	GO:0044212~transcription regulatory region DNA binding	13	2.15947	0.0231039	ENSG00000163884, ENSG00000129514, ENSG00000106546, ENSG00000136826, ENSG00000107485, ENSG00000141448, ENSG00000068024, ENSG00000161405, ENSG00000177565, ENSG00000186350, ENSG00000152804, ENSG00000132170, ENSG00000140836	495	213	16881	2.08141	1	0.628253	29.9887
GOTERM_BP_DIRECT	GO:0030324~lung development	7	1.16279	0.0234888	ENSG00000112715, ENSG00000128918, ENSG00000159263, ENSG00000105649, ENSG00000157227, ENSG00000114315, ENSG00000154099	491	76	16792	3.14996	1	0.616189	34.4431
GOTERM_MF_DIRECT	GO:0005516~calmodulin binding	12	1.99336	0.0235325	ENSG00000143333, ENSG00000176658, ENSG00000154146, ENSG00000145703, ENSG00000035664, ENSG00000167306, ENSG00000147044, ENSG00000148660, ENSG00000011347, ENSG00000130529, ENSG00000104067, ENSG00000196730	495	189	16881	2.16527	1	0.615211	30.4557
GOTERM_MF_DIRECT	GO:0003707~steroid hormone receptor activity	6	0.996678	0.0236368	ENSG00000123358, ENSG00000151090, ENSG00000069667, ENSG00000151623, ENSG00000186350, ENSG00000132170	495	56	16881	3.6539	1	0.598029	30.5688
GOTERM_BP_DIRECT	GO:2001237~negative regulation of extrinsic apoptotic signaling pathway	5	0.830565	0.0241601	ENSG00000125378, ENSG00000003402, ENSG00000181788, ENSG00000137801, ENSG00000154447	491	38	16792	4.49995	1	0.621146	35.239
GOTERM_BP_DIRECT	GO:0090263~positive regulation of canonical Wnt signaling pathway	9	1.49502	0.0243686	ENSG00000188760, ENSG00000133794, ENSG00000158813, ENSG00000095739, ENSG00000196562, ENSG00000205220, ENSG00000167191, ENSG00000130529, ENSG00000168646	491	120	16792	2.56497	1	0.618898	35.4845
GOTERM_BP_DIRECT	GO:0001843~neural tube closure	7	1.16279	0.0248696	ENSG00000125378, ENSG00000139174, ENSG00000138002, ENSG00000114446, ENSG00000083307, ENSG00000010361, ENSG00000106078	491	77	16792	3.10905	1	0.621106	36.0704
GOTERM_MF_DIRECT	GO:0005515~protein binding	280	46.5116	0.0249766	ENSG00000163884, ENSG00000080493, ENSG00000159792, ENSG00000154310, ENSG00000171617, ENSG00000141448, ENSG00000173991, ENSG00000197329, ENSG00000111331, ENSG00000183779, ENSG00000205220, ENSG00000120162, ENSG00000171223, ENSG00000152804, ENSG00000160588, ENSG00000163681, ENSG00000109787, ENSG00000076641, ENSG00000204060, ENSG00000171132, ENSG00000131748, ENSG00000146674, ENSG00000047597, ENSG0000…	495	8785	16881	1.08695	1	0.600605	32.0079
GOTERM_BP_DIRECT	GO:0010906~regulation of glucose metabolic process	4	0.664452	0.025186	ENSG00000005882, ENSG00000146674, ENSG00000069667, ENSG00000160180	491	22	16792	6.21811	1	0.620523	36.4379
GOTERM_BP_DIRECT	GO:0035335~peptidyl-tyrosine dephosphorylation	8	1.3289	0.0257745	ENSG00000132334, ENSG00000143507, ENSG00000144724, ENSG00000139318, ENSG00000153233, ENSG00000120875, ENSG00000172830, ENSG00000142949	491	99	16792	2.7636	1	0.623911	37.1161
GOTERM_BP_DIRECT	GO:0045647~negative regulation of erythrocyte differentiation	3	0.498339	0.0267045	ENSG00000185650, ENSG00000106004, ENSG00000169926	491	9	16792	11.3999	1	0.63198	38.1741
GOTERM_BP_DIRECT	GO:0048012~hepatocyte growth factor receptor signaling pathway	3	0.498339	0.0267045	ENSG00000176945, ENSG00000105976, ENSG00000173531	491	9	16792	11.3999	1	0.63198	38.1741
GOTERM_BP_DIRECT	GO:0031638~zymogen activation	3	0.498339	0.0267045	ENSG00000103811, ENSG00000100031, ENSG00000157227	491	9	16792	11.3999	1	0.63198	38.1741
GOTERM_BP_DIRECT	GO:0070373~negative regulation of ERK1 and ERK2 cascade	6	0.996678	0.0267646	ENSG00000136826, ENSG00000175463, ENSG00000139318, ENSG00000153233, ENSG00000120875, ENSG00000136848	491	58	16792	3.53789	1	0.627745	38.2419
GOTERM_MF_DIRECT	GO:0004725~protein tyrosine phosphatase activity	8	1.3289	0.0274133	ENSG00000132334, ENSG00000143507, ENSG00000144724, ENSG00000139318, ENSG00000153233, ENSG00000120875, ENSG00000172830, ENSG00000142949	495	100	16881	2.72824	1	0.61816	34.5538
GOTERM_CC_DIRECT	GO:0005903~brush border	6	0.996678	0.0278259	ENSG00000118680, ENSG00000176658, ENSG00000198569, ENSG00000151491, ENSG00000178209, ENSG00000101608	520	60	18224	3.50462	0.999957	0.446209	32.0868
GOTERM_BP_DIRECT	GO:0050770~regulation of axonogenesis	4	0.664452	0.0283518	ENSG00000111962, ENSG00000116106, ENSG00000197892, ENSG00000172830	491	23	16792	5.94776	1	0.644229	40.0068
GOTERM_BP_DIRECT	GO:0046835~carbohydrate phosphorylation	4	0.664452	0.0283518	ENSG00000170525, ENSG00000138030, ENSG00000159399, ENSG00000156510	491	23	16792	5.94776	1	0.644229	40.0068
GOTERM_BP_DIRECT	GO:0042593~glucose homeostasis	8	1.3289	0.0283597	ENSG00000129514, ENSG00000005882, ENSG00000169047, ENSG00000156026, ENSG00000116678, ENSG00000167191, ENSG00000137154, ENSG00000132170	491	101	16792	2.70888	1	0.639397	40.0155
GOTERM_BP_DIRECT	GO:0009612~response to mechanical stimulus	6	0.996678	0.028567	ENSG00000159200, ENSG00000137801, ENSG00000157227, ENSG00000171223, ENSG00000134138, ENSG00000132170	491	59	16792	3.47792	1	0.637243	40.2424
GOTERM_BP_DIRECT	GO:0007155~cell adhesion	22	3.65449	0.028663	ENSG00000171132, ENSG00000120328, ENSG00000183087, ENSG00000111859, ENSG00000125266, ENSG00000147044, ENSG00000142910, ENSG00000116106, ENSG00000110400, ENSG00000114315, ENSG00000142949, ENSG00000118257, ENSG00000152377, ENSG00000160588, ENSG00000086062, ENSG00000213853, ENSG00000137801, ENSG00000083307, ENSG00000143153, ENSG00000079385, ENSG00000177707, ENSG00000135424	491	459	16792	1.6392	1	0.633687	40.3473
GOTERM_BP_DIRECT	GO:0042384~cilium assembly	9	1.49502	0.0289176	ENSG00000112144, ENSG00000138002, ENSG00000114446, ENSG00000119547, ENSG00000234602, ENSG00000139323, ENSG00000118096, ENSG00000010361, ENSG00000152669	491	124	16792	2.48223	1	0.632241	40.6245
GOTERM_MF_DIRECT	GO:0000981~RNA polymerase II transcription factor activity, sequence-specific DNA binding	11	1.82724	0.0291352	ENSG00000124813, ENSG00000164379, ENSG00000129514, ENSG00000114861, ENSG00000141448, ENSG00000128573, ENSG00000147862, ENSG00000159263, ENSG00000171223, ENSG00000204060, ENSG00000139083	495	171	16881	2.19376	1	0.62454	36.2989
GOTERM_BP_DIRECT	GO:0035264~multicellular organism growth	7	1.16279	0.0293335	ENSG00000185650, ENSG00000127528, ENSG00000106004, ENSG00000163064, ENSG00000083307, ENSG00000177565, ENSG00000152804	491	80	16792	2.99246	1	0.632887	41.0746
KEGG_PATHWAY	hsa04923:Regulation of lipolysis in adipocytes	6	0.996678	0.0293919	ENSG00000169252, ENSG00000176485, ENSG00000169047, ENSG00000073756, ENSG00000177666, ENSG00000074416	215	56	6879	3.42807	0.999199	0.589855	31.9418
GOTERM_BP_DIRECT	GO:0048661~positive regulation of smooth muscle cell proliferation	6	0.996678	0.0304443	ENSG00000125378, ENSG00000114861, ENSG00000136997, ENSG00000137801, ENSG00000073756, ENSG00000068024	491	60	16792	3.41996	1	0.642141	42.2611
GOTERM_BP_DIRECT	GO:0043410~positive regulation of MAPK cascade	7	1.16279	0.030931	ENSG00000171132, ENSG00000169252, ENSG00000139946, ENSG00000146674, ENSG00000026103, ENSG00000136848, ENSG00000164761	491	81	16792	2.95552	1	0.643496	42.7738
GOTERM_BP_DIRECT	GO:0045880~positive regulation of smoothened signaling pathway	4	0.664452	0.0317184	ENSG00000129514, ENSG00000138002, ENSG00000163501, ENSG00000166813	491	24	16792	5.69993	1	0.648376	43.5942
GOTERM_MF_DIRECT	GO:0071889~14-3-3 protein binding	4	0.664452	0.0319499	ENSG00000171132, ENSG00000185650, ENSG00000136848, ENSG00000197892	495	24	16881	5.68384	1	0.643338	39.0581
GOTERM_BP_DIRECT	GO:0001523~retinoid metabolic process	6	0.996678	0.0323975	ENSG00000196139, ENSG00000198610, ENSG00000063660, ENSG00000135437, ENSG00000123384, ENSG00000165092	491	61	16792	3.36389	1	0.651834	44.2929
GOTERM_MF_DIRECT	GO:0005524~ATP binding	57	9.46844	0.0325534	ENSG00000159792, ENSG00000123983, ENSG00000176658, ENSG00000154310, ENSG00000105976, ENSG00000111331, ENSG00000197142, ENSG00000138030, ENSG00000197892, ENSG00000135605, ENSG00000170525, ENSG00000070759, ENSG00000171132, ENSG00000108771, ENSG00000005882, ENSG00000006071, ENSG00000147044, ENSG00000100605, ENSG00000071575, ENSG00000143153, ENSG00000145632, ENSG00000095015, ENSG00000164715, ENSG0000…	495	1495	16881	1.30025	1	0.63532	39.635
GOTERM_BP_DIRECT	GO:0061001~regulation of dendritic spine morphogenesis	3	0.498339	0.0327449	ENSG00000163110, ENSG00000158528, ENSG00000116106	491	10	16792	10.2599	1	0.651418	44.6471
GOTERM_BP_DIRECT	GO:0035414~negative regulation of catenin import into nucleus	3	0.498339	0.0327449	ENSG00000019549, ENSG00000136848, ENSG00000168646	491	10	16792	10.2599	1	0.651418	44.6471
GOTERM_BP_DIRECT	GO:0032940~secretion by cell	3	0.498339	0.0327449	ENSG00000140479, ENSG00000144452, ENSG00000217555	491	10	16792	10.2599	1	0.651418	44.6471
GOTERM_BP_DIRECT	GO:0040037~negative regulation of fibroblast growth factor receptor signaling pathway	3	0.498339	0.0327449	ENSG00000063660, ENSG00000137801, ENSG00000196562	491	10	16792	10.2599	1	0.651418	44.6471
GOTERM_BP_DIRECT	GO:0090002~establishment of protein localization to plasma membrane	5	0.830565	0.0334736	ENSG00000039068, ENSG00000068724, ENSG00000104365, ENSG00000160460, ENSG00000132294	491	42	16792	4.07138	1	0.655293	45.3833
GOTERM_BP_DIRECT	GO:0006919~activation of cysteine-type endopeptidase activity involved in apoptotic process	7	1.16279	0.0342938	ENSG00000103811, ENSG00000114446, ENSG00000181634, ENSG00000026103, ENSG00000129521, ENSG00000117525, ENSG00000132170	491	83	16792	2.8843	1	0.660039	46.2008
GOTERM_BP_DIRECT	GO:0000188~inactivation of MAPK activity	4	0.664452	0.0352844	ENSG00000143507, ENSG00000139318, ENSG00000138835, ENSG00000120875	491	25	16792	5.47193	1	0.666425	47.1727
GOTERM_BP_DIRECT	GO:0060976~coronary vasculature development	4	0.664452	0.0352844	ENSG00000125378, ENSG00000139174, ENSG00000099139, ENSG00000105429	491	25	16792	5.47193	1	0.666425	47.1727
GOTERM_CC_DIRECT	GO:0097542~ciliary tip	5	0.830565	0.0360016	ENSG00000112144, ENSG00000138002, ENSG00000114446, ENSG00000118096, ENSG00000166813	520	44	18224	3.98252	0.999998	0.515755	39.5126
GOTERM_MF_DIRECT	GO:0001046~core promoter sequence-specific DNA binding	5	0.830565	0.0364083	ENSG00000107485, ENSG00000180530, ENSG00000069667, ENSG00000132170, ENSG00000140836	495	43	16881	3.96547	1	0.662757	43.2012
GOTERM_BP_DIRECT	GO:0009611~response to wounding	6	0.996678	0.0365339	ENSG00000185650, ENSG00000136997, ENSG00000196562, ENSG00000079215, ENSG00000152518, ENSG00000152804	491	63	16792	3.2571	1	0.675209	48.3751
GOTERM_MF_DIRECT	GO:0003714~transcription corepressor activity	12	1.99336	0.0367741	ENSG00000065717, ENSG00000181788, ENSG00000148677, ENSG00000180530, ENSG00000151090, ENSG00000067066, ENSG00000068024, ENSG00000165556, ENSG00000136603, ENSG00000177565, ENSG00000171223, ENSG00000134138	495	203	16881	2.01594	1	0.652646	43.5292
GOTERM_BP_DIRECT	GO:0030036~actin cytoskeleton organization	9	1.49502	0.0367887	ENSG00000149798, ENSG00000106789, ENSG00000127084, ENSG00000186716, ENSG00000113916, ENSG00000070759, ENSG00000180263, ENSG00000163739, ENSG00000100592	491	130	16792	2.36766	1	0.673669	48.6172
GOTERM_CC_DIRECT	GO:0043025~neuronal cell body	16	2.65781	0.0369638	ENSG00000176658, ENSG00000181788, ENSG00000171617, ENSG00000154146, ENSG00000158528, ENSG00000130529, ENSG00000131771, ENSG00000106078, ENSG00000142949, ENSG00000079215, ENSG00000162545, ENSG00000082458, ENSG00000160460, ENSG00000123384, ENSG00000076864, ENSG00000136848	520	315	18224	1.78012	0.999998	0.506242	40.3352
GOTERM_CC_DIRECT	GO:0031410~cytoplasmic vesicle	13	2.15947	0.0373481	ENSG00000163235, ENSG00000188760, ENSG00000176658, ENSG00000213853, ENSG00000134470, ENSG00000035664, ENSG00000132698, ENSG00000107331, ENSG00000095383, ENSG00000157227, ENSG00000169247, ENSG00000198719, ENSG00000148429	520	235	18224	1.93872	0.999999	0.492129	40.6608
GOTERM_CC_DIRECT	GO:0014069~postsynaptic density	11	1.82724	0.0382481	ENSG00000162545, ENSG00000082458, ENSG00000163110, ENSG00000154146, ENSG00000158528, ENSG00000151491, ENSG00000186716, ENSG00000148660, ENSG00000116106, ENSG00000168646, ENSG00000152377	520	184	18224	2.09515	0.999999	0.483729	41.417
GOTERM_CC_DIRECT	GO:0009986~cell surface	24	3.98671	0.0383628	ENSG00000007062, ENSG00000131015, ENSG00000105976, ENSG00000196562, ENSG00000112715, ENSG00000026103, ENSG00000116106, ENSG00000234745, ENSG00000117525, ENSG00000132329, ENSG00000079215, ENSG00000163235, ENSG00000069702, ENSG00000140479, ENSG00000213853, ENSG00000145703, ENSG00000137801, ENSG00000206503, ENSG00000167191, ENSG00000079385, ENSG00000163251, ENSG00000137103, ENSG00000135424, ENSG0000…	520	542	18224	1.55186	0.999999	0.469004	41.5127
GOTERM_BP_DIRECT	GO:0030512~negative regulation of transforming growth factor beta receptor signaling pathway	6	0.996678	0.0387182	ENSG00000124225, ENSG00000069702, ENSG00000119547, ENSG00000095739, ENSG00000136603, ENSG00000171310	491	64	16792	3.20621	1	0.688589	50.4153
GOTERM_BP_DIRECT	GO:0002053~positive regulation of mesenchymal cell proliferation	4	0.664452	0.0390478	ENSG00000114861, ENSG00000136997, ENSG00000112715, ENSG00000128573	491	26	16792	5.26148	1	0.687716	50.7165
GOTERM_BP_DIRECT	GO:0010763~positive regulation of fibroblast migration	3	0.498339	0.0392614	ENSG00000171132, ENSG00000137801, ENSG00000156735	491	11	16792	9.32716	1	0.685765	50.9107
GOTERM_BP_DIRECT	GO:0048745~smooth muscle tissue development	3	0.498339	0.0392614	ENSG00000125378, ENSG00000114861, ENSG00000128573	491	11	16792	9.32716	1	0.685765	50.9107
GOTERM_BP_DIRECT	GO:0002064~epithelial cell development	3	0.498339	0.0392614	ENSG00000086062, ENSG00000119547, ENSG00000180251	491	11	16792	9.32716	1	0.685765	50.9107
GOTERM_BP_DIRECT	GO:0001822~kidney development	7	1.16279	0.0397659	ENSG00000125378, ENSG00000099139, ENSG00000107485, ENSG00000112715, ENSG00000196562, ENSG00000128918, ENSG00000159640	491	86	16792	2.78369	1	0.686572	51.3666
GOTERM_BP_DIRECT	GO:0008283~cell proliferation	18	2.99003	0.0404827	ENSG00000185650, ENSG00000183087, ENSG00000136997, ENSG00000105976, ENSG00000134470, ENSG00000151491, ENSG00000135821, ENSG00000163739, ENSG00000152804, ENSG00000152518, ENSG00000163235, ENSG00000137193, ENSG00000213853, ENSG00000139323, ENSG00000123384, ENSG00000083307, ENSG00000217555, ENSG00000168646	491	366	16792	1.68195	1	0.689313	52.0076
GOTERM_BP_DIRECT	GO:0008217~regulation of blood pressure	6	0.996678	0.0409806	ENSG00000198648, ENSG00000176358, ENSG00000073756, ENSG00000159640, ENSG00000198719, ENSG00000132170	491	65	16792	3.15689	1	0.690003	52.448
GOTERM_BP_DIRECT	GO:0033077~T cell differentiation in thymus	4	0.664452	0.0430065	ENSG00000185650, ENSG00000163251, ENSG00000137154, ENSG00000152518	491	27	16792	5.06661	1	0.70405	54.2013
GOTERM_BP_DIRECT	GO:0007411~axon guidance	10	1.66113	0.0437417	ENSG00000063660, ENSG00000181788, ENSG00000160460, ENSG00000107485, ENSG00000125266, ENSG00000117407, ENSG00000110400, ENSG00000170340, ENSG00000118257, ENSG00000176697	491	159	16792	2.15092	1	0.706559	54.8223
GOTERM_BP_DIRECT	GO:0030335~positive regulation of cell migration	11	1.82724	0.0438074	ENSG00000019549, ENSG00000125378, ENSG00000103811, ENSG00000119547, ENSG00000086548, ENSG00000137801, ENSG00000112715, ENSG00000183779, ENSG00000157227, ENSG00000161921, ENSG00000117525	491	184	16792	2.04454	1	0.703418	54.8774
GOTERM_CC_DIRECT	GO:0012505~endomembrane system	8	1.3289	0.0444703	ENSG00000126217, ENSG00000091622, ENSG00000149798, ENSG00000175463, ENSG00000179604, ENSG00000095383, ENSG00000147676, ENSG00000148429	520	114	18224	2.45938	1	0.505446	46.4054
GOTERM_BP_DIRECT	GO:0003151~outflow tract morphogenesis	5	0.830565	0.0446095	ENSG00000125378, ENSG00000069702, ENSG00000112715, ENSG00000114315, ENSG00000179588	491	46	16792	3.71735	1	0.706446	55.5451
KEGG_PATHWAY	hsa00601:Glycosphingolipid biosynthesis - lacto and neolacto series	4	0.664452	0.0456108	ENSG00000086062, ENSG00000170340, ENSG00000179913, ENSG00000183778	215	26	6879	4.92236	0.999986	0.710533	45.2379
GOTERM_BP_DIRECT	GO:0007165~signal transduction	45	7.47508	0.0456826	ENSG00000166888, ENSG00000017797, ENSG00000183087, ENSG00000111859, ENSG00000105976, ENSG00000134470, ENSG00000026103, ENSG00000147036, ENSG00000115598, ENSG00000163739, ENSG00000197892, ENSG00000131771, ENSG00000164761, ENSG00000102572, ENSG00000159200, ENSG00000112144, ENSG00000109452, ENSG00000160293, ENSG00000107485, ENSG00000181634, ENSG00000145703, ENSG00000186716, ENSG00000128805, ENSG0000…	491	1161	16792	1.32557	1	0.711575	56.4238
GOTERM_BP_DIRECT	GO:0060271~cilium morphogenesis	9	1.49502	0.0459877	ENSG00000112144, ENSG00000138002, ENSG00000114446, ENSG00000234602, ENSG00000139323, ENSG00000118096, ENSG00000154099, ENSG00000010361, ENSG00000152669	491	136	16792	2.26321	1	0.71045	56.6707
GOTERM_BP_DIRECT	GO:0030728~ovulation	3	0.498339	0.046221	ENSG00000136997, ENSG00000073756, ENSG00000077238	491	12	16792	8.5499	1	0.708773	56.8585
GOTERM_BP_DIRECT	GO:0055008~cardiac muscle tissue morphogenesis	3	0.498339	0.046221	ENSG00000148677, ENSG00000173991, ENSG00000179588	491	12	16792	8.5499	1	0.708773	56.8585
GOTERM_BP_DIRECT	GO:0002089~lens morphogenesis in camera-type eye	3	0.498339	0.046221	ENSG00000143995, ENSG00000177707, ENSG00000110400	491	12	16792	8.5499	1	0.708773	56.8585
GOTERM_MF_DIRECT	GO:0017154~semaphorin receptor activity	3	0.498339	0.0464595	ENSG00000105976, ENSG00000164050, ENSG00000118257	495	12	16881	8.52576	1	0.726014	51.5958
GOTERM_BP_DIRECT	GO:0045600~positive regulation of fat cell differentiation	5	0.830565	0.0476798	ENSG00000102554, ENSG00000185650, ENSG00000019549, ENSG00000130529, ENSG00000132170	491	47	16792	3.63825	1	0.716683	58.0158
GOTERM_MF_DIRECT	GO:0001085~RNA polymerase II transcription factor binding	5	0.830565	0.0480938	ENSG00000136826, ENSG00000148677, ENSG00000107485, ENSG00000141448, ENSG00000179588	495	47	16881	3.62798	1	0.726131	52.8457
KEGG_PATHWAY	hsa04911:Insulin secretion	7	1.16279	0.0484196	ENSG00000006071, ENSG00000135643, ENSG00000143153, ENSG00000148660, ENSG00000105649, ENSG00000130529, ENSG00000143578	215	85	6879	2.63491	0.999993	0.694615	47.2807
GOTERM_BP_DIRECT	GO:0007224~smoothened signaling pathway	6	0.996678	0.0508175	ENSG00000125378, ENSG00000138002, ENSG00000114446, ENSG00000163501, ENSG00000118096, ENSG00000114315	491	69	16792	2.97388	1	0.736432	60.4065
KEGG_PATHWAY	hsa04010:MAPK signaling pathway	14	2.32558	0.0510786	ENSG00000123358, ENSG00000136997, ENSG00000135090, ENSG00000104365, ENSG00000197442, ENSG00000026103, ENSG00000143507, ENSG00000085276, ENSG00000139318, ENSG00000153233, ENSG00000120875, ENSG00000067191, ENSG00000095015, ENSG00000176697	215	253	6879	1.77049	0.999996	0.679908	49.1497
GOTERM_MF_DIRECT	GO:0019901~protein kinase binding	18	2.99003	0.0510831	ENSG00000123983, ENSG00000104365, ENSG00000158528, ENSG00000141448, ENSG00000197442, ENSG00000068024, ENSG00000197892, ENSG00000162545, ENSG00000198648, ENSG00000175224, ENSG00000213853, ENSG00000167191, ENSG00000153233, ENSG00000163251, ENSG00000136848, ENSG00000137154, ENSG00000095015, ENSG00000168646	495	376	16881	1.63259	1	0.736005	55.0544
GOTERM_BP_DIRECT	GO:0010942~positive regulation of cell death	4	0.664452	0.0514983	ENSG00000196139, ENSG00000125378, ENSG00000139318, ENSG00000168646	491	29	16792	4.71719	1	0.73787	60.908
GOTERM_BP_DIRECT	GO:0006954~inflammatory response	18	2.99003	0.0522171	ENSG00000175040, ENSG00000104365, ENSG00000176358, ENSG00000073756, ENSG00000026103, ENSG00000067066, ENSG00000068024, ENSG00000113916, ENSG00000115598, ENSG00000163739, ENSG00000164761, ENSG00000144802, ENSG00000196639, ENSG00000163734, ENSG00000137801, ENSG00000074416, ENSG00000196083, ENSG00000136848	491	379	16792	1.62426	1	0.739538	61.4309
GOTERM_BP_DIRECT	GO:0050872~white fat cell differentiation	3	0.498339	0.0535925	ENSG00000019549, ENSG00000177565, ENSG00000132170	491	13	16792	7.89221	1	0.745592	62.4132
GOTERM_BP_DIRECT	GO:0032897~negative regulation of viral transcription	3	0.498339	0.0535925	ENSG00000106785, ENSG00000067066, ENSG00000204616	491	13	16792	7.89221	1	0.745592	62.4132
GOTERM_BP_DIRECT	GO:0060644~mammary gland epithelial cell differentiation	3	0.498339	0.0535925	ENSG00000106004, ENSG00000183779, ENSG00000113494	491	13	16792	7.89221	1	0.745592	62.4132
GOTERM_MF_DIRECT	GO:0008499~UDP-galactose:beta-N-acetylglucosamine beta-1,3-galactosyltransferase activity	3	0.498339	0.0538662	ENSG00000170340, ENSG00000179913, ENSG00000183778	495	13	16881	7.86993	1	0.743612	57.0235
GOTERM_MF_DIRECT	GO:0017017~MAP kinase tyrosine/serine/threonine phosphatase activity	3	0.498339	0.0538662	ENSG00000143507, ENSG00000139318, ENSG00000120875	495	13	16881	7.86993	1	0.743612	57.0235
GOTERM_MF_DIRECT	GO:0016874~ligase activity	14	2.32558	0.0547375	ENSG00000123983, ENSG00000181788, ENSG00000186187, ENSG00000154447, ENSG00000197329, ENSG00000139946, ENSG00000175764, ENSG00000163162, ENSG00000034677, ENSG00000109654, ENSG00000204616, ENSG00000133135, ENSG00000110042, ENSG00000164068	495	270	16881	1.76831	1	0.738277	57.6231
GOTERM_BP_DIRECT	GO:0021915~neural tube development	4	0.664452	0.0560251	ENSG00000185650, ENSG00000100605, ENSG00000128918, ENSG00000083307	491	30	16792	4.55995	1	0.758166	64.093
GOTERM_BP_DIRECT	GO:0071773~cellular response to BMP stimulus	4	0.664452	0.0560251	ENSG00000124813, ENSG00000125378, ENSG00000107485, ENSG00000141448	491	30	16792	4.55995	1	0.758166	64.093
GOTERM_BP_DIRECT	GO:0042572~retinol metabolic process	4	0.664452	0.0560251	ENSG00000196139, ENSG00000135437, ENSG00000128918, ENSG00000165092	491	30	16792	4.55995	1	0.758166	64.093
GOTERM_BP_DIRECT	GO:0060333~interferon-gamma-mediated signaling pathway	6	0.996678	0.056211	ENSG00000111331, ENSG00000206503, ENSG00000148660, ENSG00000067066, ENSG00000234745, ENSG00000204616	491	71	16792	2.89011	1	0.75617	64.2184
GOTERM_BP_DIRECT	GO:1902170~cellular response to reactive nitrogen species	2	0.332226	0.0575113	ENSG00000166888, ENSG00000197442	491	2	16792	34.1996	1	0.761117	65.0841
GOTERM_BP_DIRECT	GO:0060318~definitive erythrocyte differentiation	2	0.332226	0.0575113	ENSG00000069702, ENSG00000179588	491	2	16792	34.1996	1	0.761117	65.0841
GOTERM_BP_DIRECT	GO:0060319~primitive erythrocyte differentiation	2	0.332226	0.0575113	ENSG00000112715, ENSG00000179588	491	2	16792	34.1996	1	0.761117	65.0841
GOTERM_BP_DIRECT	GO:0046331~lateral inhibition	2	0.332226	0.0575113	ENSG00000114315, ENSG00000198719	491	2	16792	34.1996	1	0.761117	65.0841
GOTERM_BP_DIRECT	GO:0033209~tumor necrosis factor-mediated signaling pathway	8	1.3289	0.0575522	ENSG00000135960, ENSG00000104365, ENSG00000158813, ENSG00000181634, ENSG00000205220, ENSG00000026103, ENSG00000156735, ENSG00000164761	491	118	16792	2.31862	1	0.758267	65.111
GOTERM_MF_DIRECT	GO:0046899~nucleoside triphosphate adenylate kinase activity	2	0.332226	0.0576727	ENSG00000162433, ENSG00000147853	495	2	16881	34.103	1	0.746314	59.5863
GOTERM_MF_DIRECT	GO:0047023~androsterone dehydrogenase activity	2	0.332226	0.0576727	ENSG00000196139, ENSG00000198610	495	2	16881	34.103	1	0.746314	59.5863
GOTERM_CC_DIRECT	GO:0005768~endosome	12	1.99336	0.0579332	ENSG00000063660, ENSG00000039068, ENSG00000169252, ENSG00000176658, ENSG00000186187, ENSG00000107331, ENSG00000110057, ENSG00000123384, ENSG00000105649, ENSG00000159640, ENSG00000151458, ENSG00000061938	520	225	18224	1.86913	1	0.587385	55.881
KEGG_PATHWAY	hsa05216:Thyroid cancer	4	0.664452	0.0599343	ENSG00000039068, ENSG00000136997, ENSG00000186350, ENSG00000132170	215	29	6879	4.41315	1	0.707988	54.9423
GOTERM_BP_DIRECT	GO:0019722~calcium-mediated signaling	5	0.830565	0.0610972	ENSG00000158528, ENSG00000156026, ENSG00000132911, ENSG00000173598, ENSG00000130529	491	51	16792	3.3529	1	0.776136	67.3703
GOTERM_BP_DIRECT	GO:0007519~skeletal muscle tissue development	5	0.830565	0.0610972	ENSG00000159200, ENSG00000003402, ENSG00000114861, ENSG00000128573, ENSG00000136603	491	51	16792	3.3529	1	0.776136	67.3703
GOTERM_MF_DIRECT	GO:0005154~epidermal growth factor receptor binding	4	0.664452	0.061152	ENSG00000163235, ENSG00000160293, ENSG00000106541, ENSG00000061938	495	31	16881	4.40039	1	0.756885	61.8032
GOTERM_BP_DIRECT	GO:0001678~cellular glucose homeostasis	3	0.498339	0.061346	ENSG00000084734, ENSG00000159399, ENSG00000156510	491	14	16792	7.32848	1	0.774562	67.5236
GOTERM_CC_DIRECT	GO:0045177~apical part of cell	6	0.996678	0.0625923	ENSG00000135960, ENSG00000118680, ENSG00000158813, ENSG00000213853, ENSG00000101608, ENSG00000104067	520	75	18224	2.80369	1	0.601653	58.7806
KEGG_PATHWAY	hsa05200:Pathways in cancer	19	3.15615	0.0631284	ENSG00000017797, ENSG00000136997, ENSG00000104365, ENSG00000105976, ENSG00000073756, ENSG00000112715, ENSG00000035664, ENSG00000026103, ENSG00000196730, ENSG00000163235, ENSG00000125378, ENSG00000039068, ENSG00000085276, ENSG00000186716, ENSG00000163251, ENSG00000129521, ENSG00000186350, ENSG00000168646, ENSG00000132170	215	393	6879	1.54685	1	0.698457	56.8776
GOTERM_CC_DIRECT	GO:0070062~extracellular exosome	94	15.6146	0.0638163	ENSG00000196139, ENSG00000118680, ENSG00000173702, ENSG00000149564, ENSG00000080493, ENSG00000154310, ENSG00000176658, ENSG00000144724, ENSG00000119125, ENSG00000026103, ENSG00000100031, ENSG00000147676, ENSG00000234745, ENSG00000170340, ENSG00000101825, ENSG00000159640, ENSG00000138030, ENSG00000073849, ENSG00000198610, ENSG00000144677, ENSG00000135441, ENSG00000198478, ENSG00000103534, ENSG0000…	520	2811	18224	1.17195	1	0.594616	59.5124
GOTERM_BP_DIRECT	GO:0034097~response to cytokine	5	0.830565	0.0647323	ENSG00000128918, ENSG00000067066, ENSG00000161921, ENSG00000136603, ENSG00000171223	491	52	16792	3.28842	1	0.790061	69.5432
KEGG_PATHWAY	hsa00510:N-Glycan biosynthesis	5	0.830565	0.0650429	ENSG00000033170, ENSG00000086062, ENSG00000073849, ENSG00000161013, ENSG00000071073	215	49	6879	3.26483	1	0.682772	58.0006
KEGG_PATHWAY	hsa04310:Wnt signaling pathway	9	1.49502	0.0654371	ENSG00000139174, ENSG00000136997, ENSG00000095739, ENSG00000163251, ENSG00000148660, ENSG00000163637, ENSG00000177565, ENSG00000168646, ENSG00000100592	215	138	6879	2.08665	1	0.65983	58.2284
GOTERM_CC_DIRECT	GO:0032580~Golgi cisterna membrane	6	0.996678	0.0655101	ENSG00000033170, ENSG00000086062, ENSG00000073849, ENSG00000008513, ENSG00000123989, ENSG00000139044	520	76	18224	2.7668	1	0.59072	60.5053
GOTERM_BP_DIRECT	GO:0009953~dorsal/ventral pattern formation	4	0.664452	0.0656218	ENSG00000138002, ENSG00000139318, ENSG00000163064, ENSG00000005073	491	32	16792	4.27495	1	0.791823	70.0537
GOTERM_MF_DIRECT	GO:0003779~actin binding	14	2.32558	0.0656825	ENSG00000160460, ENSG00000163110, ENSG00000171617, ENSG00000145703, ENSG00000152229, ENSG00000167306, ENSG00000151491, ENSG00000079385, ENSG00000178209, ENSG00000159640, ENSG00000172830, ENSG00000088367, ENSG00000100592, ENSG00000146021	495	278	16881	1.71742	1	0.772164	64.5199
KEGG_PATHWAY	hsa04920:Adipocytokine signaling pathway	6	0.996678	0.066049	ENSG00000123983, ENSG00000104365, ENSG00000169047, ENSG00000116678, ENSG00000197142, ENSG00000186350	215	70	6879	2.74246	1	0.639657	58.5798
GOTERM_BP_DIRECT	GO:0040008~regulation of growth	5	0.830565	0.0684781	ENSG00000183087, ENSG00000111859, ENSG00000137103, ENSG00000136848, ENSG00000198719	491	53	16792	3.22638	1	0.803288	71.6389
GOTERM_MF_DIRECT	GO:0019900~kinase binding	6	0.996678	0.068605	ENSG00000082458, ENSG00000213853, ENSG00000079385, ENSG00000026103, ENSG00000067066, ENSG00000136848	495	75	16881	2.72824	1	0.777839	66.1753
GOTERM_MF_DIRECT	GO:0004702~receptor signaling protein serine/threonine kinase activity	5	0.830565	0.0690472	ENSG00000102572, ENSG00000135090, ENSG00000198648, ENSG00000154310, ENSG00000095015	495	53	16881	3.21727	1	0.770872	66.4194
GOTERM_BP_DIRECT	GO:0005975~carbohydrate metabolic process	10	1.66113	0.0692824	ENSG00000086062, ENSG00000175040, ENSG00000161013, ENSG00000257594, ENSG00000149328, ENSG00000110013, ENSG00000084734, ENSG00000140675, ENSG00000071073, ENSG00000160182	491	174	16792	1.96549	1	0.804413	72.0708
GOTERM_BP_DIRECT	GO:0060441~epithelial tube branching involved in lung morphogenesis	3	0.498339	0.0694532	ENSG00000125378, ENSG00000129514, ENSG00000106004	491	15	16792	6.83992	1	0.802507	72.1617
GOTERM_BP_DIRECT	GO:0002042~cell migration involved in sprouting angiogenesis	3	0.498339	0.0694532	ENSG00000123358, ENSG00000112715, ENSG00000125266	491	15	16792	6.83992	1	0.802507	72.1617
GOTERM_BP_DIRECT	GO:0002063~chondrocyte development	3	0.498339	0.0694532	ENSG00000124813, ENSG00000196562, ENSG00000171310	491	15	16792	6.83992	1	0.802507	72.1617
GOTERM_BP_DIRECT	GO:0010633~negative regulation of epithelial cell migration	3	0.498339	0.0694532	ENSG00000144724, ENSG00000153233, ENSG00000136848	491	15	16792	6.83992	1	0.802507	72.1617
GOTERM_CC_DIRECT	GO:0045121~membrane raft	11	1.82724	0.0710424	ENSG00000166888, ENSG00000063660, ENSG00000003402, ENSG00000104365, ENSG00000213853, ENSG00000167191, ENSG00000181467, ENSG00000026103, ENSG00000147676, ENSG00000076641, ENSG00000198719	520	206	18224	1.8714	1	0.608176	63.5934
KEGG_PATHWAY	hsa04514:Cell adhesion molecules (CAMs)	9	1.49502	0.0746363	ENSG00000039068, ENSG00000149564, ENSG00000134258, ENSG00000113946, ENSG00000206503, ENSG00000177707, ENSG00000110400, ENSG00000234745, ENSG00000142949	215	142	6879	2.02787	1	0.663958	63.2323
GOTERM_MF_DIRECT	GO:0019905~syntaxin binding	6	0.996678	0.0749968	ENSG00000165929, ENSG00000198535, ENSG00000006071, ENSG00000105829, ENSG00000149043, ENSG00000011347	495	77	16881	2.65738	1	0.790549	69.5476
KEGG_PATHWAY	hsa04060:Cytokine-cytokine receptor interaction	13	2.15947	0.0756674	ENSG00000135960, ENSG00000158813, ENSG00000134470, ENSG00000116678, ENSG00000026103, ENSG00000163739, ENSG00000164761, ENSG00000181634, ENSG00000163734, ENSG00000161921, ENSG00000113494, ENSG00000196083, ENSG00000077238	215	243	6879	1.71169	1	0.648217	63.7573
GOTERM_BP_DIRECT	GO:0048286~lung alveolus development	4	0.664452	0.0759158	ENSG00000125378, ENSG00000106004, ENSG00000128573, ENSG00000144452	491	34	16792	4.02348	1	0.828667	75.4034
KEGG_PATHWAY	hsa00051:Fructose and mannose metabolism	4	0.664452	0.0760948	ENSG00000170525, ENSG00000138030, ENSG00000159399, ENSG00000156510	215	32	6879	3.99942	1	0.630487	63.9729
GOTERM_MF_DIRECT	GO:0070888~E-box binding	4	0.664452	0.0764248	ENSG00000106546, ENSG00000136997, ENSG00000133794, ENSG00000107485	495	34	16881	4.01212	1	0.788465	70.2568
GOTERM_BP_DIRECT	GO:0035162~embryonic hemopoiesis	3	0.498339	0.0778867	ENSG00000107485, ENSG00000185630, ENSG00000179588	491	16	16792	6.41242	1	0.834164	76.3189
GOTERM_BP_DIRECT	GO:0042073~intraciliary transport	3	0.498339	0.0778867	ENSG00000112144, ENSG00000114446, ENSG00000118096	491	16	16792	6.41242	1	0.834164	76.3189
GOTERM_BP_DIRECT	GO:1900006~positive regulation of dendrite development	3	0.498339	0.0778867	ENSG00000136848, ENSG00000196083, ENSG00000106078	491	16	16792	6.41242	1	0.834164	76.3189
GOTERM_BP_DIRECT	GO:0010832~negative regulation of myotube differentiation	3	0.498339	0.0778867	ENSG00000105388, ENSG00000068024, ENSG00000176697	491	16	16792	6.41242	1	0.834164	76.3189
GOTERM_BP_DIRECT	GO:0046328~regulation of JNK cascade	3	0.498339	0.0778867	ENSG00000069702, ENSG00000081913, ENSG00000154447	491	16	16792	6.41242	1	0.834164	76.3189
KEGG_PATHWAY	hsa04066:HIF-1 signaling pathway	7	1.16279	0.0779599	ENSG00000112715, ENSG00000148660, ENSG00000170525, ENSG00000129521, ENSG00000159399, ENSG00000137154, ENSG00000156510	215	96	6879	2.33299	1	0.620894	64.8998
GOTERM_MF_DIRECT	GO:0017049~GTP-Rho binding	3	0.498339	0.0782719	ENSG00000168952, ENSG00000149798, ENSG00000179604	495	16	16881	6.39432	1	0.788318	71.1513
GOTERM_MF_DIRECT	GO:0050431~transforming growth factor beta binding	3	0.498339	0.0782719	ENSG00000069702, ENSG00000168056, ENSG00000137801	495	16	16881	6.39432	1	0.788318	71.1513
GOTERM_MF_DIRECT	GO:0031434~mitogen-activated protein kinase kinase binding	3	0.498339	0.0782719	ENSG00000071575, ENSG00000159640, ENSG00000136848	495	16	16881	6.39432	1	0.788318	71.1513
GOTERM_MF_DIRECT	GO:0005123~death receptor binding	3	0.498339	0.0782719	ENSG00000003402, ENSG00000158813, ENSG00000136848	495	16	16881	6.39432	1	0.788318	71.1513
GOTERM_MF_DIRECT	GO:0042826~histone deacetylase binding	7	1.16279	0.0787986	ENSG00000136826, ENSG00000148677, ENSG00000180530, ENSG00000141497, ENSG00000068024, ENSG00000114315, ENSG00000253293	495	102	16881	2.3404	1	0.782471	71.4017
GOTERM_BP_DIRECT	GO:0045087~innate immune response	19	3.15615	0.07978	ENSG00000108771, ENSG00000106785, ENSG00000104365, ENSG00000204613, ENSG00000164300, ENSG00000204610, ENSG00000197442, ENSG00000110057, ENSG00000234745, ENSG00000115598, ENSG00000204616, ENSG00000135605, ENSG00000107485, ENSG00000143502, ENSG00000060140, ENSG00000196083, ENSG00000136848, ENSG00000061938, ENSG00000132170	491	430	16792	1.51114	1	0.839116	77.1679
GOTERM_BP_DIRECT	GO:0050680~negative regulation of epithelial cell proliferation	5	0.830565	0.0803671	ENSG00000125378, ENSG00000138002, ENSG00000114446, ENSG00000069702, ENSG00000136848	491	56	16792	3.05354	1	0.838945	77.4253
GOTERM_BP_DIRECT	GO:0042733~embryonic digit morphogenesis	5	0.830565	0.0803671	ENSG00000125378, ENSG00000163501, ENSG00000083307, ENSG00000005073, ENSG00000171310	491	56	16792	3.05354	1	0.838945	77.4253
GOTERM_BP_DIRECT	GO:0001570~vasculogenesis	5	0.830565	0.0803671	ENSG00000185650, ENSG00000112715, ENSG00000105538, ENSG00000171223, ENSG00000152804	491	56	16792	3.05354	1	0.838945	77.4253
GOTERM_BP_DIRECT	GO:0017158~regulation of calcium ion-dependent exocytosis	4	0.664452	0.0813133	ENSG00000165929, ENSG00000198535, ENSG00000149043, ENSG00000011347	491	35	16792	3.90852	1	0.840133	77.8344
GOTERM_CC_DIRECT	GO:0048471~perinuclear region of cytoplasm	25	4.15282	0.0814511	ENSG00000171132, ENSG00000257594, ENSG00000123983, ENSG00000176485, ENSG00000164300, ENSG00000154310, ENSG00000154447, ENSG00000128918, ENSG00000147676, ENSG00000105538, ENSG00000106078, ENSG00000163235, ENSG00000039068, ENSG00000133135, ENSG00000179632, ENSG00000188215, ENSG00000163251, ENSG00000153233, ENSG00000104419, ENSG00000137154, ENSG00000134138, ENSG00000104960, ENSG00000164715, ENSG0000…	520	621	18224	1.41088	1	0.647589	68.8051
GOTERM_CC_DIRECT	GO:0000118~histone deacetylase complex	4	0.664452	0.0821301	ENSG00000085276, ENSG00000180530, ENSG00000068024, ENSG00000177565	520	36	18224	3.89402	1	0.63831	69.1199
GOTERM_CC_DIRECT	GO:0044291~cell-cell contact zone	3	0.498339	0.0830789	ENSG00000181467, ENSG00000177707, ENSG00000110400	520	17	18224	6.18462	1	0.630661	69.5547
GOTERM_BP_DIRECT	GO:0032922~circadian regulation of gene expression	5	0.830565	0.084543	ENSG00000106546, ENSG00000133794, ENSG00000180530, ENSG00000069667, ENSG00000140836	491	57	16792	2.99996	1	0.849554	79.1787
GOTERM_CC_DIRECT	GO:0019898~extrinsic component of membrane	6	0.996678	0.0845764	ENSG00000129595, ENSG00000152767, ENSG00000198648, ENSG00000074416, ENSG00000066739, ENSG00000088367	520	82	18224	2.56435	1	0.62585	70.2294
GOTERM_BP_DIRECT	GO:0097155~fasciculation of sensory neuron axon	2	0.332226	0.0850169	ENSG00000105429, ENSG00000116106	491	3	16792	22.7997	1	0.84893	79.3693
GOTERM_BP_DIRECT	GO:0030888~regulation of B cell proliferation	2	0.332226	0.0850169	ENSG00000106546, ENSG00000161405	491	3	16792	22.7997	1	0.84893	79.3693
GOTERM_BP_DIRECT	GO:0002486~antigen processing and presentation of endogenous peptide antigen via MHC class I via ER pathway, TAP-independent	2	0.332226	0.0850169	ENSG00000206503, ENSG00000234745	491	3	16792	22.7997	1	0.84893	79.3693
GOTERM_BP_DIRECT	GO:0060480~lung goblet cell differentiation	2	0.332226	0.0850169	ENSG00000106004, ENSG00000106541	491	3	16792	22.7997	1	0.84893	79.3693
GOTERM_BP_DIRECT	GO:0032642~regulation of chemokine production	2	0.332226	0.0850169	ENSG00000019549, ENSG00000179588	491	3	16792	22.7997	1	0.84893	79.3693
GOTERM_BP_DIRECT	GO:2001016~positive regulation of skeletal muscle cell differentiation	2	0.332226	0.0850169	ENSG00000063660, ENSG00000133794	491	3	16792	22.7997	1	0.84893	79.3693
GOTERM_BP_DIRECT	GO:1902414~protein localization to cell junction	2	0.332226	0.0850169	ENSG00000177707, ENSG00000110400	491	3	16792	22.7997	1	0.84893	79.3693
GOTERM_BP_DIRECT	GO:0045608~negative regulation of auditory receptor cell differentiation	2	0.332226	0.0850169	ENSG00000114315, ENSG00000198719	491	3	16792	22.7997	1	0.84893	79.3693
GOTERM_MF_DIRECT	GO:0000979~RNA polymerase II core promoter sequence-specific DNA binding	5	0.830565	0.085225	ENSG00000124813, ENSG00000166888, ENSG00000107485, ENSG00000141448, ENSG00000179588	495	57	16881	2.99149	1	0.801331	74.2978
GOTERM_MF_DIRECT	GO:0001161~intronic transcription regulatory region sequence-specific DNA binding	2	0.332226	0.0852519	ENSG00000083307, ENSG00000113916	495	3	16881	22.7354	1	0.793829	74.3093
GOTERM_MF_DIRECT	GO:0046977~TAP binding	2	0.332226	0.0852519	ENSG00000206503, ENSG00000234745	495	3	16881	22.7354	1	0.793829	74.3093
GOTERM_MF_DIRECT	GO:0019904~protein domain specific binding	11	1.82724	0.0853336	ENSG00000124813, ENSG00000129514, ENSG00000028277, ENSG00000123983, ENSG00000176658, ENSG00000158528, ENSG00000181467, ENSG00000067066, ENSG00000136603, ENSG00000104067, ENSG00000139083	495	208	16881	1.80353	1	0.786626	74.3443
GOTERM_BP_DIRECT	GO:0030033~microvillus assembly	3	0.498339	0.0866208	ENSG00000102554, ENSG00000154310, ENSG00000181467	491	17	16792	6.03522	1	0.852221	80.0024
GOTERM_BP_DIRECT	GO:0030224~monocyte differentiation	3	0.498339	0.0866208	ENSG00000125378, ENSG00000112715, ENSG00000132170	491	17	16792	6.03522	1	0.852221	80.0024
GOTERM_BP_DIRECT	GO:0021537~telencephalon development	3	0.498339	0.0866208	ENSG00000125378, ENSG00000154146, ENSG00000114315	491	17	16792	6.03522	1	0.852221	80.0024
GOTERM_BP_DIRECT	GO:1902041~regulation of extrinsic apoptotic signaling pathway via death domain receptors	3	0.498339	0.0866208	ENSG00000003402, ENSG00000026103, ENSG00000067066	491	17	16792	6.03522	1	0.852221	80.0024
GOTERM_BP_DIRECT	GO:0030193~regulation of blood coagulation	3	0.498339	0.0866208	ENSG00000165929, ENSG00000112773, ENSG00000160293	491	17	16792	6.03522	1	0.852221	80.0024
GOTERM_BP_DIRECT	GO:0051091~positive regulation of sequence-specific DNA binding transcription factor activity	7	1.16279	0.0868389	ENSG00000129514, ENSG00000106785, ENSG00000204610, ENSG00000067066, ENSG00000068024, ENSG00000204616, ENSG00000132170	491	105	16792	2.27997	1	0.850727	80.0871
GOTERM_BP_DIRECT	GO:0009409~response to cold	4	0.664452	0.0868715	ENSG00000169252, ENSG00000145287, ENSG00000099622, ENSG00000132170	491	36	16792	3.79995	1	0.848605	80.0997
GOTERM_MF_DIRECT	GO:0004029~aldehyde dehydrogenase (NAD) activity	3	0.498339	0.0870446	ENSG00000128918, ENSG00000165092, ENSG00000006534	495	17	16881	6.01818	1	0.786066	75.0666
GOTERM_MF_DIRECT	GO:0031490~chromatin DNA binding	5	0.830565	0.0895341	ENSG00000189060, ENSG00000083307, ENSG00000151090, ENSG00000113916, ENSG00000186350	495	58	16881	2.93992	1	0.788556	76.0836
GOTERM_MF_DIRECT	GO:0008146~sulfotransferase activity	4	0.664452	0.0931902	ENSG00000175040, ENSG00000111962, ENSG00000002587, ENSG00000171310	495	37	16881	3.68681	1	0.795252	77.5073
GOTERM_CC_DIRECT	GO:0015629~actin cytoskeleton	11	1.82724	0.0946882	ENSG00000039068, ENSG00000119547, ENSG00000163110, ENSG00000158528, ENSG00000106789, ENSG00000189060, ENSG00000145703, ENSG00000179604, ENSG00000147044, ENSG00000081320, ENSG00000196730	520	218	18224	1.76838	1	0.658065	74.435
GOTERM_BP_DIRECT	GO:0006357~regulation of transcription from RNA polymerase II promoter	19	3.15615	0.0954309	ENSG00000124813, ENSG00000166888, ENSG00000164379, ENSG00000185022, ENSG00000137709, ENSG00000112715, ENSG00000161405, ENSG00000171223, ENSG00000114861, ENSG00000144802, ENSG00000106546, ENSG00000182463, ENSG00000180530, ENSG00000107331, ENSG00000119138, ENSG00000108604, ENSG00000159263, ENSG00000075426, ENSG00000204060	491	441	16792	1.47345	1	0.87348	83.1655
GOTERM_BP_DIRECT	GO:0045022~early endosome to late endosome transport	3	0.498339	0.0956308	ENSG00000213853, ENSG00000095066, ENSG00000164715	491	18	16792	5.69993	1	0.872031	83.2315
GOTERM_BP_DIRECT	GO:0048384~retinoic acid receptor signaling pathway	3	0.498339	0.0956308	ENSG00000128918, ENSG00000067066, ENSG00000186350	491	18	16792	5.69993	1	0.872031	83.2315
GOTERM_BP_DIRECT	GO:0010596~negative regulation of endothelial cell migration	3	0.498339	0.0956308	ENSG00000137801, ENSG00000067066, ENSG00000136848	491	18	16792	5.69993	1	0.872031	83.2315
GOTERM_MF_DIRECT	GO:0016301~kinase activity	12	1.99336	0.0974144	ENSG00000135090, ENSG00000198648, ENSG00000154146, ENSG00000164023, ENSG00000151491, ENSG00000147044, ENSG00000186716, ENSG00000084734, ENSG00000196730, ENSG00000166548, ENSG00000065357, ENSG00000061938	495	241	16881	1.69808	1	0.803493	79.0533
GOTERM_BP_DIRECT	GO:0051056~regulation of small GTPase mediated signal transduction	8	1.3289	0.0976016	ENSG00000017797, ENSG00000126217, ENSG00000160293, ENSG00000163947, ENSG00000127084, ENSG00000186716, ENSG00000128805, ENSG00000076864	491	134	16792	2.04177	1	0.875638	83.8689
GOTERM_BP_DIRECT	GO:0043433~negative regulation of sequence-specific DNA binding transcription factor activity	5	0.830565	0.0976881	ENSG00000183087, ENSG00000137193, ENSG00000185630, ENSG00000067066, ENSG00000068024	491	60	16792	2.84997	1	0.873902	83.8964
GOTERM_BP_DIRECT	GO:0001568~blood vessel development	4	0.664452	0.0984506	ENSG00000106546, ENSG00000128918, ENSG00000079385, ENSG00000165556	491	38	16792	3.59996	1	0.87407	84.1364
GOTERM_BP_DIRECT	GO:0030522~intracellular receptor signaling pathway	4	0.664452	0.0984506	ENSG00000106546, ENSG00000123358, ENSG00000151090, ENSG00000069667	491	38	16792	3.59996	1	0.87407	84.1364
GOTERM_BP_DIRECT	GO:0007257~activation of JUN kinase activity	4	0.664452	0.0984506	ENSG00000112559, ENSG00000197442, ENSG00000135272, ENSG00000136848	491	38	16792	3.59996	1	0.87407	84.1364
GOTERM_BP_DIRECT	GO:0051897~positive regulation of protein kinase B signaling	6	0.996678	0.098892	ENSG00000196139, ENSG00000183087, ENSG00000107485, ENSG00000137801, ENSG00000117525, ENSG00000156735	491	84	16792	2.44283	1	0.873344	84.2738

## Sheet: GenesLoopedtoPANC1Enhancers
chr	start	end	ID	GeneName	Significant	UP/down	Log2foldChange
chr6	28089573	28105071	ENSG00000269293	ZSCAN16-AS1	no	down	-0.864117
chr6	28092338	28097860	ENSG00000196812	ZSCAN16	yes	up	1.01533
chr6	28089573	28105071	ENSG00000269293	ZSCAN16-AS1	no	down	-0.864117
chr14	102783714	102809044	ENSG00000022976	ZNF839	no	up	0.392542
chr16	2047655	2059824	ENSG00000167962	ZNF598	no	down	-0.481532
chr6	43274872	43337216	ENSG00000171467	ZNF318	no	up	0.882173
chr8	146228197	146231432	ENSG00000255559	ZNF252P-AS1	no	up	0.129512
chr8	146198975	146228281	ENSG00000196922	ZNF252P	no	down	-0.344469
chr8	146228197	146231432	ENSG00000255559	ZNF252P-AS1	no	up	0.129512
chr14	21558205	21572881	ENSG00000165804	ZNF219	no	up	0.263634
chr19	12273879	12300064	ENSG00000196646	ZNF136	no	down	-0.383616
chr17	4643319	4649411	ENSG00000141497	ZMYND15	no	down	-0.215831
chr6	28109688	28127250	ENSG00000198315	ZKSCAN8	no	down	-0.228765
chr10	46111043	46168228	ENSG00000172671	ZFAND4	no	up	0.225294
chr1	6640061	6649340	ENSG00000204859	ZBTB48	no	down	-0.312091
chr12	32880424	32908836	ENSG00000139131	YARS2	no	up	0.286916
chr3	194789008	194991896	ENSG00000173950	XXYLT1	no	up	0.67955
chr3	194868600	194873519	ENSG00000230266	XXYLT1-AS2	no	down	-0.199385
chr3	194815317	194816786	ENSG00000233303	XXYLT1-AS1	no	down	-0.18772
chr6	31733367	31745108	ENSG00000204396	VWA7	yes	down	-1.01852
chr13	52986737	53024763	ENSG00000136100	VPS36	no	up	0.169779
chr3	142683339	142779567	ENSG00000163714	U2SURP	no	up	0.2117
chr7	72023729	72298777	ENSG00000254184	TYW1B	no	up	0.0476986
chr12	31079362	31149534	ENSG00000110900	TSPAN11	no	down	-0.340749
chr17	73512141	73520820	ENSG00000182173	TSEN54	yes	up	1.1519
chr16	2097466	2138716	ENSG00000103197	TSC2	no	down	-0.846695
chr20	33590207	33680674	ENSG00000100991	TRPC4AP	no	down	-0.181216
chr1	27320198	27327389	ENSG00000253368	TRNP1	no	down	-0.704892
chr6	47199268	47277641	ENSG00000146072	TNFRSF21	yes	down	-2.1392
chr20	1161205	1166059	ENSG00000125895	TMEM74B	no	up	1.02945
chr14	21567096	21571883	ENSG00000232070	TMEM253	yes	up	1.69206
chr2	220408385	220415317	ENSG00000188760	TMEM198	no	down	-0.806201
chr16	19421818	19510435	ENSG00000103534	TMC5	no	up	0.13424
chr17	37820440	37822808	ENSG00000173991	TCAP	no	up	1.07672
chr16	2022038	2032934	ENSG00000183751	TBL3	no	up	0.196753
chr12	118587606	118810750	ENSG00000135090	TAOK3	no	up	0.0126885
chr16	2039661	2044276	ENSG00000127561	SYNGR3	yes	down	-1.06858
chr12	118814185	118855840	ENSG00000111707	SUDS3	no	up	0.508938
chr7	43622357	43666385	ENSG00000164543	STK17A	no	down	-0.540685
chr3	136055077	136471220	ENSG00000118007	STAG1	no	down	-0.0917151
chr17	27952956	28257294	ENSG00000141298	SSH2	no	up	0.609605
chr11	94800056	94804388	ENSG00000180771	SRSF8	no	up	0.527436
chr2	38970741	38978636	ENSG00000115875	SRSF7	no	down	-0.308041
chr11	124543694	124567414	ENSG00000064199	SPA17	no	up	0.356361
chr3	181429714	181432221	ENSG00000181449	SOX2	yes	up	4.64133
chr3	180707558	181554668	ENSG00000242808	SOX2-OT	no	down	-0.196612
chr15	64386322	64438289	ENSG00000028528	SNX1	no	down	-0.195992
chr2	10586840	10586975	ENSG00000206633	SNORA80B	no	down	-0.890994
chrX	114779969	114780049	ENSG00000252441	SNORA64	no	down	-0.0183013
chr16	2014960	2015510	ENSG00000255198	SNHG9	no	up	0.299043
chr10	112050488	112064709	ENSG00000119953	SMNDC1	no	up	0.262658
chrX	134124968	134126501	ENSG00000184785	SMIM10	yes	down	-1.20068
chr17	17577340	17581002	ENSG00000223979	SMCR2	no	up	1.30041
chr16	2075357	2089027	ENSG00000065054	SLC9A3R2	no	up	0.00619409
chr1	153931575	153940188	ENSG00000143570	SLC39A1	no	down	-0.213989
chr22	31031639	31065003	ENSG00000100036	SLC35E4	no	down	-0.0110978
chr1	211744910	211752084	ENSG00000170385	SLC30A1	no	down	-0.688106
chr4	186064395	186071536	ENSG00000151729	SLC25A4	yes	up	1.75948
chr7	26706681	27034858	ENSG00000005020	SKAP2	no	down	-0.0189149
chr11	124503009	124565603	ENSG00000110013	SIAE	no	up	0.105817
chr10	105348285	105615301	ENSG00000107957	SH3PXD2A	no	up	0.752372
chr6	144416018	144416754	ENSG00000169976	SF3B5	no	up	0.5597
chr21	37406839	37451687	ENSG00000185917	SETD4	no	up	0.43683
chr22	30792846	30821305	ENSG00000100003	SEC14L2	yes	up	1.49301
chr5	77656339	77776562	ENSG00000085365	SCAMP1	no	down	-0.141635
chr11	9800214	10315754	ENSG00000133812	SBF2	no	up	0.0702535
chr11	9779839	9832866	ENSG00000246273	SBF2-AS1	no	up	0.39444
chr7	72300004	72307909	ENSG00000225648	SBDSP1	no	down	-0.0479126
chr1	153579362	153585621	ENSG00000188643	S100A16	yes	down	-3.07181
chr1	153586731	153589462	ENSG00000189334	S100A14	yes	down	-1.81143
chr1	153591263	153606568	ENSG00000189171	S100A13	no	down	-0.732524
chr1	153600402	153604513	ENSG00000160678	S100A1	no	down	-1.053
chr1	153963235	153964626	ENSG00000177954	RPS27	no	up	0.405476
chr16	2012053	2014861	ENSG00000140988	RPS2	no	up	0.261501
chr11	8703958	8736306	ENSG00000166441	RPL27A	no	up	0.395158
chr3	75955846	77699115	ENSG00000185008	ROBO2	no	down	-0.714797
chr22	30773835	30817760	ENSG00000099999	RNF215	no	down	-0.266202
chr16	2016824	2018976	ENSG00000179580	RNF151	no	up	0.755875
chr11	65482367	65488418	ENSG00000172922	RNASEH2C	no	down	-0.0750616
chr16	67678822	67691472	ENSG00000159753	RLTPR	yes	up	1.25265
chr2	113127669	113192065	ENSG00000169629	RGPD8	no	up	0.188048
chr2	110550335	110615272	ENSG00000015568	RGPD5	no	down	-0.187271
chrX	131351175	131566890	ENSG00000232160	RAP2C-AS1	yes	up	1.39415
chrX	131337053	131353471	ENSG00000123728	RAP2C	no	up	0.0543891
chrX	131351175	131566890	ENSG00000232160	RAP2C-AS1	yes	up	1.39415
chr9	135973107	136039301	ENSG00000160271	RALGDS	no	up	0.848389
chr17	17584787	17714767	ENSG00000108557	RAI1	no	up	0.446869
chr17	17662468	17674135	ENSG00000237328	RAI1-AS1	no	up	0.345091
chr1	153954127	153958834	ENSG00000143545	RAB13	no	up	0.061212
chr19	896503	913240	ENSG00000198858	R3HDM4	no	down	-0.578607
chr12	6874682	6880116	ENSG00000159335	PTMS	no	down	-0.153184
chr5	40679600	40693837	ENSG00000171522	PTGER4	no	down	-0.563985
chr19	797075	812327	ENSG00000011304	PTBP1	no	down	-0.00601246
chr6	31105313	31107127	ENSG00000204538	PSORS1C2	yes	down	-2.43304
chr17	38137050	38154213	ENSG00000108344	PSMD3	no	up	0.604323
chr10	53990502	54073888	ENSG00000236671	PRKG1-AS1	yes	down	-1.95547
chr1	45976708	45988719	ENSG00000117450	PRDX1	no	up	0.653735
chr19	42590263	42700737	ENSG00000028277	POU2F2	no	up	0.152536
chr17	37824234	37826728	ENSG00000141744	PNMT	no	up	1.40841
chr17	43186335	43210721	ENSG00000161714	PLCD3	yes	down	-1.42262
chr17	65373575	65693372	ENSG00000154217	PITPNC1	no	down	-0.174849
chr3	48555117	48599448	ENSG00000114268	PFKFB4	no	down	-0.404335
chr4	120415550	120550146	ENSG00000138735	PDE5A	no	up	0.373413
chr16	67694849	67696681	ENSG00000102981	PARD6A	no	down	-0.96388
chr11	65554493	65564690	ENSG00000172818	OVOL1	no	up	0.734921
chr16	83981887	83999937	ENSG00000140961	OSGIN1	no	up	0.357824
chr2	10580094	10588630	ENSG00000115758	ODC1	no	up	0.476447
chr20	23331373	23335414	ENSG00000132661	NXT1	no	down	-0.232093
chr16	2089816	2097867	ENSG00000065057	NTHL1	no	up	0.57537
chr16	2059927	2070756	ENSG00000183971	NPW	yes	up	2.26501
chr22	39214457	39239987	ENSG00000221890	NPTXR	yes	down	-1.46827
chr4	2936626	2963465	ENSG00000249673	NOP14-AS1	no	down	-0.320556
chr17	49230920	49249108	ENSG00000243678	NME1-NME2	yes	up	1.14078
chr17	49230920	49249108	ENSG00000243678	NME1-NME2	yes	up	1.14078
chr17	49230897	49239789	ENSG00000239672	NME1	no	up	0.718048
chr17	49230920	49249108	ENSG00000243678	NME1-NME2	yes	up	1.14078
chr5	36876861	37066515	ENSG00000164190	NIPBL	no	down	-0.502186
chr17	46125691	46138849	ENSG00000082641	NFE2L1	no	down	-0.838726
chr12	8234807	8250367	ENSG00000089818	NECAP1	no	up	0.303044
chr10	21462943	21463977	ENSG00000231920	NEBL-AS1	no	up	0.897087
chr10	21068902	21463116	ENSG00000078114	NEBL	no	down	-0.289668
chr10	21462943	21463977	ENSG00000231920	NEBL-AS1	no	up	0.897087
chr2	201936156	201950473	ENSG00000119013	NDUFB3	no	down	-0.288253
chr16	2009509	2011976	ENSG00000140990	NDUFB10	no	up	0.22922
chr18	3261907	3278282	ENSG00000118680	MYL12B	no	down	-0.989257
chr18	3247479	3256234	ENSG00000101608	MYL12A	yes	down	-1.26362
chr20	33563206	33590240	ENSG00000078814	MYH7B	no	down	-0.556417
chr15	80125927	80189721	ENSG00000136371	MTHFS	no	up	1.08247
chr2	42721709	42984087	ENSG00000057935	MTA3	no	up	0.337861
chr21	37692487	37758446	ENSG00000159256	MORC3	no	up	0.339479
chr14	102690837	102771537	ENSG00000080823	MOK	no	up	0.93107
chr12	6857170	6876641	ENSG00000089693	MLF2	no	up	0.258672
chr19	2037470	2051243	ENSG00000099875	MKNK2	yes	down	-1.94685
chr19	42637597	42637665	ENSG00000266226	MIR4323	no	down	-0.255269
chr2	220413795	220413869	ENSG00000265252	MIR3132	no	up	0.104262
chr2	219267369	219267445	ENSG00000199121	MIR26B	no	up	0.104262
chr6	31371356	31383092	ENSG00000204520	MICA	no	down	-0.166839
chr4	2932288	2936586	ENSG00000109736	MFSD10	no	down	-0.556621
chr15	89441916	89456642	ENSG00000140545	MFGE8	yes	down	-1.29241
chr17	4634723	4636905	ENSG00000161920	MED11	no	up	0.701621
chr19	41098789	41135725	ENSG00000090006	LTBP4	no	down	-0.883122
chr6	150139934	150186199	ENSG00000120256	LRP11	no	up	0.199385
chr13	47127303	47327175	ENSG00000136141	LRCH1	no	down	-0.25645
chr20	39969560	39989222	ENSG00000132793	LPIN3	no	up	0.0682907
chr17	73521161	73571289	ENSG00000073350	LLGL2	no	down	-0.524816
chr9	139844003	139849949	ENSG00000184925	LCN12	no	down	-0.523143
chr10	102989351	103029905	ENSG00000227128	LBX1-AS1	no	down	-0.135425
chr10	102989351	103029905	ENSG00000227128	LBX1-AS1	no	down	-0.135425
chr12	6881678	6887621	ENSG00000089692	LAG3	no	up	0.754439
chr3	49209044	49213917	ENSG00000185909	KLHDC8B	yes	up	1.67394
chr19	917287	921015	ENSG00000116014	KISS1R	yes	up	2.52911
chr2	42669157	42721237	ENSG00000171126	KCNG3	yes	up	1.36216
chr11	65479467	65487075	ENSG00000172977	KAT5	no	up	0.0192712
chr1	153946745	153950164	ENSG00000143543	JTB	no	down	-0.550794
chr11	96123153	96240738	ENSG00000183340	JRKL	no	down	-0.149902
chr5	150226085	150280298	ENSG00000237693	IRGM	no	down	-0.536606
chr14	94594116	94596590	ENSG00000119632	IFI27L2	no	up	0.183068
chr7	27169596	27195542	ENSG00000254369	HOXA-AS3	no	up	1.72972
chr7	27202054	27210117	ENSG00000078399	HOXA9	no	up	0.777788
chr7	27193335	27197555	ENSG00000122592	HOXA7	no	up	1.24499
chr7	27185015	27190222	ENSG00000106006	HOXA6	no	up	1.44266
chr7	27180671	27183287	ENSG00000106004	HOXA5	yes	up	2.08181
chr7	27208238	27211534	ENSG00000253187	HOXA10-AS	no	up	0.465168
chr4	83273651	83295656	ENSG00000138668	HNRNPD	no	up	0.685538
chr5	74632154	74657929	ENSG00000113161	HMGCR	no	down	-0.945695
chr6	29855350	29858259	ENSG00000206341	HLA-H	no	up	0.0137772
chr6	31236526	31239907	ENSG00000204525	HLA-C	no	up	0.0974727
chr1	236712305	236767804	ENSG00000119285	HEATR1	no	up	0.337765
chr6	29758816	29760850	ENSG00000176998	HCG4	no	up	0.981567
chr16	69139467	69152622	ENSG00000103044	HAS3	yes	up	2.16174
chr2	175584505	175585526	ENSG00000235655	H3F3AP4	no	down	-0.265356
chr1	226249552	226259702	ENSG00000163041	H3F3A	no	down	-0.198754
chr20	23342787	23353700	ENSG00000125812	GZF1	no	down	-0.472445
chr20	33516236	33543620	ENSG00000100983	GSS	no	down	-0.0043994
chr19	1000418	1009731	ENSG00000116032	GRIN3B	no	up	0.712771
chr12	13043716	13070871	ENSG00000013588	GPRC5A	yes	down	-1.95624
chr1	35246790	35251970	ENSG00000188910	GJB3	yes	down	-5.69156
chr16	2034208	2037750	ENSG00000127554	GFER	no	up	0.372788
chr7	916189	936073	ENSG00000239857	GET4	no	up	0.13727
chr10	5807186	5884095	ENSG00000057608	GDI2	no	up	0.130333
chr2	38893052	38968379	ENSG00000143891	GALM	yes	down	-1.57363
chr11	77926343	78129394	ENSG00000033327	GAB2	no	down	-0.0670445
chr14	76044960	76129557	ENSG00000119686	FLVCR2	no	up	0.316308
chr6	35541362	35696360	ENSG00000096060	FKBP5	no	up	0.986061
chr5	170846660	170884627	ENSG00000156427	FGF18	no	down	-0.598706
chr11	110300607	110335605	ENSG00000137714	FDX1	no	up	0.601375
chr9	139834887	139839148	ENSG00000159069	FBXW5	no	up	0.236601
chr8	124510129	124553446	ENSG00000156804	FBXO32	yes	up	1.41693
chr15	64364758	64386217	ENSG00000166797	FAM96A	no	down	-0.294927
chr3	49840687	49842463	ENSG00000185614	FAM212A	yes	up	1.49014
chr2	201838441	201936394	ENSG00000155744	FAM126B	no	down	-0.347134
chr16	67696848	67701168	ENSG00000124074	ENKD1	no	down	-0.713251
chr17	28256218	28435470	ENSG00000176927	EFCAB5	no	up	0.627959
chr20	33703167	33865928	ENSG00000088298	EDEM2	no	down	-0.708208
chr2	172964167	172967628	ENSG00000115844	DLX2	yes	up	1.66718
chr2	172949468	172954405	ENSG00000144355	DLX1	yes	up	1.90834
chr6	43418090	43424370	ENSG00000171462	DLK2	yes	up	1.9068
chr10	54074056	54077802	ENSG00000107984	DKK1	yes	down	-2.64686
chr1	153901977	153919172	ENSG00000198837	DENND4B	no	up	0.0714377
chr10	70661034	70706603	ENSG00000107625	DDX50	no	up	0.0530826
chr11	61066923	61110068	ENSG00000167986	DDB1	no	up	0.318517
chr14	69517598	69619867	ENSG00000139990	DCAF5	no	up	0.862569
chr5	139026884	139063467	ENSG00000171604	CXXC5	no	down	-0.402911
chr17	4636821	4643217	ENSG00000161921	CXCL16	yes	up	1.00382
chr1	112938803	113006078	ENSG00000143079	CTTNBP2NL	no	down	-0.303096
chr2	219262979	219270664	ENSG00000144579	CTDSP1	no	up	0.480327
chr16	21312170	21329912	ENSG00000189149	CRYM-AS1	yes	down	-1.59972
chr16	21250195	21314404	ENSG00000103316	CRYM	no	down	-1.17356
chr16	21312170	21329912	ENSG00000189149	CRYM-AS1	yes	down	-1.59972
chr1	153920145	153931101	ENSG00000160741	CRTC2	no	down	-0.147376
chr11	122709208	122743347	ENSG00000109943	CRTAM	no	up	0.383828
chr22	50311815	50321188	ENSG00000184164	CRELD2	no	down	-0.0175872
chr1	153940010	153946839	ENSG00000143578	CREB3L4	no	down	-0.670742
chr7	120628731	120937498	ENSG00000106034	CPED1	yes	down	-1.22596
chr1	244998624	245008359	ENSG00000203667	COX20	no	down	-0.0891094
chr17	46103533	46115392	ENSG00000005243	COPZ2	yes	up	1.91794
chr15	74890841	74932057	ENSG00000179335	CLK3	no	down	-0.536221
chr13	53029564	53050763	ENSG00000136108	CKAP2	no	up	0.0505071
chr1	153606525	153618782	ENSG00000160679	CHTOP	no	down	-0.935558
chr15	78885394	78913637	ENSG00000080644	CHRNA3	yes	up	1.29434
chr2	220403669	220408509	ENSG00000123989	CHPF	no	down	-0.296766
chr7	39989636	40136733	ENSG00000065883	CDK13	no	down	-0.162127
chr3	49828165	49837268	ENSG00000187492	CDHR4	no	down	-1.3932
chr1	38158090	38175391	ENSG00000134690	CDCA8	no	up	0.290526
chr19	42381190	42385439	ENSG00000105369	CD79A	no	up	0.399279
chr11	69455855	69469242	ENSG00000110092	CCND1	no	up	0.435123
chr11	96085933	96123087	ENSG00000149231	CCDC82	no	up	0.00850527
chr3	49199968	49203754	ENSG00000177352	CCDC71	no	down	-0.0925798
chr21	37442239	37445464	ENSG00000159228	CBR1	yes	up	2.22687
chr1	10696661	10856707	ENSG00000130940	CASZ1	no	up	0.409121
chr17	73496342	73511664	ENSG00000177303	CASKIN2	no	up	0.322146
chr8	86376081	86393722	ENSG00000104267	CA2	yes	up	2.03313
chr9	139839698	139841426	ENSG00000176919	C8G	no	up	0.064648
chr1	85715639	85725355	ENSG00000162642	C1orf52	no	down	-0.582493
chr1	38147242	38157914	ENSG00000116922	C1orf109	no	down	-0.470155
chr17	260118	273510	ENSG00000187624	C17orf97	no	up	0.661196
chr16	67700719	67702661	ENSG00000159761	C16orf86	no	up	0.0196211
chr6	3118608	3153812	ENSG00000137274	BPHL	no	up	0.455837
chr12	26272959	26278060	ENSG00000123095	BHLHE41	no	up	0.982434
chrX	39909068	40036582	ENSG00000183337	BCOR	yes	up	1.41694
chr14	104022881	104029168	ENSG00000166170	BAG5	no	up	0.179999
chr19	42470734	42501649	ENSG00000105409	ATP1A3	no	up	0.697814
chr2	234118697	234204320	ENSG00000085978	ATG16L1	no	up	0.0330328
chr5	90664541	90679176	ENSG00000113369	ARRDC3	no	down	-0.550833
chr6	35704809	35716856	ENSG00000157343	ARMC12	no	up	0.0780787
chr19	925781	975939	ENSG00000116017	ARID3A	no	up	0.598638
chr19	42387228	42434302	ENSG00000076928	ARHGEF1	no	up	0.435004
chr11	100558384	100862668	ENSG00000165895	ARHGAP42	no	down	-0.0155923
chr14	104029299	104073860	ENSG00000256053	APOPT1	no	up	0.0539204
chr12	12878851	12982909	ENSG00000178878	APOLD1	no	down	-0.237434
chr20	24943561	24973615	ENSG00000101474	APMAP	no	down	-0.323903
chr11	65543364	65548273	ENSG00000254470	AP5B1	no	up	0.338206
chr19	47341393	47354249	ENSG00000042753	AP2S1	yes	down	-1.01731
chr5	150480273	150537443	ENSG00000197043	ANXA6	yes	up	2.5171
chr2	198115582	198167243	ENSG00000236977	ANKRD44-IT1	no	up	0.466209
chr2	197831741	198175897	ENSG00000065413	ANKRD44	no	down	-0.136753
chr2	198115582	198167243	ENSG00000236977	ANKRD44-IT1	no	up	0.466209
chr3	134074716	134094321	ENSG00000114019	AMOTL2	yes	down	-1.08146
chr22	50293877	50312106	ENSG00000182858	ALG12	no	up	0.296709
chr19	15490859	15529952	ENSG00000011243	AKAP8L	no	up	0.549661
chr11	10326227	10328944	ENSG00000148926	ADM	no	down	-0.0519978
chr16	67691415	67694713	ENSG00000102977	ACD	no	down	-0.365245
chr17	43209967	43221548	ENSG00000181513	ACBD4	no	down	-0.124207
