# Supplementary material for: High-resolution Hi-C maps highlight multiscale 3D epigenome reprogramming during pancreatic cancer metastasis
Source: J Hematol Oncol. 2021 Aug 4;14:120. doi: 10.1186/s13045-021-01131-0 (PMC8336101; doi:10.1186/s13045-021-01131-0)
Supplement: Supplementary file 6 — Additional file 6. TFs involved in enhancer-promoter loops. (A) TFs enriched in Capan-1 specific enhancer NDRs. (B) TFs enriched in promoter NDRs looped Capan-1 specific enhancers. (C) TFs enriched in PANC-1 specific enhancer NDRs, compared with Capan-1. (D) TFs enriched in promoter NDRs looped PANC-1 specific enhancers, compared with Capan-1. [file 13045_2021_1131_MOESM6_ESM.xlsx]

## Sheet: Capan-1 specific enhancer NDRs
Query ID	Target ID	TF ID	Optimal offset	p-value	E-value	q-value	Overlap	Query consensus sequence	Target consensus sequence	Orientation
5	CTCF_f2	CTCF	2	6.11533e-16	2.60513e-13	5.0961e-13	15	GCCACCAGGGGGCAC	TGGCCACCAGGGGGCGCTA	+
5	M4427_1.02	CTCF	3	1.55688e-15	1.1412e-12	2.20883e-12	15	GCCACCAGGGGGCAC	GTGGCCACCAGGGGGCGCTGT	+
5	MA0139.1	CTCF	2	4.1737e-15	2.16615e-12	4.17807e-12	15	GCCACCAGGGGGCAC	TGGCCACCAGGGGGCGCTA	+
5	MA0139.1	CTCF	2	8.3016e-15	2.98858e-12	5.83628e-12	15	GCCACCAGGGGGCAC	TGGCCACCAGGGGGCGCTA	+
4	M6482_1.02	SP3	-5	1.65577e-12	1.21368e-09	2.36135e-09	20	GCGCCGGCCGGCCCCGCCCCCGCCCGCGCC	CCCCGGCCCCGCCCCCCCCC	-
4	SP3_f1	SP3	-5	2.22095e-11	9.46126e-09	1.84596e-08	20	GCGCCGGCCGGCCCCGCCCCCGCCCGCGCC	CCCCGGCCCCGCCCCCCCCC	-
4	SP1_f2	SP1	-7	4.87428e-10	2.07644e-07	2.02564e-07	19	GCGCCGGCCGGCCCCGCCCCCGCCCGCGCC	CCGGCCCCGCCCCCTCCCC	-
4	M6483_1.02	SP4	-8	5.02629e-10	3.68427e-07	3.58407e-07	22	GCGCCGGCCGGCCCCGCCCCCGCCCGCGCC	CGGCCCCGCCCCCCCCCTGGCCCC	-
4	SP4_f1	SP4	-8	1.02168e-09	4.35237e-07	2.83059e-07	22	GCGCCGGCCGGCCCCGCCCCCGCCCGCGCC	CGGCCCCGCCCCCCCCCTGGCCCC	-
4	M4459_1.02	EGR1	-5	2.82273e-09	2.06906e-06	1.34186e-06	20	GCGCCGGCCGGCCCCGCCCCCGCCCGCGCC	CCCCCCCCCCGCCCCCGCAC	-
4	MA0516.1	SP2	-10	1.88734e-08	6.79442e-06	1.31725e-05	15	GCGCCGGCCGGCCCCGCCCCCGCCCGCGCC	GCCCCGCCCCCTCCC	+
5	M4612_1.02	CTCFL	-1	2.02891e-08	1.48719e-05	1.43926e-05	14	GCCACCAGGGGGCAC	CCGCCAGGGGGCGCC	+
6	M6123_1.02	(ZNF281)_(Mus_musculus)_(DBD_1.00)	-5	2.65063e-08	1.94291e-05	2.38052e-05	15	GGCCCCCCCAGCCCCACCCC	CCCCTCCCCCACCCC	-
6	M6552_1.02	ZNF148	-5	3.32833e-08	2.43967e-05	2.38052e-05	15	GGCCCCCCCAGCCCCACCCC	CCCCTCCCCCACCCC	-
4	MA0516.1	SP2	-10	3.67369e-08	1.90665e-05	3.76969e-05	15	GCGCCGGCCGGCCCCGCCCCCGCCCGCGCC	GCCCCGCCCCCTCCC	+
4	M2314_1.02	SP2	-10	5.12033e-08	3.7532e-05	1.82556e-05	15	GCGCCGGCCGGCCCCGCCCCCGCCCGCGCC	GCCCCGCCCCCTCCC	-
6	ZN148_si	ZN148	-5	1.1506e-07	4.90156e-05	9.51007e-05	15	GGCCCCCCCAGCCCCACCCC	CCCCTCCCCCACCCC	-
4	MA0162.2	EGR1	-10	1.18927e-07	4.28137e-05	4.15018e-05	14	GCGCCGGCCGGCCCCGCCCCCGCCCGCGCC	CCCCCGCCCCCGCC	+
4	MA0162.2	EGR1	-10	2.5018e-07	0.000129843	0.000128359	14	GCGCCGGCCGGCCCCGCCCCCGCCCGCGCC	CCCCCGCCCCCGCC	+
2	JUN_f1	JUN	0	4.69691e-07	0.000200089	0.000391803	8	GTGACTCA	ATGACTCAT	-
6	SP1_f2	SP1	-1	5.25308e-07	0.000223781	0.000217092	19	GGCCCCCCCAGCCCCACCCC	CCGGCCCCGCCCCCTCCCC	-
4	M6539_1.02	ZBTB7B	-5	5.29764e-07	0.000388317	0.000151103	22	GCGCCGGCCGGCCCCGCCCCCGCCCGCGCC	GCCCCCCCCCTCCCCCTCTCCG	-
6	M6336_1.02	MAZ	-2	7.57287e-07	0.000555091	0.000304726	17	GGCCCCCCCAGCCCCACCCC	CCCTCCCTCCCCCCCCC	-
6	M6539_1.02	ZBTB7B	1	8.52108e-07	0.000624595	0.000304726	20	GGCCCCCCCAGCCCCACCCC	GCCCCCCCCCTCCCCCTCTCCG	-
6	M2391_1.02	KLF5	-10	1.10129e-06	0.000807244	0.000315069	10	GGCCCCCCCAGCCCCACCCC	GCCCCGCCCC	-
6	MA0162.2	EGR1	-4	1.15837e-06	0.000417013	0.000806743	14	GGCCCCCCCAGCCCCACCCC	CCCCCGCCCCCGCC	+
2	SMRC1_f1	SMRC1	0	1.1634e-06	0.000495607	0.000485236	8	GTGACTCA	GTGACTCAG	-
6	ZBT7B_si	ZBT7B	1	1.27087e-06	0.000541392	0.000333068	20	GGCCCCCCCAGCCCCACCCC	GCCCCCCCCCTCCCCCTCTCCG	-
6	M6483_1.02	SP4	2	1.39461e-06	0.00102225	0.000332488	20	GGCCCCCCCAGCCCCACCCC	CGGCCCCGCCCCCCCCCTGGCCCC	-
6	MA0599.1	KLF5	-10	1.53258e-06	0.000795407	0.000950066	10	GGCCCCCCCAGCCCCACCCC	GCCCCGCCCC	+
6	MAZ_f1	MAZ	-2	1.61189e-06	0.000686663	0.000333068	17	GGCCCCCCCAGCCCCACCCC	CCCTCCCTCCCCCCCCC	-
6	M4459_1.02	EGR1	1	1.77947e-06	0.00130435	0.000363637	19	GGCCCCCCCAGCCCCACCCC	CCCCCCCCCCGCCCCCGCAC	-
6	MA0162.2	EGR1	-4	1.84632e-06	0.00095824	0.000950066	14	GGCCCCCCCAGCCCCACCCC	CCCCCGCCCCCGCC	+
5	MA0531.1	CTCF	-1	2.04668e-06	0.000736806	0.00071944	14	GCCACCAGGGGGCAC	CCGCTAGATGGCGCC	+
4	M6535_1.02	WT1	-10	2.09145e-06	0.00153303	0.000497113	13	GCGCCGGCCGGCCCCGCCCCCGCCCGCGCC	CCCCCGCCCCCGC	-
2	M2292_1.02	JUND	1	2.53036e-06	0.00185476	0.00252668	8	GTGACTCA	GGTGACTCATC	+
6	M6482_1.02	SP3	1	2.77043e-06	0.00203073	0.000495373	19	GGCCCCCCCAGCCCCACCCC	CCCCGGCCCCGCCCCCCCCC	-
11	M6552_1.02	ZNF148	-1	2.85525e-06	0.0020929	0.00147346	14	TCCCCTCCCTCCTCC	CCCCTCCCCCACCCC	-
11	M4604_1.02	ZNF263	4	2.89958e-06	0.00212539	0.00147346	15	TCCCCTCCCTCCTCC	CTCCTCCCCTCCCTCCTCCCC	-
2	NF2L2_si	NF2L2	1	2.90849e-06	0.00123902	0.000500392	8	GTGACTCA	CATGACTCAGCA	-
2	FOSL2_f1	FOSL2	0	2.99934e-06	0.00127772	0.000500392	8	GTGACTCA	ATGACTCATCC	-
2	JUND_f1	JUND	1	2.99934e-06	0.00127772	0.000500392	8	GTGACTCA	GATGACTCATC	-
2	MA0478.1	FOSL2	2	3.33701e-06	0.00120132	0.000957987	8	GTGACTCA	GGATGACTCAT	+
2	MA0491.1	JUND	1	3.33701e-06	0.00120132	0.000957987	8	GTGACTCA	GGTGACTCATC	+
4	MA0079.3	SP1	-10	3.35059e-06	0.00120621	0.0007795	11	GCGCCGGCCGGCCCCGCCCCCGCCCGCGCC	GCCCCGCCCCC	+
11	ZN148_si	ZN148	-1	3.5086e-06	0.00149466	0.00293447	14	TCCCCTCCCTCCTCC	CCCCTCCCCCACCCC	-
4	ZBT7B_si	ZBT7B	-5	3.66616e-06	0.00156178	0.000761787	22	GCGCCGGCCGGCCCCGCCCCCGCCCGCGCC	GCCCCCCCCCTCCCCCTCTCCG	-
11	MA0599.1	KLF5	0	4.03204e-06	0.00209263	0.00268013	10	TCCCCTCCCTCCTCC	GCCCCGCCCC	+
11	M6123_1.02	(ZNF281)_(Mus_musculus)_(DBD_1.00)	-1	4.05825e-06	0.0029747	0.00147346	14	TCCCCTCCCTCCTCC	CCCCTCCCCCACCCC	-
2	BACH1_si	BACH1	3	4.07188e-06	0.00173462	0.000566108	8	GTGACTCA	ACCATGACTCAGCA	-
2	M6360_1.02	NFE2L2	1	4.12761e-06	0.00302554	0.00252668	8	GTGACTCA	CATGACTCAGCA	+
4	M6547_1.02	ZFX	-5	4.20207e-06	0.00308012	0.0008561	19	GCGCCGGCCGGCCCCGCCCCCGCCCGCGCC	GGGGGCCCCAGGCCTCGGC	+
2	MA0490.1	JUNB	2	4.23889e-06	0.001526	0.000957987	8	GTGACTCA	GGATGACTCAT	+
6	SP4_f1	SP4	2	4.38884e-06	0.00186965	0.000725503	20	GGCCCCCCCAGCCCCACCCC	CGGCCCCGCCCCCCCCCTGGCCCC	-
11	MA0528.1	ZNF263	6	4.53084e-06	0.0016311	0.00292849	15	TCCCCTCCCTCCTCC	TCCTCCTCCCCCTCCTCCTCC	-
11	M2391_1.02	KLF5	0	4.53727e-06	0.00332582	0.00147346	10	TCCCCTCCCTCCTCC	GCCCCGCCCC	-
11	M6336_1.02	MAZ	2	5.10757e-06	0.00374385	0.00147346	15	TCCCCTCCCTCCTCC	CCCTCCCTCCCCCCCCC	-
11	MA0528.1	ZNF263	6	5.22888e-06	0.00271379	0.00268013	15	TCCCCTCCCTCCTCC	TCCTCCTCCCCCTCCTCCTCC	-
2	MA0477.1	FOSL1	1	5.43907e-06	0.00195806	0.000957987	8	GTGACTCA	GGTGACTCATG	+
4	MA0079.3	SP1	-10	5.50386e-06	0.0028565	0.00188256	11	GCGCCGGCCGGCCCCGCCCCCGCCCGCGCC	GCCCCGCCCCC	+
2	MA0491.1	JUND	1	5.87898e-06	0.00305119	0.00248115	8	GTGACTCA	GGTGACTCATC	+
4	WT1_f1	WT1	-10	6.17276e-06	0.00262959	0.0010261	13	GCGCCGGCCGGCCCCGCCCCCGCCCGCGCC	CCCCCGCCCCCGC	-
4	M4640_1.02	ZBTB7A	-11	6.30126e-06	0.00461882	0.000998491	15	GCGCCGGCCGGCCCCGCCCCCGCCCGCGCC	CCGAGACCCCCGCCC	-
2	M4623_1.02	JUNB	2	6.60417e-06	0.00484086	0.00252668	8	GTGACTCA	CGGTGACTCATCCTT	+
6	SP3_f1	SP3	1	6.91409e-06	0.0029454	0.000952452	19	GGCCCCCCCAGCCCCACCCC	CCCCGGCCCCGCCCCCCCCC	-
2	M4619_1.02	FOSL1	2	6.97378e-06	0.00511178	0.00252668	8	GTGACTCA	GGGTGACTCAT	+
2	MA0478.1	FOSL2	2	7.33372e-06	0.0038062	0.00248115	8	GTGACTCA	GGATGACTCAT	+
2	MA0490.1	JUNB	2	7.33372e-06	0.0038062	0.00248115	8	GTGACTCA	GGATGACTCAT	+
18	PAX5_si	PAX5	-19	7.54652e-06	0.00321482	0.00641644	8	TAGTCCCAGCAACTCGGGAGGCTGAGGCAG	GGCTGAGG	+
4	SP1_f1	SP1	-10	7.65643e-06	0.00326164	0.00106061	11	GCGCCGGCCGGCCCCGCCCCCGCCCGCGCC	GCCCCGCCCCC	-
11	MA0079.3	SP1	0	8.26622e-06	0.00297584	0.00292849	11	TCCCCTCCCTCCTCC	GCCCCGCCCCC	+
2	NFE2_f2	NFE2	3	8.80244e-06	0.00374984	0.00104896	8	GTGACTCA	AGCATGACTCAGCA	+
6	MA0516.1	SP2	-4	8.80823e-06	0.00317096	0.00306723	15	GGCCCCCCCAGCCCCACCCC	GCCCCGCCCCCTCCC	+
2	MA0477.1	FOSL1	1	9.73864e-06	0.00505436	0.00248115	8	GTGACTCA	GGTGACTCATG	+
4	M1906_1.02	SP1	-10	9.86721e-06	0.00723266	0.00140719	11	GCGCCGGCCGGCCCCGCCCCCGCCCGCGCC	GCCCCGCCCCC	-
11	MAZ_f1	MAZ	2	1.05108e-05	0.00447759	0.00439542	15	TCCCCTCCCTCCTCC	CCCTCCCTCCCCCCCCC	-
100	MA0676.1	Nr2e1	-2	1.07425e-05	0.00557537	0.011144	9	TTAAAAGTCAA	AAAAGTCAA	+
2	M4629_1.02	NFE2	1	1.0749e-05	0.00787901	0.00311559	8	GTGACTCA	CATGACTCAGCAATTTT	+
6	MA0516.1	SP2	-4	1.23421e-05	0.00640553	0.00423393	15	GGCCCCCCCAGCCCCACCCC	GCCCCGCCCCCTCCC	+
11	M1906_1.02	SP1	0	1.25067e-05	0.00916743	0.00300667	11	TCCCCTCCCTCCTCC	GCCCCGCCCCC	-
11	MA0079.3	SP1	0	1.28247e-05	0.00665603	0.00438232	11	TCCCCTCCCTCCTCC	GCCCCGCCCCC	+
6	M2314_1.02	SP2	-4	1.31628e-05	0.00964836	0.0020921	15	GGCCCCCCCAGCCCCACCCC	GCCCCGCCCCCTCCC	-
4	MA0146.1	Zfx	-7	1.51267e-05	0.00544561	0.00263937	14	GCGCCGGCCGGCCCCGCCCCCGCCCGCGCC	CAGGCCTCGGCCCC	-
47	FOSB_f1	FOSB	0	1.52054e-05	0.00647751	0.0127298	8	CTGACTCA	CTGACTCATC	-
6	MA0472.1	EGR2	-4	1.53161e-05	0.00551379	0.00355561	15	GGCCCCCCCAGCCCCACCCC	CCCCCGCCCACGCAC	+
2	MA0099.2	FOS::JUN	-1	1.55565e-05	0.00560034	0.00203287	7	GTGACTCA	TGACTCA	+
47	MA0099.2	FOS::JUN	-1	1.55565e-05	0.00560034	0.010913	7	CTGACTCA	TGACTCA	+
4	ZFX_f1	ZFX	-5	1.64648e-05	0.007014	0.00195497	19	GCGCCGGCCGGCCCCGCCCCCGCCCGCGCC	GGGGGCCCCAGGCCTCGGC	+
77	M6445_1.02	RARB	-2	1.7217e-05	0.0126201	0.0250901	11	AACTCCTGACCTCA	GCCCTGACCTC	+
2	MA0501.1	MAF::NFE2	0	1.73127e-05	0.00623258	0.00203287	8	GTGACTCA	ATGACTCAGCAATTT	+
47	M6228_1.02	FOSB	0	1.80271e-05	0.0132139	0.0261257	8	CTGACTCA	CTGACTCATC	+
32	MA0103.2	ZEB1	-2	2.23266e-05	0.00803758	0.0159573	9	GGCCTCTCCTGTCCT	CCTCACCTG	+
77	RARB_f1	RARB	-2	2.24947e-05	0.00958276	0.0187683	11	AACTCCTGACCTCA	GCCCTGACCTC	-
32	M1926_1.02	ZEB1	-2	2.29317e-05	0.0168089	0.0336178	9	GGCCTCTCCTGTCCT	CCTCACCTG	-
2	MA0099.2	FOS::JUN	-1	2.30238e-05	0.0119494	0.00406925	7	GTGACTCA	TGACTCA	+
47	MA0099.2	FOS::JUN	-1	2.30238e-05	0.0119494	0.0234172	7	CTGACTCA	TGACTCA	+
57	M1582_1.02	(HMG20B)_(Mus_musculus)_(DBD_0.94)	0	2.30897e-05	0.0169247	0.0331116	11	TTATTATTTATCT	TTATTATATAT	-
6	MA0079.3	SP1	-10	2.3673e-05	0.00852226	0.00412174	10	GGCCCCCCCAGCCCCACCCC	GCCCCGCCCCC	+
4	M6336_1.02	MAZ	-8	2.37941e-05	0.0174411	0.00308486	17	GCGCCGGCCGGCCCCGCCCCCGCCCGCGCC	CCCTCCCTCCCCCCCCC	-
53	MA0528.1	ZNF263	0	2.39803e-05	0.0124458	0.0248915	21	TTCTCCTCCATCCACTCCTGT	TCCTCCTCCCCCTCCTCCTCC	-
2	MA0501.1	MAF::NFE2	0	2.46571e-05	0.012797	0.00406925	8	GTGACTCA	ATGACTCAGCAATTT	+
6	M6535_1.02	WT1	-4	2.47371e-05	0.0181323	0.00353854	13	GGCCCCCCCAGCCCCACCCC	CCCCCGCCCCCGC	-
2	MA0150.2	Nfe2l2	4	2.53484e-05	0.00912543	0.00230431	8	GTGACTCA	CAGCATGACTCAGCA	+
53	MA0528.1	ZNF263	0	2.55447e-05	0.00919609	0.0183922	21	TTCTCCTCCATCCACTCCTGT	TCCTCCTCCCCCTCCTCCTCC	-
2	MA0489.1	JUN(var.2)	5	2.6166e-05	0.00941974	0.00230431	8	GTGACTCA	AGGAGATGACTCAT	+
4	M6199_1.02	EGR2	-13	2.64661e-05	0.0193996	0.00314534	11	GCGCCGGCCGGCCCCGCCCCCGCCCGCGCC	CCGCCCACGCC	-
4	MA0599.1	KLF5	-10	2.74722e-05	0.0142581	0.00588118	10	GCGCCGGCCGGCCCCGCCCCCGCCCGCGCC	GCCCCGCCCC	+
4	MA0146.2	Zfx	-7	2.86571e-05	0.014873	0.00588118	14	GCGCCGGCCGGCCCCGCCCCCGCCCGCGCC	CAGGCCTCGGCCCC	-
2	M4526_1.02	SMARCC1	5	2.91301e-05	0.0213523	0.00611731	8	GTGACTCA	GGGGGGTGACTCATC	+
2	M4565_1.02	FOSL2	1	2.95472e-05	0.0216581	0.00611731	8	GTGACTCA	GGTGACTCATCCTG	-
32	MA0103.2	ZEB1	-2	3.10465e-05	0.0161131	0.0322262	9	GGCCTCTCCTGTCCT	CCTCACCTG	+
4	M4536_1.02	E2F1	-7	3.22234e-05	0.0236197	0.00353498	15	GCGCCGGCCGGCCCCGCCCCCGCCCGCGCC	CCGCGCGCCCTCCCC	-
4	EGR2_si	EGR2	-13	3.38318e-05	0.0144123	0.00312439	11	GCGCCGGCCGGCCCCGCCCCCGCCCGCGCC	CCGCCCACGCC	-
6	M6324_1.02	KLF4	-10	3.51571e-05	0.0257701	0.00440721	10	GGCCCCCCCAGCCCCACCCC	GCCCCGCCCA	-
2	MA0655.1	JDP2	0	3.51867e-05	0.0182619	0.00406925	8	GTGACTCA	ATGACTCAT	+
2	MA0150.2	Nfe2l2	4	3.5937e-05	0.0186513	0.00406925	8	GTGACTCA	CAGCATGACTCAGCA	+
2	MA0591.1	Bach1::Mafk	3	3.5937e-05	0.0186513	0.00406925	8	GTGACTCA	AGGATGACTCAGCAC	+
11	M6324_1.02	KLF4	0	3.73731e-05	0.0273945	0.00770112	10	TCCCCTCCCTCCTCC	GCCCCGCCCA	-
47	M4572_1.02	MAFF	2	3.74298e-05	0.0274361	0.0271225	8	CTGACTCA	TGCTGACTCAGCAAA	+
6	MA0079.3	SP1	-10	3.87375e-05	0.0201048	0.00996664	10	GGCCCCCCCAGCCCCACCCC	GCCCCGCCCCC	+
6	M6547_1.02	ZFX	1	3.8829e-05	0.0284617	0.00440721	18	GGCCCCCCCAGCCCCACCCC	GGGGGCCCCAGGCCTCGGC	+
4	M2391_1.02	KLF5	-10	3.96529e-05	0.0290656	0.0040393	10	GCGCCGGCCGGCCCCGCCCCCGCCCGCGCC	GCCCCGCCCC	-
6	M4604_1.02	ZNF263	1	4.09339e-05	0.0300046	0.00440721	20	GGCCCCCCCAGCCCCACCCC	CTCCTCCCCTCCCTCCTCCCC	-
11	MA0516.1	SP2	0	4.15604e-05	0.0149617	0.00981577	15	TCCCCTCCCTCCTCC	GCCCCGCCCCCTCCC	+
2	MA0489.1	JUN(var.2)	5	4.21895e-05	0.0218963	0.00429951	8	GTGACTCA	AGGAGATGACTCAT	+
11	MA0516.1	SP2	0	4.30381e-05	0.0223368	0.0110299	15	TCCCCTCCCTCCTCC	GCCCCGCCCCCTCCC	+
6	M1906_1.02	SP1	-10	4.31338e-05	0.031617	0.00440721	10	GGCCCCCCCAGCCCCACCCC	GCCCCGCCCCC	-
4	MA0123.1	abi4	-11	4.79249e-05	0.0172529	0.00640183	10	GCGCCGGCCGGCCCCGCCCCCGCCCGCGCC	CGGTGCCCCC	+
11	KLF4_f2	KLF4	0	4.81471e-05	0.0205107	0.0132613	10	TCCCCTCCCTCCTCC	GCCCCGCCCA	-
4	M1963_1.02	(ZFY)_(Mus_musculus)_(DBD_0.97)	-7	4.89468e-05	0.035878	0.00465363	14	GCGCCGGCCGGCCCCGCCCCCGCCCGCGCC	CAGGCCTCGGCCCC	-
2	M5587_1.02	JDP2	0	4.9721e-05	0.0364455	0.00900726	8	GTGACTCA	ATGACTCAT	+
1	PITX2_si	PITX2	-20	5.01304e-05	0.0213555	0.0426738	10	CAGGCGCGGTGGCTCACACCTGTAATCCCA	TTTAATCCCA	-
6	KLF4_f2	KLF4	-10	5.09018e-05	0.0216842	0.00559632	10	GGCCCCCCCAGCCCCACCCC	GCCCCGCCCA	-
5	M6468_1.02	SNAI1	-4	5.2461e-05	0.0384539	0.0248097	8	GCCACCAGGGGGCAC	CCAGGTGG	+
11	M2314_1.02	SP2	0	5.40188e-05	0.0395958	0.00973975	15	TCCCCTCCCTCCTCC	GCCCCGCCCCCTCCC	-
6	WT1_f1	WT1	-4	5.41668e-05	0.0230751	0.00559632	13	GGCCCCCCCAGCCCCACCCC	CCCCCGCCCCCGC	-
38	M5445_1.02	FOXD2	3	5.49135e-05	0.0402516	0.0725314	10	AAATATTTAT	AAAAAATATTTACT	-
6	MA0469.1	E2F3	-4	5.53293e-05	0.0199185	0.00643934	15	GGCCCCCCCAGCCCCACCCC	CTCCCGCCCCCACTC	+
11	MA0039.2	Klf4	0	5.6307e-05	0.0202705	0.00997398	10	TCCCCTCCCTCCTCC	GCCCCACCCA	-
100	MA0459.1	tll	-2	6.00502e-05	0.0216181	0.0424066	9	TTAAAAGTCAA	AAAAGTCAAA	+
4	M6552_1.02	ZNF148	-5	6.12209e-05	0.0448749	0.00524437	15	GCGCCGGCCGGCCCCGCCCCCGCCCGCGCC	CCCCTCCCCCACCCC	-
11	MA0039.2	Klf4	0	6.23141e-05	0.032341	0.012776	10	TCCCCTCCCTCCTCC	GCCCCACCCA	-
4	M6325_1.02	KLF6	-13	6.25149e-05	0.0458234	0.00524437	8	GCGCCGGCCGGCCCCGCCCCCGCCCGCGCC	CCGCCCCC	-
6	MA0528.1	ZNF263	0	6.2595e-05	0.0225342	0.00643934	20	GGCCCCCCCAGCCCCACCCC	TCCTCCTCCCCCTCCTCCTCC	-
2	BATF_si	BATF	1	6.33681e-05	0.0269948	0.00660747	8	GTGACTCA	TATGACTCAT	-
11	SP1_f2	SP1	3	6.34237e-05	0.0270185	0.0132613	15	TCCCCTCCCTCCTCC	CCGGCCCCGCCCCCTCCCC	-
2	MA0841.1	NFE2	1	6.40445e-05	0.0332391	0.0059334	8	GTGACTCA	CATGACTCATC	+
6	MA0039.2	Klf4	-10	6.47219e-05	0.0232999	0.00643934	10	GGCCCCCCCAGCCCCACCCC	GCCCCACCCA	-
94	MA0146.1	Zfx	-13	6.62561e-05	0.0238522	0.0338618	14	AGGGGCGCGCAGGCAGCCCTAGGCGGCG	CAGGCCTCGGCCCC	-
1	M6418_1.02	PITX2	-20	6.68423e-05	0.0489954	0.0769586	10	CAGGCGCGGTGGCTCACACCTGTAATCCCA	TTTAATCCCA	+
96	MA0454.1	odd	-5	6.95076e-05	0.0250227	0.0500455	11	ACGCCCTGCTACTGTGGCTGG	CTGCTACTGTT	-
11	M1871_1.02	(KLF2)_(Mus_musculus)_(DBD_0.95)	0	6.95613e-05	0.0509884	0.0101884	10	TCCCCTCCCTCCTCC	GCCCCACCCA	-
11	M6482_1.02	SP3	5	7.06336e-05	0.0517744	0.0101884	15	TCCCCTCCCTCCTCC	CCCCGGCCCCGCCCCCCCCC	-
51	HNF6_f1	HNF6	0	7.09729e-05	0.0302345	0.0577922	11	TTTATTTATAT	TTTATTGATTTTTT	+
31	M5979_1.02	ZNF75A	-4	7.20213e-05	0.0527916	0.105583	10	CTGGGCTTCTCCCA	GCTTTTCCCACA	-
2	M2278_1.02	FOS	1	7.23443e-05	0.0530283	0.0116304	8	GTGACTCA	TGTGACTCATT	+
4	MAZ_f1	MAZ	-8	7.32383e-05	0.0311995	0.00608725	17	GCGCCGGCCGGCCCCGCCCCCGCCCGCGCC	CCCTCCCTCCCCCCCCC	-
4	MA0741.1	KLF16	-10	7.52601e-05	0.03906	0.0123446	11	GCGCCGGCCGGCCCCGCCCCCGCCCGCGCC	GCCACGCCCCC	+
2	JUNB_f1	JUNB	0	7.91217e-05	0.0337058	0.00677399	8	GTGACTCA	ATGACTCATC	-
5	SNAI1_f1	SNAI1	-4	7.9341e-05	0.0337993	0.0330588	8	GCCACCAGGGGGCAC	CCAGGTGG	+
77	M6461_1.02	RXRB	-4	8.03266e-05	0.0588794	0.0585294	10	AACTCCTGACCTCA	TGTGACCTCA	+
2	MA0476.1	FOS	1	8.06393e-05	0.0290302	0.00631247	8	GTGACTCA	TGTGACTCATT	+
2	FOSL1_f2	FOSL1	3	8.12063e-05	0.0345939	0.00677399	8	GTGACTCA	AACGTGACTCAGCA	+
11	SP1_f1	SP1	0	8.40468e-05	0.0358039	0.0140587	11	TCCCCTCCCTCCTCC	GCCCCGCCCCC	-
6	M6322_1.02	KLF1	-10	8.42343e-05	0.0617438	0.00803291	10	GGCCCCCCCAGCCCCACCCC	GCCACACCCTG	-
4	MA0535.1	Mad	-5	8.67715e-05	0.0312377	0.00865159	15	GCGCCGGCCGGCCCCGCCCCCGCCCGCGCC	CGGCGGCGGCGCCTG	-
4	EGR1_f2	EGR1	-13	8.68625e-05	0.0370034	0.0065633	11	GCGCCGGCCGGCCCCGCCCCCGCCCGCGCC	CCGCCCCCGCA	-
51	M0104_1.02	(ARID3B)_(Mus_musculus)_(DBD_0.99)	0	8.72358e-05	0.0639438	0.11575	11	TTTATTTATAT	TTAATTAATAT	-
4	MA0746.1	SP3	-10	9.05853e-05	0.0470138	0.0123446	11	GCGCCGGCCGGCCCCGCCCCCGCCCGCGCC	GCCACGCCCCC	+
77	RXRB_f1	RXRB	-4	9.13054e-05	0.0388961	0.0380901	10	AACTCCTGACCTCA	TGTGACCTCA	-
6	ZFX_f1	ZFX	1	9.31673e-05	0.0396893	0.00855619	18	GGCCCCCCCAGCCCCACCCC	GGGGGCCCCAGGCCTCGGC	+
94	MA0146.2	Zfx	-13	9.32534e-05	0.0483985	0.0630778	14	AGGGGCGCGCAGGCAGCCCTAGGCGGCG	CAGGCCTCGGCCCC	-
94	MA0116.1	Znf423	-12	9.46209e-05	0.0340635	0.0338618	15	AGGGGCGCGCAGGCAGCCCTAGGCGGCG	GCACCCCTGGGTGCC	-
10	M6222_1.02	ETV4	-1	9.7364e-05	0.0713678	0.0937213	7	CCAGGAAG	CAGGAAGT	+
10	ETV4_f1	ETV4	-1	9.74404e-05	0.0415096	0.0440935	7	CCAGGAAG	CAGGAAGT	+
35	MA0538.1	DAF-12	3	9.74408e-05	0.0350787	0.0701574	12	TGTGTCTGTGTGTAC	GTGTGTGTGTGCGTG	+
58	MA0135.1	Lhx3	0	0.000100773	0.0523014	0.104031	13	AAATTAATAATTCTC	AAATTAATTAATC	+
4	MA0469.1	E2F3	-4	0.000101244	0.0364479	0.00883278	15	GCGCCGGCCGGCCCCGCCCCCGCCCGCGCC	CTCCCGCCCCCACTC	+
6	MA0528.1	ZNF263	0	0.000101869	0.05287	0.0178851	20	GGCCCCCCCAGCCCCACCCC	TCCTCCTCCCCCTCCTCCTCC	-
79	MA0081.1	SPIB	-10	0.000101988	0.0367157	0.0732878	7	GTTAAAGCAATTCCTCTTTAATCACTTGAA	TTCCTCT	-
58	MA0135.1	Lhx3	0	0.000102393	0.0368616	0.0666445	13	AAATTAATAATTCTC	AAATTAATTAATC	+
6	MA0039.2	Klf4	-10	0.000104272	0.0541171	0.0178851	10	GGCCCCCCCAGCCCCACCCC	GCCCCACCCA	-
10	STAT3_si	STAT3	3	0.000105187	0.0448096	0.0440935	8	CCAGGAAG	CTTCCAGGAAG	-
11	SP3_f1	SP3	5	0.000108355	0.0461591	0.015104	15	TCCCCTCCCTCCTCC	CCCCGGCCCCGCCCCCCCCC	-
6	M1871_1.02	(KLF2)_(Mus_musculus)_(DBD_0.95)	-10	0.000109112	0.0799793	0.00975503	10	GGCCCCCCCAGCCCCACCCC	GCCCCACCCA	-
12	PO3F1_f1	PO3F1	-11	0.000112956	0.0481191	0.0943781	14	CTCATCAACAAAATGGAAATGATAATTA	CATTGTAATGCAAA	+
2	MA0476.1	FOS	1	0.000114589	0.0594717	0.00973143	8	GTGACTCA	TGTGACTCATT	+
4	MA0472.1	EGR2	-10	0.000117965	0.0424672	0.00914799	15	GCGCCGGCCGGCCCCGCCCCCGCCCGCGCC	CCCCCGCCCACGCAC	+
26	HNF1B_f1	HNF1B	-4	0.000119721	0.051001	0.0606077	14	CTCTGACTAATAACTAACCAA	GGTTAATGATTAAC	+
11	M6322_1.02	KLF1	0	0.000119821	0.0878291	0.0157121	11	TCCCCTCCCTCCTCC	GCCACACCCTG	-
6	KLF1_f1	KLF1	-10	0.000120821	0.0514696	0.00998619	10	GGCCCCCCCAGCCCCACCCC	GCCACACCCTG	-
94	MA0116.1	Znf423	-12	0.000122703	0.0636827	0.0630778	15	AGGGGCGCGCAGGCAGCCCTAGGCGGCG	GCACCCCTGGGTGCC	-
94	M1963_1.02	(ZFY)_(Mus_musculus)_(DBD_0.97)	-13	0.000124601	0.0913323	0.181454	14	AGGGGCGCGCAGGCAGCCCTAGGCGGCG	CAGGCCTCGGCCCC	-
12	M6425_1.02	POU3F1	-11	0.000124793	0.0914735	0.179985	14	CTCATCAACAAAATGGAAATGATAATTA	CATTGTAATGCAAA	-
79	MA0081.1	SPIB	-10	0.000128535	0.0667096	0.133185	7	GTTAAAGCAATTCCTCTTTAATCACTTGAA	TTCCTCT	-
10	M2390_1.02	EHF	-1	0.000128536	0.0942167	0.0937213	7	CCAGGAAG	CAGGAAGG	+
21	NFAC1_do	NFAC1	-11	0.000129691	0.0552483	0.108967	13	AAACAATTCTTTGGTATTTCCCATTTAC	TGGAAATTTCCAT	+
99	HNF1B_f1	HNF1B	0	0.000131744	0.0561231	0.110957	11	GTGAATCATCA	GTTAATCATTAACC	-
11	M6553_1.02	ZNF219	-2	0.000132377	0.0970322	0.015912	12	TCCCCTCCCTCCTCC	TCCGCCCCCCTC	-
51	MA0601.1	Arid3b	0	0.000134213	0.0696568	0.0708846	11	TTTATTTATAT	TTAATTAATAT	-
23	MA0038.1	Gfi1	-10	0.00013473	0.0485029	0.0970058	10	AACCCCTGGCCAGTGATTTGTGATTCT	CAGTGATTTG	-
2	MAFK_si	MAFK	-1	0.000135676	0.0577978	0.0102888	7	GTGACTCA	TGACTCAGCA	-
11	ZN219_f1	ZN219	-2	0.000136566	0.0581772	0.016317	12	TCCCCTCCCTCCTCC	TCCGCCCCCCTC	-
51	MA0846.1	FOXC2	0	0.000139046	0.0721647	0.0708846	11	TTTATTTATAT	TTTGTTTACTTA	-
47	MAFK_si	MAFK	-1	0.000139754	0.0595353	0.04767	7	CTGACTCA	TGACTCAGCA	-
4	KLF6_si	KLF6	-13	0.000141924	0.0604597	0.00983009	8	GCGCCGGCCGGCCCCGCCCCCGCCCGCGCC	CCGCCCCC	-
8	SRY_f1	SRY	0	0.000144322	0.0614812	0.11256	9	TATTTTTTTAAATTTTAATA	TTTTGTTTT	+
26	HNF1A_f1	HNF1A	-4	0.000145907	0.0621565	0.0606077	15	CTCTGACTAATAACTAACCAA	GGTTAATAATTAACC	+
2	M4681_1.02	BACH2	-1	0.000147663	0.108237	0.0178333	7	GTGACTCA	TGACTCAGCA	-
29	MEF2C_f1	MEF2C	-1	0.000148255	0.0631568	0.123899	13	AACAATTTATTGAAT	TCTATTTATAGAA	-
47	M4681_1.02	BACH2	-1	0.000149283	0.109425	0.0581067	7	CTGACTCA	TGACTCAGCA	-
99	MA0046.2	HNF1A	1	0.00015081	0.0782706	0.120183	11	GTGAATCATCA	AGTTAATCATTAACT	-
77	RARG_f1	RARG	-6	0.000158266	0.0674213	0.0440161	7	AACTCCTGACCTCA	TGACCTC	-
47	M2296_1.02	MAFK	6	0.000160378	0.117557	0.0581067	8	CTGACTCA	AAATTGCTGACTCAG	-
11	KLF1_f1	KLF1	0	0.000160627	0.068427	0.0167928	11	TCCCCTCCCTCCTCC	GCCACACCCTG	-
6	M4612_1.02	CTCFL	0	0.00016273	0.119281	0.0136929	15	GGCCCCCCCAGCCCCACCCC	GGCGCCCCCTGGCGG	-
51	M6285_1.02	ONECUT1	0	0.000164754	0.120765	0.11575	11	TTTATTTATAT	TTTATTGATTTTTT	+
11	M5209_1.02	(SP5)_(Drosophila_melanogaster)_(DBD_0.93)	0	0.000170216	0.124768	0.0188864	11	TCCCCTCCCTCCTCC	GCCACGCCCAC	-
4	M5593_1.02	KLF16	-10	0.000170673	0.125103	0.0121129	11	GCGCCGGCCGGCCCCGCCCCCGCCCGCGCC	GCCACGCCCCC	-
47	JUNB_f1	JUNB	0	0.000170822	0.0727703	0.04767	8	CTGACTCA	ATGACTCATC	-
22	IRF4_si	IRF4	1	0.000173189	0.0737784	0.120075	11	AAAAAAAAACT	AAAAAAGAAAATGAAA	+
6	SP1_f1	SP1	-10	0.000173454	0.0738915	0.0130332	10	GGCCCCCCCAGCCCCACCCC	GCCCCGCCCCC	-
9	MA0554.1	SOC1	1	0.000173622	0.0625037	0.0735631	19	TGGCCTTTTTTTCTCTGTC	TTTTTTTTTTTTTTTTTTTTT	+
38	PO3F2_si	PO3F2	-1	0.000177867	0.0757713	0.149372	9	AAATATTTAT	ATTATTTATG	+
1	M5628_1.02	MGA	-13	0.000178982	0.131194	0.0769586	8	CAGGCGCGGTGGCTCACACCTGTAATCCCA	TCACACCT	-
6	MA0123.1	abi4	1	0.000183332	0.0659994	0.0159601	9	GGCCCCCCCAGCCCCACCCC	CGGTGCCCCC	+
21	MA0606.1	NFAT5	-15	0.000185172	0.0961044	0.192209	10	AAACAATTCTTTGGTATTTCCCATTTAC	ATTTTCCATT	+
4	M4604_1.02	ZNF263	-8	0.000186408	0.136637	0.0121129	21	GCGCCGGCCGGCCCCGCCCCCGCCCGCGCC	CTCCTCCCCTCCCTCCTCCCC	-
4	M6201_1.02	EGR4	-10	0.000186858	0.136967	0.0121129	11	GCGCCGGCCGGCCCCGCCCCCGCCCGCGCC	GCCCTGCCGCC	-
5	M6527_1.02	TWIST1	-2	0.000188654	0.138283	0.0570496	10	GCCACCAGGGGGCAC	ACCCAGGTGG	+
1	M6503_1.02	TBX2	-5	0.000190133	0.139367	0.0769586	25	CAGGCGCGGTGGCTCACACCTGTAATCCCA	GTCGCTTCTCACACCTCTGATGGCA	+
55	MA0207.1	achi	-8	0.000190838	0.0687017	0.127064	6	AGCATGTGTGACAG	TGACAG	+
21	M6361_1.02	NFATC1	-11	0.000191258	0.140192	0.231312	13	AAACAATTCTTTGGTATTTCCCATTTAC	TGGAAATTTCCAT	-
47	MA0495.1	MAFF	8	0.000192203	0.069193	0.0450015	8	CTGACTCA	AAAAATTGCTGACTCAGC	-
47	MA0496.1	MAFK	6	0.000192449	0.0692817	0.0450015	8	CTGACTCA	AAATTGCTGACTCAG	-
10	M6223_1.02	ETV5	1	0.00019303	0.141491	0.0937546	8	CCAGGAAG	GACAGGAAGTAAC	+
69	FOXJ3_f2	FOXJ3	-8	0.00019606	0.0835215	0.165208	13	AAGGAATATAAACTAAAACAA	TAAACAAAAACAA	-
26	M6282_1.02	HNF1B	-4	0.00019719	0.14454	0.183572	14	CTCTGACTAATAACTAACCAA	GGTTAATGATTAAC	-
10	MA0156.1	FEV	-1	0.000198949	0.0716215	0.0720644	7	CCAGGAAG	CAGGAAAT	+
98	GATA6_f2	GATA6	-1	0.000199844	0.0851333	0.169716	7	TTAGATAA	TAGATAA	+
23	MA0038.1	Gfi1	-10	0.000201285	0.104467	0.208934	10	AACCCCTGGCCAGTGATTTGTGATTCT	CAGTGATTTG	-
47	MA0659.1	MAFG	6	0.000201317	0.104484	0.0598029	8	CTGACTCA	AATATGCTGACTCAGCAATTT	-
28	MA0037.2	GATA3	-7	0.000202995	0.0730782	0.146156	8	GCTTAATTCTTATCTAGAAAG	TCTTATCT	-
77	M6443_1.02	RARA	-6	0.000203424	0.14911	0.0745876	7	AACTCCTGACCTCA	TGACCTC	+
4	M6337_1.02	MBD2	-4	0.000204451	0.149863	0.0126772	11	GCGCCGGCCGGCCCCGCCCCCGCCCGCGCC	CCTCCGGCCCG	-
77	M1458_1.02	(RORB)_(Tetraodon_nigroviridis)_(DBD_1.00)	-4	0.00020473	0.150067	0.0745876	10	AACTCCTGACCTCA	ACTGACCTCG	+
9	MA0537.1	BLMP-1	-8	0.000205894	0.0741218	0.0735631	11	TGGCCTTTTTTTCTCTGTC	TTTTCACTTTT	-
1	M5896_1.02	TBX4	-13	0.000210512	0.154305	0.0769586	8	CAGGCGCGGTGGCTCACACCTGTAATCCCA	TCACACCT	-
18	MA0814.1	TFAP2C(var.2)	-18	0.00021062	0.109312	0.162417	11	TAGTCCCAGCAACTCGGGAGGCTGAGGCAG	AGCCTCAGGCA	+
53	M6123_1.02	(ZNF281)_(Mus_musculus)_(DBD_1.00)	-2	0.000211767	0.155225	0.31045	15	TTCTCCTCCATCCACTCCTGT	CCCCTCCCCCACCCC	-
47	MA0496.1	MAFK	6	0.000216065	0.112138	0.0598029	8	CTGACTCA	AAATTGCTGACTCAG	-
4	M4612_1.02	CTCFL	-3	0.000220964	0.161967	0.0131301	15	GCGCCGGCCGGCCCCGCCCCCGCCCGCGCC	CCGCCAGGGGGCGCC	+
82	M1582_1.02	(HMG20B)_(Mus_musculus)_(DBD_0.94)	0	0.000221214	0.16215	0.3243	8	AAATATAA	ATATATAATAA	+
59	M0635_1.02	(DMRTC2)_(Mus_musculus)_(DBD_1.00)	-1	0.000221237	0.162167	0.324334	13	AATCATGTTTAATA	AACATGTATAAAA	+
1	TBX5_si	TBX5	-13	0.000222918	0.094963	0.0750414	8	CAGGCGCGGTGGCTCACACCTGTAATCCCA	TCACACCT	-
8	M6490_1.02	SRY	0	0.000223025	0.163477	0.322424	9	TATTTTTTTAAATTTTAATA	TTTTGTTTT	-
58	ZFHX3_f1	ZFHX3	0	0.000231443	0.0985946	0.0948026	11	AAATTAATAATTCTC	TAATTATTAAT	-
99	MA0153.2	HNF1B	0	0.000232198	0.120511	0.120183	11	GTGAATCATCA	GTTAATGATTAAC	+
10	MA0026.1	Eip74EF	-1	0.000234363	0.0843708	0.0720644	7	CCAGGAAG	CCGGAAG	+
47	MA0495.1	MAFF	8	0.000235193	0.122065	0.0598029	8	CTGACTCA	AAAAATTGCTGACTCAGC	-
28	MA0037.2	GATA3	-7	0.000238848	0.123962	0.24773	8	GCTTAATTCTTATCTAGAAAG	TCTTATCT	-
99	M6282_1.02	HNF1B	0	0.000239732	0.175723	0.351044	11	GTGAATCATCA	GTTAATCATTAACC	+
1	MA0803.1	TBX15	-13	0.000245452	0.127389	0.0829481	8	CAGGCGCGGTGGCTCACACCTGTAATCCCA	TCACACCT	-
1	MA0805.1	TBX1	-13	0.000245452	0.127389	0.0829481	8	CAGGCGCGGTGGCTCACACCTGTAATCCCA	TCACACCT	-
2	MA0462.1	BATF::JUN	3	0.000254246	0.0915286	0.0162838	8	GTGACTCA	GAAATGACTCA	+
26	M6281_1.02	HNF1A	-4	0.000261002	0.191315	0.183572	15	CTCTGACTAATAACTAACCAA	GGTTAATAATTAACC	-
61	PAX5_si	PAX5	0	0.000263035	0.112053	0.224106	8	GACTGAGGGGA	GGCTGAGG	+
39	ONEC2_si	ONEC2	0	0.000264393	0.112631	0.217976	21	ATAATGTTATGTACAATGTCA	GTCTTGTTATTGATTTTTTTT	+
1	TBX2_f1	TBX2	-5	0.000264461	0.11266	0.0750414	25	CAGGCGCGGTGGCTCACACCTGTAATCCCA	GTCGCATCTCACACCTCTGATGGCA	-
47	BATF_si	BATF	1	0.000264524	0.112687	0.0500396	8	CTGACTCA	TATGACTCAT	-
1	M6505_1.02	TBX5	-13	0.000265919	0.194918	0.0777712	8	CAGGCGCGGTGGCTCACACCTGTAATCCCA	TCACACCT	-
77	RARA_f1	RARA	-6	0.000266991	0.113738	0.0556906	7	AACTCCTGACCTCA	TGACCTC	-
73	HXD4_f1	HXD4	-2	0.000267774	0.114072	0.163237	8	AAACAATTACCTCCATGTGA	ACAATTAA	-
43	M0104_1.02	(ARID3B)_(Mus_musculus)_(DBD_0.99)	1	0.000267835	0.196323	0.377633	9	TATTAAATA	ATATTAATTAA	+
77	MA0728.1	Nr2f6(var.2)	2	0.000269419	0.139828	0.244957	13	AACTCCTGACCTCA	TGACCTTTTGACCTC	-
83	MA0910.1	Hoxd8	0	0.000270782	0.140536	0.281072	12	TAGCTATAATAT	TAGCCATTAATTAATTA	-
87	MA0029.1	Mecom	-1	0.000271291	0.1408	0.279744	14	AAATACCACATAACA	AAGATAAGATAATA	+
21	STAT6_do	STAT6	-6	0.000282518	0.120353	0.118687	13	AAACAATTCTTTGGTATTTCCCATTTAC	TTCCCAGGAATTT	+
1	MA0801.1	MGA	-13	0.00028422	0.14751	0.0829481	8	CAGGCGCGGTGGCTCACACCTGTAATCCCA	TCACACCT	-
31	ZEP1_f1	ZEP1	-2	0.000285677	0.121698	0.242897	12	CTGGGCTTCTCCCA	GGGGATTTCCCA	-
10	ETV5_f1	ETV5	1	0.000286238	0.121938	0.057613	8	CCAGGAAG	GACAGGAAGTAAC	+
22	FOXJ3_si	FOXJ3	1	0.000286724	0.122144	0.120075	11	AAAAAAAAACT	AAAAAATAAACAA	-
10	ELK3_f1	ELK3	1	0.000289167	0.123185	0.057613	8	CCAGGAAG	CCCAGGAAGTGC	+
51	M2385_1.02	FOXP2	0	0.000289673	0.21233	0.123824	11	TTTATTTATAT	TTTGTTTACTT	-
1	MA0212.1	bcd	-22	0.000292537	0.105313	0.0961935	6	CAGGCGCGGTGGCTCACACCTGTAATCCCA	TAATCC	+
58	HXC6_f1	HXC6	0	0.00030115	0.12829	0.0948026	15	AAATTAATAATTCTC	AAAGTAATAAATCAT	-
10	M6224_1.02	ETV7	3	0.000301312	0.220861	0.0937546	8	CCAGGAAG	GCCACAGGAAGTAACAC	+
96	RUNX2_f1	RUNX2	-11	0.000301584	0.128475	0.25695	10	ACGCCCTGCTACTGTGGCTGG	CTGTGGTTTGT	+
2	MA0462.1	BATF::JUN	3	0.0003026	0.157049	0.0205586	8	GTGACTCA	GAAATGACTCA	+
5	TWST1_f1	TWST1	-1	0.000302922	0.129045	0.0738731	10	GCCACCAGGGGGCAC	CCACCTGGGG	-
10	MA0473.1	ELF1	3	0.000303831	0.109379	0.0720644	8	CCAGGAAG	GAACCAGGAAGTG	+
27	ETS1_si	ETS1	-11	0.000306509	0.130573	0.259759	9	AATGAAATATAACTGGAAGTT	ACAGGAAGT	+
18	MA0812.1	TFAP2B(var.2)	-18	0.000313492	0.162702	0.162417	11	TAGTCCCAGCAACTCGGGAGGCTGAGGCAG	AGCCTCAGGCA	+
9	M2283_1.02	FOXP1	-4	0.000316005	0.231632	0.463264	15	TGGCCTTTTTTTCTCTGTC	CTTTGTTTACTTTTG	-
10	M2275_1.02	ELF1	3	0.000321454	0.235625	0.0937546	8	CCAGGAAG	GAACCAGGAAGTG	+
87	MA0029.1	Mecom	-1	0.000325784	0.117282	0.234433	14	AAATACCACATAACA	AAGATAAGATAATA	+
1	MA0806.1	TBX4	-13	0.000327332	0.169885	0.0829481	8	CAGGCGCGGTGGCTCACACCTGTAATCCCA	TCACACCT	-
69	M6242_1.02	FOXJ3	-8	0.00033348	0.244441	0.448211	13	AAGGAATATAAACTAAAACAA	TAAACAAAAACAA	+
8	FOXJ3_f2	FOXJ3	-3	0.000334532	0.142511	0.11256	13	TATTTTTTTAAATTTTAATA	TTGTTTTTGTTTA	+
38	M6426_1.02	POU3F2	-1	0.000339181	0.248619	0.16463	9	AAATATTTAT	ATTATTTATG	-
10	ETV7_si	ETV7	3	0.000343596	0.146372	0.057613	8	CCAGGAAG	GCAACAGGAAGTAACAC	+
4	M6324_1.02	KLF4	-10	0.00034486	0.252782	0.0196726	10	GCGCCGGCCGGCCCCGCCCCCGCCCGCGCC	GCCCCGCCCA	-
4	ZN148_si	ZN148	-5	0.000346087	0.147433	0.0212609	15	GCGCCGGCCGGCCCCGCCCCCGCCCGCGCC	CCCCTCCCCCACCCC	-
51	M5697_1.02	ONECUT3	0	0.000352491	0.258376	0.123824	11	TTTATTTATAT	ATTATTGATTTTTT	+
55	MA0252.1	vis	-8	0.000352954	0.127064	0.127064	6	AGCATGTGTGACAG	TGACAG	+
5	M6358_1.02	NEUROD1	-2	0.000355579	0.26064	0.0840797	12	GCCACCAGGGGGCAC	CGGCAGATGGCC	+
4	M6123_1.02	(ZNF281)_(Mus_musculus)_(DBD_1.00)	-11	0.000364089	0.266877	0.0199707	15	GCGCCGGCCGGCCCCGCCCCCGCCCGCGCC	CCCCTCCCCCACCCC	-
47	FOSL1_f2	FOSL1	2	0.000364816	0.155411	0.0501658	8	CTGACTCA	TGCTGAGTCACGTT	-
9	MA0481.1	FOXP1	-4	0.000373958	0.194084	0.387112	15	TGGCCTTTTTTTCTCTGTC	CTTTGTTTACTTTTG	-
9	MA0481.1	FOXP1	-4	0.000376052	0.135379	0.0895721	15	TGGCCTTTTTTTCTCTGTC	CTTTGTTTACTTTTG	-
10	MA0136.2	ELF5	1	0.000377477	0.19591	0.239834	8	CCAGGAAG	ACCCGGAAGTA	+
67	SOX10_si	SOX10	-3	0.00037837	0.161186	0.32209	7	CATTCTTTGTAGT	TCTTTGT	-
51	MA0593.1	FOXP2	0	0.000378439	0.19641	0.123882	11	TTTATTTATAT	TTTGTTTACTT	-
50	MA0090.2	TEAD1	-19	0.000382449	0.198491	0.239081	10	TTCATTGATAAGGCTCAATCAGATACCTT	CACATTCCAT	+
77	M6521_1.02	THRA	-5	0.000382842	0.280623	0.111582	9	AACTCCTGACCTCA	CTGACCTGAG	+
50	SRF_do	SRF	1	0.000392926	0.167386	0.334773	14	TTCATTGATAAGGCTCAATCAGATACCTT	ATGCCCATATATGGA	-
4	MA0039.2	Klf4	-10	0.000395771	0.142478	0.0251113	10	GCGCCGGCCGGCCCCGCCCCCGCCCGCGCC	GCCCCACCCA	-
2	FOSB_f1	FOSB	0	0.000397558	0.16936	0.027636	8	GTGACTCA	CTGACTCATC	-
60	MA0448.1	H2.0	0	0.000399448	0.143801	0.080107	7	TAATAAACTCTGAAA	TAATTAA	-
1	MA0807.1	TBX5	-13	0.000400647	0.207936	0.0829481	8	CAGGCGCGGTGGCTCACACCTGTAATCCCA	TCACACCT	-
1	MA0190.1	Gsc	-22	0.00040103	0.144371	0.0961935	6	CAGGCGCGGTGGCTCACACCTGTAATCCCA	TAATCC	+
1	MA0234.1	oc	-22	0.00040103	0.144371	0.0961935	6	CAGGCGCGGTGGCTCACACCTGTAATCCCA	TAATCC	+
15	MA0154.2	EBF1	-2	0.000401548	0.144557	0.28855	11	CTGTCTCCAGGGAGAAGGAA	GTCCCCAGGGA	+
11	MA0162.2	EGR1	-1	0.000403809	0.145371	0.0572231	14	TCCCCTCCCTCCTCC	CCCCCGCCCCCGCC	+
45	RFX3_f1	RFX3	-1	0.000406773	0.173285	0.240379	14	CCTTTATCATGGCAAGTGTT	GGTTGCCATGGTAA	+
66	MA0533.1	SU(HW)	5	0.000407617	0.146742	0.293484	11	AAAGAATGCTA	GCCCAAAAGTATGCAACAAAT	+
2	M6228_1.02	FOSB	0	0.000409314	0.300027	0.0370748	8	GTGACTCA	CTGACTCATC	+
10	M6208_1.02	ELK3	1	0.000409533	0.300187	0.0995363	8	CCAGGAAG	CCCAGGAAGTGC	+
11	MA0753.1	ZNF740	-1	0.00041209	0.213875	0.0704073	10	TCCCCTCCCTCCTCC	CCCCCCCCAC	+
38	NKX31_si	NKX31	2	0.000424419	0.180802	0.165339	10	AAATATTTAT	TTATATACTTATT	-
77	THA_f1	THA	-5	0.000425317	0.181185	0.0709722	9	AACTCCTGACCTCA	CTGACCTGAG	-
77	MA0018.2	CREB1	-6	0.000429709	0.154695	0.308786	8	AACTCCTGACCTCA	TGACGTCA	-
43	MA0601.1	Arid3b	1	0.00043328	0.224873	0.437153	9	TATTAAATA	ATATTAATTAA	+
26	MA0153.2	HNF1B	-5	0.000434836	0.22568	0.313653	13	CTCTGACTAATAACTAACCAA	GTTAATCATTAAC	-
84	MEF2C_f1	MEF2C	2	0.000437009	0.186166	0.187087	11	AATTGATAGAA	TCTATTTATAGAA	-
37	MA0141.1	Esrrb	-3	0.000438158	0.157737	0.315474	12	GACTCACCTTGGCCCTGATCC	TGACCTTGAGCT	-
6	M6442_1.02	PURA	-6	0.00043887	0.321692	0.0348769	14	GGCCCCCCCAGCCCCACCCC	CCCTGCCCCCCCCTTCC	+
84	PBX2_f1	PBX2	2	0.000439554	0.18725	0.187087	11	AATTGATAGAA	TAAATTGATTGATTG	+
21	M1928_1.02	NFKB1	-11	0.000440567	0.322936	0.231312	11	AAACAATTCTTTGGTATTTCCCATTTAC	GGGAATTTCCC	+
45	M6453_1.02	RFX3	-1	0.000444061	0.325497	0.465715	14	CCTTTATCATGGCAAGTGTT	GGTTGCCATGGTAA	-
73	M6303_1.02	HOXD4	-2	0.000451929	0.331264	0.245954	8	AAACAATTACCTCCATGTGA	TCAATTAA	-
22	FUBP1_f1	FUBP1	0	0.0004548	0.193745	0.126028	11	AAAAAAAAACT	AAAAAAACACAA	-
58	M6299_1.02	HOXC6	0	0.000457421	0.335289	0.344741	15	AAATTAATAATTCTC	AAAGTAATAAATCAT	+
50	MA0809.1	TEAD4	-19	0.000460657	0.239081	0.239081	10	TTCATTGATAAGGCTCAATCAGATACCTT	CACATTCCAT	+
80	FOXP3_f1	FOXP3	-4	0.00046117	0.196458	0.39211	9	TTAAAATCAAATATCATCTTG	AAACAAATT	-
47	BACH1_si	BACH1	2	0.000463653	0.197516	0.0501658	8	CTGACTCA	TGCTGAGTCATGGT	+
2	M4452_1.02	BATF	7	0.000465959	0.341548	0.0397229	8	GTGACTCA	TCTCGATATGACTCA	+
11	M0405_1.02	(KLF7)_(Mus_musculus)_(DBD_1.00)	0	0.000466227	0.341745	0.0480355	10	TCCCCTCCCTCCTCC	GCCACGCCCA	-
31	M6544_1.02	HIVEP1	-2	0.000471866	0.345878	0.345878	12	CTGGGCTTCTCCCA	GGGGATTTCCCA	+
6	M4640_1.02	ZBTB7A	-5	0.000472518	0.346356	0.035526	15	GGCCCCCCCAGCCCCACCCC	CCGAGACCCCCGCCC	-
21	M6497_1.02	STAT6	-6	0.000473571	0.347127	0.231312	13	AAACAATTCTTTGGTATTTCCCATTTAC	TTCCCAGGAATTT	+
77	MA0018.2	CREB1	-6	0.000473727	0.245864	0.244957	8	AACTCCTGACCTCA	TGACGTCA	-
75	HAND1_si	HAND1	2	0.00047456	0.202163	0.403137	10	GGCTGGAATTT	GCGTCTGGCATT	+
26	PDX1_do	PDX1	-6	0.000477136	0.20326	0.0792779	9	CTCTGACTAATAACTAACCAA	CTAATTACC	-
51	FOXJ3_si	FOXJ3	3	0.00047904	0.204071	0.0951635	10	TTTATTTATAT	TTGTTTATTTTTT	+
47	SMRC1_f1	SMRC1	0	0.000479375	0.204214	0.0501658	8	CTGACTCA	GTGACTCAG	-
58	M6546_1.02	ZFHX3	0	0.000481034	0.352598	0.344741	11	AAATTAATAATTCTC	TAATTATTAAT	-
10	FEV_f1	FEV	-1	0.000484548	0.206418	0.0677063	7	CCAGGAAG	CAGGAAATAA	+
51	MA0757.1	ONECUT3	0	0.000486009	0.252239	0.123882	11	TTTATTTATAT	ATTATTGATTTTTT	-
11	EGR4_f1	EGR4	0	0.000486705	0.207336	0.0452291	11	TCCCCTCCCTCCTCC	TCCCCGCCGCC	-
73	PBX2_f1	PBX2	1	0.000487183	0.20754	0.163237	14	AAACAATTACCTCCATGTGA	CCATCAATCAATTTA	-
10	M6226_1.02	FEV	-1	0.000496649	0.364044	0.103466	7	CCAGGAAG	CAGGAAATAA	+
6	M6321_1.02	KLF15	-1	0.000496708	0.364087	0.035526	17	GGCCCCCCCAGCCCCACCCC	GCCCCCACCTCCCCGCC	-
4	MA0039.2	Klf4	-10	0.000497645	0.258278	0.0567388	10	GCGCCGGCCGGCCCCGCCCCCGCCCGCGCC	GCCCCACCCA	-
37	PPARD_f1	PPARD	-3	0.000503204	0.214365	0.307083	14	GACTCACCTTGGCCCTGATCC	TGACCTTTGTCCTA	-
11	M5977_1.02	ZNF740	-1	0.000508814	0.372961	0.0489284	10	TCCCCTCCCTCCTCC	CCCCCCCCAC	-
100	COT2_f2	COT2	4	0.000510972	0.217674	0.170914	11	TTAAAAGTCAA	AAGGTCAAAGGTCAA	+
33	GLI1_f1	GLI1	0	0.000512326	0.218251	0.335342	11	AGACAGCCCAG	AGACCACCCAG	-
6	PURA_f1	PURA	-6	0.000512524	0.218335	0.0353014	14	GGCCCCCCCAGCCCCACCCC	CCCTGCCCCCCCCTTCC	-
39	FOXO1_si	FOXO1	-3	0.000515841	0.219748	0.217976	16	ATAATGTTATGTACAATGTCA	GGTTTGTTTACTTTTT	+
8	ONEC2_si	ONEC2	1	0.00052569	0.223944	0.11256	20	TATTTTTTTAAATTTTAATA	GTCTTGTTATTGATTTTTTTT	+
5	M5116_1.02	(ATOH8)_(Drosophila_melanogaster)_(DBD_0.70)	-4	0.000526621	0.386013	0.106735	9	GCCACCAGGGGGCAC	ACAGGTGGT	-
5	NDF1_f1	NDF1	-2	0.000531886	0.226583	0.0738731	12	GCCACCAGGGGGCAC	CGGCAGATGGCC	+
91	STA5B_f1	STA5B	1	0.000536574	0.22858	0.441396	12	ATTCTCATAAAA	AATTCCTAGAAAA	-
11	MA0162.2	EGR1	-1	0.000541342	0.280956	0.0792776	14	TCCCCTCCCTCCTCC	CCCCCGCCCCCGCC	+
8	AIRE_f2	AIRE	-1	0.000543201	0.231404	0.11256	18	TATTTTTTTAAATTTTAATA	ATTGGTTATATTGGTTAA	+
51	FOXQ1_f1	FOXQ1	1	0.000543708	0.23162	0.0951635	11	TTTATTTATAT	TATTGTTTATTT	+
4	M6321_1.02	KLF15	-6	0.000544265	0.398947	0.0287479	17	GCGCCGGCCGGCCCCGCCCCCGCCCGCGCC	GCCCCCACCTCCCCGCC	-
22	M4635_1.02	STAT2	1	0.000554374	0.406356	0.340705	11	AAAAAAAAACT	GAAAATGAAACTGAA	+
11	MA0149.1	EWSR1-FLI1	2	0.000564049	0.203058	0.0666088	15	TCCCCTCCCTCCTCC	CCTTCCTTCCTTCCTTCC	-
47	MA0462.1	BATF::JUN	-1	0.000567704	0.204373	0.0851879	7	CTGACTCA	TGAGTCATTTC	-
47	M2278_1.02	FOS	1	0.000574771	0.421307	0.118998	8	CTGACTCA	TGTGACTCATT	+
11	M6356_1.02	MZF1	1	0.000575744	0.42202	0.0519042	8	TCCCCTCCCTCCTCC	TTCCCCACC	-
4	M5209_1.02	(SP5)_(Drosophila_melanogaster)_(DBD_0.93)	-10	0.000576447	0.422535	0.0293603	11	GCGCCGGCCGGCCCCGCCCCCGCCCGCGCC	GCCACGCCCAC	-
73	MSX2_f1	MSX2	-2	0.000577517	0.246022	0.163237	7	AAACAATTACCTCCATGTGA	ACAATTA	-
94	AP2C_f1	AP2C	-15	0.000580625	0.247346	0.270363	9	AGGGGCGCGCAGGCAGCCCTAGGCGGCG	GCCCCAGGC	-
31	MA0022.1	dl_1	-1	0.000597657	0.215157	0.430313	12	CTGGGCTTCTCCCA	GGGGTTTTTCCC	+
11	SP2_si	SP2	3	0.000606502	0.25837	0.0507257	14	TCCCCTCCCTCCTCC	TTAGCCCCGCCCCCCTC	-
47	MA0476.1	FOS	1	0.000607177	0.218584	0.0851879	8	CTGACTCA	TGTGACTCATT	+
100	NR2E3_f1	NR2E3	4	0.000612096	0.260753	0.170914	10	TTAAAAGTCAA	AAAGTCAAAAGTCA	+
69	M2385_1.02	FOXP2	-5	0.000613439	0.449651	0.448211	11	AAGGAATATAAACTAAAACAA	AAGTAAACAAA	+
4	M6442_1.02	PURA	-11	0.00061751	0.452635	0.0303672	17	GCGCCGGCCGGCCCCGCCCCCGCCCGCGCC	CCCTGCCCCCCCCTTCC	+
100	NR1H2_f1	NR1H2	6	0.000617725	0.263151	0.170914	11	TTAAAAGTCAA	TAAAGGTCAAAGGTCAACG	+
60	MA0174.1	CG42234	0	0.000618957	0.222825	0.080107	7	TAATAAACTCTGAAA	TAATAAA	-
10	EHF_si	EHF	3	0.000620314	0.264254	0.0742944	8	CCAGGAAG	AAACCCGGAAGTA	+
26	MA0046.2	HNF1A	-4	0.000621387	0.3225	0.313653	15	CTCTGACTAATAACTAACCAA	AGTTAATGATTAACT	+
55	MA0227.1	hth	-8	0.000622291	0.224025	0.14935	6	AGCATGTGTGACAG	TGACAG	+
38	PIT1_f1	PIT1	0	0.000622692	0.265267	0.165339	10	AAATATTTAT	ATATATTCATGAG	-
22	FOXJ3_f2	FOXJ3	1	0.000624477	0.266027	0.126028	11	AAAAAAAAACT	TAAACAAAAACAA	-
94	AP2A_f2	AP2A	-15	0.000641869	0.273436	0.270363	9	AGGGGCGCGCAGGCAGCCCTAGGCGGCG	GCCTCAGGC	-
30	MA0144.2	STAT3	-8	0.000643807	0.23177	0.307715	11	GCATTTTACAGCTGGGAAATT	CTTCTGGGAAA	+
74	REST_f1	REST	-7	0.000644796	0.274683	0.359709	22	AGATGGTGTGCTGTTTCCTGGGTACCCAC	GGGCGCTGTCCATGGTGCTGAA	+
22	MA0517.1	STAT1::STAT2	2	0.000649674	0.233883	0.436027	11	AAAAAAAAACT	GGAAAATGAAACTGA	-
11	MA0149.1	EWSR1-FLI1	2	0.000653267	0.339045	0.08371	15	TCCCCTCCCTCCTCC	CCTTCCTTCCTTCCTTCC	-
11	M0443_1.02	(KLF12)_(Mus_musculus)_(DBD_1.00)	0	0.000657825	0.482186	0.0558155	10	TCCCCTCCCTCCTCC	GCCACGCCCA	-
15	COE1_f2	COE1	-2	0.00065962	0.280998	0.288275	12	CTGTCTCCAGGGAGAAGGAA	GTCCCCAGGGAC	-
1	M4623_1.02	JUNB	-6	0.000660899	0.484439	0.161073	15	CAGGCGCGGTGGCTCACACCTGTAATCCCA	CGGTGACTCATCCTT	+
5	MA0155.1	INSM1	-2	0.000662011	0.238324	0.155138	12	GCCACCAGGGGGCAC	TGTCAGGGGGCG	+
77	M1432_1.02	NR2E1	-4	0.000662727	0.485779	0.160964	10	AACTCCTGACCTCA	ATTGACCTCT	+
79	MA0645.1	ETV6	-7	0.000663176	0.344188	0.343585	10	GTTAAAGCAATTCCTCTTTAATCACTTGAA	CACTTCCGCT	-
47	MA0462.1	BATF::JUN	-1	0.000665277	0.345279	0.0950949	7	CTGACTCA	TGAGTCATTTC	-
49	MA0151.1	Arid3a	-13	0.000666219	0.239839	0.291876	6	AAATCAAGAAGCCTTTAATCACAACAAGT	TTTAAT	-
4	M6150_1.02	ARNT2	-6	0.000668761	0.490202	0.0317913	12	GCGCCGGCCGGCCCCGCCCCCGCCCGCGCC	GCCTCCCACGCC	+
64	MA0555.1	SVP	-3	0.000674278	0.24274	0.48548	20	TGTAAGACCTACAATTGGAATAAAGAAAA	ATTACCAAAAAAGGAAAGAA	+
15	CTCF_f2	CTCF	0	0.000676702	0.288275	0.288275	19	CTGTCTCCAGGGAGAAGGAA	TGGCCACCAGGGGGCGCTA	+
30	MA0144.2	STAT3	-8	0.000686197	0.356136	0.471912	11	GCATTTTACAGCTGGGAAATT	CTTCTGGGAAA	+
4	KLF4_f2	KLF4	-10	0.000698049	0.297369	0.0386792	10	GCGCCGGCCGGCCCCGCCCCCGCCCGCGCC	GCCCCGCCCA	-
53	M4604_1.02	ZNF263	-2	0.000705246	0.516945	0.470355	19	TTCTCCTCCATCCACTCCTGT	CTCCTCCCCTCCCTCCTCCCC	-
51	M2283_1.02	FOXP1	1	0.000707073	0.518284	0.173768	11	TTTATTTATAT	CTTTGTTTACTTTTG	-
91	M6492_1.02	STAT5B	1	0.000707934	0.518916	0.409531	12	ATTCTCATAAAA	AATTCCCAGAAAA	-
22	M6251_1.02	FUBP1	0	0.000707939	0.518919	0.340705	11	AAAAAAAAACT	AAAAAAACACAA	-
47	MA0476.1	FOS	1	0.000713717	0.370419	0.0950949	8	CTGACTCA	TGTGACTCATT	+
60	MA0178.1	CG32105	0	0.000722754	0.260192	0.080107	7	TAATAAACTCTGAAA	TAATTAA	-
69	MA0593.1	FOXP2	-5	0.000722761	0.375113	0.460559	11	AAGGAATATAAACTAAAACAA	AAGTAAACAAA	+
51	FOXA2_f1	FOXA2	-1	0.000730708	0.311282	0.0951635	10	TTTATTTATAT	TTGTTTACTTAG	+
57	FOXQ1_f1	FOXQ1	-1	0.000739722	0.315122	0.299255	12	TTATTATTTATCT	TATTGTTTATTT	+
47	MA0655.1	JDP2	0	0.00074798	0.388202	0.0950949	8	CTGACTCA	ATGACTCAT	+
22	FOXF1_f1	FOXF1	0	0.000752716	0.320657	0.126028	11	AAAAAAAAACT	AAAATAAACAT	-
73	M5709_1.02	PAX7	1	0.000752792	0.551797	0.245954	9	AAACAATTACCTCCATGTGA	TAATCGATTA	+
26	M6415_1.02	PDX1	-6	0.000761523	0.558196	0.214242	9	CTCTGACTAATAACTAACCAA	CTAATTACC	+
12	M4635_1.02	STAT2	-8	0.000764543	0.56041	0.3748	15	CTCATCAACAAAATGGAAATGATAATTA	GAAAATGAAACTGAA	+
51	FOXO1_si	FOXO1	2	0.000769032	0.327608	0.0951635	11	TTTATTTATAT	GGTTTGTTTACTTTTT	+
9	MA0035.3	Gata1	-5	0.000771221	0.400264	0.399175	11	TGGCCTTTTTTTCTCTGTC	TTCTTATCTGT	+
8	M6242_1.02	FOXJ3	-3	0.000774861	0.567973	0.436615	13	TATTTTTTTAAATTTTAATA	TTGTTTTTGTTTA	-
4	M1871_1.02	(KLF2)_(Mus_musculus)_(DBD_0.95)	-10	0.00078021	0.571894	0.0337176	10	GCGCCGGCCGGCCCCGCCCCCGCCCGCGCC	GCCCCACCCA	-
6	M0405_1.02	(KLF7)_(Mus_musculus)_(DBD_1.00)	-10	0.000781324	0.57271	0.0532214	10	GGCCCCCCCAGCCCCACCCC	GCCACGCCCA	-
10	MA0598.2	EHF	2	0.000781546	0.405622	0.239834	8	CCAGGAAG	AACCCGGAAGTA	+
10	M5377_1.02	ELF4	2	0.000782904	0.573869	0.142713	8	CCAGGAAG	AACCCGGAAGTG	+
9	MA0035.3	Gata1	-5	0.000784082	0.28227	0.112264	11	TGGCCTTTTTTTCTCTGTC	TTCTTATCTGT	+
9	MA0543.1	EOR-1	-1	0.000785536	0.282793	0.112264	15	TGGCCTTTTTTTCTCTGTC	TCTCTGCGTCTCTCT	-
47	NFE2_f2	NFE2	2	0.000786759	0.335159	0.0692489	8	CTGACTCA	TGCTGAGTCATGCT	-
33	GLI3_si	GLI3	0	0.000787188	0.335342	0.335342	11	AGACAGCCCAG	GGACCACCCAG	-
29	LHX3_f1	LHX3	-2	0.000788361	0.335842	0.247378	13	AACAATTTATTGAAT	AAAATTAATTAAT	+
5	MA0155.1	INSM1	-2	0.000792429	0.411271	0.39663	12	GCCACCAGGGGGCAC	TGTCAGGGGGCG	+
14	INSM1_f1	INSM1	-9	0.000797831	0.339876	0.375795	11	CTTGAACTCTGCCCTATGAC	TGCCCCCTGACA	-
12	M1882_1.02	IRF1	-9	0.000798111	0.585016	0.3748	19	CTCATCAACAAAATGGAAATGATAATTA	AAAGTGAAAGTGAAAGTAAAA	+
99	MAFK_si	MAFK	-1	0.00080573	0.343241	0.244228	10	GTGAATCATCA	TGACTCAGCA	-
12	ZFHX3_f1	ZFHX3	-17	0.000806711	0.343659	0.23747	11	CTCATCAACAAAATGGAAATGATAATTA	ATTAATAATTA	+
51	FOXJ2_f1	FOXJ2	2	0.000814579	0.347011	0.0951635	8	TTTATTTATAT	TGTTTATTTA	+
38	M6378_1.02	NKX3-1	2	0.000817979	0.599579	0.297769	10	AAATATTTAT	TTATATACTTATT	-
51	HXC6_f1	HXC6	4	0.000818072	0.348499	0.0951635	11	TTTATTTATAT	ATGATTTATTACTTT	+
47	JUN_f1	JUN	0	0.000827163	0.352372	0.0692489	8	CTGACTCA	ATGACTCAT	-
60	MA0194.1	Lim1	0	0.000843057	0.303501	0.080107	7	TAATAAACTCTGAAA	TAATTAA	-
60	MA0208.1	al	0	0.000843057	0.303501	0.080107	7	TAATAAACTCTGAAA	TAATTAA	+
4	M0405_1.02	(KLF7)_(Mus_musculus)_(DBD_1.00)	-10	0.000851207	0.623934	0.0357039	10	GCGCCGGCCGGCCCCGCCCCCGCCCGCGCC	GCCACGCCCA	-
60	M0943_1.02	(OTP)_(Mus_musculus)_(DBD_1.00)	0	0.000851465	0.624124	0.474501	8	TAATAAACTCTGAAA	TAATTAGC	-
14	MA0512.1	Rxra	-7	0.000852613	0.306941	0.332323	11	CTTGAACTCTGCCCTATGAC	TCTGACCTTTG	-
30	MA0519.1	Stat5a::Stat5b	-9	0.000854763	0.307715	0.307715	11	GCATTTTACAGCTGGGAAATT	TTCTTGGAAAT	-
21	TF65_f2	TF65	-11	0.000858662	0.36579	0.238645	11	AAACAATTCTTTGGTATTTCCCATTTAC	GGGAATTTCCC	+
4	EGR4_f1	EGR4	-10	0.000859335	0.366077	0.0446401	11	GCGCCGGCCGGCCCCGCCCCCGCCCGCGCC	TCCCCGCCGCC	-
18	MA0003.3	TFAP2A	-18	0.000866303	0.449611	0.208757	11	TAGTCCCAGCAACTCGGGAGGCTGAGGCAG	TGCCTGAGGCG	-
73	M6413_1.02	PBX2	1	0.000868562	0.636656	0.245954	14	AAACAATTACCTCCATGTGA	CCATCAATCAATTTA	+
99	HNF1A_f1	HNF1A	1	0.000871001	0.371046	0.244228	11	GTGAATCATCA	GGTTAATAATTAACC	+
67	LEF1_f1	LEF1	-4	0.000874216	0.372416	0.372091	7	CATTCTTTGTAGT	CTTTGAT	+
58	LHX3_f1	LHX3	1	0.000874537	0.372553	0.181032	12	AAATTAATAATTCTC	AAAATTAATTAAT	+
11	M6201_1.02	EGR4	0	0.000879246	0.644488	0.0704581	11	TCCCCTCCCTCCTCC	GCCCTGCCGCC	-
77	M6532_1.02	VDR	-6	0.000880197	0.645184	0.183243	7	AACTCCTGACCTCA	TGACCTC	+
84	STA5A_do	STA5A	0	0.00088064	0.375153	0.249883	11	AATTGATAGAA	AATTCCTGGAAA	+
26	BATF_si	BATF	-1	0.000885552	0.377245	0.122615	10	CTCTGACTAATAACTAACCAA	TATGACTCAT	-
58	MA0046.2	HNF1A	-1	0.000888934	0.461357	0.458833	14	AAATTAATAATTCTC	AGTTAATGATTAACT	+
6	M6337_1.02	MBD2	-4	0.000898991	0.65896	0.0584531	11	GGCCCCCCCAGCCCCACCCC	CCTCCGGCCCG	-
38	DLX2_f1	DLX2	-2	0.000901727	0.384136	0.165339	8	AAATATTTAT	ATAATTAT	-
22	FOXM1_f1	FOXM1	0	0.000902819	0.384601	0.126028	11	AAAAAAAAACT	GAAAACAAACAAC	-
26	MA0046.1	HNF1A	-4	0.000903472	0.32525	0.324437	14	CTCTGACTAATAACTAACCAA	GGTTAATAATTAAC	+
39	NFIL3_si	NFIL3	0	0.00090383	0.385031	0.218116	14	ATAATGTTATGTACAATGTCA	GTTATGTAATGCAT	+
100	M4702_1.02	NR2F2	-2	0.000905485	0.663721	0.47827	8	TTAAAAGTCAA	AAAGGTCA	-
10	MA0641.1	ELF4	2	0.000905593	0.470003	0.239834	8	CCAGGAAG	AACCCGGAAGTG	+
6	MA0073.1	RREB1	0	0.000907472	0.32669	0.068707	20	GGCCCCCCCAGCCCCACCCC	CCCCAAACCACCCCCCCCCC	+
47	MA0591.1	Bach1::Mafk	3	0.000908015	0.47126	0.0951586	8	CTGACTCA	GTGCTGAGTCATCCT	-
12	MA0050.2	IRF1	-9	0.000908219	0.471366	0.484032	19	CTCATCAACAAAATGGAAATGATAATTA	AAAGTGAAAGTGAAAGTAAAA	-
30	MA0519.1	Stat5a::Stat5b	-9	0.000909272	0.471912	0.471912	11	GCATTTTACAGCTGGGAAATT	TTCTTGGAAAT	-
43	MA0151.1	Arid3a	-1	0.000913018	0.473856	0.46059	6	TATTAAATA	ATTAAA	+
49	MA0180.1	Vsx2	-13	0.000918008	0.330483	0.291876	9	AAATCAAGAAGCCTTTAATCACAACAAGT	TTTAATTAG	+
14	MA0065.2	Pparg::Rxra	-2	0.000924926	0.332973	0.332323	15	CTTGAACTCTGCCCTATGAC	TGACCTTTGCCCTAC	-
57	PO3F2_si	PO3F2	-2	0.000925125	0.394103	0.299255	10	TTATTATTTATCT	ATTATTTATG	+
4	M6144_1.02	TFAP2B	-9	0.000928064	0.680271	0.0378154	10	GCGCCGGCCGGCCCCGCCCCCGCCCGCGCC	GCCCCCGGGC	+
100	RXRG_f1	RXRG	2	0.000932008	0.397036	0.178848	11	TTAAAAGTCAA	GGTCAAAGGTCAC	+
4	MBD2_si	MBD2	-4	0.000933616	0.39772	0.0456459	11	GCGCCGGCCGGCCCCGCCCCCGCCCGCGCC	CCTCCGGCCCC	-
94	MA0810.1	TFAP2A(var.2)	-14	0.000934467	0.484988	0.199887	12	AGGGGCGCGCAGGCAGCCCTAGGCGGCG	TGCCCGGGGGCA	-
94	MA0811.1	TFAP2B	-14	0.000934467	0.484988	0.199887	12	AGGGGCGCGCAGGCAGCCCTAGGCGGCG	TGCCCTGGGGCA	-
11	MZF1_f1	MZF1	1	0.000935545	0.398542	0.0711323	8	TCCCCTCCCTCCTCC	TTCCCCACC	-
51	LHX3_f1	LHX3	1	0.000947735	0.403735	0.0964659	11	TTTATTTATAT	ATTAATTAATTTT	-
47	MA0501.1	MAF::NFE2	6	0.000949802	0.341929	0.0942843	8	CTGACTCA	AAATTGCTGAGTCAT	-
47	MA0150.2	Nfe2l2	2	0.000949802	0.341929	0.0942843	8	CTGACTCA	TGCTGAGTCATGCTG	-
43	DBP_si	DBP	0	0.000951401	0.405297	0.35749	9	TATTAAATA	TGTTACATAAC	-
43	ZFHX3_f1	ZFHX3	2	0.000951401	0.405297	0.35749	9	TATTAAATA	ATTAATAATTA	+
45	M5777_1.02	RFX4	-1	0.000954124	0.699373	0.465715	16	CCTTTATCATGGCAAGTGTT	CGTTGCCATGGCAACG	-
32	MA0860.1	Rarg(var.2)	1	0.000958376	0.497397	0.497397	15	GGCCTCTCCTGTCCT	TGACCTTTCGTGACCTT	-
21	MA0625.1	NFATC3	-15	0.000959036	0.497739	0.424693	10	AAACAATTCTTTGGTATTTCCCATTTAC	ATTTTCCATT	+
73	MA0870.1	Sox1	-1	0.000959376	0.497916	0.286257	15	AAACAATTACCTCCATGTGA	AACAATAACATTGTT	+
91	MA0165.1	Abd-B	-4	0.000962278	0.34642	0.208669	7	ATTCTCATAAAA	TCATAAA	-
91	MA0186.1	Dfd	-4	0.000962278	0.34642	0.208669	7	ATTCTCATAAAA	TCATTAA	-
53	M6552_1.02	ZNF148	-2	0.000962528	0.705533	0.470355	15	TTCTCCTCCATCCACTCCTGT	CCCCTCCCCCACCCC	-
47	MA0150.2	Nfe2l2	2	0.000965715	0.501206	0.0951586	8	CTGACTCA	TGCTGAGTCATGCTG	-
100	M6391_1.02	NR2E3	4	0.000967119	0.708898	0.47827	10	TTAAAAGTCAA	AAAGTCAAAAGTCA	-
60	MA0172.1	CG11294	0	0.000972085	0.34995	0.080107	7	TAATAAACTCTGAAA	TAATTAA	-
60	MA0206.1	abd-A	0	0.000972085	0.34995	0.080107	7	TAATAAACTCTGAAA	TAATTAA	-
60	MA0240.1	repo	0	0.000972085	0.34995	0.080107	7	TAATAAACTCTGAAA	TAATTAA	-
1	ERG_f1	ERG	-17	0.000972691	0.414366	0.207002	11	CAGGCGCGGTGGCTCACACCTGTAATCCCA	ACCGGAAATCC	+
4	MA0740.1	KLF14	-9	0.000975845	0.506464	0.100134	14	GCGCCGGCCGGCCCCGCCCCCGCCCGCGCC	GGCCACGCCCCCTT	+
100	M6383_1.02	NR1H2	6	0.000983019	0.720553	0.47827	11	TTAAAAGTCAA	TAAAGGTCAAAGGTCAACG	-
6	MA0746.1	SP3	-4	0.000986275	0.511877	0.142124	11	GGCCCCCCCAGCCCCACCCC	GCCACGCCCCC	+
6	MA0258.2	ESR2	0	0.000986537	0.355153	0.068707	15	GGCCCCCCCAGCCCCACCCC	AGGTCACCCTGACCT	+
79	ETS1_si	ETS1	-8	0.000995458	0.424065	0.363234	9	GTTAAAGCAATTCCTCTTTAATCACTTGAA	ACTTCCTGT	-
4	M6146_1.02	TFAP2D	-2	0.000998794	0.732116	0.039567	14	GCGCCGGCCGGCCCCGCCCCCGCCCGCGCC	ACGCGCCTCGGGCG	+
26	M5945_1.02	VAX2	-6	0.000999494	0.732629	0.234326	8	CTCTGACTAATAACTAACCAA	CTAATTAC	+
51	MA0481.1	FOXP1	1	0.00100046	0.519237	0.199291	11	TTTATTTATAT	CTTTGTTTACTTTTG	-
94	MA0524.2	TFAP2C	-14	0.00100625	0.522244	0.199887	12	AGGGGCGCGCAGGCAGCCCTAGGCGGCG	TGCCCTGGGGCA	-
77	VDR_f1	VDR	-6	0.00100664	0.428828	0.13998	7	AACTCCTGACCTCA	TGACCTC	-
57	MA0153.1	HNF1B	0	0.00100755	0.362717	0.432574	12	TTATTATTTATCT	TTAATATTTAAC	+
1	M6213_1.02	ERG	-17	0.00100768	0.738632	0.210507	11	CAGGCGCGGTGGCTCACACCTGTAATCCCA	ACCGGAAATCC	+
87	DBP_si	DBP	-3	0.00101503	0.432403	0.439912	11	AAATACCACATAACA	TGTTACATAAC	-
75	TEAD3_si	TEAD3	3	0.00102757	0.437746	0.436459	11	GGCTGGAATTT	TAGAGCAGAAATATC	+
15	MA0035.3	Gata1	-8	0.00102758	0.369929	0.347675	11	CTGTCTCCAGGGAGAAGGAA	ACAGATAAGAA	-
47	MA0501.1	MAF::NFE2	6	0.00102916	0.534135	0.0951586	8	CTGACTCA	AAATTGCTGAGTCAT	-
51	M6241_1.02	FOXJ2	2	0.00103009	0.755059	0.173768	8	TTTATTTATAT	TGTTTATTTA	-
77	MA0859.1	Rarg	3	0.00103066	0.534914	0.288343	13	AACTCCTGACCTCA	TTGACCTTTTGACCTT	-
39	FOXA2_f1	FOXA2	-6	0.00103234	0.439779	0.218116	12	ATAATGTTATGTACAATGTCA	TTGTTTACTTAG	+
73	M5704_1.02	PAX3	1	0.00103499	0.758651	0.245954	9	AAACAATTACCTCCATGTGA	TAATCGATTA	+
100	MA0115.1	NR1H2::RXRA	5	0.00103513	0.372647	0.365497	11	TTAAAAGTCAA	AAAGGTCAAAGGTCAAC	+
28	MA0766.1	GATA5	-7	0.00103586	0.537609	0.429475	8	GCTTAATTCTTATCTAGAAAG	TCTTATCT	-
12	MA0787.1	POU3F2	-16	0.00103954	0.539522	0.484032	12	CTCATCAACAAAATGGAAATGATAATTA	TTATGCAAATTA	+
26	MA0153.1	HNF1B	-6	0.00104277	0.375397	0.324437	12	CTCTGACTAATAACTAACCAA	TTAATATTTAAC	+
91	M5544_1.02	HOXC10	-3	0.00104288	0.76443	0.409531	9	ATTCTCATAAAA	CCCATAAAAA	-
22	M5322_1.02	CPEB1	-1	0.00104378	0.76509	0.340705	8	AAAAAAAAACT	AATAAAAA	-
48	NKX31_si	NKX31	-9	0.00104734	0.446167	0.335137	13	ATAAAAGGAATTCAGTAAACAT	AATAAGTATATAA	+
27	ELK1_f1	ELK1	-11	0.00104943	0.447056	0.318828	9	AATGAAATATAACTGGAAGTT	ACCGGAAGT	+
51	M6250_1.02	FOXQ1	1	0.0010554	0.773609	0.173768	11	TTTATTTATAT	TATTGTTTATTT	-
26	FOSB_f1	FOSB	-2	0.00105812	0.450759	0.125579	10	CTCTGACTAATAACTAACCAA	CTGACTCATC	-
47	NF2L2_si	NF2L2	2	0.00106342	0.453017	0.0802981	8	CTGACTCA	TGCTGAGTCATG	+
14	NR2C2_f1	NR2C2	-2	0.00106446	0.453462	0.375795	13	CTTGAACTCTGCCCTATGAC	TGACCTTTGACCT	-
10	MA0473.2	ELF1	2	0.00106744	0.554002	0.239834	8	CCAGGAAG	AACCCGGAAGTG	+
34	KLF15_f1	KLF15	1	0.00106842	0.455148	0.466452	8	CCTGGCAG	GGCTGGGAGGTGGGGGG	+
7	MA0135.1	Lhx3	-11	0.00107316	0.386338	0.263893	13	TGTCCTTGGGCAAGTTACTTAACTACTCT	AAATTAATTAATC	+
100	COT2_f1	COT2	-1	0.00107733	0.458943	0.178848	10	TTAAAAGTCAA	CAAAGGTCAA	+
2	ATF3_f1	ATF3	0	0.00107901	0.459658	0.0562549	8	GTGACTCA	GTGACGCCA	+
73	M0931_1.02	(LHX1)_(Mus_musculus)_(DBD_1.00)	0	0.00108835	0.797764	0.245954	9	AAACAATTACCTCCATGTGA	AATTAATTA	-
47	M5587_1.02	JDP2	0	0.00109354	0.801568	0.165826	8	CTGACTCA	ATGACTCAT	+
22	SRY_f1	SRY	0	0.0011009	0.468981	0.131724	9	AAAAAAAAACT	AAAACAAAA	-
60	VSX2_si	VSX2	0	0.00110447	0.470503	0.49869	11	TAATAAACTCTGAAA	TAATTAGCTAA	+
23	MA0110.1	ATHB-5	-9	0.00110697	0.398511	0.398511	9	AACCCCTGGCCAGTGATTTGTGATTCT	CCAATTATT	+
31	PTF1A_f1	PTF1A	6	0.00110833	0.472151	0.317723	14	CTGGGCTTCTCCCA	GCACAGCTGTTCTGTTTCCCG	-
11	MA0741.1	KLF16	0	0.00111057	0.576386	0.126497	11	TCCCCTCCCTCCTCC	GCCACGCCCCC	+
77	MA0729.1	RARA	5	0.00111526	0.578822	0.288343	13	AACTCCTGACCTCA	CATTGACCTTTTGACCTC	-
47	M4629_1.02	NFE2	7	0.00111551	0.817669	0.165826	8	CTGACTCA	AAAATTGCTGAGTCATG	-
38	ZFHX3_f1	ZFHX3	1	0.00111583	0.475342	0.165339	10	AAATATTTAT	TAATTATTAAT	-
22	M6242_1.02	FOXJ3	1	0.00111654	0.818427	0.340705	11	AAAAAAAAACT	TAAACAAAAACAA	+
48	ARI3A_do	ARI3A	1	0.00111928	0.476815	0.335137	21	ATAAAAGGAATTCAGTAAACAT	AATTAATCGAAATCAAATTAAA	+
43	MA0151.1	Arid3a	-1	0.00112344	0.404437	0.343013	6	TATTAAATA	ATTAAA	+
69	MA0090.2	TEAD1	0	0.00113516	0.58915	0.460559	10	AAGGAATATAAACTAAAACAA	ATGGAATGTG	-
21	ZEP1_f1	ZEP1	-11	0.00113613	0.483991	0.238645	12	AAACAATTCTTTGGTATTTCCCATTTAC	GGGGATTTCCCA	-
77	M6430_1.02	PPARA	-6	0.00113964	0.835354	0.207597	7	AACTCCTGACCTCA	TGACCTT	+
94	M6547_1.02	ZFX	-5	0.0011401	0.83569	0.372484	19	AGGGGCGCGCAGGCAGCCCTAGGCGGCG	GGGGGCCCCAGGCCTCGGC	+
10	MA0520.1	Stat6	5	0.00114123	0.410841	0.203012	8	CCAGGAAG	ATTTCTCAGGAAATG	-
5	M6422_1.02	PLAGL1	-5	0.0011437	0.838331	0.195496	10	GCCACCAGGGGGCAC	CGGGGGGCCC	+
2	M4572_1.02	MAFF	2	0.00114396	0.838524	0.0789468	8	GTGACTCA	TGCTGACTCAGCAAA	+
4	M5592_1.02	KLF14	-9	0.00114422	0.838713	0.0441029	14	GCGCCGGCCGGCCCCGCCCCCGCCCGCGCC	GGCCACGCCCCCTT	-
45	MA0799.1	RFX4	-1	0.00114532	0.594419	0.449285	16	CCTTTATCATGGCAAGTGTT	CGTTGCCATGGCAACG	-
27	GATA5_f1	GATA5	-2	0.00114916	0.489543	0.318828	17	AATGAAATATAACTGGAAGTT	TAAGAGATAACTTAGAT	+
47	FOSL2_f1	FOSL2	0	0.00115097	0.490314	0.0802981	8	CTGACTCA	ATGACTCATCC	-
6	MA0493.1	Klf1	-9	0.00116129	0.418064	0.0735252	11	GGCCCCCCCAGCCCCACCCC	GGCCACACCCA	+
10	MA0640.1	ELF3	2	0.00116181	0.602977	0.239834	8	CCAGGAAG	AACCCGGAAGTAA	+
26	MA0853.1	Alx4	-2	0.00116233	0.60325	0.322752	17	CTCTGACTAATAACTAACCAA	CGCATTAATTAATTACC	+
51	MA0481.1	FOXP1	1	0.00116321	0.418757	0.281288	11	TTTATTTATAT	CTTTGTTTACTTTTG	-
22	M6238_1.02	FOXF1	0	0.00116736	0.855674	0.340705	11	AAAAAAAAACT	AAAATAAACAT	+
12	MA0050.2	IRF1	-9	0.00117043	0.421354	0.309996	19	CTCATCAACAAAATGGAAATGATAATTA	AAAGTGAAAGTGAAAGTAAAA	-
38	M6417_1.02	POU1F1	0	0.0011757	0.861787	0.342392	10	AAATATTTAT	ATATATTCATGAG	+
11	MA0443.1	btd	-2	0.00118178	0.425441	0.106106	10	TCCCCTCCCTCCTCC	TCCGCCCCCT	-
8	FOXO1_si	FOXO1	0	0.0011845	0.504598	0.17512	16	TATTTTTTTAAATTTTAATA	GGTTTGTTTACTTTTT	+
48	HXC6_f1	HXC6	-3	0.0011867	0.505532	0.335137	15	ATAAAAGGAATTCAGTAAACAT	AAAGTAATAAATCAT	-
1	M5722_1.02	PKNOX2	-13	0.00118978	0.872109	0.217479	12	CAGGCGCGGTGGCTCACACCTGTAATCCCA	TGACACCTGTCA	+
11	MA0493.1	Klf1	1	0.00119801	0.431285	0.106106	10	TCCCCTCCCTCCTCC	GGCCACACCCA	+
73	MA0896.1	Hmx1	-1	0.00119924	0.622407	0.286257	17	AAACAATTACCTCCATGTGA	ATTCATTAATTGCTTGT	-
57	ZFHX3_f1	ZFHX3	0	0.00120222	0.512147	0.299255	11	TTATTATTTATCT	TAATTATTAAT	-
2	MA0530.1	CNC::maf-S	1	0.00120924	0.435327	0.0462975	8	GTGACTCA	GATGACTCGGCAAAT	+
74	ELF3_f1	ELF3	-12	0.00121252	0.516534	0.359709	14	AGATGGTGTGCTGTTTCCTGGGTACCCAC	ATTTCCTGTTTGCC	-
73	MA0075.1	Prrx2	-4	0.00121577	0.437676	0.300915	5	AAACAATTACCTCCATGTGA	AATTA	+
94	MA0163.1	PLAG1	-12	0.00121982	0.633086	0.199887	14	AGGGGCGCGCAGGCAGCCCTAGGCGGCG	GGGGCCCAAGGGGG	+
26	ZFHX3_f1	ZFHX3	-7	0.0012208	0.520059	0.126775	11	CTCTGACTAATAACTAACCAA	TAATTATTAAT	-
6	MA0073.1	RREB1	0	0.00122369	0.635095	0.142124	20	GGCCCCCCCAGCCCCACCCC	CCCCAAACCACCCCCCCCCC	+
21	MA0624.1	NFATC1	-15	0.00122744	0.63704	0.424693	10	AAACAATTCTTTGGTATTTCCCATTTAC	ATTTTCCATT	+
77	PPARA_f1	PPARA	-6	0.00123614	0.526595	0.147338	7	AACTCCTGACCTCA	TGACCTT	-
91	MA0634.1	ALX3	-2	0.00123947	0.643285	0.403002	10	ATTCTCATAAAA	TCTAATTAAA	+
6	MA0258.2	ESR2	0	0.00124289	0.645062	0.142124	15	GGCCCCCCCAGCCCCACCCC	AGGTCACCCTGACCT	+
47	M4526_1.02	SMARCC1	1	0.00125238	0.917995	0.165826	8	CTGACTCA	GATGAGTCACCCCCC	-
51	FOXO3_si	FOXO3	2	0.00125479	0.534539	0.101511	11	TTTATTTATAT	TGTTTGTTTACCT	+
47	MA0841.1	NFE2	1	0.00125752	0.652655	0.0983854	8	CTGACTCA	CATGACTCATC	+
47	M6360_1.02	NFE2L2	2	0.00125865	0.922587	0.165826	8	CTGACTCA	TGCTGAGTCATG	-
51	M6299_1.02	HOXC6	4	0.0012587	0.922625	0.173768	11	TTTATTTATAT	ATGATTTATTACTTT	-
4	MA0528.1	ZNF263	-9	0.00126022	0.453678	0.0722653	21	GCGCCGGCCGGCCCCGCCCCCGCCCGCGCC	TCCTCCTCCCCCTCCTCCTCC	-
31	IKZF1_f1	IKZF1	-7	0.00126366	0.53832	0.317723	7	CTGGGCTTCTCCCA	TCTCCCAA	-
98	DBP_si	DBP	2	0.0012641	0.538509	0.404228	8	TTAGATAA	TGTTACATAAC	-
51	M0718_1.02	FOXK1	-1	0.00126442	0.926817	0.173768	10	TTTATTTATAT	TTGTTTACAT	-
8	ARI3A_f1	ARI3A	-7	0.00126766	0.540022	0.17512	7	TATTTTTTTAAATTTTAATA	TTTAATT	-
26	M6228_1.02	FOSB	-2	0.00127165	0.932118	0.247594	10	CTCTGACTAATAACTAACCAA	CTGACTCATC	+
43	PROP1_f1	PROP1	3	0.0012777	0.544299	0.35749	9	TATTAAATA	TTATATTAATTTCTC	-
11	MA0746.1	SP3	0	0.0012889	0.668941	0.132129	11	TCCCCTCCCTCCTCC	GCCACGCCCCC	+
94	E2F6_f1	E2F6	-1	0.00128914	0.549172	0.323748	12	AGGGGCGCGCAGGCAGCCCTAGGCGGCG	TGGGCGGGAAGG	+
11	M5593_1.02	KLF16	0	0.00129113	0.9464	0.098019	11	TCCCCTCCCTCCTCC	GCCACGCCCCC	-
77	MA0512.1	Rxra	-4	0.00129898	0.467631	0.311145	10	AACTCCTGACCTCA	TCTGACCTTTG	-
73	M0975_1.02	(LHX5)_(Mus_musculus)_(DBD_1.00)	0	0.00130012	0.952987	0.245954	9	AAACAATTACCTCCATGTGA	AATTAATTA	-
10	M6204_1.02	ELF2	2	0.00130144	0.953953	0.210875	8	CCAGGAAG	TAGCAGGAAGTGAGT	+
5	PLAL1_si	PLAL1	-5	0.00130231	0.554783	0.141545	10	GCCACCAGGGGGCAC	CGGGGGGCCC	+
79	MA0474.1	Erg	-6	0.00130465	0.469676	0.468758	11	GTTAAAGCAATTCCTCTTTAATCACTTGAA	CCACTTCCTGT	-
22	FOXO1_si	FOXO1	1	0.00131268	0.559201	0.137431	11	AAAAAAAAACT	AAAAAGTAAACAAACC	-
51	M0728_1.02	(FOXJ1)_(Mus_musculus)_(DBD_1.00)	2	0.00131754	0.965759	0.173768	10	TTTATTTATAT	TGTTTGTTTATT	-
73	MA0680.1	PAX7	1	0.00132911	0.689807	0.286257	9	AAACAATTACCTCCATGTGA	TAATCGATTA	+
6	MA0543.1	EOR-1	-5	0.00133815	0.481733	0.0761387	15	GGCCCCCCCAGCCCCACCCC	TCTCTGCGTCTCTCT	-
51	MEF2C_f1	MEF2C	0	0.00134395	0.572521	0.101511	11	TTTATTTATAT	TCTATTTATAGAA	-
51	M5291_1.02	ARX	0	0.00136034	0.997129	0.173768	11	TTTATTTATAT	TTAATTTAATTAA	+
51	MA0851.1	Foxj3	3	0.00136824	0.710116	0.199291	11	TTTATTTATAT	GGGTTTGTTTACTTTTT	-
51	MA0852.1	Foxk1	3	0.00136824	0.710116	0.199291	11	TTTATTTATAT	CTGTTTGTTTACATTTT	-
28	MA0035.3	Gata1	-6	0.0013692	0.710613	0.429475	11	GCTTAATTCTTATCTAGAAAG	TTCTTATCTGT	+
69	MA0852.1	Foxk1	-2	0.00137008	0.711069	0.460559	17	AAGGAATATAAACTAAAACAA	AAAATGTAAACAAACAG	+
77	M4511_1.02	RXRA	-6	0.00137646	1.00895	0.222878	8	AACTCCTGACCTCA	TGACCTCT	+
10	MA0520.1	Stat6	5	0.00139789	0.725506	0.240475	8	CCAGGAAG	ATTTCTCAGGAAATG	-
1	MA0783.1	PKNOX2	-13	0.00140138	0.727315	0.241779	12	CAGGCGCGGTGGCTCACACCTGTAATCCCA	TGACACCTGTCA	-
84	STA5B_f1	STA5B	0	0.00140563	0.598799	0.299138	11	AATTGATAGAA	AATTCCTAGAAAA	-
26	M2278_1.02	FOS	-1	0.00140812	1.03215	0.247594	11	CTCTGACTAATAACTAACCAA	TGTGACTCATT	+
7	MA0447.1	gt	-13	0.00140946	0.507405	0.263893	10	TGTCCTTGGGCAAGTTACTTAACTACTCT	ATTACGTAAT	+
28	MA0035.3	Gata1	-6	0.00141194	0.508297	0.471633	11	GCTTAATTCTTATCTAGAAAG	TTCTTATCTGT	+
6	MA0098.2	Ets1	-4	0.00142122	0.511639	0.0761387	15	GGCCCCCCCAGCCCCACCCC	CCCACTTCCTGTCTC	+
5	MA0123.1	abi4	-7	0.00142223	0.512001	0.187859	8	GCCACCAGGGGGCAC	GGGGGCACCG	-
91	MA0203.1	Scr	-4	0.00142473	0.512904	0.208669	7	ATTCTCATAAAA	TCATTAA	-
73	MA0780.1	PAX3	1	0.00142842	0.74135	0.286257	9	AAACAATTACCTCCATGTGA	TAATCGATTA	+
91	STAT4_si	STAT4	0	0.00142852	0.608548	0.441396	12	ATTCTCATAAAA	TTTCCCAGAAAAG	-
1	M5875_1.02	TBX1	-13	0.00143279	1.05023	0.232798	17	CAGGCGCGGTGGCTCACACCTGTAATCCCA	TCACACCTTTTTTCACACCT	-
77	ESR2_si	ESR2	-5	0.00143512	0.611362	0.149673	7	AACTCCTGACCTCA	GTGACCT	-
51	FOXF1_f1	FOXF1	-1	0.00143751	0.612378	0.101511	10	TTTATTTATAT	ATGTTTATTTT	+
87	MA0766.1	GATA5	-7	0.00144307	0.748955	0.343213	8	AAATACCACATAACA	AGATAAGA	+
27	MA0523.1	TCF7L2	-4	0.0014437	0.749282	0.497292	14	AATGAAATATAACTGGAAGTT	AAAGATCAAAGGAA	+
10	ELF2_f1	ELF2	2	0.00144665	0.616274	0.135197	8	CCAGGAAG	TAGCAGGAAGTGAGT	+
10	ETS1_si	ETS1	0	0.00145133	0.618267	0.135197	8	CCAGGAAG	ACAGGAAGT	+
7	ERR1_f1	ERR1	0	0.00145186	0.618493	0.481488	9	TGTCCTTGGGCAAGTTACTTAACTACTCT	TGACCTTGA	-
15	MA0139.1	CTCF	0	0.00145648	0.524333	0.347675	19	CTGTCTCCAGGGAGAAGGAA	TGGCCACCAGGGGGCGCTA	+
58	M2270_1.02	DUX4	1	0.00146099	1.07091	0.396973	10	AAATTAATAATTCTC	TAATTTAATCA	+
99	FOSL1_f2	FOSL1	3	0.0014737	0.627798	0.244228	11	GTGAATCATCA	AACGTGACTCAGCA	+
8	M6140_1.02	AIRE	-1	0.00147403	1.08047	0.436615	18	TATTTTTTTAAATTTTAATA	ATTGGTTTTATTGGTTAA	+
26	MA0723.1	VAX2	-6	0.00148776	0.772146	0.322752	8	CTCTGACTAATAACTAACCAA	CTAATTAC	+
11	MA0493.1	Klf1	1	0.00149177	0.77423	0.139023	10	TCCCCTCCCTCCTCC	GGCCACACCCA	+
5	HTF4_f1	HTF4	-3	0.00149395	0.636422	0.141545	9	GCCACCAGGGGGCAC	AGCAGGTGT	+
31	NFIA+NFIB+NFIC+NFIX_si	NFIA+NFIB+NFIC+NFIX	0	0.00149473	0.636753	0.317723	7	CTGGGCTTCTCCCA	CTTGGCA	+
9	MA0037.2	GATA3	-8	0.00149483	0.538138	0.178027	8	TGGCCTTTTTTTCTCTGTC	TCTTATCT	-
47	JUND_f1	JUND	1	0.00149596	0.637278	0.0963381	8	CTGACTCA	GATGACTCATC	-
94	M6205_1.02	ELF3	-3	0.00150016	1.09962	0.372484	14	AGGGGCGCGCAGGCAGCCCTAGGCGGCG	GGCAAACAGGAAAT	+
87	MA0217.1	caup	-10	0.00150306	0.541103	0.455121	5	AAATACCACATAACA	TAACA	+
27	ETV4_f1	ETV4	-12	0.00150484	0.641061	0.318828	8	AATGAAATATAACTGGAAGTT	CAGGAAGT	+
26	MA0476.1	FOS	-1	0.00151862	0.546703	0.324437	11	CTCTGACTAATAACTAACCAA	TGTGACTCATT	+
12	DLX2_f1	DLX2	-21	0.00151941	0.64727	0.23747	7	CTCATCAACAAAATGGAAATGATAATTA	ATAATTAT	-
14	MA0504.1	NR2C2	-2	0.00152484	0.548941	0.365245	15	CTTGAACTCTGCCCTATGAC	TGACCTCTGACCCCT	-
5	MYC_f1	MYC	-2	0.00152869	0.651221	0.141545	11	GCCACCAGGGGGCAC	GAGCACGTGGC	+
10	M6497_1.02	STAT6	3	0.00152967	1.12125	0.22307	8	CCAGGAAG	TTCCCAGGAATTT	+
60	LHX3_f1	LHX3	2	0.00153519	0.653992	0.49869	11	TAATAAACTCTGAAA	ATTAATTAATTTT	-
4	M0609_1.02	DNMT1	-21	0.00153966	1.12857	0.054894	9	GCGCCGGCCGGCCCCGCCCCCGCCCGCGCC	CCCCGCTGCC	+
73	M0999_1.02	(NKX6-1)_(Mus_musculus)_(DBD_1.00)	-1	0.00154337	1.13129	0.245954	9	AAACAATTACCTCCATGTGA	ATTAATTAC	+
60	MA0236.1	otp	0	0.00155359	0.559293	0.093713	7	TAATAAACTCTGAAA	TAATTAA	-
58	M6329_1.02	LHX3	1	0.00155681	1.14114	0.396973	12	AAATTAATAATTCTC	AAAATTAATTAAT	+
47	M4452_1.02	BATF	7	0.00156164	1.14468	0.174092	8	CTGACTCA	TCTCGATATGACTCA	+
12	M2307_1.02	PRDM1	-7	0.00156468	1.14691	0.3748	15	CTCATCAACAAAATGGAAATGATAATTA	AGAAAGTGAAAGTGA	+
5	M6469_1.02	SNAI2	-4	0.00158	1.15814	0.195496	7	GCCACCAGGGGGCAC	CCAGGTG	+
74	RREB1_si	RREB1	0	0.00158295	0.674337	0.359709	22	AGATGGTGTGCTGTTTCCTGGGTACCCAC	GGGGGGGGGGGTGGTTTGGGGT	+
26	M5944_1.02	VAX1	-6	0.00158513	1.1619	0.247749	8	CTCTGACTAATAACTAACCAA	CTAATTAC	+
91	MA0215.1	btn	-4	0.00158847	0.571849	0.208669	7	ATTCTCATAAAA	TCATTAA	-
87	MA0731.1	BCL6B	2	0.00159183	0.826162	0.343213	15	AAATACCACATAACA	TGAATTCCTAGAAAGCA	-
5	MA0860.1	Rarg(var.2)	3	0.00159373	0.827144	0.435601	14	GCCACCAGGGGGCAC	AAGGTCACGAAAGGTCA	+
79	ELK3_f1	ELK3	-6	0.00159787	0.680692	0.363234	12	GTTAAAGCAATTCCTCTTTAATCACTTGAA	GCACTTCCTGGG	-
51	MEF2A_f1	MEF2A	2	0.00160609	0.684195	0.101511	11	TTTATTTATAT	GTTCTATTTATAGC	+
9	MA0037.2	GATA3	-8	0.00162254	0.842096	0.491812	8	TGGCCTTTTTTTCTCTGTC	TCTTATCT	-
51	MA0032.2	FOXC1	-1	0.00163226	0.847142	0.208029	10	TTTATTTATAT	ATATTTACATA	-
75	TEAD1_f1	TEAD1	2	0.00163461	0.696345	0.462865	11	GGCTGGAATTT	GGCGCAGGAATGTG	+
6	M2065_1.02	ESR2	0	0.00163849	1.20102	0.101904	15	GGCCCCCCCAGCCCCACCCC	AGGTCACCCTGACCT	-
22	MA0049.1	hb	1	0.00163912	0.590082	0.436027	9	AAAAAAAAACT	GCATAAAAAA	+
34	NFIA+NFIB+NFIC+NFIX_si	NFIA+NFIB+NFIC+NFIX	0	0.00165159	0.703577	0.466452	7	CCTGGCAG	CTTGGCA	+
47	MA0490.1	JUNB	0	0.00165435	0.595568	0.0976572	8	CTGACTCA	ATGAGTCATCC	-
6	MA0493.1	Klf1	-9	0.0016587	0.860864	0.166906	11	GGCCCCCCCAGCCCCACCCC	GGCCACACCCA	+
73	MA0898.1	Hmx3	-1	0.0016696	0.866521	0.286257	17	AAACAATTACCTCCATGTGA	ATTCTTTAATTGCTTGT	-
79	PROP1_f1	PROP1	-1	0.00167041	0.711595	0.363234	15	GTTAAAGCAATTCCTCTTTAATCACTTGAA	TTATATTAATTTCTC	-
94	M4612_1.02	CTCFL	-11	0.00167241	1.22588	0.372484	15	AGGGGCGCGCAGGCAGCCCTAGGCGGCG	GGCGCCCCCTGGCGG	-
87	MA0843.1	TEF	-3	0.00167993	0.871881	0.343213	12	AAATACCACATAACA	TATTACGTAACA	+
6	KLF15_f1	KLF15	-1	0.00168101	0.71611	0.106735	17	GGCCCCCCCAGCCCCACCCC	GGCCCCACCTCCCCGGC	-
5	M6355_1.02	MYOG	-1	0.00168486	1.235	0.195496	13	GCCACCAGGGGGCAC	GCAGCAGCTGTCA	-
11	M6442_1.02	PURA	-1	0.00168834	1.23755	0.121765	14	TCCCCTCCCTCCTCC	CCCTGCCCCCCCCTTCC	+
34	COE1_f2	COE1	4	0.00169455	0.721879	0.466452	8	CCTGGCAG	GTCCCCAGGGAC	-
10	MA0737.1	GLIS3	6	0.00170221	0.883447	0.250994	8	CCAGGAAG	GACCCCCCACGAAG	+
45	MA0600.2	RFX2	-1	0.0017051	0.884947	0.449285	16	CCTTTATCATGGCAAGTGTT	CGTTGCCATGGCAACG	-
22	M6244_1.02	FOXM1	0	0.00170632	1.25074	0.399645	11	AAAAAAAAACT	AAAAACAAACAAC	+
27	MA0050.2	IRF1	-3	0.00170646	0.885654	0.497292	18	AATGAAATATAACTGGAAGTT	AAAGTGAAAGTGAAAGTAAAA	-
12	M6546_1.02	ZFHX3	-17	0.00170991	1.25336	0.3748	11	CTCATCAACAAAATGGAAATGATAATTA	ATTAATAATTA	+
57	PO4F2_si	PO4F2	-1	0.00171202	0.729322	0.299255	12	TTATTATTTATCT	TATTAATGAGCTT	+
22	STAT2_f1	STAT2	2	0.00171326	0.729848	0.153169	11	AAAAAAAAACT	GGAAAACGAAACTGA	+
60	MA0191.1	HGTX	0	0.00171503	0.61741	0.093713	7	TAATAAACTCTGAAA	TAATTAA	-
60	MA0230.1	lab	0	0.00171503	0.61741	0.093713	7	TAATAAACTCTGAAA	TAATTAA	-
51	ONEC2_si	ONEC2	5	0.00171749	0.73165	0.101511	11	TTTATTTATAT	GTCTTGTTATTGATTTTTTTT	+
51	M6245_1.02	FOXO1	2	0.00172916	1.26747	0.198407	11	TTTATTTATAT	GGTTTGTTTACTTTTT	-
37	PPARA_f2	PPARA	-3	0.001731	0.737405	0.307083	13	GACTCACCTTGGCCCTGATCC	TGACCTTTGACCT	-
91	MA0180.1	Vsx2	-3	0.00173373	0.624142	0.208669	9	ATTCTCATAAAA	CTAATTAAA	-
8	FOXJ3_si	FOXJ3	-3	0.0017365	0.739749	0.200275	13	TATTTTTTTAAATTTTAATA	TTGTTTATTTTTT	+
5	MA0086.1	sna	-5	0.0017427	0.627373	0.187859	6	GCCACCAGGGGGCAC	CAGGTG	+
6	M6144_1.02	TFAP2B	-3	0.00174324	1.27779	0.103901	10	GGCCCCCCCAGCCCCACCCC	GCCCCCGGGC	+
26	MA0476.1	FOS	-1	0.00174387	0.905069	0.322752	11	CTCTGACTAATAACTAACCAA	TGTGACTCATT	+
51	ZFHX3_f1	ZFHX3	0	0.00174527	0.743486	0.101511	11	TTTATTTATAT	ATTAATAATTA	+
94	MA0814.1	TFAP2C(var.2)	-14	0.00175095	0.908743	0.200025	11	AGGGGCGCGCAGGCAGCCCTAGGCGGCG	TGCCTGAGGCT	-
4	MA0747.1	SP8	-10	0.00175966	0.913263	0.164149	12	GCGCCGGCCGGCCCCGCCCCCGCCCGCGCC	GCCACGCCCACT	+
11	SRBP2_f1	SRBP2	-3	0.00176828	0.753288	0.123244	12	TCCCCTCCCTCCTCC	CCTCACCCCACCC	-
12	M4545_1.02	ZNF683	-7	0.00177555	1.30148	0.3748	15	CTCATCAACAAAATGGAAATGATAATTA	AGAAAGTGAAAGTGA	+
69	MA0808.1	TEAD3	-1	0.00177964	0.923631	0.460559	8	AAGGAATATAAACTAAAACAA	TGGAATGT	-
5	M6306_1.02	INSM1	-2	0.00178223	1.30637	0.195496	12	GCCACCAGGGGGCAC	TGTCAGGGGGCA	+
12	IRF4_si	IRF4	-8	0.00178236	0.759286	0.23747	16	CTCATCAACAAAATGGAAATGATAATTA	AAAAAAGAAAATGAAA	+
6	MA0741.1	KLF16	-4	0.00178397	0.925879	0.166906	11	GGCCCCCCCAGCCCCACCCC	GCCACGCCCCC	+
10	STAT6_do	STAT6	3	0.0017921	0.763435	0.147884	8	CCAGGAAG	TTCCCAGGAATTT	+
74	SRBP1_f2	SRBP1	-4	0.00179326	0.763928	0.359709	11	AGATGGTGTGCTGTTTCCTGGGTACCCAC	GGTGGGGTGAG	+
48	LHX3_f1	LHX3	-2	0.00179644	0.765284	0.379376	13	ATAAAAGGAATTCAGTAAACAT	AAAATTAATTAAT	+
6	MBD2_si	MBD2	-4	0.0018079	0.770167	0.106735	11	GGCCCCCCCAGCCCCACCCC	CCTCCGGCCCC	-
58	HNF1A_f1	HNF1A	-1	0.00181758	0.774291	0.181032	14	AAATTAATAATTCTC	GGTTAATAATTAACC	+
22	MA0554.1	SOC1	6	0.00181779	0.654405	0.436027	11	AAAAAAAAACT	AAAAAAAAAAAAAAAAAAAAA	-
12	M4463_1.02	IRF4	-9	0.00181908	1.33339	0.3748	18	CTCATCAACAAAATGGAAATGATAATTA	AATGTGGAAATGAGTCAG	+
47	M4463_1.02	IRF4	0	0.00182289	1.33617	0.188701	8	CTGACTCA	CTGACTCATTTCCACATT	-
22	FOXD3_f1	FOXD3	-2	0.00182875	0.779046	0.153169	9	AAAAAAAAACT	AAACAAACA	-
87	MA0025.1	NFIL3	-2	0.00183202	0.950821	0.343213	11	AAATACCACATAACA	ATGTTACATAA	-
51	M0437_1.02	(ZNF32)_(Mus_musculus)_(DBD_0.99)	-2	0.00183562	1.34551	0.198407	9	TTTATTTATAT	TATATATAT	+
87	EVI1_f1	EVI1	-1	0.00184098	0.784257	0.439912	14	AAATACCACATAACA	AAGATAAGATAAGATA	+
57	FOXO3_si	FOXO3	0	0.00185941	0.792107	0.299255	13	TTATTATTTATCT	TGTTTGTTTACCT	+
4	PURA_f1	PURA	-11	0.00188747	0.804061	0.0852227	17	GCGCCGGCCGGCCCCGCCCCCGCCCGCGCC	CCCTGCCCCCCCCTTCC	-
5	M6326_1.02	KLF8	-5	0.00188847	1.38425	0.195496	9	GCCACCAGGGGGCAC	CAGGGGGTG	+
4	M6553_1.02	ZNF219	-12	0.00189519	1.38917	0.0659216	12	GCGCCGGCCGGCCCCGCCCCCGCCCGCGCC	TCCGCCCCCCTC	-
87	MA0025.1	NFIL3	-2	0.0018974	0.683063	0.455121	11	AAATACCACATAACA	ATGTTACATAA	-
87	ONEC2_si	ONEC2	2	0.00190268	0.810543	0.439912	15	AAATACCACATAACA	AAAAAAAATCAATAACAAGAC	-
51	MA0094.2	Ubx	0	0.00190484	0.685743	0.281288	8	TTTATTTATAT	TTTAATTA	+
22	M6490_1.02	SRY	0	0.00191703	1.40518	0.399645	9	AAAAAAAAACT	AAAACAAAA	+
10	M6206_1.02	ELF5	1	0.00191997	1.40734	0.254535	8	CCAGGAAG	ATAAGGAAGTA	+
79	ELF1_f1	ELF1	-7	0.00192075	0.818238	0.363234	10	GTTAAAGCAATTCCTCTTTAATCACTTGAA	CACTTCCGGT	-
15	MA0510.1	RFX5	1	0.00193531	0.696711	0.347675	14	CTGTCTCCAGGGAGAAGGAA	GCTGTTGCCAGGGAG	-
8	M5291_1.02	ARX	-8	0.00193642	1.4194	0.436615	12	TATTTTTTTAAATTTTAATA	TTAATTTAATTAA	+
5	MA0522.1	Tcf3	-2	0.0019401	0.698436	0.187859	11	GCCACCAGGGGGCAC	CTGCAGCTGTG	-
10	ELF5_f1	ELF5	1	0.00194031	0.826571	0.147884	8	CCAGGAAG	ATAAGGAAGTA	+
58	M5740_1.02	POU4F1	-1	0.00194114	1.42285	0.396973	14	AAATTAATAATTCTC	CATTAATTATTCAT	-
39	HNF6_f1	HNF6	-5	0.00194196	0.827273	0.293642	14	ATAATGTTATGTACAATGTCA	TTTATTGATTTTTT	+
11	MA0747.1	SP8	0	0.00194535	1.00963	0.166185	12	TCCCCTCCCTCCTCC	GCCACGCCCACT	+
94	M6482_1.02	SP3	-4	0.00195374	1.43209	0.372484	20	AGGGGCGCGCAGGCAGCCCTAGGCGGCG	GGGGGGGGGCGGGGCCGGGG	+
5	M0422_1.02	(ZIC5)_(Mus_musculus)_(DBD_0.99)	-4	0.0019606	1.43712	0.195496	10	GCCACCAGGGGGCAC	CCGGGGGGTC	+
28	MA0463.1	Bcl6	-9	0.00196514	0.707449	0.471633	12	GCTTAATTCTTATCTAGAAAG	TTTCCTAGAAAGCA	+
11	M6325_1.02	KLF6	-3	0.00196654	1.44147	0.135075	8	TCCCCTCCCTCCTCC	CCGCCCCC	-
4	M0443_1.02	(KLF12)_(Mus_musculus)_(DBD_1.00)	-10	0.00196859	1.44298	0.0668445	10	GCGCCGGCCGGCCCCGCCCCCGCCCGCGCC	GCCACGCCCA	-
60	M6534_1.02	VSX2	0	0.00197761	1.44959	0.474501	11	TAATAAACTCTGAAA	TAATTAGCTAA	-
58	ALX1_si	ALX1	1	0.00198225	0.84444	0.181032	11	AAATTAATAATTCTC	TAATTCAATTAT	-
47	MA0490.1	JUNB	0	0.00198417	1.02978	0.11871	8	CTGACTCA	ATGAGTCATCC	-
21	REL_do	REL	-10	0.00198641	0.846212	0.281128	12	AAACAATTCTTTGGTATTTCCCATTTAC	TGGGGATTTCCC	+
26	JUN_f1	JUN	-2	0.00198955	0.847547	0.179432	9	CTCTGACTAATAACTAACCAA	ATGACTCAT	-
94	M0432_1.02	(ZFP161)_(Mus_musculus)_(DBD_1.00)	-2	0.00199767	1.46429	0.372484	9	AGGGGCGCGCAGGCAGCCCTAGGCGGCG	GTGCGCGCG	-
14	PPARD_f1	PPARD	-2	0.00199885	0.851509	0.375795	14	CTTGAACTCTGCCCTATGAC	TGACCTTTGTCCTA	-
26	M6546_1.02	ZFHX3	-7	0.00201319	1.47567	0.283189	11	CTCTGACTAATAACTAACCAA	TAATTATTAAT	-
28	MA0463.1	Bcl6	-9	0.00202837	1.05273	0.429475	12	GCTTAATTCTTATCTAGAAAG	TTTCCTAGAAAGCA	+
27	NFAC1_si	NFAC1	-10	0.00203455	0.866719	0.344846	11	AATGAAATATAACTGGAAGTT	CAATGGAAAATT	+
4	ARNT2_si	ARNT2	-6	0.0020413	0.869595	0.0852227	12	GCGCCGGCCGGCCCCGCCCCCGCCCGCGCC	GCCTCCCACGCC	-
8	ARI3A_do	ARI3A	-2	0.00204154	0.869698	0.200275	18	TATTTTTTTAAATTTTAATA	TTTAATTTGATTTCGATTAATT	-
91	MA0094.2	Ubx	-4	0.00204254	0.735313	0.208669	8	ATTCTCATAAAA	TAATTAAA	-
12	MA0786.1	POU3F1	-16	0.00204398	1.06083	0.484032	12	CTCATCAACAAAATGGAAATGATAATTA	TTATGCAAATTA	+
1	ZEB1_do	ZEB1	-16	0.00204813	0.872504	0.348697	7	CAGGCGCGGTGGCTCACACCTGTAATCCCA	CACCTGT	-
91	SRF_do	SRF	0	0.00205866	0.876987	0.441396	12	ATTCTCATAAAA	ATGCCCATATATGGA	-
5	MYOG_f1	MYOG	-1	0.0020591	0.877177	0.164949	13	GCCACCAGGGGGCAC	GCAGCAGCTGTCA	-
60	MA0181.1	Vsx1	0	0.00205927	0.741337	0.093713	7	TAATAAACTCTGAAA	TAATTAA	-
60	MA0226.1	hbn	0	0.00205927	0.741337	0.093713	7	TAATAAACTCTGAAA	TAATTAA	-
5	M4532_1.02	MYC	-2	0.00206691	1.51505	0.195496	10	GCCACCAGGGGGCAC	GAGCACGTGG	-
28	MA0137.3	STAT1	-9	0.00207039	1.07453	0.429475	11	GCTTAATTCTTATCTAGAAAG	TTTCCTGGAAA	-
73	MA0897.1	Hmx2	-1	0.00207201	1.07537	0.302188	17	AAACAATTACCTCCATGTGA	ATTCTTTAATTGCTTGT	-
14	RXRA_f1	RXRA	-9	0.00207364	0.883372	0.375795	11	CTTGAACTCTGCCCTATGAC	TGACCTTTGACCT	-
39	CDX1_f1	CDX1	-4	0.00208472	0.88809	0.293642	8	ATAATGTTATGTACAATGTCA	ATTTATGT	+
7	NR5A2_f1	NR5A2	0	0.00208929	0.890037	0.481488	10	TGTCCTTGGGCAAGTTACTTAACTACTCT	TGGCCTTGAA	-
51	M6329_1.02	LHX3	1	0.0020915	1.53307	0.209916	11	TTTATTTATAT	ATTAATTAATTTT	-
51	FOXD1_si	FOXD1	1	0.00209401	0.892048	0.104981	11	TTTATTTATAT	CTTTGTTTACTTAAG	+
29	HXA7_f1	HXA7	1	0.00209725	0.893427	0.247378	14	AACAATTTATTGAAT	AATCAATAGATTGGA	+
60	PRRX2_f1	PRRX2	0	0.0021037	0.896174	0.49869	7	TAATAAACTCTGAAA	CAATTAA	-
11	M6483_1.02	SP4	2	0.00210489	1.54288	0.138006	15	TCCCCTCCCTCCTCC	CGGCCCCGCCCCCCCCCTGGCCCC	-
11	PURA_f1	PURA	-1	0.0021115	0.8995	0.135845	14	TCCCCTCCCTCCTCC	CCCTGCCCCCCCCTTCC	-
74	PTF1A_f1	PTF1A	1	0.00211531	0.901122	0.359709	20	AGATGGTGTGCTGTTTCCTGGGTACCCAC	GCACAGCTGTTCTGTTTCCCG	-
37	NR4A3_f1	NR4A3	-2	0.00211784	0.902202	0.307083	10	GACTCACCTTGGCCCTGATCC	CTGACCTTTG	-
29	FOXJ2_f1	FOXJ2	-3	0.00212018	0.903197	0.247378	10	AACAATTTATTGAAT	TGTTTATTTA	+
4	SP2_si	SP2	-7	0.00212549	0.905458	0.0852227	17	GCGCCGGCCGGCCCCGCCCCCGCCCGCGCC	TTAGCCCCGCCCCCCTC	-
4	MA0470.1	E2F4	-18	0.00213439	0.76838	0.099596	11	GCGCCGGCCGGCCCCGCCCCCGCCCGCGCC	CCTTCCCGCCC	-
8	M6399_1.02	ONECUT2	1	0.0021347	1.56473	0.436615	20	TATTTTTTTAAATTTTAATA	GTCTTGTTATTGATTTTTTTT	+
79	ETV4_f1	ETV4	-8	0.00213604	0.909953	0.363234	8	GTTAAAGCAATTCCTCTTTAATCACTTGAA	ACTTCCTG	-
58	M5530_1.02	HOMEZ	-2	0.0021375	1.56678	0.396973	12	AAATTAATAATTCTC	TATAATCGTTTT	+
4	MA0213.1	brk	-7	0.00214051	0.770582	0.099596	8	GCGCCGGCCGGCCCCGCCCCCGCCCGCGCC	CTGGCGCC	+
91	M5503_1.02	GSX2	-2	0.00215036	1.57621	0.409531	10	ATTCTCATAAAA	ACTAATTAAA	-
26	GATA5_f1	GATA5	0	0.00215983	0.920089	0.179432	17	CTCTGACTAATAACTAACCAA	CTCTAAGTTATCTTTTA	-
4	MA0528.1	ZNF263	-9	0.00216001	1.12104	0.184704	21	GCGCCGGCCGGCCCCGCCCCCGCCCGCGCC	TCCTCCTCCCCCTCCTCCTCC	-
98	VSX2_si	VSX2	0	0.0021734	0.925867	0.404228	8	TTAGATAA	TTAGCTAATTA	-
60	M0975_1.02	(LHX5)_(Mus_musculus)_(DBD_1.00)	0	0.00217419	1.59368	0.474501	9	TAATAAACTCTGAAA	TAATTAATT	+
8	HNF6_f1	HNF6	-4	0.00217462	0.92639	0.200275	14	TATTTTTTTAAATTTTAATA	TTTATTGATTTTTT	+
58	HNF1B_f1	HNF1B	-1	0.00217778	0.927733	0.181032	14	AAATTAATAATTCTC	GGTTAATGATTAAC	+
38	M6546_1.02	ZFHX3	1	0.002183	1.60014	0.371898	10	AAATATTTAT	TAATTATTAAT	-
91	MA0907.1	HOXC13	-2	0.00219291	1.13812	0.403002	10	ATTCTCATAAAA	GCTCGTAAAAA	+
4	AP2B_f1	AP2B	-9	0.00219519	0.935152	0.0852227	10	GCGCCGGCCGGCCCCGCCCCCGCCCGCGCC	GCCCCCGGGC	-
6	M5593_1.02	KLF16	-4	0.00220703	1.61775	0.121425	11	GGCCCCCCCAGCCCCACCCC	GCCACGCCCCC	-
34	ARNT2_si	ARNT2	2	0.00220921	0.941122	0.466452	8	CCTGGCAG	GGCGTGGGAGGC	+
14	HNF4A_f1	HNF4A	-2	0.00221252	0.942533	0.375795	13	CTTGAACTCTGCCCTATGAC	TGGACTTTGGCCT	-
10	MA0474.1	Erg	0	0.00221292	0.796652	0.232156	8	CCAGGAAG	ACAGGAAGTGG	+
10	MA0475.1	FLI1	0	0.00221292	0.796652	0.232156	8	CCAGGAAG	ACAGGAAGTGG	+
60	M6329_1.02	LHX3	2	0.00222373	1.62999	0.474501	11	TAATAAACTCTGAAA	ATTAATTAATTTT	-
47	MA0477.1	FOSL1	1	0.00223251	0.803702	0.118582	8	CTGACTCA	CATGAGTCACC	-
26	MA0722.1	VAX1	-6	0.00223795	1.1615	0.322752	8	CTCTGACTAATAACTAACCAA	CTAATTAC	+
60	MA0251.1	unpg	0	0.00224327	0.807576	0.093713	7	TAATAAACTCTGAAA	TAATTAA	-
9	MA0514.1	Sox3	-3	0.00224868	1.16706	0.491812	10	TGGCCTTTTTTTCTCTGTC	CCTTTGTTTT	+
73	MA0444.1	CG34031	-3	0.00225683	0.812458	0.300915	7	AAACAATTACCTCCATGTGA	CAATTAA	-
94	ELF3_f1	ELF3	-3	0.00225725	0.961589	0.323748	14	AGGGGCGCGCAGGCAGCCCTAGGCGGCG	GGCAAACAGGAAAT	+
58	PBX2_f1	PBX2	0	0.00226945	0.966784	0.181032	15	AAATTAATAATTCTC	CCATCAATCAATTTA	-
94	M4525_1.02	TFAP2C	-14	0.00227302	1.66612	0.372484	14	AGGGGCGCGCAGGCAGCCCTAGGCGGCG	AGCCTCAGGGCATGG	+
10	GABP1+GABP2_f1	GABP1+GABP2	-1	0.00227577	0.96948	0.158998	7	CCAGGAAG	CCGGAAGTGA	+
58	HXB7_si	HXB7	-1	0.00227857	0.97067	0.181032	10	AAATTAATAATTCTC	CATTAATCAA	-
6	MA0524.1	TFAP2C	-6	0.00228191	0.821486	0.113516	14	GGCCCCCCCAGCCCCACCCC	CATGGCCCCAGGGCA	+
38	M6188_1.02	DLX2	-2	0.00229362	1.68122	0.371898	8	AAATATTTAT	ATAATTAT	-
9	MA0514.1	Sox3	-3	0.00229457	0.826046	0.234234	10	TGGCCTTTTTTTCTCTGTC	CCTTTGTTTT	+
97	MA0174.1	CG42234	-1	0.00229872	0.827538	0.430864	7	TTTTAGTAAGCT	TTTATTA	+
22	M6245_1.02	FOXO1	1	0.00230615	1.69041	0.42067	11	AAAAAAAAACT	AAAAAGTAAACAAACC	+
11	M5856_1.02	SP8	0	0.00232907	1.70721	0.146066	12	TCCCCTCCCTCCTCC	GCCACGCCCACT	-
51	M0747_1.02	(FOXL2)_(Mus_musculus)_(DBD_0.70)	-2	0.00233545	1.71188	0.218773	9	TTTATTTATAT	TGTTTACATT	-
27	MA0759.1	ELK3	-11	0.00234157	1.21527	0.497292	10	AATGAAATATAACTGGAAGTT	ACCGGAAGTA	+
12	MA0508.1	PRDM1	-7	0.00234209	1.21554	0.484032	15	CTCATCAACAAAATGGAAATGATAATTA	AGAAAGTGAAAGTGA	+
12	MA0517.1	STAT1::STAT2	-7	0.00234209	1.21554	0.484032	15	CTCATCAACAAAATGGAAATGATAATTA	GGAAAATGAAACTGA	-
4	M5856_1.02	SP8	-10	0.00234535	1.71915	0.0777856	12	GCGCCGGCCGGCCCCGCCCCCGCCCGCGCC	GCCACGCCCACT	-
60	NKX22_si	NKX22	-3	0.00234538	0.999132	0.49869	12	TAATAAACTCTGAAA	AAACCACTTAAA	-
94	MA0812.1	TFAP2B(var.2)	-14	0.00235886	1.22425	0.233901	11	AGGGGCGCGCAGGCAGCCCTAGGCGGCG	TGCCTGAGGCT	-
11	SP4_f1	SP4	2	0.00236247	1.00641	0.141134	15	TCCCCTCCCTCCTCC	CGGCCCCGCCCCCCCCCTGGCCCC	-
49	MA0094.2	Ubx	-13	0.00236261	0.85054	0.291876	8	AAATCAAGAAGCCTTTAATCACAACAAGT	TTTAATTA	+
91	M6496_1.02	STAT4	0	0.00236891	1.73641	0.409531	12	ATTCTCATAAAA	TTTCCCAGAAAAG	+
5	INSM1_f1	INSM1	-2	0.00237527	1.01186	0.164949	12	GCCACCAGGGGGCAC	TGTCAGGGGGCA	+
29	CDX2_f1	CDX2	-4	0.00237916	1.01352	0.247378	8	AACAATTTATTGAAT	ATTTATGG	+
94	M6144_1.02	TFAP2B	-4	0.00238404	1.7475	0.372484	10	AGGGGCGCGCAGGCAGCCCTAGGCGGCG	GCCCCCGGGC	+
37	RFX3_f1	RFX3	-3	0.00238549	1.01622	0.307083	14	GACTCACCTTGGCCCTGATCC	TTACCATGGCAACC	-
37	COT1_f1	COT1	-3	0.00238938	1.01788	0.307083	12	GACTCACCTTGGCCCTGATCC	TGACCTTTGACC	-
11	MA0740.1	KLF14	1	0.00238999	1.2404	0.188465	13	TCCCCTCCCTCCTCC	GGCCACGCCCCCTT	+
4	KLF15_f1	KLF15	-11	0.00239115	1.01863	0.0864094	17	GCGCCGGCCGGCCCCGCCCCCGCCCGCGCC	GGCCCCACCTCCCCGGC	-
58	FOXQ1_f1	FOXQ1	0	0.00239561	1.02053	0.181032	12	AAATTAATAATTCTC	AAATAAACAATT	-
37	NR2C2_f1	NR2C2	-3	0.00239684	1.02105	0.307083	13	GACTCACCTTGGCCCTGATCC	TGACCTTTGACCT	-
91	MA0166.1	Antp	-4	0.00239907	0.863664	0.208669	7	ATTCTCATAAAA	TCATTAA	-
91	MA0174.1	CG42234	-4	0.00239907	0.863664	0.208669	7	ATTCTCATAAAA	TAATAAA	-
94	ZFX_f1	ZFX	-5	0.00241758	1.02989	0.323748	19	AGGGGCGCGCAGGCAGCCCTAGGCGGCG	GGGGGCCCCAGGCCTCGGC	+
43	ARI3A_f1	ARI3A	0	0.0024194	1.03066	0.42325	7	TATTAAATA	AATTAAA	+
7	ERR2_f1	ERR2	0	0.00242079	1.03126	0.481488	9	TGTCCTTGGGCAAGTTACTTAACTACTCT	TGACCTTGA	-
7	STF1_f1	STF1	0	0.00242079	1.03126	0.481488	9	TGTCCTTGGGCAAGTTACTTAACTACTCT	TGACCTTGA	-
99	JUND_f1	JUND	1	0.00242601	1.03348	0.244228	10	GTGAATCATCA	GATGACTCATC	-
26	M5637_1.02	MSX1	-2	0.00243459	1.78456	0.311333	18	CTCTGACTAATAACTAACCAA	GCAATTAAAAACCAATTA	-
60	MA0257.1	zen2	0	0.00243538	0.876736	0.093713	7	TAATAAACTCTGAAA	TAATTAA	-
1	MA0782.1	PKNOX1	-13	0.00243621	1.26439	0.360272	12	CAGGCGCGGTGGCTCACACCTGTAATCCCA	TGACACCTGTCA	-
10	M2277_1.02	FLI1	0	0.00244996	1.79582	0.29773	8	CCAGGAAG	ACAGGAAGTGG	+
98	NFIL3_si	NFIL3	5	0.00245614	1.04632	0.404228	8	TTAGATAA	ATGCATTACATAAC	-
8	M2283_1.02	FOXP1	-2	0.00247052	1.81089	0.436615	15	TATTTTTTTAAATTTTAATA	CTTTGTTTACTTTTG	-
87	HMGA1_f1	HMGA1	1	0.00247441	1.0541	0.439912	6	AAATACCACATAACA	AAAATAC	-
6	SRBP2_f1	SRBP2	-6	0.00247831	1.05576	0.13656	13	GGCCCCCCCAGCCCCACCCC	CCTCACCCCACCC	-
100	HNF6_f1	HNF6	-1	0.00247949	1.05626	0.257941	10	TTAAAAGTCAA	AAAAAATCAATAAA	-
58	MA0468.1	DUX4	1	0.00250377	0.901358	0.486731	10	AAATTAATAATTCTC	TAATTTAATCA	+
47	MA0478.1	FOSL2	0	0.00250469	0.90169	0.118582	8	CTGACTCA	ATGAGTCATCC	-
43	PO4F2_si	PO4F2	0	0.00252121	1.07404	0.42325	9	TATTAAATA	TATTAATGAGCTT	+
10	MA0518.1	Stat4	3	0.00252352	0.908469	0.232156	8	CCAGGAAG	TTTCCAGGAAATGG	+
38	M1582_1.02	(HMG20B)_(Mus_musculus)_(DBD_0.94)	1	0.00252445	1.85042	0.371898	10	AAATATTTAT	TTATTATATAT	-
51	MA0845.1	FOXB1	-1	0.00252714	1.31158	0.25136	10	TTTATTTATAT	ATATTTACATA	-
12	ZN333_f1	ZN333	-19	0.00252849	1.07713	0.23747	9	CTCATCAACAAAATGGAAATGATAATTA	CGATAATGA	+
31	TBX2_f1	TBX2	-1	0.00253169	1.0785	0.430515	13	CTGGGCTTCTCCCA	GTCGCATCTCACACCTCTGATGGCA	-
94	MA0003.3	TFAP2A	-14	0.00253824	1.31735	0.233901	11	AGGGGCGCGCAGGCAGCCCTAGGCGGCG	TGCCTGAGGCG	-
91	M0104_1.02	(ARID3B)_(Mus_musculus)_(DBD_0.99)	0	0.00254002	1.86183	0.409531	11	ATTCTCATAAAA	ATATTAATTAA	+
91	MA0893.1	GSX2	-2	0.0025429	1.31977	0.403002	10	ATTCTCATAAAA	ACTAATTAAA	+
51	MA0052.3	MEF2A	0	0.00254426	1.32047	0.25136	11	TTTATTTATAT	TCTATTTTTAGA	-
6	M6456_1.02	RREB1	1	0.00254607	1.86627	0.133002	20	GGCCCCCCCAGCCCCACCCC	ACCCCAAACCACCCCCCCCCCC	-
99	FOSB_f1	FOSB	0	0.00254935	1.08602	0.244228	10	GTGAATCATCA	CTGACTCATC	-
51	M6246_1.02	FOXO3	2	0.00256004	1.87651	0.224824	11	TTTATTTATAT	TGTTTGTTTACCT	-
12	MA0508.1	PRDM1	-7	0.00257602	0.927369	0.309996	15	CTCATCAACAAAATGGAAATGATAATTA	AGAAAGTGAAAGTGA	+
12	MA0517.1	STAT1::STAT2	-7	0.00257602	0.927369	0.309996	15	CTCATCAACAAAATGGAAATGATAATTA	GGAAAATGAAACTGA	-
9	MA0851.1	Foxj3	-2	0.0025839	1.34105	0.491812	17	TGGCCTTTTTTTCTCTGTC	GGGTTTGTTTACTTTTT	-
87	NKX22_si	NKX22	-2	0.00258695	1.10204	0.439912	12	AAATACCACATAACA	AAACCACTTAAA	-
94	M4427_1.02	CTCF	-1	0.00259006	1.89852	0.372484	21	AGGGGCGCGCAGGCAGCCCTAGGCGGCG	GTGGCCACCAGGGGGCGCTGT	+
5	MA0820.1	FIGLA	-3	0.00259757	1.34814	0.435601	10	GCCACCAGGGGGCAC	AACAGGTGGT	-
6	M6306_1.02	INSM1	-2	0.0026034	1.90829	0.133002	12	GGCCCCCCCAGCCCCACCCC	TGCCCCCTGACA	-
51	PO3F2_si	PO3F2	0	0.00260365	1.10916	0.104981	10	TTTATTTATAT	ATTATTTATG	+
45	MA0798.1	RFX3	-1	0.00261054	1.35487	0.449285	16	CCTTTATCATGGCAAGTGTT	CGTTGCCATGGCAACG	-
11	M5592_1.02	KLF14	1	0.00261381	1.91592	0.153541	13	TCCCCTCCCTCCTCC	GGCCACGCCCCCTT	-
47	MA0477.1	FOSL1	1	0.00262194	1.36079	0.148152	8	CTGACTCA	CATGAGTCACC	-
60	MA0197.1	Oct	0	0.00262748	0.945892	0.093713	8	TAATAAACTCTGAAA	TAATTAAA	-
60	MA0176.1	CG15696	0	0.00263642	0.949113	0.093713	7	TAATAAACTCTGAAA	CAATTAA	-
94	M6336_1.02	MAZ	-1	0.00263752	1.9333	0.372484	17	AGGGGCGCGCAGGCAGCCCTAGGCGGCG	GGGGGGGGGAGGGAGGG	+
51	ARI3A_f1	ARI3A	0	0.00263914	1.12427	0.104981	7	TTTATTTATAT	TTTAATT	-
6	MA0146.1	Zfx	-1	0.00263978	0.95032	0.119804	14	GGCCCCCCCAGCCCCACCCC	GGGGCCGAGGCCTG	+
11	MA0471.1	E2F6	2	0.00264112	0.950805	0.188256	9	TCCCCTCCCTCCTCC	CCTTCCCGCCC	-
47	M2292_1.02	JUND	1	0.00264775	1.9408	0.221585	8	CTGACTCA	GGTGACTCATC	+
11	MA0056.1	MZF1	0	0.00265695	0.956502	0.188256	6	TCCCCTCCCTCCTCC	TCCCCA	-
11	M4459_1.02	EGR1	-2	0.00266116	1.95063	0.153541	13	TCCCCTCCCTCCTCC	CCCCCCCCCCGCCCCCGCAC	-
12	M6258_1.02	GATA6	-18	0.00266275	1.9518	0.413419	7	CTCATCAACAAAATGGAAATGATAATTA	AAGATAA	+
87	MA0124.2	Nkx3-1	-4	0.00266292	1.38206	0.343213	9	AAATACCACATAACA	ACCACTTAA	+
51	MA0183.1	CG7056	0	0.00267292	0.962249	0.281288	8	TTTATTTATAT	TTTAATTA	+
4	MA0685.1	SP4	-7	0.00268978	1.396	0.212313	17	GCGCCGGCCGGCCCCGCCCCCGCCCGCGCC	TAAGCCACGCCCCCTTT	+
91	M5584_1.02	ISX	2	0.00269184	1.97312	0.409531	11	ATTCTCATAAAA	TTAATCTAATTAA	+
73	M6347_1.02	MSX2	-2	0.00270972	1.98622	0.376531	7	AAACAATTACCTCCATGTGA	ACAATTA	-
12	M6188_1.02	DLX2	-21	0.00271013	1.98652	0.413419	7	CTCATCAACAAAATGGAAATGATAATTA	ATAATTAT	+
51	MA0041.1	Foxd3	1	0.00271184	1.40744	0.25136	11	TTTATTTATAT	GAATGTTTGTTT	+
77	ATF2+ATF4_f1	ATF2+ATF4	-5	0.00271398	1.15616	0.207568	9	AACTCCTGACCTCA	GTGACGTCA	+
51	FOXC1_f1	FOXC1	1	0.00272391	1.16039	0.104981	11	TTTATTTATAT	CATTGTTTACTTAAG	+
51	PROP1_f1	PROP1	1	0.00272391	1.16039	0.104981	11	TTTATTTATAT	TTATATTAATTTCTC	-
60	M5605_1.02	LMX1B	1	0.00272432	1.99693	0.474501	7	TAATAAACTCTGAAA	TTAATTAA	-
51	M6238_1.02	FOXF1	-1	0.00272517	1.99755	0.225248	10	TTTATTTATAT	ATGTTTATTTT	-
12	GATA6_f2	GATA6	-18	0.0027324	1.164	0.23747	7	CTCATCAACAAAATGGAAATGATAATTA	TAGATAA	+
51	FOXM1_f1	FOXM1	0	0.00273791	1.16635	0.104981	11	TTTATTTATAT	TTTGTTTGTTTTC	+
51	NKX31_si	NKX31	0	0.00273791	1.16635	0.104981	11	TTTATTTATAT	AATAAGTATATAA	+
77	MA0857.1	Rarb	2	0.00275213	1.42835	0.428238	14	AACTCCTGACCTCA	TGACCTTTTGACCTTT	-
6	MA0066.1	PPARG	3	0.00275235	0.990847	0.119804	17	GGCCCCCCCAGCCCCACCCC	AGTAGGTCACCGTGACCTAC	-
73	MA0008.1	HAT5	-3	0.00275746	0.992686	0.300915	8	AAACAATTACCTCCATGTGA	CAATTATT	+
6	M0443_1.02	(KLF12)_(Mus_musculus)_(DBD_1.00)	-10	0.00276208	2.02461	0.134944	10	GGCCCCCCCAGCCCCACCCC	GCCACGCCCA	-
99	ZFHX3_f1	ZFHX3	0	0.00278353	1.18578	0.244228	11	GTGAATCATCA	ATTAATAATTA	+
94	AP2B_f1	AP2B	-4	0.00278544	1.1866	0.323748	10	AGGGGCGCGCAGGCAGCCCTAGGCGGCG	GCCCCCGGGC	-
9	MA0081.1	SPIB	-9	0.00278629	1.00306	0.248876	7	TGGCCTTTTTTTCTCTGTC	TTCCTCT	-
91	MA0675.1	NKX6-2	-3	0.00280112	1.45378	0.403002	8	ATTCTCATAAAA	CTAATTAA	+
47	M4619_1.02	FOSL1	2	0.00280348	2.05495	0.221585	8	CTGACTCA	GGGTGACTCAT	+
12	PRDM1_f1	PRDM1	-8	0.00280479	1.19484	0.23747	14	CTCATCAACAAAATGGAAATGATAATTA	GAAAGTGAAAGTGA	+
26	MA0854.1	Alx1	-2	0.00280591	1.45627	0.354079	17	CTCTGACTAATAACTAACCAA	CGAATTAATTAATCACC	+
37	ERR1_f1	ERR1	-3	0.002807	1.19578	0.307083	9	GACTCACCTTGGCCCTGATCC	TGACCTTGA	-
47	MA0491.1	JUND	1	0.00281117	1.01202	0.118582	8	CTGACTCA	GGTGACTCATC	+
5	MA0561.1	PIF4	-5	0.00281236	1.01245	0.187859	8	GCCACCAGGGGGCAC	CACGTGGC	+
91	MA0627.1	Pou2f3	4	0.00281481	1.46088	0.403002	12	ATTCTCATAAAA	TCTAATTTGCATACAA	-
22	FOXO4_f1	FOXO4	0	0.00281789	1.20042	0.198048	9	AAAAAAAAACT	AATAAACAA	-
5	M5430_1.02	FIGLA	-3	0.00282399	2.06999	0.235679	10	GCCACCAGGGGGCAC	AACAGGTGGT	-
48	RORG_f1	RORG	-2	0.00282447	1.20322	0.379376	13	ATAAAAGGAATTCAGTAAACAT	AAAAGTAGGTCAG	+
6	M4427_1.02	CTCF	2	0.00283008	2.07445	0.134944	19	GGCCCCCCCAGCCCCACCCC	ACAGCGCCCCCTGGTGGCCAC	-
22	ONEC2_si	ONEC2	0	0.00283748	1.20877	0.198048	11	AAAAAAAAACT	AAAAAAAATCAATAACAAGAC	-
38	M5740_1.02	POU4F1	4	0.00284653	2.0865	0.371898	10	AAATATTTAT	CATTAATTATTCAT	-
60	MA0167.1	Awh	0	0.0028477	1.02517	0.093713	7	TAATAAACTCTGAAA	TAATTAA	-
60	MA0179.1	CG32532	0	0.0028477	1.02517	0.093713	7	TAATAAACTCTGAAA	TAATTAA	-
10	ELF3_f1	ELF3	5	0.00285401	1.21581	0.182384	8	CCAGGAAG	GGCAAACAGGAAAT	+
11	KLF6_si	KLF6	-3	0.00287153	1.22327	0.16011	8	TCCCCTCCCTCCTCC	CCGCCCCC	-
4	MA0506.1	NRF1	-6	0.00287825	1.03617	0.118167	11	GCGCCGGCCGGCCCCGCCCCCGCCCGCGCC	TGCGCAGGCGC	-
37	RXRA_f1	RXRA	-3	0.00290307	1.23671	0.307083	13	GACTCACCTTGGCCCTGATCC	TGACCTTTGACCT	-
58	MA0153.1	HNF1B	-3	0.00290613	1.04621	0.486731	12	AAATTAATAATTCTC	TTAATATTTAAC	+
91	M0897_1.02	HOXB13	-2	0.00291155	2.13417	0.409531	10	ATTCTCATAAAA	GCCCATAAAA	-
51	FOXO4_f1	FOXO4	-1	0.00292098	1.24434	0.104981	9	TTTATTTATAT	TTGTTTATT	+
100	COT1_si	COT1	-1	0.00292379	1.24554	0.257941	9	TTAAAAGTCAA	CAAAGGTCA	+
100	ERR1_f1	ERR1	-1	0.00292379	1.24554	0.257941	9	TTAAAAGTCAA	TCAAGGTCA	+
4	E2F6_f1	E2F6	-8	0.00292606	1.2465	0.101334	12	GCGCCGGCCGGCCCCGCCCCCGCCCGCGCC	CCTTCCCGCCCA	-
47	MA0478.1	FOSL2	0	0.00293706	1.52434	0.152166	8	CTGACTCA	ATGAGTCATCC	-
58	ONEC2_si	ONEC2	1	0.00294305	1.25374	0.203868	15	AAATTAATAATTCTC	AAAAAAAATCAATAACAAGAC	-
10	MA0518.1	Stat4	3	0.00294463	1.52826	0.379917	8	CCAGGAAG	TTTCCAGGAAATGG	+
10	M4522_1.02	ELK4	-1	0.00294571	2.15921	0.330439	7	CCAGGAAG	CCGGAAGTGG	+
94	M6483_1.02	SP4	-1	0.0029459	2.15934	0.372484	24	AGGGGCGCGCAGGCAGCCCTAGGCGGCG	GGGGCCAGGGGGGGGGCGGGGCCG	+
48	FOSL1_f2	FOSL1	-3	0.00294992	1.25667	0.379376	14	ATAAAAGGAATTCAGTAAACAT	AACGTGACTCAGCA	+
5	MA0147.2	Myc	-2	0.0029569	1.06448	0.187859	10	GCCACCAGGGGGCAC	AAGCACATGG	-
57	CDX1_f1	CDX1	-5	0.00296366	1.26252	0.299255	8	TTATTATTTATCT	ATTTATGT	+
7	NFIL3_si	NFIL3	-9	0.00296373	1.26255	0.481488	14	TGTCCTTGGGCAAGTTACTTAACTACTCT	ATGCATTACATAAC	-
99	NF2L2_si	NF2L2	1	0.00298482	1.27153	0.244228	11	GTGAATCATCA	CATGACTCAGCA	-
5	MA0456.1	opa	-2	0.00299129	1.07686	0.187859	12	GCCACCAGGGGGCAC	CAGCGGGGGGTC	-
73	M0891_1.02	TLX2	-2	0.0029922	2.19328	0.376531	10	AAACAATTACCTCCATGTGA	TTAATTGGTT	+
91	MA0905.1	HOXC10	-3	0.0030084	1.56136	0.403002	9	ATTCTCATAAAA	GTCGTAAAAT	+
91	MA0909.1	HOXD13	-3	0.0030084	1.56136	0.403002	9	ATTCTCATAAAA	CCAATAAAAA	+
26	M1073_1.02	(HOXA3)_(Mus_musculus)_(DBD_1.00)	-6	0.00301583	2.2106	0.353522	9	CTCTGACTAATAACTAACCAA	TTAATGACC	+
47	MA0255.1	z	1	0.00302204	1.08793	0.118582	8	CTGACTCA	AATCACTCAA	-
77	COT2_f2	COT2	2	0.00302537	1.28881	0.207568	13	AACTCCTGACCTCA	TTGACCTTTGACCTT	-
14	PPARA_f2	PPARA	-2	0.00304515	1.29723	0.431014	13	CTTGAACTCTGCCCTATGAC	TGACCTTTGACCT	-
87	MA0037.2	GATA3	-7	0.00304695	1.58136	0.343213	8	AAATACCACATAACA	AGATAAGA	+
77	NR1I3_f2	NR1I3	5	0.00305106	1.29975	0.207568	13	AACTCCTGACCTCA	CTGAACTTTCCTGACCTC	-
91	M5348_1.02	DRGX	2	0.00305272	2.23764	0.409531	11	ATTCTCATAAAA	CTAATCTAATTAA	+
9	MA0081.1	SPIB	-9	0.00306165	1.589	0.491812	7	TGGCCTTTTTTTCTCTGTC	TTCCTCT	-
38	FOXQ1_f1	FOXQ1	0	0.00306284	1.30477	0.32152	10	AAATATTTAT	TATTGTTTATTT	+
38	M5335_1.02	CUX2	4	0.00306484	2.24653	0.371898	10	AAATATTTAT	ATCGATAATTTTATCGAT	+
11	MA0080.3	Spi1	-1	0.00306643	1.10392	0.189652	14	TCCCCTCCCTCCTCC	TCACTTCCTCTTTTT	-
1	MA0830.1	TCF4	-14	0.00306731	1.59193	0.396901	10	CAGGCGCGGTGGCTCACACCTGTAATCCCA	CGCACCTGCT	+
94	M4536_1.02	E2F1	-1	0.00306933	2.24982	0.372484	15	AGGGGCGCGCAGGCAGCCCTAGGCGGCG	GGGGAGGGCGCGCGG	+
6	AP2B_f1	AP2B	-3	0.00306942	1.30757	0.158561	10	GGCCCCCCCAGCCCCACCCC	GCCCCCGGGC	-
73	MA0171.1	CG11085	-3	0.00307194	1.1059	0.300915	7	AAACAATTACCTCCATGTGA	CAATTAA	-
73	MA0192.1	Hmx	-3	0.00307194	1.1059	0.300915	7	AAACAATTACCTCCATGTGA	CAATTAA	-
51	TEF_f1	TEF	2	0.00307326	1.30921	0.104981	11	TTTATTTATAT	TGTTTATGTAAATG	+
10	MA0136.1	ELF5	-1	0.00308825	1.11177	0.232156	7	CCAGGAAG	AAGGAAGTA	-
12	PBX1_do	PBX1	0	0.00308917	1.31599	0.23747	15	CTCATCAACAAAATGGAAATGATAATTA	CCCATCAATCAAATT	-
12	STAT2_f1	STAT2	-7	0.00308917	1.31599	0.23747	15	CTCATCAACAAAATGGAAATGATAATTA	GGAAAACGAAACTGA	+
26	FOXJ3_f2	FOXJ3	-7	0.00309102	1.31677	0.231375	13	CTCTGACTAATAACTAACCAA	TAAACAAAAACAA	-
91	M0896_1.02	VENTX	-3	0.00309358	2.26759	0.409531	8	ATTCTCATAAAA	CTAATTAA	-
51	FUBP1_f1	FUBP1	1	0.00309419	1.31812	0.104981	11	TTTATTTATAT	TTGTGTTTTTTT	+
6	M6325_1.02	KLF6	-7	0.00309833	2.27108	0.142969	8	GGCCCCCCCAGCCCCACCCC	CCGCCCCC	-
10	MA0144.2	STAT3	3	0.0030984	1.11543	0.232156	8	CCAGGAAG	TTTCCCAGAAG	-
22	M6237_1.02	FOXD3	-2	0.00310369	2.27501	0.481246	9	AAAAAAAAACT	AAACAAACA	+
8	HXD9_f1	HXD9	-10	0.0031113	1.32541	0.250143	10	TATTTTTTTAAATTTTAATA	AATTTTATGG	+
10	ELF1_f1	ELF1	0	0.00312632	1.33181	0.182384	8	CCAGGAAG	ACCGGAAGTG	+
100	NR4A2_si	NR4A2	-2	0.00313203	1.33425	0.257941	9	TTAAAAGTCAA	AAAGGTCAC	+
48	NR1D1_f1	NR1D1	-2	0.00313446	1.33528	0.379376	14	ATAAAAGGAATTCAGTAAACAT	AAAAGTAGGTCAAA	+
91	M5635_1.02	MNX1	-2	0.00313449	2.29758	0.409531	10	ATTCTCATAAAA	GGTAATTAAA	-
11	MA0685.1	SP4	3	0.00314081	1.63008	0.208262	14	TCCCCTCCCTCCTCC	TAAGCCACGCCCCCTTT	+
51	MA0614.1	Foxj2	-1	0.0031429	1.63116	0.25549	8	TTTATTTATAT	TTGTTTAC	-
58	M6281_1.02	HNF1A	-1	0.00314789	2.30741	0.396973	14	AAATTAATAATTCTC	GGTTAATAATTAACC	-
73	M1163_1.02	(NKX6-3)_(PBM_CONSTRUCTS)_(DBD_1.00)	-1	0.00315033	2.30919	0.376531	9	AAACAATTACCTCCATGTGA	ATTAATTAC	+
77	M6387_1.02	NR1I3	5	0.00316745	2.32174	0.364118	13	AACTCCTGACCTCA	CTGAACTTTCCTGACCCC	+
43	HNF1A_f1	HNF1A	0	0.00317201	1.35128	0.431826	9	TATTAAATA	GGTTAATTATTAACC	-
5	MA0443.1	btd	-6	0.00317242	1.14207	0.187859	9	GCCACCAGGGGGCAC	AGGGGGCGGA	+
11	E2F6_f1	E2F6	2	0.00317534	1.35269	0.165984	10	TCCCCTCCCTCCTCC	CCTTCCCGCCCA	-
99	FOSL2_f1	FOSL2	0	0.00318983	1.35887	0.244228	11	GTGAATCATCA	ATGACTCATCC	-
51	M0756_1.02	(FOXN3)_(Strongylocentrotus_purpuratus)_(DBD_0.44)	0	0.00319164	2.33947	0.240195	9	TTTATTTATAT	TTTGTTTAC	-
12	AIRE_f2	AIRE	-11	0.00319216	1.35986	0.23747	17	CTCATCAACAAAATGGAAATGATAATTA	ATTGGTTATATTGGTTAA	+
60	M5743_1.02	POU4F3	1	0.00319377	2.34103	0.474501	15	TAATAAACTCTGAAA	CTCATTAATTATGCAT	-
97	MA0094.2	Ubx	0	0.00319464	1.15007	0.430864	8	TTTTAGTAAGCT	TTTAATTA	+
60	M6111_1.02	(ZNF652)_(Mus_musculus)_(DBD_1.00)	-2	0.00320514	2.34937	0.474501	13	TAATAAACTCTGAAA	ATTAACCCTTTCT	-
11	MA0471.1	E2F6	2	0.00321279	1.66744	0.208262	9	TCCCCTCCCTCCTCC	CCTTCCCGCCC	-
4	MA0470.1	E2F4	-18	0.0032233	1.67289	0.236252	11	GCGCCGGCCGGCCCCGCCCCCGCCCGCGCC	CCTTCCCGCCC	-
11	MA0073.1	RREB1	0	0.00323846	1.16585	0.189652	15	TCCCCTCCCTCCTCC	CCCCAAACCACCCCCCCCCC	+
10	M1955_1.02	STAT1	3	0.00324024	2.3751	0.331585	8	CCAGGAAG	TTTCCAGGAAA	+
11	M6535_1.02	WT1	-1	0.00325007	2.3823	0.180307	13	TCCCCTCCCTCCTCC	CCCCCGCCCCCGC	-
51	MA0773.1	MEF2D	0	0.00325756	1.69067	0.25549	11	TTTATTTATAT	TCTATTTATAGT	-
14	MA0115.1	NR1H2::RXRA	0	0.00325959	1.17345	0.499312	17	CTTGAACTCTGCCCTATGAC	GTTGACCTTTGACCTTT	-
10	MA0098.2	Ets1	3	0.00326264	1.17455	0.232156	8	CCAGGAAG	GAGACAGGAAGTGGG	-
6	MA0066.1	PPARG	3	0.00326884	1.69653	0.280343	17	GGCCCCCCCAGCCCCACCCC	AGTAGGTCACCGTGACCTAC	-
8	M5322_1.02	CPEB1	-2	0.00327263	2.39884	0.436615	8	TATTTTTTTAAATTTTAATA	TTTTTATT	+
45	MA0510.2	RFX5	-1	0.00327639	1.70045	0.449285	16	CCTTTATCATGGCAAGTGTT	CGTTGCCATGGCAACG	+
29	CDX1_f1	CDX1	-4	0.00328918	1.40119	0.247378	8	AACAATTTATTGAAT	ATTTATGT	+
5	M6144_1.02	TFAP2B	-3	0.00329013	2.41166	0.246535	10	GCCACCAGGGGGCAC	GCCCGGGGGC	-
47	MA0491.1	JUND	1	0.00329141	1.70824	0.152166	8	CTGACTCA	GGTGACTCATC	+
5	MA0154.2	EBF1	0	0.00329379	1.18576	0.187859	11	GCCACCAGGGGGCAC	GTCCCCAGGGA	+
60	M1018_1.02	(HLX)_(Mus_musculus)_(DBD_1.00)	0	0.00329724	2.41688	0.474501	7	TAATAAACTCTGAAA	TAATTAA	+
27	ELF1_f1	ELF1	-11	0.00330098	1.40622	0.466249	10	AATGAAATATAACTGGAAGTT	ACCGGAAGTG	+
5	M4479_1.02	TCF12	-1	0.00330162	2.42009	0.246535	11	GCCACCAGGGGGCAC	GCAGCAGCTGT	+
60	MA0182.1	CG4328	0	0.00330468	1.18969	0.093713	7	TAATAAACTCTGAAA	CAATAAA	-
60	MA0195.1	Lim3	0	0.00330468	1.18969	0.093713	7	TAATAAACTCTGAAA	TAATTAA	-
60	MA0225.1	ftz	0	0.00330468	1.18969	0.093713	7	TAATAAACTCTGAAA	TAATTAA	-
60	MA0457.1	PHDP	0	0.00330468	1.18969	0.093713	7	TAATAAACTCTGAAA	TAATTAA	-
98	TEF_f1	TEF	3	0.00330481	1.40785	0.404228	8	TTAGATAA	CATTTACATAAACA	-
87	MA0895.1	HMBOX1	-4	0.00331798	1.72203	0.343213	10	AAATACCACATAACA	ACTAGTTAAC	+
9	MA0482.1	Gata4	-8	0.0033257	1.72604	0.491812	11	TGGCCTTTTTTTCTCTGTC	TCTTATCTCCC	+
2	MA0604.1	Atf1	0	0.00332846	1.72747	0.141334	8	GTGACTCA	ATGACGTA	+
77	M6152_1.02	ATF1	-5	0.00332918	2.44029	0.364118	9	AACTCCTGACCTCA	CTGACGTCAC	+
6	MA0155.1	INSM1	-2	0.00332939	1.19858	0.132113	12	GGCCCCCCCAGCCCCACCCC	CGCCCCCTGACA	-
98	EVI1_f1	EVI1	4	0.00333189	1.41939	0.404228	8	TTAGATAA	AAGATAAGATAAGATA	+
29	HXD9_f1	HXD9	-3	0.00333243	1.41961	0.247378	10	AACAATTTATTGAAT	AATTTTATGG	+
60	M0931_1.02	(LHX1)_(Mus_musculus)_(DBD_1.00)	0	0.0033336	2.44353	0.474501	9	TAATAAACTCTGAAA	TAATTAATT	+
43	MA0194.1	Lim1	-2	0.00334208	1.20315	0.343013	7	TATTAAATA	TTAATTA	+
26	HXA5_si	HXA5	-2	0.00334209	1.42373	0.231375	10	CTCTGACTAATAACTAACCAA	TTGATTAATG	+
8	SOX5_f1	SOX5	0	0.00334471	1.42484	0.250143	8	TATTTTTTTAAATTTTAATA	TATTGTTA	-
11	MA0056.1	MZF1	0	0.00335418	1.74082	0.208262	6	TCCCCTCCCTCCTCC	TCCCCA	-
91	M5502_1.02	GSX1	-2	0.00337084	2.47083	0.409531	10	ATTCTCATAAAA	CCTAATTAAA	-
77	M6180_1.02	CREB1	-5	0.00337618	2.47474	0.364118	9	AACTCCTGACCTCA	GTGACGTCA	+
57	HNF1A_f1	HNF1A	2	0.00337736	1.43876	0.299255	13	TTATTATTTATCT	GGTTAATAATTAACC	+
73	MA0250.1	unc-4	-3	0.00338217	1.21758	0.300915	7	AAACAATTACCTCCATGTGA	CAATTAA	-
94	M6222_1.02	ETV4	-9	0.003388	2.4834	0.379529	8	AGGGGCGCGCAGGCAGCCCTAGGCGGCG	CAGGAAGT	+
77	M2303_1.02	NR2C2	1	0.0033887	2.48392	0.364118	14	AACTCCTGACCTCA	TGACCTCTGACCCCT	+
87	MA0122.2	NKX3-2	-4	0.00339728	1.76319	0.343213	9	AAATACCACATAACA	ACCACTTAA	+
77	MA0597.1	THAP1	-5	0.00340039	1.7648	0.428238	9	AACTCCTGACCTCA	CTGCCCGCA	+
12	PO5F1_do	PO5F1	-4	0.00341056	1.4529	0.23747	16	CTCATCAACAAAATGGAAATGATAATTA	CCTTTGTTATGCAAAT	-
10	M6205_1.02	ELF3	5	0.00341069	2.50004	0.331585	8	CCAGGAAG	GGCAAACAGGAAAT	+
6	MA0080.3	Spi1	-5	0.00341452	1.22923	0.132113	15	GGCCCCCCCAGCCCCACCCC	TCACTTCCTCTTTTT	-
22	IRF1_si	IRF1	1	0.00343445	1.46308	0.219262	11	AAAAAAAAACT	GAAAGTGAAAGT	+
91	MA0601.1	Arid3b	0	0.00343714	1.78388	0.403002	11	ATTCTCATAAAA	ATATTAATTAA	+
5	MA0147.2	Myc	-2	0.0034437	1.78728	0.435601	10	GCCACCAGGGGGCAC	AAGCACATGG	-
11	MA0073.1	RREB1	4	0.00345368	1.79246	0.208262	15	TCCCCTCCCTCCTCC	CCCCAAACCACCCCCCCCCC	+
94	MAZ_f1	MAZ	-1	0.00345875	1.47343	0.323748	17	AGGGGCGCGCAGGCAGCCCTAGGCGGCG	GGGGGGGGGAGGGAGGG	+
29	PROP1_f1	PROP1	1	0.00346296	1.47522	0.247378	14	AACAATTTATTGAAT	GAGTAATTAATATAG	+
14	MA0155.1	INSM1	-9	0.00347423	1.25072	0.499312	11	CTTGAACTCTGCCCTATGAC	CGCCCCCTGACA	-
39	FOXA3_f1	FOXA3	-6	0.00347476	1.48025	0.419517	13	ATAATGTTATGTACAATGTCA	ATGTTTGCTTTCC	+
8	M0105_1.02	(ARID3C)_(Mus_musculus)_(DBD_0.87)	-6	0.00347479	2.54702	0.436615	9	TATTTTTTTAAATTTTAATA	TTTTAATTG	+
8	M0594_1.02	(LIN54)_(Gallus_gallus)_(DBD_0.98)	-5	0.00347479	2.54702	0.436615	9	TATTTTTTTAAATTTTAATA	ATTTGAATT	+
22	M1882_1.02	IRF1	0	0.00347494	2.54713	0.481246	11	AAAAAAAAACT	AAAGTGAAAGTGAAAGTAAAA	+
45	MA0509.1	Rfx1	-2	0.0034789	1.80555	0.449285	14	CCTTTATCATGGCAAGTGTT	GTTGCCATGGCAAC	+
11	MA0470.1	E2F4	2	0.00347965	1.25267	0.189652	9	TCCCCTCCCTCCTCC	CCTTCCCGCCC	-
97	MA0448.1	H2.0	-1	0.00348675	1.25523	0.430864	7	TTTTAGTAAGCT	TTAATTA	+
12	M2306_1.02	POU2F2	-10	0.00348937	2.55771	0.413419	13	CTCATCAACAAAATGGAAATGATAATTA	ATATGCAAATGAA	-
51	FOXA3_f1	FOXA3	-1	0.0034988	1.49049	0.108375	10	TTTATTTATAT	ATGTTTGCTTTCC	+
51	FOXJ3_f2	FOXJ3	1	0.0034988	1.49049	0.108375	11	TTTATTTATAT	TTGTTTTTGTTTA	+
8	M6245_1.02	FOXO1	0	0.00350447	2.56878	0.436615	16	TATTTTTTTAAATTTTAATA	GGTTTGTTTACTTTTT	-
60	M6440_1.02	PRRX2	0	0.00354274	2.59683	0.474501	7	TAATAAACTCTGAAA	CAATTAA	-
10	MA0144.2	STAT3	3	0.00354926	1.84207	0.38453	8	CCAGGAAG	TTTCCCAGAAG	-
77	MA0504.1	NR2C2	1	0.00355353	1.84428	0.428238	14	AACTCCTGACCTCA	TGACCTCTGACCCCT	-
60	MA0220.1	en	0	0.00355372	1.27934	0.093713	7	TAATAAACTCTGAAA	TAATTAA	-
60	MA0245.1	slou	0	0.00355372	1.27934	0.093713	7	TAATAAACTCTGAAA	CAATTAA	-
5	KLF8_f1	KLF8	-5	0.00355501	1.51443	0.21527	9	GCCACCAGGGGGCAC	CAGGGGGTG	+
51	M0737_1.02	(FOXB2)_(Mus_musculus)_(DBD_0.94)	-2	0.00356516	2.61326	0.240195	9	TTTATTTATAT	TGTTTACATA	-
38	M0437_1.02	(ZNF32)_(Mus_musculus)_(DBD_0.99)	-2	0.00358219	2.62574	0.394862	8	AAATATTTAT	ATATATATA	-
4	MA0024.2	E2F1	-7	0.00358654	1.29115	0.131746	11	GCGCCGGCCGGCCCCGCCCCCGCCCGCGCC	CCTCCCGCCCG	-
5	MA0461.1	Atoh1	-5	0.00359005	1.29242	0.187859	8	GCCACCAGGGGGCAC	CAGATGGC	+
51	MA0756.1	ONECUT2	0	0.00359661	1.86664	0.261933	11	TTTATTTATAT	ATTATCGATTTTTT	-
29	HBP1_f1	HBP1	-4	0.00360296	1.53486	0.247378	9	AACAATTTATTGAAT	ACCCATTGA	-
5	SNAI2_f1	SNAI2	-4	0.00361654	1.54065	0.21527	7	GCCACCAGGGGGCAC	TCAGGTG	+
8	HXD10_f1	HXD10	-4	0.00362148	1.54275	0.250143	10	TATTTTTTTAAATTTTAATA	TGCTTTAATT	+
57	FOXJ2_f1	FOXJ2	-4	0.00362492	1.54422	0.299255	9	TTATTATTTATCT	TGTTTATTTA	+
58	M6282_1.02	HNF1B	-1	0.00362733	2.65883	0.396973	14	AAATTAATAATTCTC	GGTTAATGATTAAC	-
22	M2283_1.02	FOXP1	1	0.00362757	2.65901	0.481246	11	AAAAAAAAACT	CAAAAGTAAACAAAG	+
6	MA0146.2	Zfx	-1	0.00363367	1.88587	0.287659	14	GGCCCCCCCAGCCCCACCCC	GGGGCCGAGGCCTG	+
77	ATF1_si	ATF1	-5	0.00364182	1.55142	0.207568	9	AACTCCTGACCTCA	CTGACGTCAC	+
100	MA0153.1	HNF1B	1	0.00365477	1.31572	0.46547	11	TTAAAAGTCAA	GTTAAATATTAA	-
60	M5604_1.02	LMX1A	1	0.00365599	2.67984	0.474501	7	TAATAAACTCTGAAA	TTAATTAA	+
51	MA0041.1	Foxd3	1	0.00366391	1.31901	0.281288	11	TTTATTTATAT	GAATGTTTGTTT	+
22	BPTF_si	BPTF	2	0.00366499	1.56129	0.219262	10	AAAAAAAAACT	GAAAACAACAAA	-
9	MA0482.1	Gata4	-8	0.00366745	1.32028	0.291185	11	TGGCCTTTTTTTCTCTGTC	TCTTATCTCCC	+
11	MA0470.1	E2F4	2	0.00367693	1.90833	0.209406	9	TCCCCTCCCTCCTCC	CCTTCCCGCCC	-
87	MA0639.1	DBP	-3	0.00370408	1.92242	0.343213	12	AAATACCACATAACA	TATTACGTAACA	+
73	MA0087.1	Sox5	0	0.00370951	1.33542	0.300915	7	AAACAATTACCTCCATGTGA	AAACAAT	-
73	MA0224.1	exex	-3	0.00370951	1.33542	0.300915	7	AAACAATTACCTCCATGTGA	TAATTAC	-
6	PAX5_si	PAX5	-5	0.0037179	1.58383	0.180762	8	GGCCCCCCCAGCCCCACCCC	CCTCAGCC	-
10	MA0137.3	STAT1	3	0.00372548	1.93353	0.38453	8	CCAGGAAG	TTTCCAGGAAA	+
77	MA0017.2	NR2F1	-2	0.0037268	1.93421	0.428238	12	AACTCCTGACCTCA	CCCTTGACCTTTG	-
43	MA0172.1	CG11294	-2	0.00373189	1.34348	0.343013	7	TATTAAATA	TTAATTA	+
43	MA0208.1	al	-2	0.00373189	1.34348	0.343013	7	TATTAAATA	TTAATTA	-
37	NFIA+NFIB+NFIC+NFIX_f2	NFIA+NFIB+NFIC+NFIX	-8	0.00376546	1.60409	0.351743	13	GACTCACCTTGGCCCTGATCC	TTGGCACGGTGCCAA	+
58	BARX2_si	BARX2	0	0.00376806	1.60519	0.235786	10	AAATTAATAATTCTC	CAATTAATGA	-
99	BACH1_si	BACH1	3	0.00377571	1.60845	0.245162	11	GTGAATCATCA	ACCATGACTCAGCA	-
11	M2273_1.02	E2F6	2	0.00378704	2.7759	0.202316	9	TCCCCTCCCTCCTCC	CCTTCCCGCCC	-
4	MA0753.1	ZNF740	-11	0.00378855	1.96626	0.25917	10	GCGCCGGCCGGCCCCGCCCCCGCCCGCGCC	CCCCCCCCAC	+
29	MEF2A_f1	MEF2A	1	0.00378919	1.61419	0.247378	13	AACAATTTATTGAAT	GTTCTATTTATAGC	+
100	PPARA_f2	PPARA	3	0.00379634	1.61724	0.257941	10	TTAAAAGTCAA	AGGTCAAAGGTCA	+
73	MA0087.1	Sox5	0	0.00379903	1.97169	0.434236	7	AAACAATTACCTCCATGTGA	AAACAAT	-
27	MA0028.2	ELK1	-11	0.00380676	1.97571	0.497292	10	AATGAAATATAACTGGAAGTT	ACCGGAAGTG	+
91	MA0707.1	MNX1	-2	0.00381352	1.97921	0.403002	10	ATTCTCATAAAA	GGTAATTAAA	+
51	FOXF2_f1	FOXF2	2	0.00381592	1.62558	0.108375	9	TTTATTTATAT	TGTTTACTTAT	+
4	M6270_1.02	NHLH1	-6	0.00383049	2.80775	0.116229	20	GCGCCGGCCGGCCCCGCCCCCGCCCGCGCC	TGGGGAGCAGCTGCGTCCCT	-
47	M6455_1.02	RORC	0	0.00383098	2.80811	0.264383	8	CTGACTCA	CTGACCTACTTTT	+
94	M6146_1.02	TFAP2D	-14	0.00386927	2.83617	0.385319	14	AGGGGCGCGCAGGCAGCCCTAGGCGGCG	CGCCCGAGGCGCGT	-
51	FOXD3_f1	FOXD3	-2	0.00387048	1.64883	0.108375	9	TTTATTTATAT	TGTTTGTTT	+
5	M2264_1.02	(ATOH1)_(Mus_musculus)_(DBD_1.00)	-5	0.00387198	2.83816	0.274669	8	GCCACCAGGGGGCAC	CAGATGGC	-
4	ZN219_f1	ZN219	-12	0.00387385	1.65026	0.128791	12	GCGCCGGCCGGCCCCGCCCCCGCCCGCGCC	TCCGCCCCCCTC	-
27	ELK4_f1	ELK4	-10	0.00387406	1.65035	0.469024	11	AATGAAATATAACTGGAAGTT	CACCGGAAGTA	+
11	MA0472.1	EGR2	0	0.00388029	1.39691	0.196382	15	TCCCCTCCCTCCTCC	CCCCCGCCCACGCAC	+
91	M5631_1.02	MIXL1	-2	0.0038927	2.85335	0.409531	10	ATTCTCATAAAA	TCTAATTAAC	-
5	MAX_f1	MAX	-3	0.00389629	1.65982	0.215494	11	GCCACCAGGGGGCAC	ACCACGTGGCT	-
29	HXD4_f1	HXD4	-1	0.00393141	1.67478	0.247378	8	AACAATTTATTGAAT	ACAATTAA	-
43	BARX2_si	BARX2	1	0.00394063	1.67871	0.431826	9	TATTAAATA	TTATTAATTG	+
6	M6549_1.02	ZIC2	-11	0.00394147	2.8891	0.176191	9	GGCCCCCCCAGCCCCACCCC	GACCACCCC	-
57	MA0040.1	Foxq1	-1	0.00394659	1.42077	0.432574	11	TTATTATTTATCT	TATTGTTTATT	+
6	MA0024.2	E2F1	-4	0.00394943	1.4218	0.144767	11	GGCCCCCCCAGCCCCACCCC	CCTCCCGCCCG	-
7	COE1_f2	COE1	-1	0.00395128	1.68325	0.481488	12	TGTCCTTGGGCAAGTTACTTAACTACTCT	GTCCCTGGGGAC	+
91	M0894_1.02	LBX1	-3	0.00396148	2.90376	0.409531	8	ATTCTCATAAAA	CTAATTAA	-
77	M6181_1.02	CREM	-3	0.00398501	2.92101	0.364118	11	AACTCCTGACCTCA	CACTGACGTCA	+
10	MA0062.2	Gabpa	-1	0.0039918	1.43705	0.248308	7	CCAGGAAG	CCGGAAGTGGC	+
87	MA0679.1	ONECUT1	0	0.00399412	2.07295	0.343213	14	AAATACCACATAACA	AAAAAATCGATAAT	+
87	MA0756.1	ONECUT2	0	0.00399412	2.07295	0.343213	14	AAATACCACATAACA	AAAAAATCGATAAT	+
27	MA0769.1	Tcf7	-4	0.00399963	2.07581	0.497292	12	AATGAAATATAACTGGAAGTT	AAAGATCAAAGG	+
100	MA0168.1	B-H1	0	0.00400505	1.44182	0.46547	7	TTAAAAGTCAA	TTAATTG	+
100	MA0444.1	CG34031	0	0.00400505	1.44182	0.46547	7	TTAAAAGTCAA	TTAATTG	+
60	M6375_1.02	NKX2-2	-3	0.00400708	2.93719	0.476729	12	TAATAAACTCTGAAA	AAACCACTTAAA	+
57	HXA10_f1	HXA10	-1	0.00401063	1.70853	0.299255	12	TTATTATTTATCT	GATAATTTATGA	+
27	MA0764.1	ETV4	-11	0.0040142	2.08337	0.497292	10	AATGAAATATAACTGGAAGTT	ACCGGAAGTA	+
77	CREB1_f1	CREB1	-5	0.00401688	1.71119	0.207568	9	AACTCCTGACCTCA	GTGACGTCA	+
6	MA0155.1	INSM1	-2	0.00401739	2.08502	0.29532	12	GGCCCCCCCAGCCCCACCCC	CGCCCCCTGACA	-
100	COT1_f1	COT1	2	0.00402848	1.71613	0.257941	10	TTAAAAGTCAA	GGTCAAAGGTCA	+
29	MEF2D_f1	MEF2D	-1	0.00403988	1.72099	0.247378	12	AACAATTTATTGAAT	GCTATTTTTAGC	+
21	NFKB2_f1	NFKB2	-12	0.00404408	1.72278	0.394778	11	AAACAATTCTTTGGTATTTCCCATTTAC	GGAATCTCCCT	-
51	MA0194.1	Lim1	-1	0.00404949	1.45782	0.281288	7	TTTATTTATAT	TTAATTA	+
51	MA0208.1	al	-1	0.00404949	1.45782	0.281288	7	TTTATTTATAT	TTAATTA	-
51	CDX1_f1	CDX1	-3	0.00407718	1.73688	0.108375	8	TTTATTTATAT	ATTTATGT	+
51	M0633_1.02	DMRT2	-1	0.00409027	2.99816	0.240195	10	TTTATTTATAT	TAATGTATTA	+
26	M6242_1.02	FOXJ3	-7	0.00409225	2.99962	0.3613	13	CTCTGACTAATAACTAACCAA	TAAACAAAAACAA	+
94	M6422_1.02	PLAGL1	-9	0.00409975	3.00512	0.385319	10	AGGGGCGCGCAGGCAGCCCTAGGCGGCG	CGGGGGGCCC	+
60	MA0166.1	Antp	0	0.00410551	1.47798	0.096664	7	TAATAAACTCTGAAA	TCATTAA	-
60	MA0170.1	C15	0	0.00410551	1.47798	0.096664	7	TAATAAACTCTGAAA	TAATTAA	-
60	MA0177.1	CG18599	0	0.00410551	1.47798	0.096664	7	TAATAAACTCTGAAA	TAATTAA	-
91	MA0892.1	GSX1	-2	0.00412118	2.13889	0.403002	10	ATTCTCATAAAA	CCTAATTAAA	+
91	MA0225.1	ftz	-4	0.00412166	1.4838	0.285539	7	ATTCTCATAAAA	TAATTAA	-
51	ARI3A_do	ARI3A	0	0.00412586	1.75761	0.108375	11	TTTATTTATAT	TTTAATTTGATTTCGATTAATT	-
94	SP3_f1	SP3	-4	0.00413743	1.76255	0.348548	20	AGGGGCGCGCAGGCAGCCCTAGGCGGCG	GGGGGGGGGCGGGGCCGGGG	+
58	MA0008.1	HAT5	-5	0.00414318	1.49155	0.486731	8	AAATTAATAATTCTC	AATAATTG	-
100	ERR3_f1	ERR3	-1	0.00415018	1.76798	0.257941	9	TTAAAAGTCAA	TCAAGGTCA	+
37	ERR2_f1	ERR2	-3	0.00415658	1.7707	0.351743	9	GACTCACCTTGGCCCTGATCC	TGACCTTGA	-
5	M1968_1.02	EBF1	0	0.00415918	3.04868	0.275776	11	GCCACCAGGGGGCAC	GTCCCCAGGGA	-
6	M6201_1.02	EGR4	-10	0.00416207	3.0508	0.178999	10	GGCCCCCCCAGCCCCACCCC	GCCCTGCCGCC	-
5	MA0116.1	Znf423	0	0.00416246	1.49849	0.187859	15	GCCACCAGGGGGCAC	GCACCCCTGGGTGCC	-
77	THB_f1	THB	-6	0.00416398	1.77385	0.207568	8	AACTCCTGACCTCA	TGACCTGACC	-
58	DLX2_f1	DLX2	-6	0.00416548	1.77449	0.235786	8	AAATTAATAATTCTC	ATAATTAT	-
12	NFAC1_do	NFAC1	-12	0.00416627	1.77483	0.252548	13	CTCATCAACAAAATGGAAATGATAATTA	ATGGAAATTTCCA	-
29	PBX2_f1	PBX2	-1	0.00418133	1.78125	0.247378	14	AACAATTTATTGAAT	TAAATTGATTGATTG	+
49	MA0194.1	Lim1	-14	0.00418594	1.50694	0.291876	7	AAATCAAGAAGCCTTTAATCACAACAAGT	TTAATTA	+
10	MA0137.2	STAT1	5	0.00418757	1.50752	0.248308	8	CCAGGAAG	GGTTTCCGGGAAATG	-
8	M6285_1.02	ONECUT1	-4	0.00419182	3.0726	0.436615	14	TATTTTTTTAAATTTTAATA	TTTATTGATTTTTT	+
58	M6141_1.02	ALX1	1	0.00420837	3.08474	0.396973	11	AAATTAATAATTCTC	TAATCCAATTAT	+
58	M6250_1.02	FOXQ1	0	0.00420837	3.08474	0.396973	12	AAATTAATAATTCTC	AAATAAACAATT	+
91	PO2F1_f1	PO2F1	0	0.00421439	1.79533	0.441396	9	ATTCTCATAAAA	ATTTGCATA	-
5	AP2B_f1	AP2B	-3	0.0042166	1.79627	0.215494	10	GCCACCAGGGGGCAC	GCCCGGGGGC	+
27	MA0156.2	FEV	-11	0.00423229	2.19656	0.497292	10	AATGAAATATAACTGGAAGTT	ACCGGAAGTG	+
94	M6274_1.02	HIC1	-10	0.00423345	3.10312	0.385319	9	AGGGGCGCGCAGGCAGCCCTAGGCGGCG	GGGCAACCC	-
12	PO2F1_f1	PO2F1	-11	0.00424152	1.80689	0.252548	9	CTCATCAACAAAATGGAAATGATAATTA	TATGCAAAT	+
6	M6548_1.02	ZIC1	-11	0.00425455	3.11858	0.178999	9	GGCCCCCCCAGCCCCACCCC	GACCACCCC	-
91	M1007_1.02	(HOXA11)_(Mus_musculus)_(DBD_1.00)	-2	0.00426291	3.12472	0.409531	9	ATTCTCATAAAA	GGTCATAAA	-
91	M1163_1.02	(NKX6-3)_(PBM_CONSTRUCTS)_(DBD_1.00)	-3	0.00426291	3.12472	0.409531	9	ATTCTCATAAAA	GTAATTAAT	-
11	MA0474.1	Erg	-1	0.00426564	1.53563	0.201493	11	TCCCCTCCCTCCTCC	CCACTTCCTGT	-
8	M5287_1.02	ALX4	-8	0.00426633	3.12722	0.436615	12	TATTTTTTTAAATTTTAATA	TTAATTTAATTAG	-
4	MA0506.1	NRF1	-6	0.00426815	2.21517	0.271501	11	GCGCCGGCCGGCCCCGCCCCCGCCCGCGCC	TGCGCAGGCGC	-
100	PPARA_f1	PPARA	-3	0.00427059	1.81927	0.257941	7	TTAAAAGTCAA	AAGGTCA	+
6	MA0065.2	Pparg::Rxra	-2	0.00427948	1.54061	0.149021	15	GGCCCCCCCAGCCCCACCCC	TGACCTTTGCCCTAC	-
21	STA5B_f1	STA5B	-5	0.00430674	1.83467	0.394778	13	AAACAATTCTTTGGTATTTCCCATTTAC	TTTTCTGGGAATT	+
49	MA0197.1	Oct	-13	0.0043156	1.55361	0.291876	8	AAATCAAGAAGCCTTTAATCACAACAAGT	TTTAATTA	+
51	MA0013.1	br_Z4	0	0.00433016	1.55886	0.281288	11	TTTATTTATAT	TTTGTTTACTA	-
100	MA0169.1	B-H2	0	0.00433401	1.56024	0.46547	7	TTAAAAGTCAA	TTAATTG	+
57	MA0135.1	Lhx3	0	0.00433758	1.56153	0.432574	13	TTATTATTTATCT	AAATTAATTAATC	+
51	MA0197.1	Oct	0	0.00433932	1.56215	0.281288	8	TTTATTTATAT	TTTAATTA	+
91	MA0674.1	NKX6-1	-3	0.00434301	2.25402	0.403002	8	ATTCTCATAAAA	GTAATTAA	+
58	PROP1_f1	PROP1	2	0.00434494	1.85094	0.235786	13	AAATTAATAATTCTC	TTATATTAATTTCTC	-
100	HNF1A_f1	HNF1A	2	0.00435054	1.85333	0.257941	11	TTAAAAGTCAA	GGTTAATTATTAACC	-
12	M0905_1.02	(HOXA4)_(Mus_musculus)_(DBD_1.00)	-20	0.0043545	3.19185	0.413419	8	CTCATCAACAAAATGGAAATGATAATTA	GGTAATTAA	-
12	M6555_1.02	ZNF333	-19	0.0043545	3.19185	0.413419	9	CTCATCAACAAAATGGAAATGATAATTA	CGATAATGA	+
8	M6477_1.02	SOX5	0	0.00436469	3.19932	0.436615	8	TATTTTTTTAAATTTTAATA	TATTGTTA	-
91	MA0083.2	SRF	1	0.00438376	1.57816	0.285539	12	ATTCTCATAAAA	CATGCCCAAATAAGGCAA	+
57	HNF1B_f1	HNF1B	2	0.0043878	1.8692	0.299255	12	TTATTATTTATCT	GGTTAATGATTAAC	+
10	STAT1_f2	STAT1	5	0.00439444	1.87203	0.230264	8	CCAGGAAG	CATTTCCGGGAAATG	+
51	M6399_1.02	ONECUT2	5	0.00440292	3.22734	0.240195	11	TTTATTTATAT	GTCTTGTTATTGATTTTTTTT	+
26	MA0132.2	PDX1	-6	0.00441082	2.28922	0.445283	8	CTCTGACTAATAACTAACCAA	CTAATTAC	-
60	MA0165.1	Abd-B	0	0.00441177	1.58824	0.0982195	7	TAATAAACTCTGAAA	TCATAAA	-
8	M6147_1.02	ARID3A	-2	0.0044131	3.2348	0.436615	18	TATTTTTTTAAATTTTAATA	TTTAATTTGATTTCGATTAATT	+
73	MA0169.1	B-H2	-3	0.00441562	1.58962	0.300915	7	AAACAATTACCTCCATGTGA	CAATTAA	-
2	PAX2_f1	PAX2	8	0.00441625	1.88132	0.16745	8	GTGACTCA	TGTCACGCATGACTGATC	-
51	FOXP2_si	FOXP2	-1	0.00443401	1.88889	0.11283	9	TTTATTTATAT	TTGTTTACT	+
26	M0892_1.02	EMX1	-5	0.00443597	3.25157	0.3613	10	CTCTGACTAATAACTAACCAA	CCTAATTACC	+
60	M0896_1.02	VENTX	1	0.00443928	3.25399	0.487521	7	TAATAAACTCTGAAA	CTAATTAA	-
29	PO3F2_si	PO3F2	-1	0.00444012	1.89149	0.247378	10	AACAATTTATTGAAT	ATTATTTATG	+
22	FOXQ1_f1	FOXQ1	0	0.00444423	1.89324	0.248155	11	AAAAAAAAACT	AAATAAACAATT	-
60	MA0180.1	Vsx2	1	0.00446954	1.60903	0.0982195	8	TAATAAACTCTGAAA	CTAATTAAA	-
97	MA0165.1	Abd-B	-1	0.00447192	1.60989	0.430864	7	TTTTAGTAAGCT	TTTATGA	+
5	MA0193.1	Lag1	-1	0.00448402	1.61425	0.187859	7	GCCACCAGGGGGCAC	CTACCAA	+
94	MA0470.1	E2F4	-2	0.00448725	2.32888	0.307569	11	AGGGGCGCGCAGGCAGCCCTAGGCGGCG	GGGCGGGAAGG	+
73	MA0135.1	Lhx3	0	0.00449049	1.61658	0.300915	13	AAACAATTACCTCCATGTGA	GATTAATTAATTT	-
4	MA0443.1	btd	-12	0.00449313	1.61753	0.152553	10	GCGCCGGCCGGCCCCGCCCCCGCCCGCGCC	TCCGCCCCCT	-
38	HNF1A_f1	HNF1A	4	0.00449515	1.91493	0.419445	10	AAATATTTAT	GGTTAATTATTAACC	-
4	MA0163.1	PLAG1	-16	0.00449799	2.33445	0.271501	14	GCGCCGGCCGGCCCCGCCCCCGCCCGCGCC	CCCCCTTGGGCCCC	-
91	MA0448.1	H2.0	-4	0.00451391	1.62501	0.285539	7	ATTCTCATAAAA	TAATTAA	-
58	M0975_1.02	(LHX5)_(Mus_musculus)_(DBD_1.00)	-1	0.00451623	3.3104	0.396973	9	AAATTAATAATTCTC	AATTAATTA	-
14	NR1H2_f1	NR1H2	1	0.00452104	1.92596	0.49809	18	CTTGAACTCTGCCCTATGAC	CGTTGACCTTTGACCTTTA	-
6	MA0471.1	E2F6	-3	0.00452756	1.62992	0.150153	11	GGCCCCCCCAGCCCCACCCC	CCTTCCCGCCC	-
58	M6399_1.02	ONECUT2	1	0.00452949	3.32012	0.396973	15	AAATTAATAATTCTC	AAAAAAAATCAATAACAAGAC	-
8	M6304_1.02	HOXD9	-10	0.00453018	3.32063	0.436615	10	TATTTTTTTAAATTTTAATA	AATTTTATGA	-
5	MA0104.3	Mycn	-5	0.00454114	1.63481	0.187859	8	GCCACCAGGGGGCAC	CACGTGGC	-
5	MA0059.1	MAX::MYC	-2	0.00454262	1.63534	0.187859	11	GCCACCAGGGGGCAC	GAGCACGTGGT	+
91	M5557_1.02	HOXD12	-3	0.00454752	3.33333	0.409568	9	ATTCTCATAAAA	GTAATAAAA	+
91	CDX2_f1	CDX2	-4	0.00455602	1.94087	0.441396	8	ATTCTCATAAAA	CCATAAAT	-
5	M6539_1.02	ZBTB7B	-1	0.00456959	3.34951	0.275776	14	GCCACCAGGGGGCAC	CGGAGAGGGGGAGGGGGGGGGC	+
43	MA0170.1	C15	-2	0.0045757	1.64725	0.343013	7	TATTAAATA	TTAATTA	+
43	MA0240.1	repo	-2	0.0045757	1.64725	0.343013	7	TATTAAATA	TTAATTA	+
22	M6399_1.02	ONECUT2	0	0.0045896	3.36418	0.493402	11	AAAAAAAAACT	AAAAAAAATCAATAACAAGAC	-
11	WT1_f1	WT1	-1	0.00459519	1.95755	0.226073	13	TCCCCTCCCTCCTCC	CCCCCGCCCCCGC	-
77	NR1I3_si	NR1I3	-5	0.00460148	1.96023	0.207568	8	AACTCCTGACCTCA	CTGAACTT	-
73	MA0135.1	Lhx3	0	0.00460359	2.38927	0.47358	13	AAACAATTACCTCCATGTGA	GATTAATTAATTT	-
48	LEF1_f1	LEF1	0	0.00461446	1.96576	0.434394	7	ATAAAAGGAATTCAGTAAACAT	ATCAAAG	-
26	M6257_1.02	GATA5	0	0.00461863	3.38545	0.3613	17	CTCTGACTAATAACTAACCAA	ATCTAAGTTATCTCTTA	-
22	M0436_1.02	(ZNF35)_(Mus_musculus)_(DBD_0.96)	1	0.00462339	3.38894	0.493402	9	AAAAAAAAACT	CAATAAACAA	-
77	CREM_f1	CREM	-3	0.00462346	1.96959	0.207568	11	AACTCCTGACCTCA	CACTGACGTCA	-
26	M6292_1.02	HOXA5	-2	0.00465724	3.41375	0.3613	10	CTCTGACTAATAACTAACCAA	TTGATTAATG	-
51	MA0172.1	CG11294	-1	0.00465861	1.6771	0.281288	7	TTTATTTATAT	TTAATTA	+
2	M4463_1.02	IRF4	9	0.0046594	3.41534	0.293592	8	GTGACTCA	AATGTGGAAATGAGTCAG	+
49	MA0183.1	CG7056	-13	0.00468005	1.68482	0.291876	8	AAATCAAGAAGCCTTTAATCACAACAAGT	TTTAATTA	+
26	MA0256.1	zen	-6	0.00468507	1.68662	0.389831	7	CTCTGACTAATAACTAACCAA	CTAATGA	+
49	MA0208.1	al	-14	0.00468633	1.68708	0.291876	7	AAATCAAGAAGCCTTTAATCACAACAAGT	TTAATTA	-
21	NFAC1_si	NFAC1	-14	0.00469859	2.0016	0.394778	12	AAACAATTCTTTGGTATTTCCCATTTAC	AATTTTCCATTG	-
26	JUNB_f1	JUNB	-2	0.00470409	2.00394	0.279144	10	CTCTGACTAATAACTAACCAA	ATGACTCATC	-
10	MA0062.2	Gabpa	-1	0.00470634	2.44259	0.441609	7	CCAGGAAG	CCGGAAGTGGC	+
99	NFE2_f2	NFE2	3	0.00471058	2.00671	0.283379	11	GTGAATCATCA	AGCATGACTCAGCA	+
57	MA0035.3	Gata1	0	0.00471631	1.69787	0.432574	11	TTATTATTTATCT	TTCTTATCTGT	+
12	M5339_1.02	DLX1	-20	0.00472164	3.46096	0.413419	8	CTCATCAACAAAATGGAAATGATAATTA	GATAATTAGG	+
51	HXB7_si	HXB7	0	0.00472765	2.01398	0.116656	10	TTTATTTATAT	TTGATTAATG	+
12	MA0507.1	POU2F2	-10	0.00473112	1.7032	0.309996	13	CTCATCAACAAAATGGAAATGATAATTA	ATATGCAAATGAA	-
22	M6247_1.02	FOXO4	0	0.00473353	3.46968	0.493402	9	AAAAAAAAACT	AATAAACAA	+
60	MA0189.1	E5	0	0.00474076	1.70667	0.100819	7	TAATAAACTCTGAAA	TAATTAA	-
51	M6235_1.02	FOXC1	1	0.00475716	3.487	0.240195	11	TTTATTTATAT	CATTGTTTACTTAAG	-
6	MA0535.1	Mad	-2	0.004785	1.7226	0.151477	15	GGCCCCCCCAGCCCCACCCC	CGGCGGCGGCGCCTG	-
91	HXD9_f1	HXD9	-4	0.00479358	2.04206	0.441396	8	ATTCTCATAAAA	TAATTAAACT	-
58	M6297_1.02	HOXB7	-1	0.00480189	3.51978	0.396973	10	AAATTAATAATTCTC	CATTAATCAA	+
4	MA0073.1	RREB1	-10	0.00480868	1.73113	0.152553	20	GCGCCGGCCGGCCCCGCCCCCGCCCGCGCC	CCCCAAACCACCCCCCCCCC	+
57	GATA6_f2	GATA6	-7	0.00481159	2.04974	0.299255	6	TTATTATTTATCT	TTATCTT	-
94	M6420_1.02	PLAG1	-11	0.00481225	3.52738	0.412235	17	AGGGGCGCGCAGGCAGCCCTAGGCGGCG	GGGGGCATCAGGAGGGG	+
11	M6549_1.02	ZIC2	-1	0.00481551	3.52977	0.248072	9	TCCCCTCCCTCCTCC	GACCACCCC	-
47	RORG_f1	RORG	0	0.00482743	2.05649	0.212708	8	CTGACTCA	CTGACCTACTTTA	-
8	HXD4_f1	HXD4	-8	0.00483383	2.05921	0.291542	8	TATTTTTTTAAATTTTAATA	TTAATTGA	+
12	ARI3A_do	ARI3A	-7	0.00483616	2.0602	0.252548	21	CTCATCAACAAAATGGAAATGATAATTA	AATTAATCGAAATCAAATTAAA	+
12	M5735_1.02	POU3F3	-15	0.00483628	3.54499	0.413419	13	CTCATCAACAAAATGGAAATGATAATTA	ATTATGCTAATTT	-
12	M6361_1.02	NFATC1	-12	0.00483628	3.54499	0.413419	13	CTCATCAACAAAATGGAAATGATAATTA	ATGGAAATTTCCA	+
7	BMAL1_f1	BMAL1	-6	0.00484141	2.06244	0.481488	14	TGTCCTTGGGCAAGTTACTTAACTACTCT	TGGACACGTGACCC	+
91	STAT6_do	STAT6	-1	0.00485246	2.06715	0.441396	11	ATTCTCATAAAA	TTCCCAGGAATTT	+
5	M1927_1.02	(MYCL1)_(Mus_musculus)_(DBD_0.66)	-5	0.00485949	3.56201	0.275776	8	GCCACCAGGGGGCAC	CACGTGGC	-
5	M6352_1.02	MYCN	-4	0.00485949	3.56201	0.275776	8	GCCACCAGGGGGCAC	CCACGTGG	-
12	M6140_1.02	AIRE	-11	0.00487296	3.57188	0.413419	17	CTCATCAACAAAATGGAAATGATAATTA	ATTGGTTTTATTGGTTAA	+
91	TEF_f1	TEF	1	0.00492767	2.09919	0.441396	12	ATTCTCATAAAA	CATTTACATAAACA	-
6	M6356_1.02	MZF1	-9	0.00495243	3.63013	0.199519	9	GGCCCCCCCAGCCCCACCCC	TTCCCCACC	-
2	M6406_1.02	PAX2	8	0.00495412	3.63137	0.299156	8	GTGACTCA	TGTCACGCATGACTGAAC	-
27	MA0761.1	ETV1	-11	0.00495758	2.57299	0.497292	10	AATGAAATATAACTGGAAGTT	ACCGGAAGTA	+
26	M2310_1.02	RUNX2	-6	0.00499342	3.66018	0.3613	15	CTCTGACTAATAACTAACCAA	CAAACCACAAACCCC	+
100	HXD4_f1	HXD4	0	0.00499828	2.12927	0.258128	8	TTAAAAGTCAA	TTAATTGA	+
27	MA0768.1	LEF1	-4	0.00500442	2.5973	0.497292	15	AATGAAATATAACTGGAAGTT	AAAGATCAAAGGGTT	+
51	M6378_1.02	NKX3-1	0	0.00502266	3.68161	0.240195	11	TTTATTTATAT	AATAAGTATATAA	+
94	HIC1_si	HIC1	-10	0.00503258	2.14388	0.353966	9	AGGGGCGCGCAGGCAGCCCTAGGCGGCG	GGGCAACCC	-
4	M5977_1.02	ZNF740	-17	0.00503341	3.68949	0.149548	10	GCGCCGGCCGGCCCCGCCCCCGCCCGCGCC	CCCCCCCCAC	-
51	M6426_1.02	POU3F2	0	0.00503965	3.69406	0.240195	10	TTTATTTATAT	ATTATTTATG	-
94	SP4_f1	SP4	-1	0.00504211	2.14794	0.353966	24	AGGGGCGCGCAGGCAGCCCTAGGCGGCG	GGGGCCAGGGGGGGGGCGGGGCCG	+
58	M5743_1.02	POU4F3	1	0.00506454	3.71231	0.396973	15	AAATTAATAATTCTC	CTCATTAATTATGCAT	-
26	FOS_si	FOS	0	0.00507474	2.16184	0.281062	12	CTCTGACTAATAACTAACCAA	TTCTGATTGGTC	+
100	MA0100.2	Myb	0	0.00507739	1.82786	0.46547	10	TTAAAAGTCAA	CCAACTGCCA	+
5	MA0116.1	Znf423	0	0.00508297	2.63806	0.435601	15	GCCACCAGGGGGCAC	GCACCCCTGGGTGCC	-
6	MA0471.1	E2F6	-3	0.00508472	2.63897	0.315697	11	GGCCCCCCCAGCCCCACCCC	CCTTCCCGCCC	-
60	MA0238.1	pb	0	0.00509384	1.83378	0.104943	7	TAATAAACTCTGAAA	TAATTAA	-
6	MA0753.1	ZNF740	-1	0.00509496	2.64428	0.315697	10	GGCCCCCCCAGCCCCACCCC	CCCCCCCCAC	+
7	VSX2_si	VSX2	-14	0.00513646	2.18813	0.481488	11	TGTCCTTGGGCAAGTTACTTAACTACTCT	TTAGCTAATTA	-
58	M5339_1.02	DLX1	-5	0.00513681	3.76528	0.396973	10	AAATTAATAATTCTC	CCTAATTATC	-
5	M6325_1.02	KLF6	-7	0.00513723	3.76559	0.280325	8	GCCACCAGGGGGCAC	GGGGGCGG	+
5	MA0521.1	Tcf12	-2	0.00515546	1.85596	0.19076	11	GCCACCAGGGGGCAC	CTGCAGCTGTT	-
5	COE1_f2	COE1	0	0.00515863	2.19758	0.238826	12	GCCACCAGGGGGCAC	GTCCCCAGGGAC	-
6	M6119_1.02	SPI1	-5	0.00516072	3.78281	0.199519	15	GGCCCCCCCAGCCCCACCCC	CCACTTCCTCTTTTT	-
6	M6323_1.02	KLF3	-9	0.00516072	3.78281	0.199519	11	GGCCCCCCCAGCCCCACCCC	AGCCACACCCAGGCA	-
5	MA0058.3	MAX	-3	0.00516134	2.67874	0.435601	10	GCCACCAGGGGGCAC	ACCACGTGCT	+
91	MA0662.1	MIXL1	-2	0.00516605	2.68118	0.408157	10	ATTCTCATAAAA	TCTAATTAAC	+
58	M0931_1.02	(LHX1)_(Mus_musculus)_(DBD_1.00)	-1	0.00517821	3.79563	0.396973	9	AAATTAATAATTCTC	AATTAATTA	-
2	MAFG_si	MAFG	1	0.00518506	2.20884	0.188053	6	GTGACTCA	CATGACT	+
8	ZFHX3_f1	ZFHX3	-8	0.00518807	2.21012	0.291542	11	TATTTTTTTAAATTTTAATA	TAATTATTAAT	-
100	ERR2_f1	ERR2	-1	0.00518939	2.21068	0.258128	9	TTAAAAGTCAA	TCAAGGTCA	+
91	MA0618.1	LBX1	-3	0.0051983	2.69792	0.408157	8	ATTCTCATAAAA	CTAATTAA	-
6	MA0065.2	Pparg::Rxra	-2	0.00521486	2.70651	0.315697	15	GGCCCCCCCAGCCCCACCCC	TGACCTTTGCCCTAC	-
38	M0108_1.02	(ARID5A)_(Mus_musculus)_(DBD_0.97)	2	0.00521938	3.82581	0.475049	9	AAATATTTAT	GATAATATTGA	+
38	M6250_1.02	FOXQ1	0	0.00521989	3.82618	0.475049	10	AAATATTTAT	TATTGTTTATTT	-
5	MA0104.3	Mycn	-5	0.00522489	2.71172	0.435601	8	GCCACCAGGGGGCAC	CACGTGGC	-
26	M1012_1.02	(HOXB4)_(Mus_musculus)_(DBD_1.00)	-6	0.00522557	3.83035	0.3613	9	CTCTGACTAATAACTAACCAA	TTAATGACC	+
49	MA0172.1	CG11294	-14	0.00523871	1.88594	0.291876	7	AAATCAAGAAGCCTTTAATCACAACAAGT	TTAATTA	+
58	M0104_1.02	(ARID3B)_(Mus_musculus)_(DBD_0.99)	0	0.0052622	3.85719	0.396973	11	AAATTAATAATTCTC	ATATTAATTAA	+
6	ZIC1_f1	ZIC1	-11	0.00529027	2.25365	0.196323	9	GGCCCCCCCAGCCCCACCCC	GACCACCCC	-
51	M6251_1.02	FUBP1	1	0.0052915	3.87867	0.240195	11	TTTATTTATAT	TTGTGTTTTTTT	+
51	MA0178.1	CG32105	-1	0.00529212	1.90516	0.281288	7	TTTATTTATAT	TTAATTA	+
51	MA0240.1	repo	-1	0.00529212	1.90516	0.281288	7	TTTATTTATAT	TTAATTA	+
57	MA0194.1	Lim1	-3	0.00530242	1.90887	0.432574	7	TTATTATTTATCT	TTAATTA	+
47	M4623_1.02	JUNB	2	0.00530727	3.89023	0.295828	8	CTGACTCA	CGGTGACTCATCCTT	+
2	M6333_1.02	MAFG	1	0.00531632	3.89686	0.308186	6	GTGACTCA	CATGACT	+
6	SP2_si	SP2	-2	0.00531953	2.26612	0.196323	17	GGCCCCCCCAGCCCCACCCC	TTAGCCCCGCCCCCCTC	-
51	M5584_1.02	ISX	0	0.00532307	3.90181	0.240195	11	TTTATTTATAT	TTAATCTAATTAA	+
14	GATA4_f1	GATA4	-1	0.00534079	2.27517	0.49809	9	CTTGAACTCTGCCCTATGAC	GTTATCTGT	-
11	M4453_1.02	BCL11A	2	0.0053477	3.91987	0.265988	13	TCCCCTCCCTCCTCC	GTTTCACTTCCTCTT	-
51	M1582_1.02	(HMG20B)_(Mus_musculus)_(DBD_0.94)	0	0.00537199	3.93767	0.240195	11	TTTATTTATAT	TTATTATATAT	-
94	M6326_1.02	KLF8	-19	0.00537533	3.94012	0.424017	9	AGGGGCGCGCAGGCAGCCCTAGGCGGCG	CAGGGGGTG	+
9	MA0205.1	Trl	-9	0.00537753	1.93591	0.384263	10	TGGCCTTTTTTTCTCTGTC	TTGCTCTCTC	+
11	TEAD1_f1	TEAD1	-1	0.00539238	2.29716	0.250555	14	TCCCCTCCCTCCTCC	CACATTCCTGCGCC	-
26	M0943_1.02	(OTP)_(Mus_musculus)_(DBD_1.00)	-5	0.00539382	3.95367	0.3613	8	CTCTGACTAATAACTAACCAA	GCTAATTA	+
26	M1071_1.02	(HOXD3)_(Mus_musculus)_(DBD_1.00)	-6	0.00539382	3.95367	0.3613	8	CTCTGACTAATAACTAACCAA	TTAATGAC	+
10	M6154_1.02	ATF5	0	0.00539466	3.95429	0.491687	8	CCAGGAAG	TAAGGAAGAAGG	+
87	MA0644.1	ESX1	-4	0.00540741	2.80645	0.428914	10	AAATACCACATAACA	ACCAATTAAC	+
43	MA0178.1	CG32105	-2	0.0054655	1.96758	0.343013	7	TATTAAATA	TTAATTA	+
43	MA0206.1	abd-A	-2	0.0054655	1.96758	0.343013	7	TATTAAATA	TTAATTA	+
14	GATA1_si	GATA1	0	0.00546717	2.32902	0.49809	10	CTTGAACTCTGCCCTATGAC	CCTTATCTGT	-
60	MA0202.1	Rx	0	0.00547359	1.97049	0.109349	7	TAATAAACTCTGAAA	TAATTAG	-
100	NR5A2_f1	NR5A2	0	0.00551378	2.34887	0.258128	10	TTAAAAGTCAA	TTCAAGGCCA	+
97	MA0183.1	CG7056	0	0.00553672	1.99322	0.430864	8	TTTTAGTAAGCT	TTTAATTA	+
26	MA0241.1	ro	-6	0.00554266	1.99536	0.389831	7	CTCTGACTAATAACTAACCAA	CTAATTA	+
94	PLAL1_si	PLAL1	-9	0.00555113	2.36478	0.35672	10	AGGGGCGCGCAGGCAGCCCTAGGCGGCG	CGGGGGGCCC	+
2	M2296_1.02	MAFK	6	0.00555352	4.07073	0.309554	8	GTGACTCA	AAATTGCTGACTCAG	-
43	HXC6_f1	HXC6	4	0.00555889	2.36809	0.431826	9	TATTAAATA	AAAGTAATAAATCAT	-
47	MA0489.1	JUN(var.2)	5	0.00556062	2.00182	0.168786	8	CTGACTCA	AGGAGATGACTCAT	+
5	MA0059.1	MAX::MYC	-2	0.00557302	2.8924	0.435601	11	GCCACCAGGGGGCAC	GAGCACGTGGT	+
100	NR4A1_f1	NR4A1	-2	0.0055976	2.38458	0.258128	9	TTAAAAGTCAA	AAAGGTCAC	+
5	MA0810.1	TFAP2A(var.2)	-2	0.00560388	2.90841	0.435601	12	GCCACCAGGGGGCAC	TGCCCGGGGGCA	-
6	MA0443.1	btd	-6	0.00561534	2.02152	0.170034	10	GGCCCCCCCAGCCCCACCCC	TCCGCCCCCT	-
51	MA0040.1	Foxq1	1	0.00561536	2.91437	0.38169	10	TTTATTTATAT	TATTGTTTATT	+
6	RREB1_si	RREB1	1	0.00561876	2.39359	0.196323	20	GGCCCCCCCAGCCCCACCCC	ACCCCAAACCACCCCCCCCCCC	-
43	LHX3_f1	LHX3	2	0.00562554	2.39648	0.431826	9	TATTAAATA	AAAATTAATTAAT	+
12	NFAC4_f1	NFAC4	-18	0.00563484	2.40044	0.276947	10	CTCATCAACAAAATGGAAATGATAATTA	AGGAAAATTT	+
58	HXD9_f1	HXD9	0	0.00563945	2.40241	0.260433	10	AAATTAATAATTCTC	AATTTTATGG	+
21	NFKB1_f1	NFKB1	-11	0.0056625	2.41222	0.396472	11	AAACAATTCTTTGGTATTTCCCATTTAC	GGGGATTCCCC	-
6	KLF6_si	KLF6	-7	0.00567123	2.41595	0.196323	8	GGCCCCCCCAGCCCCACCCC	CCGCCCCC	-
4	M2305_1.02	NRF1	-6	0.0056719	4.1575	0.165079	11	GCGCCGGCCGGCCCCGCCCCCGCCCGCGCC	TGCGCAGGCGC	+
26	M5949_1.02	VSX1	-6	0.00567957	4.16312	0.363148	8	CTCTGACTAATAACTAACCAA	CTAATTAT	+
11	M6539_1.02	ZBTB7B	0	0.00569676	4.17572	0.273905	15	TCCCCTCCCTCCTCC	GCCCCCCCCCTCCCCCTCTCCG	-
6	MZF1_f1	MZF1	-9	0.00570063	2.42847	0.196323	9	GGCCCCCCCAGCCCCACCCC	TTCCCCACC	-
6	ZIC2_f1	ZIC2	-11	0.00570063	2.42847	0.196323	9	GGCCCCCCCAGCCCCACCCC	GACCACCCC	-
22	HMGA1_f1	HMGA1	-3	0.00570096	2.42861	0.278773	7	AAAAAAAAACT	AAAATAC	-
10	COE1_f2	COE1	4	0.00571381	2.43408	0.257554	8	CCAGGAAG	GTCCCCAGGGAC	-
51	M6239_1.02	FOXF2	2	0.00572408	4.19575	0.240195	9	TTTATTTATAT	TGTTTACTTTT	-
22	HXD10_f1	HXD10	-1	0.0057276	2.43996	0.278773	10	AAAAAAAAACT	AATTAAAGCA	-
8	FUBP1_f1	FUBP1	3	0.005757	2.45248	0.291542	9	TATTTTTTTAAATTTTAATA	TTGTGTTTTTTT	+
57	GATA3_si	GATA3	-6	0.00576946	2.45779	0.299255	7	TTATTATTTATCT	CTTATCTC	-
57	FOS_si	FOS	0	0.00577125	2.45855	0.299255	12	TTATTATTTATCT	TTCTGATTGGTC	+
51	M0719_1.02	FOXG1	-1	0.0057778	4.23513	0.240195	8	TTTATTTATAT	TTGTTTAC	-
57	MA0208.1	al	-3	0.00577869	2.08033	0.432574	7	TTATTATTTATCT	TTAATTA	-
27	MA0475.2	FLI1	-11	0.00579738	3.00884	0.497292	10	AATGAAATATAACTGGAAGTT	ACCGGAAGTG	+
43	MA0025.1	NFIL3	1	0.00580192	2.08869	0.343013	9	TATTAAATA	ATGTTACATAA	-
11	MA0469.1	E2F3	0	0.00580909	2.09127	0.257249	15	TCCCCTCCCTCCTCC	CTCCCGCCCCCACTC	+
26	MA0462.1	BATF::JUN	-3	0.00581745	2.09428	0.389831	11	CTCTGACTAATAACTAACCAA	TGAGTCATTTC	-
6	MA0697.1	ZIC3	1	0.00581753	3.0193	0.332616	14	GGCCCCCCCAGCCCCACCCC	GACCCCCCGCTGCGC	+
4	SRBP2_f1	SRBP2	-11	0.00582293	2.48057	0.17925	13	GCGCCGGCCGGCCCCGCCCCCGCCCGCGCC	CCTCACCCCACCC	-
12	M5949_1.02	VSX1	-21	0.00582899	4.27265	0.467054	7	CTCATCAACAAAATGGAAATGATAATTA	ATAATTAG	-
49	MA0178.1	CG32105	-14	0.00583543	2.10076	0.291876	7	AAATCAAGAAGCCTTTAATCACAACAAGT	TTAATTA	+
49	MA0201.1	Ptx1	-14	0.00583543	2.10076	0.291876	7	AAATCAAGAAGCCTTTAATCACAACAAGT	TTAATCC	+
49	MA0240.1	repo	-14	0.00583543	2.10076	0.291876	7	AAATCAAGAAGCCTTTAATCACAACAAGT	TTAATTA	+
14	NR4A3_f1	NR4A3	-8	0.00586509	2.49853	0.49809	10	CTTGAACTCTGCCCTATGAC	CTGACCTTTG	-
51	MA0082.1	squamosa	1	0.00587035	2.11333	0.281288	11	TTTATTTATAT	ATTTCCATTTTTGG	-
94	M1934_1.02	ESR1	-5	0.00587623	4.30728	0.427872	20	AGGGGCGCGCAGGCAGCCCTAGGCGGCG	AGGTCAGGGTGACCTGGGCC	+
5	MA0668.1	NEUROD2	-3	0.00587923	3.05132	0.435601	10	GCCACCAGGGGGCAC	ACCATATGGC	-
5	MA0825.1	MNT	-3	0.00587923	3.05132	0.435601	10	GCCACCAGGGGGCAC	ACCACGTGCC	+
37	COT2_f2	COT2	-2	0.00589036	2.50929	0.434023	15	GACTCACCTTGGCCCTGATCC	TTGACCTTTGACCTT	-
2	MA0496.1	MAFK	6	0.00590061	2.12422	0.207856	8	GTGACTCA	AAATTGCTGACTCAG	-
91	STA5A_do	STA5A	1	0.00591316	2.519	0.441396	11	ATTCTCATAAAA	AATTCCTGGAAA	+
94	ETV4_f1	ETV4	-9	0.00592823	2.52543	0.35672	8	AGGGGCGCGCAGGCAGCCCTAGGCGGCG	CAGGAAGT	+
91	M0949_1.02	(AC012531.1)_(Mus_musculus)_(DBD_1.00)	-4	0.00592921	4.34611	0.460903	7	ATTCTCATAAAA	TCATTAA	-
47	M1838_1.02	TFAP2A	2	0.00593555	4.35076	0.318595	8	CTGACTCA	CATTGCCTCAGGGCA	+
58	MA0151.1	Arid3a	-2	0.00594279	2.1394	0.486731	6	AAATTAATAATTCTC	TTTAAT	-
91	PO5F1_do	PO5F1	0	0.00594426	2.53225	0.441396	12	ATTCTCATAAAA	ATTTGCATAACAAAGG	+
6	M1963_1.02	(ZFY)_(Mus_musculus)_(DBD_0.97)	-1	0.0059741	4.37901	0.219016	14	GGCCCCCCCAGCCCCACCCC	GGGGCCGAGGCCTG	+
51	M6242_1.02	FOXJ3	1	0.00597554	4.38007	0.240195	11	TTTATTTATAT	TTGTTTTTGTTTA	-
22	IRF8_si	IRF8	3	0.00599109	2.55221	0.278773	11	AAAAAAAAACT	GAGAAACTGAAAGTG	+
10	KAISO_f1	KAISO	3	0.00601122	2.56078	0.257554	8	CCAGGAAG	CTCGCAGGAAGA	+
11	M6548_1.02	ZIC1	-1	0.00601233	4.40704	0.279753	9	TCCCCTCCCTCCTCC	GACCACCCC	-
26	MA0209.1	ap	-6	0.00601261	2.16454	0.389831	7	CTCTGACTAATAACTAACCAA	CTAATTA	+
26	MA0228.1	ind	-6	0.00601261	2.16454	0.389831	7	CTCTGACTAATAACTAACCAA	CTAATTA	+
57	ONEC2_si	ONEC2	3	0.00604658	2.57584	0.299255	13	TTATTATTTATCT	GTCTTGTTATTGATTTTTTTT	+
51	M6438_1.02	PROP1	1	0.00605063	4.43511	0.240195	11	TTTATTTATAT	TTATATTAATTTCTC	-
91	MA0878.1	CDX1	-3	0.00605088	3.1404	0.441163	9	ATTCTCATAAAA	GCAATAAAA	+
100	MA0173.1	CG11617	-4	0.00605301	2.17908	0.46547	7	TTAAAAGTCAA	ATGTTAA	-
91	PO4F2_si	PO4F2	0	0.00605542	2.57961	0.441396	12	ATTCTCATAAAA	CAGCTCATTAATA	-
10	M6420_1.02	PLAG1	7	0.00606346	4.44451	0.497429	8	CCAGGAAG	GGGGGCATCAGGAGGGG	+
49	MA0485.1	Hoxc9	-9	0.00606531	2.18351	0.291876	13	AAATCAAGAAGCCTTTAATCACAACAAGT	GGCCATAAATCAC	+
4	MA0016.1	usp	-11	0.00606978	2.18512	0.177044	10	GCGCCGGCCGGCCCCGCCCCCGCCCGCGCC	CCGTGACCCC	-
29	AIRE_f2	AIRE	3	0.00607712	2.58885	0.298749	15	AACAATTTATTGAAT	TTAACCAATATAACCAAT	-
73	MA0196.1	NK7.1	-3	0.00607799	2.18807	0.320585	7	AAACAATTACCTCCATGTGA	CAATTAA	-
4	M6322_1.02	KLF1	-10	0.00607882	4.45578	0.169984	11	GCGCCGGCCGGCCCCGCCCCCGCCCGCGCC	GCCACACCCTG	-
5	MA0744.1	SCRT2	1	0.00609203	3.16176	0.435601	12	GCCACCAGGGGGCAC	ATGCAACAGGTGG	+
27	MA0098.3	ETS1	-11	0.00610508	3.16854	0.497292	10	AATGAAATATAACTGGAAGTT	ACCGGAAGTG	+
11	MA0742.1	Klf12	1	0.00612683	3.17982	0.330567	14	TCCCCTCCCTCCTCC	GACCACGCCCTTATT	+
6	M5977_1.02	ZNF740	-7	0.00612805	4.49186	0.219016	10	GGCCCCCCCAGCCCCACCCC	CCCCCCCCAC	-
8	M0104_1.02	(ARID3B)_(Mus_musculus)_(DBD_0.99)	-3	0.00613925	4.50007	0.489464	11	TATTTTTTTAAATTTTAATA	TTAATTAATAT	-
10	M5490_1.02	GLIS1	7	0.00613987	4.50052	0.497429	8	CCAGGAAG	AGACCCCCCACGAAGC	-
12	MSX2_f1	MSX2	-21	0.00614207	2.61652	0.285106	7	CTCATCAACAAAATGGAAATGATAATTA	ACAATTA	-
51	M0736_1.02	(FOXK2)_(Mus_musculus)_(DBD_0.90)	-1	0.0061812	4.53082	0.240195	8	TTTATTTATAT	TTGTTTAC	-
51	M5322_1.02	CPEB1	-2	0.0061812	4.53082	0.240195	8	TTTATTTATAT	TTTTTATT	+
2	MA0496.1	MAFK	6	0.00619253	3.21392	0.252431	8	GTGACTCA	AAATTGCTGACTCAG	-
5	M5634_1.02	MNT	-3	0.00620163	4.5458	0.317968	10	GCCACCAGGGGGCAC	ACCACGTGCC	+
8	M0635_1.02	(DMRTC2)_(Mus_musculus)_(DBD_1.00)	-3	0.00621076	4.55249	0.489464	13	TATTTTTTTAAATTTTAATA	TTTTATACATGTT	-
6	M2273_1.02	E2F6	-3	0.0062427	4.5759	0.219016	11	GGCCCCCCCAGCCCCACCCC	CCTTCCCGCCC	-
91	M1157_1.02	(HOXB9)_(PBM_CONSTRUCTS)_(DBD_1.00)	-2	0.00625096	4.58196	0.460903	10	ATTCTCATAAAA	GGTCATAAAA	-
12	M6412_1.02	PBX1	0	0.00626444	4.59183	0.474441	15	CTCATCAACAAAATGGAAATGATAATTA	CCCATCAATCAAATT	+
6	M6556_1.02	ZNF350	-1	0.00627746	4.60138	0.219016	19	GGCCCCCCCAGCCCCACCCC	GGGCAACAAATCCCTGCGCCCCGT	+
91	M6423_1.02	POU2F1	0	0.00627761	4.60149	0.460903	9	ATTCTCATAAAA	ATTTGCATA	+
57	MA0172.1	CG11294	-3	0.00628678	2.26324	0.432574	7	TTATTATTTATCT	TTAATTA	+
77	PPARA_f2	PPARA	1	0.00628776	2.67858	0.262307	12	AACTCCTGACCTCA	TGACCTTTGACCT	-
47	MA0003.2	TFAP2A	2	0.006305	2.2698	0.175852	8	CTGACTCA	CATTGCCTCAGGGCA	+
26	SMRC1_f1	SMRC1	-2	0.00631977	2.69222	0.328142	9	CTCTGACTAATAACTAACCAA	GTGACTCAG	-
10	ATF5_si	ATF5	0	0.00632236	2.69332	0.257554	8	CCAGGAAG	TAAGGAAGAGGG	+
2	MA0495.1	MAFF	8	0.00632246	2.27609	0.21211	8	GTGACTCA	AAAAATTGCTGACTCAGC	-
60	M0894_1.02	LBX1	1	0.00632389	4.63541	0.491327	7	TAATAAACTCTGAAA	CTAATTAA	-
51	M6510_1.02	TEF	2	0.00632565	4.6367	0.240195	11	TTTATTTATAT	TGTTTATGTAAATG	+
10	MA0463.1	Bcl6	6	0.00632787	2.27803	0.33005	8	CCAGGAAG	TGCTTTCTAGGAAA	-
51	M5287_1.02	ALX4	0	0.0063302	4.64004	0.240195	11	TTTATTTATAT	TTAATTTAATTAG	-
51	M5941_1.02	UNCX	0	0.0063302	4.64004	0.240195	11	TTTATTTATAT	CTAATTTAATTAG	+
4	MA0471.1	E2F6	-8	0.0063417	2.28301	0.177044	11	GCGCCGGCCGGCCCCGCCCCCGCCCGCGCC	CCTTCCCGCCC	-
4	MA0493.1	Klf1	-9	0.0063417	2.28301	0.177044	11	GCGCCGGCCGGCCCCGCCCCCGCCCGCGCC	GGCCACACCCA	+
60	MA0209.1	ap	0	0.00634733	2.28504	0.118691	7	TAATAAACTCTGAAA	TAATTAG	-
60	M5624_1.02	MEOX2	2	0.00635552	4.6586	0.491327	8	TAATAAACTCTGAAA	AGTAATTAAC	+
91	PO2F2_si	PO2F2	0	0.0063711	2.71409	0.441396	9	ATTCTCATAAAA	ATTTGCATA	-
94	KAISO_f1	KAISO	-5	0.00637809	2.71706	0.358204	12	AGGGGCGCGCAGGCAGCCCTAGGCGGCG	CTCGCAGGAAGA	+
11	M6456_1.02	RREB1	1	0.00638138	4.67755	0.280304	15	TCCCCTCCCTCCTCC	ACCCCAAACCACCCCCCCCCCC	-
10	SNAI1_f1	SNAI1	0	0.00640466	2.72839	0.257554	8	CCAGGAAG	CCAGGTGG	+
11	M6507_1.02	TEAD1	-1	0.00641284	4.70061	0.280304	14	TCCCCTCCCTCCTCC	CACATTCCTGCGCC	+
43	MA0191.1	HGTX	-2	0.00641388	2.309	0.343013	7	TATTAAATA	TTAATTA	+
43	MA0230.1	lab	-2	0.00641388	2.309	0.343013	7	TATTAAATA	TTAATTA	+
43	MA0236.1	otp	-2	0.00641388	2.309	0.343013	7	TATTAAATA	TTAATTA	+
51	M6247_1.02	FOXO4	-1	0.006424	4.70879	0.240195	9	TTTATTTATAT	TTGTTTATT	-
37	NFIA+NFIB+NFIC+NFIX_si	NFIA+NFIB+NFIC+NFIX	-7	0.00643519	2.74139	0.434023	7	GACTCACCTTGGCCCTGATCC	CTTGGCA	+
57	FOXO4_f1	FOXO4	-3	0.00643756	2.7424	0.299255	9	TTATTATTTATCT	TTGTTTATT	+
60	M0949_1.02	(AC012531.1)_(Mus_musculus)_(DBD_1.00)	0	0.00644002	4.72054	0.491327	7	TAATAAACTCTGAAA	TCATTAA	-
6	INSM1_f1	INSM1	-2	0.00644879	2.74718	0.213205	12	GGCCCCCCCAGCCCCACCCC	TGCCCCCTGACA	-
10	PLAG1_f1	PLAG1	7	0.00645127	2.74824	0.257554	8	CCAGGAAG	GGGGGCATCAGGAGGGG	+
47	MA0489.1	JUN(var.2)	5	0.00646951	3.35768	0.227903	8	CTGACTCA	AGGAGATGACTCAT	+
47	M4565_1.02	FOSL2	1	0.00648377	4.7526	0.335592	8	CTGACTCA	GGTGACTCATCCTG	-
57	BARX2_si	BARX2	0	0.00648508	2.76264	0.299255	10	TTATTATTTATCT	TTATTAATTG	+
5	KLF6_si	KLF6	-7	0.00648986	2.76468	0.284643	8	GCCACCAGGGGGCAC	GGGGGCGG	+
51	MA0135.1	Lhx3	2	0.00649292	3.36983	0.401726	11	TTTATTTATAT	GATTAATTAATTT	-
5	M5805_1.02	SCRT2	1	0.00649359	4.7598	0.317968	12	GCCACCAGGGGGCAC	ATGCAACAGGTGG	+
10	MA0532.1	STAT92E	7	0.00649378	2.33776	0.33005	8	CCAGGAAG	CGGAATTCCAGGAAA	+
51	MA0040.1	Foxq1	1	0.00649407	2.33786	0.281288	10	TTTATTTATAT	TATTGTTTATT	+
51	M6546_1.02	ZFHX3	0	0.00649579	4.76142	0.240195	11	TTTATTTATAT	ATTAATAATTA	+
5	M5652_1.02	NEUROD2	-3	0.00649944	4.76409	0.317968	10	GCCACCAGGGGGCAC	ACCATATGGC	-
12	MA0187.1	Dll	-21	0.00651682	2.34606	0.309996	7	CTCATCAACAAAATGGAAATGATAATTA	GTAATTA	-
43	CDC5L_si	CDC5L	4	0.00652763	2.78077	0.431826	9	TATTAAATA	ATTATGTTAAATCAC	-
12	MA0197.1	Oct	-20	0.00653894	2.35402	0.309996	8	CTCATCAACAAAATGGAAATGATAATTA	TTTAATTA	+
51	MEF2D_f1	MEF2D	0	0.00655782	2.79363	0.155279	11	TTTATTTATAT	GCTATTTTTAGC	+
91	MA0197.1	Oct	-4	0.00656621	2.36384	0.357931	8	ATTCTCATAAAA	TAATTAAA	-
73	MA0176.1	CG15696	-3	0.00656723	2.3642	0.320585	7	AAACAATTACCTCCATGTGA	CAATTAA	-
6	M6422_1.02	PLAGL1	1	0.00656913	4.81517	0.223735	9	GGCCCCCCCAGCCCCACCCC	GGGCCCCCCG	-
12	MA0232.1	lbl	-22	0.00657252	2.36611	0.309996	6	CTCATCAACAAAATGGAAATGATAATTA	TAATTA	-
12	M6423_1.02	POU2F1	-11	0.00657909	4.82248	0.474441	9	CTCATCAACAAAATGGAAATGATAATTA	TATGCAAAT	-
26	MA0511.1	RUNX2	-6	0.00659678	2.37484	0.389831	15	CTCTGACTAATAACTAACCAA	CAAACCACAAACCCC	-
51	MA0229.1	inv	0	0.00661124	2.38005	0.281288	8	TTTATTTATAT	TCTAATTA	+
8	LHX3_f1	LHX3	-3	0.00662961	2.82421	0.291542	13	TATTTTTTTAAATTTTAATA	ATTAATTAATTTT	-
100	NR2C2_f1	NR2C2	3	0.00663376	2.82598	0.262208	10	TTAAAAGTCAA	AGGTCAAAGGTCA	+
100	NR6A1_do	NR6A1	3	0.00663376	2.82598	0.262208	10	TTAAAAGTCAA	AAGTTCAAGGTCA	+
100	RXRA_f1	RXRA	3	0.00663376	2.82598	0.262208	10	TTAAAAGTCAA	AGGTCAAAGGTCA	+
51	MA0206.1	abd-A	-1	0.00665126	2.39445	0.281288	7	TTTATTTATAT	TTAATTA	+
99	JUN_f1	JUN	0	0.00665587	2.8354	0.37371	9	GTGAATCATCA	ATGACTCAT	-
51	TBP_f1	TBP	-1	0.00667426	2.84323	0.155279	10	TTTATTTATAT	GAATTTATACC	-
58	M5697_1.02	ONECUT3	3	0.00667581	4.89337	0.421616	11	AAATTAATAATTCTC	AAAAAATCAATAAT	-
91	MA0219.1	ems	-4	0.00668709	2.40735	0.357931	7	ATTCTCATAAAA	TCATTAA	-
51	MA0613.1	FOXG1	-1	0.00669814	3.47633	0.401726	8	TTTATTTATAT	TTGTTTAC	-
51	M6234_1.02	FOXA3	-1	0.00670582	4.91537	0.240372	10	TTTATTTATAT	TTGTTTGCTTTGC	-
5	MA0521.1	Tcf12	-2	0.00670707	3.48097	0.438598	11	GCCACCAGGGGGCAC	CTGCAGCTGTT	-
27	MA0763.1	ETV3	-11	0.00676584	3.51147	0.497292	10	AATGAAATATAACTGGAAGTT	ACCGGAAGTG	+
2	M5435_1.02	FOXB1	2	0.00677338	4.96489	0.350582	8	GTGACTCA	GAATGACACAGCGA	-
57	MA0240.1	repo	-3	0.00681892	2.45481	0.432574	7	TTATTATTTATCT	TTAATTA	+
4	MA0456.1	opa	-17	0.00682284	2.45622	0.183151	12	GCGCCGGCCGGCCCCGCCCCCGCCCGCGCC	GACCCCCCGCTG	+
60	MA0184.1	CG9876	0	0.00684138	2.4629	0.118691	7	TAATAAACTCTGAAA	TAATTAG	-
60	MA0196.1	NK7.1	0	0.00684138	2.4629	0.118691	7	TAATAAACTCTGAAA	CAATTAA	-
60	MA0219.1	ems	0	0.00684138	2.4629	0.118691	7	TAATAAACTCTGAAA	TCATTAA	-
60	MA0228.1	ind	0	0.00684138	2.4629	0.118691	7	TAATAAACTCTGAAA	TAATTAG	-
43	HXA5_si	HXA5	0	0.00690272	2.94056	0.431826	9	TATTAAATA	CATTAATCAA	-
58	M6413_1.02	PBX2	0	0.00693313	5.08199	0.421616	15	AAATTAATAATTCTC	CCATCAATCAATTTA	+
8	FOXJ2_f1	FOXJ2	0	0.00698465	2.97546	0.291542	10	TATTTTTTTAAATTTTAATA	TGTTTATTTA	+
37	STF1_f1	STF1	-3	0.00701566	2.98867	0.434023	9	GACTCACCTTGGCCCTGATCC	TGACCTTGA	-
8	M5584_1.02	ISX	-8	0.00702032	5.14589	0.489464	12	TATTTTTTTAAATTTTAATA	TTAATCTAATTAA	+
2	MA0495.1	MAFF	8	0.0070253	3.64613	0.275364	8	GTGACTCA	AAAAATTGCTGACTCAGC	-
8	HNF1A_f1	HNF1A	-5	0.00703471	2.99679	0.291542	15	TATTTTTTTAAATTTTAATA	GGTTAATTATTAACC	-
5	MA0500.1	Myog	-2	0.00703647	2.53313	0.224857	11	GCCACCAGGGGGCAC	CTGCAGCTGTC	-
8	M5714_1.02	PHOX2A	-9	0.00704182	5.16166	0.489464	11	TATTTTTTTAAATTTTAATA	TAATTTAATTA	+
4	AP2D_f1	AP2D	-11	0.0070476	3.00228	0.209202	14	GCGCCGGCCGGCCCCGCCCCCGCCCGCGCC	ACGCGCCCCGGGCG	-
11	ZBT7B_si	ZBT7B	5	0.00706455	3.0095	0.282138	15	TCCCCTCCCTCCTCC	GCCCCCCCCCTCCCCCTCTCCG	-
6	MA0112.2	ESR1	5	0.00707244	2.54608	0.205232	15	GGCCCCCCCAGCCCCACCCC	GGCCCAGGTCACCCTGACCT	+
91	M5553_1.02	HOXC13	-3	0.00708419	5.19271	0.460903	9	ATTCTCATAAAA	CCAATAAAAA	+
8	M6251_1.02	FUBP1	3	0.00710994	5.21159	0.489464	9	TATTTTTTTAAATTTTAATA	TTGTGTTTTTTT	+
27	MA0474.2	ERG	-11	0.00711838	3.69444	0.497292	10	AATGAAATATAACTGGAAGTT	ACCGGAAGTG	+
51	M5616_1.02	MEF2B	0	0.00712399	5.22189	0.240372	11	TTTATTTATAT	GCTATTTATAGC	-
26	M0958_1.02	(LHX4)_(Mus_musculus)_(DBD_1.00)	-6	0.0071299	5.22622	0.428239	7	CTCTGACTAATAACTAACCAA	CTAATTA	+
87	MA0043.2	HLF	-3	0.00714305	3.70724	0.49104	12	AAATACCACATAACA	CATTACGTAACC	+
91	M0999_1.02	(NKX6-1)_(Mus_musculus)_(DBD_1.00)	-3	0.00715262	5.24287	0.460903	9	ATTCTCATAAAA	GTAATTAAT	-
49	MA0186.1	Dfd	-14	0.00716303	2.57869	0.291876	7	AAATCAAGAAGCCTTTAATCACAACAAGT	TTAATGA	+
12	MA0011.1	br_Z2	-10	0.0071732	2.58235	0.309996	8	CTCATCAACAAAATGGAAATGATAATTA	AAATAGTA	-
58	M5714_1.02	PHOX2A	1	0.00719255	5.27214	0.421616	10	AAATTAATAATTCTC	TAATTTAATTA	+
100	MA0171.1	CG11085	0	0.0072217	2.59981	0.46547	7	TTAAAAGTCAA	TTAATTG	+
60	M0633_1.02	DMRT2	0	0.00722712	5.29748	0.491327	10	TAATAAACTCTGAAA	TAATACATTA	-
60	M5394_1.02	EN2	2	0.00722712	5.29748	0.491327	8	TAATAAACTCTGAAA	TCCAATTAAC	-
60	M5623_1.02	MEOX1	2	0.00722712	5.29748	0.491327	8	TAATAAACTCTGAAA	GCTAATTAAC	+
58	M6188_1.02	DLX2	-6	0.00723138	5.3006	0.421616	8	AAATTAATAATTCTC	ATAATTAT	-
91	M6497_1.02	STAT6	-1	0.00723894	5.30615	0.460903	11	ATTCTCATAAAA	TTCCCAGGAATTT	+
37	NR6A1_do	NR6A1	-3	0.00725575	3.09095	0.434023	13	GACTCACCTTGGCCCTGATCC	TGACCTTGAACTT	-
73	MA0232.1	lbl	-3	0.00726389	2.615	0.320585	6	AAACAATTACCTCCATGTGA	TAATTA	-
12	M6347_1.02	MSX2	-21	0.0072696	5.32861	0.497388	7	CTCATCAACAAAATGGAAATGATAATTA	ACAATTA	-
6	KLF3_f1	KLF3	-9	0.00727023	3.09712	0.231118	11	GGCCCCCCCAGCCCCACCCC	AGCCACACCCAAGCA	-
29	HNF6_f1	HNF6	-5	0.00727347	3.0985	0.337697	10	AACAATTTATTGAAT	TTTATTGATTTTTT	+
58	M6438_1.02	PROP1	2	0.00730138	5.35191	0.421616	13	AAATTAATAATTCTC	TTATATTAATTTCTC	-
26	M0905_1.02	(HOXA4)_(Mus_musculus)_(DBD_1.00)	-6	0.00730646	5.35563	0.428239	9	CTCTGACTAATAACTAACCAA	TTAATTACC	+
11	SRBP1_f2	SRBP1	-4	0.00733419	3.12437	0.282138	11	TCCCCTCCCTCCTCC	CTCACCCCACC	-
4	MA0493.1	Klf1	-9	0.00735993	3.8198	0.377613	11	GCGCCGGCCGGCCCCGCCCCCGCCCGCGCC	GGCCACACCCA	+
51	MA0236.1	otp	-1	0.00737633	2.65548	0.281288	7	TTTATTTATAT	TTAATTA	+
11	ZIC1_f1	ZIC1	-1	0.00738745	3.14705	0.282138	9	TCCCCTCCCTCCTCC	GACCACCCC	-
2	M6359_1.02	NFE2L1	1	0.00738879	5.41598	0.369247	6	GTGACTCA	AATGACT	+
12	NFAC1_si	NFAC1	-10	0.00741383	3.15829	0.326026	12	CTCATCAACAAAATGGAAATGATAATTA	CAATGGAAAATT	+
51	MA0135.1	Lhx3	2	0.00741866	2.67072	0.281288	11	TTTATTTATAT	GATTAATTAATTT	-
11	SPI1_si	SPI1	1	0.00742147	3.16154	0.282138	15	TCCCCTCCCTCCTCC	TTTCACTTCCTCTTTTT	-
2	MA0659.1	MAFG	6	0.00742177	3.8519	0.28013	8	GTGACTCA	AATATGCTGACTCAGCAATTT	-
2	MA0066.1	PPARG	10	0.00742231	2.67203	0.23769	8	GTGACTCA	GTAGGTCACGGTGACCTACT	+
5	M6513_1.02	TFAP4	0	0.00744834	5.45964	0.342713	11	GCCACCAGGGGGCAC	GCCAGCTGCGG	+
58	FOXF1_f1	FOXF1	0	0.00746379	3.17958	0.323753	11	AAATTAATAATTCTC	AAAATAAACAT	-
11	MA0057.1	MZF1(var.2)	-5	0.00747385	2.69058	0.311502	10	TCCCCTCCCTCCTCC	TTCCCCCTAC	-
27	MA0760.1	ERF	-11	0.00748599	3.88523	0.497292	10	AATGAAATATAACTGGAAGTT	ACCGGAAGTG	+
11	M4640_1.02	ZBTB7A	-1	0.00749663	5.49503	0.318039	14	TCCCCTCCCTCCTCC	CCGAGACCCCCGCCC	-
51	M5460_1.02	FOXL1	-2	0.00750553	5.50156	0.240372	7	TTTATTTATAT	TGTTTAC	-
2	NF2L1_f1	NF2L1	1	0.00752681	3.20642	0.26161	6	GTGACTCA	AATGACT	+
5	ZBT7B_si	ZBT7B	-1	0.00754976	3.2162	0.297837	14	GCCACCAGGGGGCAC	CGGAGAGGGGGCGGGGGGGGGC	+
57	MA0127.1	PEND	2	0.00756828	2.72458	0.432574	8	TTATTATTTATCT	ACTTCTTATT	+
91	HXD13_f1	HXD13	0	0.00757157	3.22549	0.441396	11	ATTCTCATAAAA	TCTCTAATAAA	-
26	MA0224.1	exex	-7	0.00757765	2.72795	0.389831	7	CTCTGACTAATAACTAACCAA	TAATTAC	-
51	M0436_1.02	(ZNF35)_(Mus_musculus)_(DBD_0.96)	-1	0.00758549	5.56017	0.240372	10	TTTATTTATAT	TTGTTTATTG	+
51	M5635_1.02	MNX1	0	0.00758549	5.56017	0.240372	10	TTTATTTATAT	TTTAATTACC	+
5	MYCN_si	MYCN	-4	0.00760128	3.23815	0.297837	8	GCCACCAGGGGGCAC	CCACGTGG	+
26	NR2E3_f1	NR2E3	-3	0.00763075	3.2507	0.363216	14	CTCTGACTAATAACTAACCAA	TGACTTTTGACTTT	-
91	M6427_1.02	POU4F2	0	0.00763592	5.59713	0.460903	12	ATTCTCATAAAA	CAGCTCATTAATA	+
73	MA0063.1	Nkx2-5	-3	0.00764053	2.75059	0.320585	7	AAACAATTACCTCCATGTGA	CAATTAA	-
73	MA0175.1	CG13424	-3	0.00764053	2.75059	0.320585	7	AAACAATTACCTCCATGTGA	CAATTAA	-
97	MA0182.1	CG4328	-1	0.0076718	2.76185	0.430864	7	TTTTAGTAAGCT	TTTATTA	+
91	MA0206.1	abd-A	-4	0.0076735	2.76246	0.379949	7	ATTCTCATAAAA	TAATTAA	-
27	MA0790.1	POU4F1	-1	0.00767914	3.98547	0.497292	14	AATGAAATATAACTGGAAGTT	ATGAATAATTAATG	+
37	RXRG_f1	RXRG	-2	0.00769334	3.27736	0.434023	13	GACTCACCTTGGCCCTGATCC	GTGACCTTTGACC	-
43	PIT1_f1	PIT1	1	0.00771689	3.28739	0.431826	9	TATTAAATA	CTCATGAATATAT	+
12	M1012_1.02	(HOXB4)_(Mus_musculus)_(DBD_1.00)	-20	0.00772583	5.66303	0.497388	8	CTCATCAACAAAATGGAAATGATAATTA	GGTCATTAA	-
51	M6237_1.02	FOXD3	-2	0.0077289	5.66529	0.240372	9	TTTATTTATAT	TGTTTGTTT	-
58	M5291_1.02	ARX	2	0.00773745	5.67155	0.421616	11	AAATTAATAATTCTC	TTAATTTAATTAA	+
6	EGR4_f1	EGR4	-4	0.00776647	3.30851	0.237749	11	GGCCCCCCCAGCCCCACCCC	TCCCCGCCGCC	-
58	ARI3A_f1	ARI3A	-1	0.00778956	3.31835	0.323753	7	AAATTAATAATTCTC	AATTAAA	+
77	NR1I2_f2	NR1I2	5	0.00779071	3.31884	0.297995	14	AACTCCTGACCTCA	CTGAACTTTCTTGACCTCA	-
9	MA0559.1	PI	-7	0.00780738	2.81066	0.492188	12	TGGCCTTTTTTTCTCTGTC	TTTTCCTTTTTTGG	-
100	MSX2_f1	MSX2	-1	0.00782721	3.33439	0.291712	7	TTAAAAGTCAA	TAATTGT	+
91	M6510_1.02	TEF	1	0.00784824	5.75276	0.460903	12	ATTCTCATAAAA	CATTTACATAAACA	-
5	TFAP4_si	TFAP4	0	0.00786291	3.3496	0.297837	11	GCCACCAGGGGGCAC	GCCAGCTGCGG	+
11	MA0690.1	TBX21	0	0.00786994	4.0845	0.403384	10	TCCCCTCCCTCCTCC	TTCACACCTT	-
29	MSX2_f1	MSX2	-1	0.00787013	3.35268	0.346168	7	AACAATTTATTGAAT	ACAATTA	-
49	MA0206.1	abd-A	-14	0.00788999	2.8404	0.291876	7	AAATCAAGAAGCCTTTAATCACAACAAGT	TTAATTA	+
8	M5735_1.02	POU3F3	-2	0.00792532	5.80926	0.492752	13	TATTTTTTTAAATTTTAATA	ATTATGCTAATTT	-
12	M6147_1.02	ARID3A	-7	0.0079319	5.81409	0.497388	21	CTCATCAACAAAATGGAAATGATAATTA	AATTAATCGAAATCAAATTAAA	-
99	JUNB_f1	JUNB	0	0.00793347	3.37966	0.417604	10	GTGAATCATCA	ATGACTCATC	-
11	ZIC2_f1	ZIC2	-1	0.00793803	3.3816	0.288656	9	TCCCCTCCCTCCTCC	GACCACCCC	-
57	MA0178.1	CG32105	-3	0.00794688	2.86088	0.432574	7	TTATTATTTATCT	TTAATTA	+
91	ARI3A_do	ARI3A	9	0.00795582	3.38918	0.441396	12	ATTCTCATAAAA	TTTAATTTGATTTCGATTAATT	-
27	MA0527.1	ZBTB33	-3	0.00795891	4.13067	0.497292	15	AATGAAATATAACTGGAAGTT	CAGATCTCGCGAGAG	-
51	M6244_1.02	FOXM1	0	0.00797623	5.84657	0.240372	11	TTTATTTATAT	GTTGTTTGTTTTT	-
60	MA0215.1	btn	0	0.00798357	2.87409	0.131581	7	TAATAAACTCTGAAA	TCATTAA	-
60	MA0241.1	ro	0	0.00798357	2.87409	0.131581	7	TAATAAACTCTGAAA	TAATTAG	-
11	M0404_1.02	(ZNF202)_(Mus_musculus)_(DBD_0.87)	0	0.00798823	5.85537	0.329212	10	TCCCCTCCCTCCTCC	TGCCCCCCTT	-
91	M6304_1.02	HOXD9	-4	0.0079961	5.86114	0.460903	8	ATTCTCATAAAA	CAATTAAACT	+
6	MA0163.1	PLAG1	-1	0.00801599	4.1603	0.434191	14	GGCCCCCCCAGCCCCACCCC	CCCCCTTGGGCCCC	-
77	TFEB_f1	TFEB	-2	0.00801729	3.41536	0.297995	9	AACTCCTGACCTCA	CACGTGACC	-
12	MA0555.1	SVP	-3	0.00801825	2.88657	0.309996	20	CTCATCAACAAAATGGAAATGATAATTA	ATTACCAAAAAAGGAAAGAA	+
91	NANOG_f1	NANOG	-4	0.00804975	3.42919	0.441396	8	ATTCTCATAAAA	CCATTAAA	-
100	STF1_f1	STF1	-1	0.00808307	3.44339	0.291712	9	TTAAAAGTCAA	TCAAGGTCA	+
100	MA0071.1	RORA	0	0.0080902	2.91247	0.46547	10	TTAAAAGTCAA	ATCAAGGTCA	+
51	M6114_1.02	FOXA1	-2	0.00809136	5.93097	0.240372	9	TTTATTTATAT	TGTTTGCTTT	-
8	FOXD3_f1	FOXD3	0	0.00810198	3.45145	0.314107	9	TATTTTTTTAAATTTTAATA	TGTTTGTTT	+
26	FOXC2_f1	FOXC2	-1	0.00810982	3.45478	0.363216	15	CTCTGACTAATAACTAACCAA	TCTGACAAAACAAAC	-
22	ARI3A_f1	ARI3A	-2	0.00811336	3.45629	0.357655	7	AAAAAAAAACT	AATTAAA	+
5	M6516_1.02	TCF3	-3	0.00812786	5.95772	0.357672	11	GCCACCAGGGGGCAC	ACCAGATGGTC	-
51	MA0191.1	HGTX	-1	0.00813097	2.92715	0.281288	7	TTTATTTATAT	TTAATTA	+
51	MA0230.1	lab	-1	0.00813097	2.92715	0.281288	7	TTTATTTATAT	TTAATTA	+
26	MA0221.1	eve	-6	0.00815405	2.93546	0.389831	7	CTCTGACTAATAACTAACCAA	CTAATGA	+
26	M1070_1.02	(HOXC5)_(Mus_musculus)_(DBD_1.00)	-6	0.00815493	5.97756	0.437175	9	CTCTGACTAATAACTAACCAA	TTAATGACC	+
100	MA0151.1	Arid3a	1	0.00816115	2.93801	0.46547	5	TTAAAAGTCAA	ATTAAA	+
91	MA0230.1	lab	-4	0.00819169	2.94901	0.379949	7	ATTCTCATAAAA	TAATTAA	-
51	M6147_1.02	ARID3A	0	0.00821126	6.01885	0.240372	11	TTTATTTATAT	TTTAATTTGATTTCGATTAATT	+
49	MA0229.1	inv	-13	0.00822154	2.95975	0.291876	8	AAATCAAGAAGCCTTTAATCACAACAAGT	TCTAATTA	+
73	MA0187.1	Dll	-3	0.00822466	2.96088	0.320585	7	AAACAATTACCTCCATGTGA	TAATTAC	+
4	MA0073.1	RREB1	-10	0.00823561	4.27428	0.40242	20	GCGCCGGCCGGCCCCGCCCCCGCCCGCGCC	CCCCAAACCACCCCCCCCCC	+
2	MA0066.1	PPARG	10	0.0082476	4.2805	0.300182	8	GTGACTCA	GTAGGTCACGGTGACCTACT	+
6	MA0003.2	TFAP2A	-6	0.00825438	2.97158	0.229949	14	GGCCCCCCCAGCCCCACCCC	CATTGCCTCAGGGCA	+
6	E2F6_f1	E2F6	-2	0.00825843	3.51809	0.24378	12	GGCCCCCCCAGCCCCACCCC	CCTTCCCGCCCA	-
9	MA0030.1	FOXF2	-5	0.00826543	2.97555	0.492188	14	TGGCCTTTTTTTCTCTGTC	ATTGTTTACGTTTG	-
27	MA0606.1	NFAT5	-11	0.00826978	4.29202	0.497292	10	AATGAAATATAACTGGAAGTT	AATGGAAAAT	-
12	MA0547.1	SKN-1	-9	0.00831788	2.99444	0.309996	15	CTCATCAACAAAATGGAAATGATAATTA	AAAATGATGACAATT	+
26	PAX2_f1	PAX2	-1	0.00833468	3.55057	0.363216	18	CTCTGACTAATAACTAACCAA	TGTCACGCATGACTGATC	-
47	MA0117.1	Mafb	1	0.00836162	3.01018	0.21725	7	CTGACTCA	GCTGACGG	+
91	SOX2_f1	SOX2	0	0.0083733	3.56703	0.441396	12	ATTCTCATAAAA	ATTTGCATAACAATGG	+
12	M5944_1.02	VAX1	-21	0.00839039	6.15016	0.499745	7	CTCATCAACAAAATGGAAATGATAATTA	GTAATTAG	-
11	M2390_1.02	EHF	-3	0.00839884	6.15635	0.330085	8	TCCCCTCCCTCCTCC	CCTTCCTG	-
77	RXRA_f1	RXRA	1	0.00840421	3.5802	0.297995	12	AACTCCTGACCTCA	TGACCTTTGACCT	-
6	M4438_1.02	ESRRA	0	0.0084075	6.1627	0.275254	15	GGCCCCCCCAGCCCCACCCC	AGGTCACCGTGACCT	-
58	CEBPD_f1	CEBPD	-1	0.00842431	3.58876	0.325796	11	AAATTAATAATTCTC	ATTGCACAATT	-
11	M6321_1.02	KLF15	-3	0.0084671	6.20639	0.330085	12	TCCCCTCCCTCCTCC	GCCCCCACCTCCCCGCC	-
10	SPIB_f1	SPIB	4	0.00847008	3.60825	0.322781	8	CCAGGAAG	AAAAAGAGGAAG	+
6	M6446_1.02	RARG	-1	0.00848273	6.21784	0.275254	19	GGCCCCCCCAGCCCCACCCC	GTGACCTCTGGGTGACCCCC	+
94	ZBT7B_si	ZBT7B	4	0.00851427	3.62708	0.448289	18	AGGGGCGCGCAGGCAGCCCTAGGCGGCG	CGGAGAGGGGGCGGGGGGGGGC	+
58	M6157_1.02	BARX2	0	0.00853037	6.25276	0.421616	10	AAATTAATAATTCTC	CAATTAATGA	-
5	MA0500.1	Myog	-2	0.0085496	4.43724	0.478186	11	GCCACCAGGGGGCAC	CTGCAGCTGTC	-
100	MA0010.1	br_Z1	0	0.00856873	3.08474	0.46547	11	TTAAAAGTCAA	GTAATAAACAAATC	+
100	MA0046.1	HNF1A	1	0.00856873	3.08474	0.46547	11	TTAAAAGTCAA	GGTAATTATTAACC	-
5	M6558_1.02	ZNF423	0	0.00857152	6.28292	0.357672	15	GCCACCAGGGGGCAC	GGCACCCAAGGGTGC	-
11	MA0088.2	ZNF143	0	0.00857403	4.44992	0.418546	15	TCCCCTCCCTCCTCC	TACCCACAATGCATTG	+
26	M5541_1.02	HOXB2	-5	0.00860599	6.30819	0.437175	10	CTCTGACTAATAACTAACCAA	GTTAATTACT	+
77	HAND1_si	HAND1	0	0.008616	3.67042	0.297995	12	AACTCCTGACCTCA	AATGCCAGACCC	-
58	SOX17_f2	SOX17	2	0.00862257	3.67321	0.325796	15	AAATTAATAATTCTC	CAACAATGCTCATTGTCC	-
91	M6491_1.02	STAT5A	1	0.0086424	6.33488	0.473565	11	ATTCTCATAAAA	AATTCCTGGAAA	-
2	MA0067.1	Pax2	2	0.00865408	3.11547	0.265087	6	GTGACTCA	GCGTGACT	-
6	M5209_1.02	(SP5)_(Drosophila_melanogaster)_(DBD_0.93)	-10	0.00865906	6.34709	0.275254	10	GGCCCCCCCAGCCCCACCCC	GCCACGCCCAC	-
49	MA0166.1	Antp	-14	0.00865962	3.11746	0.291876	7	AAATCAAGAAGCCTTTAATCACAACAAGT	TTAATGA	+
49	MA0224.1	exex	-15	0.00865962	3.11746	0.291876	7	AAATCAAGAAGCCTTTAATCACAACAAGT	TAATTAC	-
49	MA0230.1	lab	-14	0.00865962	3.11746	0.291876	7	AAATCAAGAAGCCTTTAATCACAACAAGT	TTAATTA	+
49	MA0236.1	otp	-14	0.00865962	3.11746	0.291876	7	AAATCAAGAAGCCTTTAATCACAACAAGT	TTAATTA	+
60	MA0175.1	CG13424	0	0.00866369	3.11893	0.139308	7	TAATAAACTCTGAAA	CAATTAA	-
27	MA0765.1	ETV5	-11	0.00868799	4.50907	0.497292	10	AATGAAATATAACTGGAAGTT	ACCGGAAGTG	+
6	ZN350_f1	ZN350	-1	0.00870569	3.70862	0.248121	19	GGCCCCCCCAGCCCCACCCC	GGGCAACAAATCCCTGCGTCCCGT	-
22	HXA13_f1	HXA13	1	0.00872037	3.71488	0.365193	10	AAAAAAAAACT	CCAATAAAACC	-
26	PROP1_f1	PROP1	-1	0.00874409	3.72498	0.363216	15	CTCTGACTAATAACTAACCAA	TTATATTAATTTCTC	-
6	MA0490.1	JUNB	-8	0.00875189	3.15068	0.234432	11	GGCCCCCCCAGCCCCACCCC	ATGAGTCATCC	-
26	MA0177.1	CG18599	-6	0.00875593	3.15213	0.389831	7	CTCTGACTAATAACTAACCAA	CTAATTA	+
26	MA0184.1	CG9876	-6	0.00875593	3.15213	0.389831	7	CTCTGACTAATAACTAACCAA	CTAATTA	+
47	M6419_1.02	PKNOX1	3	0.00878186	6.4371	0.410551	8	CTGACTCA	AGCTTGATTGATG	-
57	FOXF1_f1	FOXF1	-3	0.00880324	3.75018	0.348337	10	TTATTATTTATCT	ATGTTTATTTT	+
57	FOXJ3_f2	FOXJ3	3	0.00880685	3.75172	0.348337	10	TTATTATTTATCT	TTGTTTTTGTTTA	+
11	M6401_1.02	OTX2	1	0.00884993	6.487	0.33593	14	TCCCCTCCCTCCTCC	CTTTAATCCCTTAAC	+
51	ALX1_si	ALX1	3	0.00885195	3.77093	0.192297	9	TTTATTTATAT	TAATTCAATTAT	-
73	MA0248.1	tup	-3	0.00885274	3.18699	0.320585	7	AAACAATTACCTCCATGTGA	CAATTAA	-
8	M1592_1.02	(SOX3)_(Mus_musculus)_(DBD_1.00)	-1	0.00890834	6.52981	0.492752	8	TATTTTTTTAAATTTTAATA	ATTGTTTT	-
4	HEN1_si	HEN1	-6	0.00890897	3.79522	0.246825	20	GCGCCGGCCGGCCCCGCCCCCGCCCGCGCC	TGGGGAGCAGCTGCGTCCCC	+
26	M0395_1.02	(ZNF187)_(Mus_musculus)_(DBD_0.88)	-3	0.00894859	6.55931	0.437175	8	CTCTGACTAATAACTAACCAA	GTACTAAT	+
11	MA0057.1	MZF1(var.2)	-5	0.00900423	4.6732	0.419567	10	TCCCCTCCCTCCTCC	TTCCCCCTAC	-
77	NR2C2_f1	NR2C2	1	0.00902239	3.84354	0.297995	12	AACTCCTGACCTCA	TGACCTTTGACCT	-
43	MA0226.1	hbn	-2	0.00904106	3.25478	0.356802	7	TATTAAATA	TTAATTA	+
26	M5743_1.02	POU4F3	-2	0.00904686	6.63135	0.437175	16	CTCTGACTAATAACTAACCAA	CTCATTAATTATGCAT	-
51	M6342_1.02	MEF2D	0	0.00908758	6.66119	0.258324	11	TTTATTTATAT	GCTATTTTTAGC	-
60	MA0094.2	Ubx	0	0.00914664	3.29279	0.143572	8	TAATAAACTCTGAAA	TAATTAAA	-
57	MA0236.1	otp	-3	0.00915512	3.29584	0.432574	7	TTATTATTTATCT	TTAATTA	+
12	M5343_1.02	DLX5	-21	0.0091585	6.71318	0.499745	7	CTCATCAACAAAATGGAAATGATAATTA	ATAATTAC	+
51	M5605_1.02	LMX1B	0	0.0091922	6.73788	0.258324	8	TTTATTTATAT	TTAATTAA	+
5	MA0638.1	CREB3	-1	0.00919771	4.77361	0.484597	14	GCCACCAGGGGGCAC	TGATGACGTGGCAC	-
51	HNF1A_f1	HNF1A	1	0.00919794	3.91832	0.192297	11	TTTATTTATAT	GGTTAATTATTAACC	-
51	PBX2_f1	PBX2	4	0.00919794	3.91832	0.192297	11	TTTATTTATAT	TAAATTGATTGATTG	+
58	M5715_1.02	PHOX2B	1	0.00919952	6.74325	0.439533	10	AAATTAATAATTCTC	TAATTTAATTA	+
51	CDX2_f1	CDX2	-3	0.00920999	3.92346	0.192297	8	TTTATTTATAT	ATTTATGG	+
2	MA0067.1	Pax2	2	0.00924508	4.7982	0.324883	6	GTGACTCA	GCGTGACT	-
91	MA0221.1	eve	-4	0.00928258	3.34173	0.379949	7	ATTCTCATAAAA	TCATTAG	-
91	MA0257.1	zen2	-4	0.00928258	3.34173	0.379949	7	ATTCTCATAAAA	TAATTAA	-
77	E4F1_f1	E4F1	-4	0.00928618	3.95591	0.297995	9	AACTCCTGACCTCA	CGTGACGTC	+
11	RREB1_si	RREB1	1	0.00931209	3.96695	0.324512	15	TCCCCTCCCTCCTCC	ACCCCAAACCACCCCCCCCCCC	-
22	FOXP3_f1	FOXP3	-2	0.00932652	3.9731	0.371979	9	AAAAAAAAACT	AAACAAATT	-
12	M6365_1.02	NFATC4	-18	0.00933219	6.84049	0.499745	10	CTCATCAACAAAATGGAAATGATAATTA	AGGAAAATTT	-
91	PIT1_f1	PIT1	2	0.0093553	3.98536	0.464152	11	ATTCTCATAAAA	ATATATTCATGAG	-
12	M5421_1.02	ETV2	-10	0.00935549	6.85758	0.499745	11	CTCATCAACAAAATGGAAATGATAATTA	AACCGGAAATA	+
91	M5551_1.02	HOXC12	-3	0.00935838	6.85969	0.473565	9	ATTCTCATAAAA	GTAATAAAA	-
58	PKNX1_si	PKNX1	-1	0.0093677	3.99064	0.338561	13	AAATTAATAATTCTC	CATCAATCAATCT	-
11	MA0475.1	FLI1	-1	0.00938146	3.37733	0.369287	11	TCCCCTCCCTCCTCC	CCACTTCCTGT	-
43	PRRX2_f1	PRRX2	-2	0.0093825	3.99695	0.441982	7	TATTAAATA	TTAATTG	+
26	M0890_1.02	LHX6	-13	0.00940915	6.89691	0.437175	8	CTCTGACTAATAACTAACCAA	GTAATCAA	+
26	M5344_1.02	DLX6	-6	0.00940915	6.89691	0.437175	8	CTCTGACTAATAACTAACCAA	CCAATTAC	-
2	BMAL1_f1	BMAL1	7	0.00941912	4.01255	0.302198	7	GTGACTCA	TGGACACGTGACCC	+
8	FOXF1_f1	FOXF1	-4	0.00944227	4.02241	0.314107	11	TATTTTTTTAAATTTTAATA	ATGTTTATTTT	+
8	FOXF2_f1	FOXF2	-5	0.00944227	4.02241	0.314107	11	TATTTTTTTAAATTTTAATA	TGTTTACTTAT	+
4	M4481_1.02	USF2	-6	0.00945404	6.92981	0.251364	15	GCGCCGGCCGGCCCCGCCCCCGCCCGCGCC	CCGGGCCACGTGACC	-
51	MA0660.1	MEF2B	0	0.00946263	4.9111	0.463134	11	TTTATTTATAT	GCTATTTATAGC	-
49	MA0203.1	Scr	-14	0.00947237	3.41005	0.291876	7	AAATCAAGAAGCCTTTAATCACAACAAGT	TTAATGA	+
49	MA0225.1	ftz	-14	0.00947237	3.41005	0.291876	7	AAATCAAGAAGCCTTTAATCACAACAAGT	TTAATGA	+
49	MA0226.1	hbn	-14	0.00947237	3.41005	0.291876	7	AAATCAAGAAGCCTTTAATCACAACAAGT	TTAATTA	+
8	NKX31_si	NKX31	-6	0.009474	4.03593	0.314107	13	TATTTTTTTAAATTTTAATA	TTATATACTTATT	-
43	HXD13_f1	HXD13	2	0.00949919	4.04666	0.441982	9	TATTAAATA	TTTATTAGGGA	+
58	MA0194.1	Lim1	-3	0.00951007	3.42363	0.486731	7	AAATTAATAATTCTC	TTAATTA	+
58	MA0208.1	al	-3	0.00951007	3.42363	0.486731	7	AAATTAATAATTCTC	TTAATTA	-
4	M6275_1.02	HIF1A	-7	0.00951782	6.97656	0.251364	12	GCGCCGGCCGGCCCCGCCCCCGCCCGCGCC	CCGCACGTACGC	-
73	MA0226.1	hbn	-3	0.00952034	3.42732	0.320585	7	AAACAATTACCTCCATGTGA	TAATTAA	-
91	M5555_1.02	HOXD11	-3	0.00953029	6.9857	0.473565	9	ATTCTCATAAAA	GTCGTAAAAA	+
51	MA0180.1	Vsx2	0	0.00956208	3.44235	0.29101	9	TTTATTTATAT	TTTAATTAG	+
5	MA0118.1	Macho-1	-5	0.00959383	3.45378	0.281032	9	GCCACCAGGGGGCAC	TGGGGGGTC	+
10	MA0510.1	RFX5	7	0.00960387	3.45739	0.427107	8	CCAGGAAG	GCTGTTGCCAGGGAG	-
43	MA0181.1	Vsx1	-2	0.00960577	3.45808	0.356802	7	TATTAAATA	TTAATTA	+
43	MA0251.1	unpg	-2	0.00960577	3.45808	0.356802	7	TATTAAATA	TTAATTA	+
26	M2292_1.02	JUND	-1	0.00963442	7.06203	0.437175	11	CTCTGACTAATAACTAACCAA	GGTGACTCATC	+
58	MA0547.1	SKN-1	1	0.0096864	3.4871	0.486731	14	AAATTAATAATTCTC	AATTGTCATCATTTT	-
5	M4511_1.02	RXRA	-6	0.00969184	7.10412	0.37163	8	GCCACCAGGGGGCAC	AGAGGTCA	-
12	VSX2_si	VSX2	-17	0.00972686	4.14364	0.386001	11	CTCATCAACAAAATGGAAATGATAATTA	TTAGCTAATTA	-
51	MA0181.1	Vsx1	-1	0.00974021	3.50648	0.29101	7	TTTATTTATAT	TTAATTA	+
51	MA0226.1	hbn	-1	0.00974021	3.50648	0.29101	7	TTTATTTATAT	TTAATTA	+
51	M5543_1.02	HOXB5	0	0.0097498	7.14661	0.265241	10	TTTATTTATAT	TTTAATTAGT	+
57	MA0191.1	HGTX	-3	0.00979021	3.52448	0.432574	7	TTATTATTTATCT	TTAATTA	+
57	MA0206.1	abd-A	-3	0.00979021	3.52448	0.432574	7	TTATTATTTATCT	TTAATTA	+
57	MA0230.1	lab	-3	0.00979021	3.52448	0.432574	7	TTATTATTTATCT	TTAATTA	+
51	M0896_1.02	VENTX	-1	0.00981587	7.19503	0.265241	8	TTTATTTATAT	TTAATTAG	+
8	M1582_1.02	(HMG20B)_(Mus_musculus)_(DBD_0.94)	-10	0.00983609	7.20986	0.492752	10	TATTTTTTTAAATTTTAATA	ATATATAATAA	+
6	M4536_1.02	E2F1	-5	0.00985421	7.22314	0.306435	15	GGCCCCCCCAGCCCCACCCC	CCGCGCGCCCTCCCC	-
91	MA0238.1	pb	-4	0.00986015	3.54965	0.381168	7	ATTCTCATAAAA	TAATTAA	-
94	PAX5_f1	PAX5	0	0.00986934	4.20434	0.461898	19	AGGGGCGCGCAGGCAGCCCTAGGCGGCG	GAGGGCAGTGAAGCGTGAC	+
94	SP1_f2	SP1	-3	0.00986934	4.20434	0.461898	19	AGGGGCGCGCAGGCAGCCCTAGGCGGCG	GGGGAGGGGGCGGGGCCGG	+
8	BARX2_si	BARX2	-5	0.00988566	4.21129	0.315149	10	TATTTTTTTAAATTTTAATA	TTATTAATTG	+
51	DLX2_f1	DLX2	-1	0.00992404	4.22764	0.202025	8	TTTATTTATAT	ATAATTAT	+
6	MA0470.1	E2F4	-2	0.0099394	3.57819	0.25638	11	GGCCCCCCCAGCCCCACCCC	CCTTCCCGCCC	-
91	M5970_1.02	ZNF282	1	0.00999227	7.32433	0.479971	12	ATTCTCATAAAA	CTTTCCCACAACACGAC	-
8	M6301_1.02	HOXD10	-4	0.0100182	7.34336	0.492752	10	TATTTTTTTAAATTTTAATA	TGCTTTAATT	-
51	MA0910.1	Hoxd8	5	0.0100259	5.20345	0.463134	11	TTTATTTATAT	TAGCCATTAATTAATTA	-
2	M6162_1.02	ARNTL	7	0.0100472	7.36458	0.485361	7	GTGACTCA	TGGACACGTGACCC	-
8	M5348_1.02	DRGX	-8	0.0100628	7.37601	0.492752	12	TATTTTTTTAAATTTTAATA	TTAATTAGATTAG	-
4	MA0450.1	hkb	-11	0.0100779	3.62804	0.260509	9	GCGCCGGCCGGCCCCGCCCCCGCCCGCGCC	TCACGCCCC	-
6	M6420_1.02	PLAG1	-2	0.0101087	7.4097	0.307662	17	GGCCCCCCCAGCCCCACCCC	CCCCTCCTGATGCCCCC	-
5	TFE2_f2	TFE2	-3	0.0101314	4.316	0.347852	11	GCCACCAGGGGGCAC	ACCAGATGGTC	+
57	GATA5_f1	GATA5	0	0.0101851	4.33887	0.384541	13	TTATTATTTATCT	CTCTAAGTTATCTTTTA	-
12	DLX3_do	DLX3	-20	0.0101893	4.34063	0.386001	8	CTCATCAACAAAATGGAAATGATAATTA	GATAATTACA	+
22	GATA5_f1	GATA5	1	0.0101964	4.34365	0.388187	11	AAAAAAAAACT	TAAGAGATAACTTAGAT	+
73	MA0168.1	B-H1	-3	0.0102334	3.68402	0.320585	7	AAACAATTACCTCCATGTGA	CAATTAA	-
4	MA0471.1	E2F6	-18	0.0102337	5.31129	0.45657	11	GCGCCGGCCGGCCCCGCCCCCGCCCGCGCC	CCTTCCCGCCC	-
4	MA0472.2	EGR2	-7	0.0102337	5.31129	0.45657	11	GCGCCGGCCGGCCCCGCCCCCGCCCGCGCC	ACGCCCACGCA	+
26	MA0491.1	JUND	-1	0.0102337	3.68414	0.389831	11	CTCTGACTAATAACTAACCAA	GGTGACTCATC	+
51	MA0033.2	FOXL1	-2	0.0102513	5.32041	0.463134	7	TTTATTTATAT	TGTTTAC	-
5	M0196_1.02	(NPAS2)_(Mus_musculus)_(DBD_1.00)	-3	0.0102691	7.52725	0.37702	10	GCCACCAGGGGGCAC	GGCACGTGTC	+
58	MA0172.1	CG11294	-3	0.0102865	3.70314	0.486731	7	AAATTAATAATTCTC	TTAATTA	+
26	MA0132.1	Pdx1	-6	0.0103032	3.70917	0.389831	6	CTCTGACTAATAACTAACCAA	CTAATT	+
43	HLF_si	HLF	1	0.0103169	4.39498	0.441982	9	TATTAAATA	GGGTTACATAATC	-
49	MA0215.1	btn	-14	0.0103276	3.71795	0.303138	7	AAATCAAGAAGCCTTTAATCACAACAAGT	TTAATGA	+
29	PKNX1_si	PKNX1	-2	0.0103282	4.39979	0.412117	13	AACAATTTATTGAAT	AGCTTGATTGATG	+
51	MA0148.3	FOXA1	2	0.0103312	5.36188	0.463134	11	TTTATTTATAT	TCCATGTTTACTTTG	+
5	MA0626.1	Npas2	-3	0.0103571	5.37531	0.490586	10	GCCACCAGGGGGCAC	GGCACGTGTC	+
97	MA0178.1	CG32105	-1	0.0104211	3.75158	0.430864	7	TTTTAGTAAGCT	TTAATTA	+
11	M6119_1.02	SPI1	-1	0.0104265	7.64261	0.385626	14	TCCCCTCCCTCCTCC	CCACTTCCTCTTTTT	-
4	M2273_1.02	E2F6	-18	0.0104345	7.64849	0.270177	11	GCGCCGGCCGGCCCCGCCCCCGCCCGCGCC	CCTTCCCGCCC	-
5	FLI1_f1	FLI1	0	0.0104356	4.44555	0.347852	15	GCCACCAGGGGGCAC	GCCACCGGAAGTGAGGC	+
94	PLAG1_f1	PLAG1	-11	0.0104379	4.44653	0.462795	17	AGGGGCGCGCAGGCAGCCCTAGGCGGCG	GGGGGCATCAGGAGGGG	+
51	MA0703.1	LMX1B	0	0.0104842	5.44131	0.463134	8	TTTATTTATAT	TTAATTAA	-
6	M6199_1.02	EGR2	-7	0.010489	7.68843	0.311102	11	GGCCCCCCCAGCCCCACCCC	CCGCCCACGCC	-
8	M5715_1.02	PHOX2B	-9	0.0105007	7.69701	0.492752	11	TATTTTTTTAAATTTTAATA	TAATTTAATTA	+
51	M6167_1.02	CDX1	-3	0.0105132	7.70621	0.278141	8	TTTATTTATAT	ATTTATGT	-
43	NANOG_f1	NANOG	1	0.0105312	4.48628	0.441982	7	TATTAAATA	CCATTAAA	-
60	MA0214.1	bsh	0	0.0105343	3.79234	0.151818	7	TAATAAACTCTGAAA	CAATTAA	-
60	MA0224.1	exex	0	0.0105343	3.79234	0.151818	7	TAATAAACTCTGAAA	TAATTAC	-
60	MA0250.1	unc-4	0	0.0105343	3.79234	0.151818	7	TAATAAACTCTGAAA	CAATTAA	-
2	M5292_1.02	ATF4	2	0.0105661	7.74499	0.493966	8	GTGACTCA	GGATGATGCAATA	+
47	PKNX1_si	PKNX1	3	0.0105664	4.50127	0.402091	8	CTGACTCA	AGCTTGATTGATG	+
51	MA0251.1	unpg	-1	0.0105849	3.81055	0.297489	7	TTTATTTATAT	TTAATTA	+
73	MA0136.1	ELF5	-7	0.0105999	3.81595	0.320585	9	AAACAATTACCTCCATGTGA	TACTTCCTT	+
100	PPARG_si	PPARG	-1	0.0106069	4.51856	0.363004	9	TTAAAAGTCAA	CAAAGGTCA	+
26	M5594_1.02	LBX2	0	0.010614	7.78007	0.447388	13	CTCTGACTAATAACTAACCAA	CTCGACCTAATTA	+
51	MA0679.1	ONECUT1	0	0.0106344	5.51924	0.463134	11	TTTATTTATAT	ATTATCGATTTTTT	-
8	MEF2C_f1	MEF2C	0	0.0106458	4.5351	0.316288	13	TATTTTTTTAAATTTTAATA	TCTATTTATAGAA	-
91	M5746_1.02	POU6F2	-1	0.0106799	7.82833	0.481893	10	ATTCTCATAAAA	AGCTCATTAT	-
8	TEF_f1	TEF	0	0.0106845	4.55162	0.316288	14	TATTTTTTTAAATTTTAATA	TGTTTATGTAAATG	+
51	M0635_1.02	(DMRTC2)_(Mus_musculus)_(DBD_1.00)	1	0.0107113	7.85139	0.278141	11	TTTATTTATAT	TTTTATACATGTT	-
26	MA0099.2	FOS::JUN	-3	0.0107377	3.86556	0.389831	7	CTCTGACTAATAACTAACCAA	TGACTCA	+
26	MA0187.1	Dll	-7	0.0107377	3.86556	0.389831	7	CTCTGACTAATAACTAACCAA	TAATTAC	+
60	MA0013.1	br_Z4	0	0.0107577	3.87278	0.151818	11	TAATAAACTCTGAAA	TAGTAAACAAA	+
91	M0887_1.02	HOXA2	-3	0.0107689	7.89363	0.481893	9	ATTCTCATAAAA	CTCATTAGG	-
26	HXB8_do	HXB8	-10	0.010771	4.58845	0.410936	11	CTCTGACTAATAACTAACCAA	GCATTAATCAA	-
43	MA0167.1	Awh	-2	0.0107713	3.87768	0.356802	7	TATTAAATA	TTAATTA	+
43	MA0257.1	zen2	-2	0.0107713	3.87768	0.356802	7	TATTAAATA	TTAATTA	+
57	MA0030.1	FOXF2	-2	0.0107799	3.88076	0.432574	11	TTATTATTTATCT	ATTGTTTACGTTTG	-
57	MA0011.1	br_Z2	-1	0.0108161	3.89379	0.432574	8	TTATTATTTATCT	TACTATTT	+
2	MA0498.1	Meis1	4	0.010823	3.8963	0.317712	8	GTGACTCA	AGCTGTCACTCACCT	+
60	MA0232.1	lbl	0	0.0108234	3.89644	0.151818	6	TAATAAACTCTGAAA	TAATTA	-
26	M5542_1.02	HOXB3	-5	0.0108389	7.94492	0.447388	10	CTCTGACTAATAACTAACCAA	GCTAATTAGT	+
5	MA0745.1	SNAI2	-3	0.0108672	5.64009	0.490586	9	GCCACCAGGGGGCAC	AACAGGTGT	+
91	MA0183.1	CG7056	-4	0.010873	3.91426	0.384604	8	ATTCTCATAAAA	TAATTAAA	-
51	M5335_1.02	CUX2	9	0.0108871	7.98025	0.278141	9	TTTATTTATAT	ATCGATAATTTTATCGAT	+
51	MA0707.1	MNX1	0	0.0109017	5.65797	0.463134	10	TTTATTTATAT	TTTAATTACC	-
4	M6330_1.02	MAFA	-4	0.0109028	7.99173	0.270177	21	GCGCCGGCCGGCCCCGCCCCCGCCCGCGCC	GTGCTGACCCCGCAGCCTTCG	+
12	ALX1_si	ALX1	-9	0.0109122	4.64858	0.386001	12	CTCATCAACAAAATGGAAATGATAATTA	ATAATTGGATTA	+
100	FOXF2_f1	FOXF2	-2	0.0109332	4.65753	0.363004	9	TTAAAAGTCAA	ATAAGTAAACA	-
26	M0896_1.02	VENTX	-2	0.0109389	8.01821	0.447388	8	CTCTGACTAATAACTAACCAA	CTAATTAA	-
6	M4526_1.02	SMARCC1	-7	0.0109423	8.02068	0.311102	13	GGCCCCCCCAGCCCCACCCC	GATGAGTCACCCCCC	-
5	M6322_1.02	KLF1	-2	0.010974	8.04395	0.37702	11	GCCACCAGGGGGCAC	CAGGGTGTGGC	+
26	CRX_si	CRX	-6	0.0109877	4.68076	0.410936	8	CTCTGACTAATAACTAACCAA	CTAATCCC	-
6	AP2C_f1	AP2C	-4	0.0109908	4.68206	0.302806	9	GGCCCCCCCAGCCCCACCCC	GCCCCAGGC	-
51	GATA6_f2	GATA6	-1	0.0109925	4.68281	0.208371	7	TTTATTTATAT	TTATCTT	-
51	PRRX2_f1	PRRX2	-1	0.0109925	4.68281	0.208371	7	TTTATTTATAT	TTAATTG	+
73	MA0179.1	CG32532	-3	0.0110033	3.96118	0.320585	7	AAACAATTACCTCCATGTGA	TAATTAA	-
73	MA0214.1	bsh	-3	0.0110033	3.96118	0.320585	7	AAACAATTACCTCCATGTGA	CAATTAA	-
51	SRY_f1	SRY	1	0.0110034	4.68746	0.208371	8	TTTATTTATAT	TTTTGTTTT	+
29	ZFHX3_f1	ZFHX3	1	0.0110217	4.69526	0.412117	10	AACAATTTATTGAAT	TAATTATTAAT	-
6	MA0139.1	CTCF	1	0.011052	3.97871	0.26293	18	GGCCCCCCCAGCCCCACCCC	TAGCGCCCCCTGGTGGCCA	-
91	MA0256.1	zen	-4	0.011125	4.00499	0.384604	7	ATTCTCATAAAA	TCATTAG	-
11	OTX2_si	OTX2	1	0.0111315	4.74202	0.372399	14	TCCCCTCCCTCCTCC	CTTTAATCCCTTAAC	-
58	MA0240.1	repo	-3	0.0111334	4.00802	0.486731	7	AAATTAATAATTCTC	TTAATTA	+
6	M4619_1.02	FOSL1	-8	0.0111728	8.18964	0.311102	11	GGCCCCCCCAGCCCCACCCC	ATGAGTCACCC	-
77	SNAI2_f1	SNAI2	-2	0.0112006	4.77146	0.346117	7	AACTCCTGACCTCA	CACCTGG	-
8	M2385_1.02	FOXP2	-3	0.0112051	8.21332	0.492752	11	TATTTTTTTAAATTTTAATA	TTTGTTTACTT	-
12	MA0542.1	ELT-3	1	0.0112169	4.03807	0.309996	7	CTCATCAACAAAATGGAAATGATAATTA	TCTTATCA	+
5	M5304_1.02	BHLHA15	-3	0.0112279	8.23005	0.37702	10	GCCACCAGGGGGCAC	ACCATATGGT	+
49	MA0191.1	HGTX	-14	0.0112305	4.04298	0.303138	7	AAATCAAGAAGCCTTTAATCACAACAAGT	TTAATTA	+
49	MA0251.1	unpg	-14	0.0112305	4.04298	0.303138	7	AAATCAAGAAGCCTTTAATCACAACAAGT	TTAATTA	+
100	MA0192.1	Hmx	0	0.0112362	4.04504	0.484058	7	TTAAAAGTCAA	TTAATTG	+
100	MA0196.1	NK7.1	0	0.0112362	4.04504	0.484058	7	TTAAAAGTCAA	TTAATTG	+
6	M0404_1.02	(ZNF202)_(Mus_musculus)_(DBD_0.87)	0	0.0112762	8.26546	0.311102	10	GGCCCCCCCAGCCCCACCCC	TGCCCCCCTT	-
58	MA0110.1	ATHB-5	-5	0.0112936	4.06569	0.486731	9	AAATTAATAATTCTC	AATAATTGG	-
6	MA0510.1	RFX5	-3	0.0113259	4.07733	0.26293	15	GGCCCCCCCAGCCCCACCCC	CTCCCTGGCAACAGC	+
26	DLX3_do	DLX3	-5	0.0113768	4.84653	0.410936	10	CTCTGACTAATAACTAACCAA	GATAATTACA	+
6	EGR2_si	EGR2	-7	0.011402	4.85724	0.304003	11	GGCCCCCCCAGCCCCACCCC	CCGCCCACGCC	-
12	MA0173.1	CG11617	-18	0.0114072	4.1066	0.309996	7	CTCATCAACAAAATGGAAATGATAATTA	ATGTTAA	-
12	MA0200.1	Pph13	-21	0.0114072	4.1066	0.309996	7	CTCATCAACAAAATGGAAATGATAATTA	CTAATTA	+
12	MA0457.1	PHDP	-22	0.0114072	4.1066	0.309996	6	CTCATCAACAAAATGGAAATGATAATTA	TAATTAA	-
43	MA0135.1	Lhx3	1	0.0114185	4.11065	0.356802	9	TATTAAATA	AAATTAATTAATC	+
22	FOXJ2_f1	FOXJ2	-1	0.011451	4.87814	0.407951	10	AAAAAAAAACT	TAAATAAACA	-
51	MA0167.1	Awh	-1	0.0114542	4.12351	0.297489	7	TTTATTTATAT	TTAATTA	+
51	MA0257.1	zen2	-1	0.0114542	4.12351	0.297489	7	TTTATTTATAT	TTAATTA	+
10	MAF_f1	MAF	1	0.0114668	4.88486	0.407729	7	CCAGGAAG	GTCAGCAA	-
26	MA0238.1	pb	-6	0.0114745	4.13081	0.389831	7	CTCTGACTAATAACTAACCAA	TTAATTA	+
91	M4477_1.02	SRF	2	0.0115197	8.44393	0.481893	12	ATTCTCATAAAA	CCATGGCCATATAAGGCAA	+
58	PBX1_do	PBX1	1	0.0115214	4.90813	0.386379	14	AAATTAATAATTCTC	CCCATCAATCAAATT	-
6	M1838_1.02	TFAP2A	-6	0.0115267	8.44905	0.311102	14	GGCCCCCCCAGCCCCACCCC	CATTGCCTCAGGGCA	+
6	M4481_1.02	USF2	1	0.0115267	8.44905	0.311102	14	GGCCCCCCCAGCCCCACCCC	CCGGGCCACGTGACC	-
57	GATA4_f1	GATA4	-6	0.0115417	4.91674	0.396032	7	TTATTATTTATCT	GTTATCTGT	-
12	MA0075.1	Prrx2	-23	0.0115471	4.15694	0.309996	5	CTCATCAACAAAATGGAAATGATAATTA	AATTA	+
60	MA0211.1	bap	-7	0.0116212	4.18364	0.159612	7	TAATAAACTCTGAAA	CACTTAA	-
5	MA0608.1	Creb3l2	-4	0.0116289	6.03542	0.490586	9	GCCACCAGGGGGCAC	ACACGTGGC	-
51	M6297_1.02	HOXB7	0	0.011638	8.53064	0.284688	10	TTTATTTATAT	TTGATTAATG	-
100	MA0114.2	HNF4A	3	0.0116527	4.19498	0.484058	11	TTAAAAGTCAA	GAGTCCAAAGTCCAG	-
91	M6302_1.02	HOXD13	0	0.0116686	8.55308	0.481893	11	ATTCTCATAAAA	TCCCTAATAAA	+
10	STA5A_do	STA5A	3	0.0116719	4.97222	0.407729	8	CCAGGAAG	TTTCCAGGAATT	-
4	MA0062.2	Gabpa	-6	0.0116957	4.21044	0.282006	11	GCGCCGGCCGGCCCCGCCCCCGCCCGCGCC	GCCACTTCCGG	-
4	M6556_1.02	ZNF350	-7	0.0116963	8.57336	0.276259	23	GCGCCGGCCGGCCCCGCCCCCGCCCGCGCC	GGGCAACAAATCCCTGCGCCCCGT	+
91	M6357_1.02	NANOG	-4	0.0117043	8.57928	0.481893	8	ATTCTCATAAAA	CCATTAAA	-
29	HXA9_f1	HXA9	1	0.0117135	4.98995	0.412117	13	AACAATTTATTGAAT	TGACAGTTTTATGA	+
4	MA0112.2	ESR1	-5	0.0117176	4.21834	0.282006	20	GCGCCGGCCGGCCCCGCCCCCGCCCGCGCC	GGCCCAGGTCACCCTGACCT	+
26	M6236_1.02	FOXC2	-1	0.0117294	8.59767	0.447388	15	CTCTGACTAATAACTAACCAA	TCTGGCAAAACAAAC	+
91	MA0229.1	inv	-2	0.0117639	4.23501	0.384604	8	ATTCTCATAAAA	TCTAATTA	+
51	PIT1_f1	PIT1	1	0.0117759	5.01655	0.217932	11	TTTATTTATAT	ATATATTCATGAG	-
22	MEF2A_f1	MEF2A	3	0.0117881	5.02174	0.407951	11	AAAAAAAAACT	GCTATAAATAGAAC	-
6	AP2A_f2	AP2A	-4	0.0117994	5.02655	0.304049	9	GGCCCCCCCAGCCCCACCCC	GCCTCAGGC	-
4	M6420_1.02	PLAG1	-11	0.0118165	8.66146	0.276259	17	GCGCCGGCCGGCCCCGCCCCCGCCCGCGCC	CCCCTCCTGATGCCCCC	-
57	MA0226.1	hbn	-3	0.0118237	4.25653	0.432574	7	TTATTATTTATCT	TTAATTA	+
77	ZEB1_do	ZEB1	-2	0.0118372	5.04264	0.352724	7	AACTCCTGACCTCA	CACCTGT	-
73	MA0245.1	slou	-3	0.0118402	4.26248	0.330596	7	AAACAATTACCTCCATGTGA	CAATTAA	-
5	M6321_1.02	KLF15	1	0.0118736	8.70335	0.37702	15	GCCACCAGGGGGCAC	GGCGGGGAGGTGGGGGC	+
5	M6420_1.02	PLAG1	3	0.0118736	8.70335	0.37702	14	GCCACCAGGGGGCAC	GGGGGCATCAGGAGGGG	+
12	ELF5_f1	ELF5	-10	0.0118962	5.0678	0.386001	11	CTCATCAACAAAATGGAAATGATAATTA	ATAAGGAAGTA	+
2	PAX8_f1	PAX8	0	0.0119176	5.07689	0.368196	8	GTGACTCA	GTCACTGAAGCGGG	+
43	MA0179.1	CG32532	-2	0.011979	4.31245	0.356802	7	TATTAAATA	TTAATTA	+
6	MA0522.1	Tcf3	-6	0.0119978	4.3192	0.269543	11	GGCCCCCCCAGCCCCACCCC	CACAGCTGCAG	+
12	PO2F2_si	PO2F2	-11	0.0120115	5.11691	0.386001	9	CTCATCAACAAAATGGAAATGATAATTA	TATGCAAAT	+
26	M0894_1.02	LBX1	-13	0.0120904	8.86229	0.447388	8	CTCTGACTAATAACTAACCAA	CTAATTAA	-
26	M6391_1.02	NR2E3	-3	0.0120989	8.86852	0.447388	14	CTCTGACTAATAACTAACCAA	TGACTTTTGACTTT	+
5	M0305_1.02	(CREB3L2)_(Mus_musculus)_(DBD_1.00)	-4	0.0121233	8.88639	0.37702	9	GCCACCAGGGGGCAC	ACACGTGGC	-
97	MA0194.1	Lim1	-1	0.0121287	4.36635	0.430864	7	TTTTAGTAAGCT	TTAATTA	+
6	EGR1_f2	EGR1	-7	0.0121395	5.17141	0.304049	11	GGCCCCCCCAGCCCCACCCC	CCGCCCCCGCA	-
29	TEF_f1	TEF	-3	0.0121415	5.17229	0.412117	12	AACAATTTATTGAAT	CATTTACATAAACA	-
22	HXD9_f1	HXD9	-1	0.0121767	5.18729	0.407951	10	AAAAAAAAACT	TAATTAAACT	-
49	MA0257.1	zen2	-14	0.0121856	4.38682	0.303138	7	AAATCAAGAAGCCTTTAATCACAACAAGT	TTAATTA	+
2	MA0833.1	ATF4	2	0.0121896	6.32642	0.400722	8	GTGACTCA	GGATGATGCAATA	+
51	M1583_1.02	(BBX)_(Mus_musculus)_(DBD_0.99)	0	0.0121991	8.94194	0.284688	8	TTTATTTATAT	TTCATTGA	+
51	M5604_1.02	LMX1A	0	0.0121991	8.94194	0.284688	8	TTTATTTATAT	TTAATTAA	-
51	MA0010.1	br_Z1	2	0.01222	4.39922	0.297489	11	TTTATTTATAT	GATTTGTCTATTAC	-
51	MA0559.1	PI	1	0.01222	4.39922	0.297489	11	TTTATTTATAT	TTTTCCTTTTTTGG	-
26	MA0167.1	Awh	-6	0.0122407	4.40665	0.389831	7	CTCTGACTAATAACTAACCAA	TTAATTA	+
26	MA0189.1	E5	-6	0.0122407	4.40665	0.389831	7	CTCTGACTAATAACTAACCAA	TTAATTA	+
51	M6141_1.02	ALX1	3	0.0122679	8.9924	0.284688	9	TTTATTTATAT	TAATCCAATTAT	+
29	ONEC2_si	ONEC2	0	0.0122874	5.23442	0.412117	15	AACAATTTATTGAAT	GTCTTGTTATTGATTTTTTTT	+
58	HNF6_f1	HNF6	3	0.0123296	5.25241	0.386379	11	AAATTAATAATTCTC	AAAAAATCAATAAA	-
58	MA0046.1	HNF1A	-2	0.012334	4.44025	0.486731	13	AAATTAATAATTCTC	GGTAATTATTAACC	-
51	M0975_1.02	(LHX5)_(Mus_musculus)_(DBD_1.00)	1	0.0123522	9.05419	0.284688	8	TTTATTTATAT	AATTAATTA	-
6	M1934_1.02	ESR1	5	0.0123526	9.05445	0.32722	15	GGCCCCCCCAGCCCCACCCC	GGCCCAGGTCACCCTGACCT	-
51	M5446_1.02	FOXD4L2	-2	0.012359	9.05914	0.284688	7	TTTATTTATAT	TGTTTAC	-
91	M5547_1.02	HOXC11	-2	0.0123604	9.0602	0.489502	10	ATTCTCATAAAA	GGTCGTAAAAT	+
26	M6406_1.02	PAX2	-1	0.0124015	9.09029	0.447388	18	CTCTGACTAATAACTAACCAA	TGTCACGCATGACTGAAC	-
26	M5587_1.02	JDP2	-2	0.0124039	9.09205	0.447388	9	CTCTGACTAATAACTAACCAA	ATGACTCAT	+
43	MA0183.1	CG7056	1	0.0124328	4.47582	0.356802	7	TATTAAATA	TAATTAAA	-
57	FOXA2_f1	FOXA2	-3	0.0124382	5.29868	0.396032	10	TTATTATTTATCT	TTGTTTACTTAG	+
57	FUBP1_f1	FUBP1	-1	0.0124382	5.29868	0.396032	12	TTATTATTTATCT	TTGTGTTTTTTT	+
57	MA0037.2	GATA3	-1	0.0124447	4.4801	0.432574	8	TTATTATTTATCT	TCTTATCT	-
5	M6164_1.02	T	5	0.0124622	9.13482	0.37702	15	GCCACCAGGGGGCAC	ATTTCACACCTAGGTGTCACTATGT	-
100	MA0211.1	bap	0	0.0125152	4.50546	0.491001	7	TTAAAAGTCAA	TTAAGTG	+
97	MA0197.1	Oct	0	0.0125371	4.51336	0.430864	8	TTTTAGTAAGCT	TTTAATTA	+
57	MA0181.1	Vsx1	-3	0.0125411	4.51479	0.432574	7	TTATTATTTATCT	TTAATTA	+
91	MA0191.1	HGTX	-4	0.012548	4.51727	0.384604	7	ATTCTCATAAAA	TAATTAA	-
91	M1071_1.02	(HOXD3)_(Mus_musculus)_(DBD_1.00)	-3	0.01257	9.21379	0.489502	8	ATTCTCATAAAA	GTCATTAA	-
29	HSF1_f2	HSF1	0	0.0125838	5.36069	0.412117	14	AACAATTTATTGAAT	AGAAAGTTCTAGAA	+
57	FOXJ3_si	FOXJ3	-3	0.0126486	5.38829	0.396032	10	TTATTATTTATCT	TTGTTTATTTTTT	+
11	KLF15_f1	KLF15	1	0.0126545	5.39083	0.407069	15	TCCCCTCCCTCCTCC	GGCCCCACCTCCCCGGC	-
12	SOX2_f1	SOX2	-4	0.0127045	5.41212	0.39315	16	CTCATCAACAAAATGGAAATGATAATTA	CCATTGTTATGCAAAT	-
91	MA0151.1	Arid3a	-6	0.0127127	4.57656	0.384604	6	ATTCTCATAAAA	ATTAAA	+
10	ETS2_f1	ETS2	0	0.0127351	5.42516	0.425038	8	CCAGGAAG	GCGGGAAGTGG	+
51	MA0083.2	SRF	0	0.01275	4.59002	0.299306	11	TTTATTTATAT	TTGCCTTATTTGGGCATG	-
73	MA0251.1	unpg	-3	0.0127552	4.59187	0.341898	7	AAACAATTACCTCCATGTGA	TAATTAA	-
5	M5504_1.02	HES5	-2	0.0127556	9.34983	0.37702	12	GCCACCAGGGGGCAC	CGGCACGTGCCA	-
11	M6267_1.02	GLIS3	-4	0.0127673	9.35839	0.449349	10	TCCCCTCCCTCCTCC	TACCCCCCAC	-
60	MA0203.1	Scr	0	0.0127859	4.60293	0.172025	7	TAATAAACTCTGAAA	TCATTAA	-
6	MA0552.1	PIL5	-4	0.012869	4.63282	0.280012	14	GGCCCCCCCAGCCCCACCCC	CCACGTGACCTTCT	-
91	M6417_1.02	POU1F1	2	0.0129082	9.46172	0.489502	11	ATTCTCATAAAA	ATATATTCATGAG	+
58	ZN333_f1	ZN333	-7	0.0129266	5.50674	0.386379	8	AAATTAATAATTCTC	TCATTATCG	-
2	MA0255.1	z	1	0.0129295	4.65463	0.364366	8	GTGACTCA	AATCACTCAA	-
29	NKX31_si	NKX31	-2	0.0129548	5.51874	0.412117	13	AACAATTTATTGAAT	TTATATACTTATT	-
11	M5512_1.02	HIC2	1	0.0129863	9.51899	0.449349	8	TCCCCTCCCTCCTCC	ATGCCCACC	-
12	MA0199.1	Optix	-19	0.0129969	4.67889	0.309996	5	CTCATCAACAAAATGGAAATGATAATTA	TGATA	+
5	MA0815.1	TFAP2C(var.3)	-1	0.0130067	6.75048	0.490586	13	GCCACCAGGGGGCAC	TGCCCTGAGGGCA	+
26	MA0235.1	onecut	-14	0.0130295	4.69062	0.389831	7	CTCTGACTAATAACTAACCAA	AAATCAA	-
5	ZN423_f1	ZN423	0	0.0130482	5.55855	0.402723	15	GCCACCAGGGGGCAC	GGCACCCAAGGGTGC	+
11	M2277_1.02	FLI1	-1	0.013084	9.59057	0.449349	11	TCCCCTCCCTCCTCC	CCACTTCCTGT	-
97	MA0208.1	al	-2	0.0131035	4.71725	0.430864	7	TTTTAGTAAGCT	TAATTAA	+
26	M4452_1.02	BATF	-3	0.0131183	9.61572	0.461327	15	CTCTGACTAATAACTAACCAA	TGAGTCATATCGAGA	-
58	MA0178.1	CG32105	-3	0.0131466	4.73276	0.486731	7	AAATTAATAATTCTC	TTAATTA	+
22	FOXF2_f1	FOXF2	0	0.013156	5.60445	0.423807	11	AAAAAAAAACT	ATAAGTAAACA	-
8	M1594_1.02	(SOX12)_(Mus_musculus)_(DBD_1.00)	0	0.0131669	9.65133	0.492752	10	TATTTTTTTAAATTTTAATA	CATTGTTTTT	+
51	M5949_1.02	VSX1	-1	0.0131762	9.65816	0.293877	8	TTTATTTATAT	CTAATTAT	+
49	MA0542.1	ELT-3	-13	0.0131941	4.74989	0.303138	8	AAATCAAGAAGCCTTTAATCACAACAAGT	TCTTATCA	+
49	MA0167.1	Awh	-14	0.0132119	4.75627	0.303138	7	AAATCAAGAAGCCTTTAATCACAACAAGT	TTAATTA	+
49	MA0181.1	Vsx1	-14	0.0132119	4.75627	0.303138	7	AAATCAAGAAGCCTTTAATCACAACAAGT	TTAATTA	+
8	M0728_1.02	(FOXJ1)_(Mus_musculus)_(DBD_1.00)	-2	0.0132379	9.70341	0.492752	12	TATTTTTTTAAATTTTAATA	TGTTTGTTTATT	-
43	MA0195.1	Lim3	-2	0.0132381	4.76573	0.356802	7	TATTAAATA	TTAATTA	+
51	MA0179.1	CG32532	-1	0.0132443	4.76794	0.300187	7	TTTATTTATAT	TTAATTA	+
6	SPI1_si	SPI1	-3	0.013267	5.65174	0.322517	17	GGCCCCCCCAGCCCCACCCC	TTTCACTTCCTCTTTTT	-
5	M5506_1.02	HES7	-2	0.0132684	9.72575	0.37929	12	GCCACCAGGGGGCAC	TGGCACGTGCCA	-
57	MA0251.1	unpg	-3	0.013279	4.78045	0.432574	7	TTATTATTTATCT	TTAATTA	+
29	FOXQ1_f1	FOXQ1	0	0.0133145	5.67199	0.412117	12	AACAATTTATTGAAT	TATTGTTTATTT	+
91	MA0189.1	E5	-4	0.0133213	4.79567	0.386226	7	ATTCTCATAAAA	TAATTAA	-
11	ZBTB4_si	ZBTB4	-2	0.0133317	5.6793	0.412968	13	TCCCCTCCCTCCTCC	CCCACCTGCCATCTAGG	-
91	M5543_1.02	HOXB5	-2	0.0133583	9.79162	0.48954	10	ATTCTCATAAAA	ACTAATTAAG	-
5	M6483_1.02	SP4	0	0.013367	9.79804	0.37929	15	GCCACCAGGGGGCAC	GGGGCCAGGGGGGGGGCGGGGCCG	+
97	MA0049.1	hb	-1	0.0134073	4.82662	0.430864	10	TTTTAGTAAGCT	TTTTTTATGC	-
6	M6212_1.02	EPAS1	-6	0.0134288	9.84334	0.349261	13	GGCCCCCCCAGCCCCACCCC	CCCACGTACGCAC	+
8	M6281_1.02	HNF1A	-5	0.0134369	9.84924	0.492752	15	TATTTTTTTAAATTTTAATA	GGTTAATTATTAACC	+
8	M5941_1.02	UNCX	-8	0.0134708	9.87411	0.492752	12	TATTTTTTTAAATTTTAATA	CTAATTTAATTAG	+
8	M6329_1.02	LHX3	-3	0.0134708	9.87411	0.492752	13	TATTTTTTTAAATTTTAATA	ATTAATTAATTTT	-
58	PO3F2_si	PO3F2	-1	0.0134797	5.74235	0.386379	10	AAATTAATAATTCTC	CATAAATAAT	-
100	HNF1B_f1	HNF1B	1	0.0134924	5.74778	0.414793	11	TTAAAAGTCAA	GTTAATCATTAACC	-
77	THB_do	THB	-1	0.0135563	5.77498	0.390021	13	AACTCCTGACCTCA	TGACCTGACCTGACCTC	-
8	M6237_1.02	FOXD3	0	0.0135764	9.9515	0.492752	9	TATTTTTTTAAATTTTAATA	TGTTTGTTT	-
8	M6546_1.02	ZFHX3	-4	0.0135778	9.95254	0.492752	11	TATTTTTTTAAATTTTAATA	ATTAATAATTA	+
6	MA0478.1	FOSL2	-8	0.013579	4.88844	0.280012	11	GGCCCCCCCAGCCCCACCCC	ATGAGTCATCC	-
51	M5348_1.02	DRGX	0	0.0135859	9.95845	0.298231	11	TTTATTTATAT	CTAATCTAATTAA	+
2	MA0016.1	usp	2	0.0135964	4.89471	0.368423	8	GTGACTCA	CCGTGACCCC	-
12	MA0078.1	Sox17	-8	0.0136194	4.90297	0.309996	9	CTCATCAACAAAATGGAAATGATAATTA	GACAATGAG	-
6	M0422_1.02	(ZIC5)_(Mus_musculus)_(DBD_0.99)	-1	0.0137186	10.0557	0.350425	10	GGCCCCCCCAGCCCCACCCC	GACCCCCCGG	-
91	M6147_1.02	ARID3A	9	0.013742	10.0729	0.48954	12	ATTCTCATAAAA	TTTAATTTGATTTCGATTAATT	+
5	MA0822.1	HES7	-2	0.0137797	7.15167	0.490586	12	GCCACCAGGGGGCAC	TGGCACGTGCCA	+
10	FLI1_f1	FLI1	3	0.0137819	5.87111	0.425038	8	CCAGGAAG	GCCACCGGAAGTGAGGC	+
51	M5503_1.02	GSX2	0	0.0137959	10.1124	0.298231	10	TTTATTTATAT	TTTAATTAGT	+
26	MA0202.1	Rx	-6	0.0138404	4.98256	0.389831	7	CTCTGACTAATAACTAACCAA	CTAATTA	+
100	MA0250.1	unc-4	0	0.0138525	4.98692	0.496472	7	TTAAAAGTCAA	TTAATTG	+
43	MA0176.1	CG15696	-2	0.0138838	4.99815	0.356802	7	TATTAAATA	TTAATTA	+
43	MA0225.1	ftz	-2	0.0138838	4.99815	0.356802	7	TATTAAATA	TTAATGA	+
22	IRF9_f1	IRF9	1	0.0138884	5.91648	0.430832	11	AAAAAAAAACT	GAAAGCGAAACT	+
47	NR1D1_f1	NR1D1	1	0.0139082	5.9249	0.475459	8	CTGACTCA	TCTGACCTACTTTT	-
11	M0398_1.02	(ZSCAN10)_(Mus_musculus)_(DBD_0.82)	1	0.0139226	10.2052	0.467029	10	TCCCCTCCCTCCTCC	TTGCACTTCCT	-
91	M6475_1.02	SOX2	0	0.0139284	10.2095	0.48954	12	ATTCTCATAAAA	ATTTGCATAACAATGG	+
11	E2F1_f2	E2F1	2	0.0139756	5.95362	0.417454	12	TCCCCTCCCTCCTCC	TTTTCCCGCCAATT	-
57	MA0257.1	zen2	-3	0.0140377	5.05357	0.432574	7	TTATTATTTATCT	TTAATTA	+
5	MA0623.1	Neurog1	-3	0.0140508	7.29235	0.490586	10	GCCACCAGGGGGCAC	ACCATATGGT	+
57	MA0046.1	HNF1A	2	0.0140522	5.05878	0.432574	12	TTATTATTTATCT	GGTTAATAATTAAC	+
12	TEF_f1	TEF	-13	0.0140788	5.99756	0.412613	14	CTCATCAACAAAATGGAAATGATAATTA	TGTTTATGTAAATG	+
8	M0633_1.02	DMRT2	0	0.0140836	10.3232	0.492752	10	TATTTTTTTAAATTTTAATA	TAATGTATTA	+
8	M0718_1.02	FOXK1	-3	0.0140836	10.3232	0.492752	10	TATTTTTTTAAATTTTAATA	TTGTTTACAT	-
8	M6241_1.02	FOXJ2	0	0.0140836	10.3232	0.492752	10	TATTTTTTTAAATTTTAATA	TGTTTATTTA	-
51	BARX2_si	BARX2	-1	0.0141172	6.01393	0.255454	10	TTTATTTATAT	TTATTAATTG	+
97	MA0172.1	CG11294	-1	0.0141286	5.08629	0.430864	7	TTTTAGTAAGCT	TTAATTA	+
97	MA0240.1	repo	-1	0.0141286	5.08629	0.430864	7	TTTTAGTAAGCT	TTAATTA	+
10	ELK1_f1	ELK1	0	0.0141778	6.03975	0.425038	8	CCAGGAAG	ACCGGAAGT	+
51	MA0195.1	Lim3	-1	0.0141898	5.10834	0.300869	7	TTTATTTATAT	TTAATTA	+
51	MA0235.1	onecut	0	0.0141898	5.10834	0.300869	7	TTTATTTATAT	TTGATTT	+
10	NR1I2_f2	NR1I2	6	0.0141952	6.04717	0.425038	8	CCAGGAAG	TGGGGTCAAGAAAGTTCAG	+
5	MA0738.1	HIC2	-6	0.0141975	7.3685	0.490586	9	GCCACCAGGGGGCAC	GGTGGGCAT	-
47	FOS_si	FOS	2	0.0141981	6.0484	0.475459	8	CTGACTCA	TTCTGATTGGTC	+
26	M0906_1.02	(VTN)_(Mus_musculus)_(DBD_0.79)	-2	0.0142666	10.4574	0.489473	10	CTCTGACTAATAACTAACCAA	CTAATTAATT	-
26	MAFK_si	MAFK	-3	0.0142958	6.09002	0.451257	10	CTCTGACTAATAACTAACCAA	TGACTCAGCA	-
4	M4427_1.02	CTCF	-10	0.0142962	10.4791	0.313664	20	GCGCCGGCCGGCCCCGCCCCCGCCCGCGCC	ACAGCGCCCCCTGGTGGCCAC	-
49	MA0170.1	C15	-14	0.0143096	5.15146	0.303138	7	AAATCAAGAAGCCTTTAATCACAACAAGT	TTAATTA	+
49	MA0179.1	CG32532	-14	0.0143096	5.15146	0.303138	7	AAATCAAGAAGCCTTTAATCACAACAAGT	TTAATTA	+
49	MA0195.1	Lim3	-14	0.0143096	5.15146	0.303138	7	AAATCAAGAAGCCTTTAATCACAACAAGT	TTAATTA	+
12	PRRX2_f1	PRRX2	-22	0.0143211	6.1008	0.412613	6	CTCATCAACAAAATGGAAATGATAATTA	CAATTAA	-
57	PRRX2_f1	PRRX2	-3	0.0143517	6.11382	0.396032	7	TTATTATTTATCT	TTAATTG	+
4	KLF1_f1	KLF1	-15	0.0143552	6.11531	0.384884	11	GCGCCGGCCGGCCCCGCCCCCGCCCGCGCC	GCCACACCCTG	-
51	M5714_1.02	PHOX2A	-1	0.014368	10.5317	0.29994	10	TTTATTTATAT	TAATTTAATTA	+
47	MA0530.1	CNC::maf-S	5	0.0144076	5.18675	0.360966	8	CTGACTCA	ATTTGCCGAGTCATC	-
[truncated: 774 more rows]

## Sheet: Capan-1 specific promoter NDRs
Query ID	Target ID	TF ID	Optimal offset	p-value	E-value	q-value	Overlap	Query consensus sequence	Target consensus sequence	Orientation
39	MA0139.1	CTCF	4	8.72743e-12	3.14188e-09	6.23388e-09	14	GCCCCCTAGTGGCC	TAGCGCCCCCTGGTGGCCA	-
39	MA0139.1	CTCF	4	3.16889e-11	1.64466e-08	3.28036e-08	14	GCCCCCTAGTGGCC	TAGCGCCCCCTGGTGGCCA	-
2	M6482_1.02	SP3	-9	4.59543e-11	3.36845e-08	5.89265e-08	20	CCCCCCCGCCCCCGCCCCCGCCGCCCCCG	CCCCGGCCCCGCCCCCCCCC	-
39	M4427_1.02	CTCF	5	6.42918e-11	4.71259e-08	9.397e-08	14	GCCCCCTAGTGGCC	ACAGCGCCCCCTGGTGGCCAC	-
39	CTCF_f2	CTCF	4	7.41405e-11	3.15838e-08	6.26075e-08	14	GCCCCCTAGTGGCC	TAGCGCCCCCTGGTGGCCA	-
2	M4459_1.02	EGR1	-3	8.22327e-11	6.02766e-08	5.89265e-08	20	CCCCCCCGCCCCCGCCCCCGCCGCCCCCG	CCCCCCCCCCGCCCCCGCAC	-
2	MA0162.2	EGR1	-8	2.69129e-10	9.68866e-08	1.90293e-07	14	CCCCCCCGCCCCCGCCCCCGCCGCCCCCG	CCCCCGCCCCCGCC	+
2	M6483_1.02	SP4	0	2.7368e-10	2.00607e-07	1.30743e-07	24	CCCCCCCGCCCCCGCCCCCGCCGCCCCCG	CGGCCCCGCCCCCCCCCTGGCCCC	-
2	MA0162.2	EGR1	-8	5.07816e-10	2.63556e-07	5.21596e-07	14	CCCCCCCGCCCCCGCCCCCGCCGCCCCCG	CCCCCGCCCCCGCC	+
2	SP3_f1	SP3	-9	6.07761e-10	2.58906e-07	4.58355e-07	20	CCCCCCCGCCCCCGCCCCCGCCGCCCCCG	CCCCGGCCCCGCCCCCCCCC	-
2	SP4_f1	SP4	0	1.10541e-09	4.70905e-07	4.58355e-07	24	CCCCCCCGCCCCCGCCCCCGCCGCCCCCG	CGGCCCCGCCCCCCCCCTGGCCCC	-
2	M6535_1.02	WT1	-8	1.19975e-09	8.79416e-07	4.2986e-07	13	CCCCCCCGCCCCCGCCCCCGCCGCCCCCG	CCCCCGCCCCCGC	-
19	M6483_1.02	SP4	0	1.91834e-09	1.40614e-06	2.74769e-06	24	GGGCCCCGGGGGGCGGCGGCAGCGGCGGG	GGGGCCAGGGGGGGGGCGGGGCCG	+
7	MA0528.1	ZNF263	0	2.30988e-09	8.31558e-07	1.63201e-06	21	GAGGGAGAGGAGGGAGGGGAG	GGAGGAGGAGGGGGAGGAGGA	+
7	MA0528.1	ZNF263	0	3.39194e-09	1.76042e-06	3.51126e-06	21	GAGGGAGAGGAGGGAGGGGAG	GGAGGAGGAGGGGGAGGAGGA	+
2	WT1_f1	WT1	-8	4.27886e-09	1.82279e-06	1.18281e-06	13	CCCCCCCGCCCCCGCCCCCGCCGCCCCCG	CCCCCGCCCCCGC	-
11	PRDM1_f1	PRDM1	2	5.52084e-09	2.35188e-06	4.66081e-06	11	ACTTTCACTTT	TCACTTTCACTTTC	-
19	SP4_f1	SP4	0	1.28513e-08	5.47465e-06	1.07589e-05	24	GGGCCCCGGGGGGCGGCGGCAGCGGCGGG	GGGGCCAGGGGGGGGGCGGGGCCG	+
11	M2307_1.02	PRDM1	2	2.00696e-08	1.4711e-05	1.46438e-05	11	ACTTTCACTTT	TCACTTTCACTTTCT	-
11	M4545_1.02	ZNF683	2	2.00696e-08	1.4711e-05	1.46438e-05	11	ACTTTCACTTT	TCACTTTCACTTTCT	-
11	MA0508.1	PRDM1	2	2.37962e-08	8.56662e-06	1.7028e-05	11	ACTTTCACTTT	TCACTTTCACTTTCT	-
11	MA0508.1	PRDM1	2	2.60188e-08	1.35038e-05	2.68818e-05	11	ACTTTCACTTT	TCACTTTCACTTTCT	-
19	M6482_1.02	SP3	-7	2.85713e-08	2.09428e-05	2.04617e-05	20	GGGCCCCGGGGGGCGGCGGCAGCGGCGGG	GGGGGGGGGCGGGGCCGGGG	+
16	M6482_1.02	SP3	-3	4.09027e-08	2.99817e-05	5.89081e-05	20	CCTGCCCCTCCCCACCCCCCCCTCCCC	CCCCGGCCCCGCCCCCCCCC	-
19	SP3_f1	SP3	-7	8.15148e-08	3.47253e-05	3.41215e-05	20	GGGCCCCGGGGGGCGGCGGCAGCGGCGGG	GGGGGGGGGCGGGGCCGGGG	+
2	M6539_1.02	ZBTB7B	-7	9.36641e-08	6.86558e-05	2.68472e-05	22	CCCCCCCGCCCCCGCCCCCGCCGCCCCCG	GCCCCCCCCCTCCCCCTCTCCG	-
19	M4459_1.02	EGR1	-7	1.01328e-07	7.42732e-05	4.8378e-05	20	GGGCCCCGGGGGGCGGCGGCAGCGGCGGG	GTGCGGGGGCGGGGGGGGGG	+
7	M6336_1.02	MAZ	-1	1.54644e-07	0.000113354	0.000139233	17	GAGGGAGAGGAGGGAGGGGAG	GGGGGGGGGAGGGAGGG	+
7	MAZ_f1	MAZ	-1	1.61351e-07	6.87354e-05	0.000136216	17	GAGGGAGAGGAGGGAGGGGAG	GGGGGGGGGAGGGAGGG	+
16	SP3_f1	SP3	-3	1.66139e-07	7.07753e-05	0.000137754	20	CCTGCCCCTCCCCACCCCCCCCTCCCC	CCCCGGCCCCGCCCCCCCCC	-
7	M4604_1.02	ZNF263	0	1.91349e-07	0.000140259	0.000139233	21	GAGGGAGAGGAGGGAGGGGAG	GGGGAGGAGGGAGGGGAGGAG	+
2	SP1_f2	SP1	-5	2.03394e-07	8.66458e-05	4.21683e-05	19	CCCCCCCGCCCCCGCCCCCGCCGCCCCCG	CCGGCCCCGCCCCCTCCCC	-
2	M6336_1.02	MAZ	0	2.20374e-07	0.000161534	5.20702e-05	17	CCCCCCCGCCCCCGCCCCCGCCGCCCCCG	CCCTCCCTCCCCCCCCC	-
2	M4604_1.02	ZNF263	-6	2.54326e-07	0.000186421	5.20702e-05	21	CCCCCCCGCCCCCGCCCCCGCCGCCCCCG	CTCCTCCCCTCCCTCCTCCCC	-
2	MA0516.1	SP2	-2	3.27423e-07	0.000117872	0.000115756	15	CCCCCCCGCCCCCGCCCCCGCCGCCCCCG	GCCCCGCCCCCTCCC	+
11	IRF1_si	IRF1	0	3.37281e-07	0.000143682	0.00014237	11	ACTTTCACTTT	ACTTTCACTTTC	-
11	M1882_1.02	IRF1	4	4.11101e-07	0.000301337	0.000199973	11	ACTTTCACTTT	TTTTACTTTCACTTTCACTTT	-
2	MA0516.1	SP2	-2	6.37517e-07	0.000330871	0.000327408	15	CCCCCCCGCCCCCGCCCCCGCCGCCCCCG	GCCCCGCCCCCTCCC	+
11	MA0050.2	IRF1	4	6.3851e-07	0.000229864	0.000228452	11	ACTTTCACTTT	TTTTACTTTCACTTTCACTTT	+
2	M2314_1.02	SP2	-2	9.82564e-07	0.000720219	0.000176022	15	CCCCCCCGCCCCCGCCCCCGCCGCCCCCG	GCCCCGCCCCCTCCC	-
16	M4459_1.02	EGR1	-3	1.01529e-06	0.000744209	0.000731112	20	CCTGCCCCTCCCCACCCCCCCCTCCCC	CCCCCCCCCCGCCCCCGCAC	-
11	MA0050.2	IRF1	4	1.07935e-06	0.000560182	0.000557573	11	ACTTTCACTTT	TTTTACTTTCACTTTCACTTT	+
2	ZBT7B_si	ZBT7B	-7	1.13306e-06	0.000482682	0.000187927	22	CCCCCCCGCCCCCGCCCCCGCCGCCCCCG	GCCCCCCCCCTCCCCCTCTCCG	-
16	MA0599.1	KLF5	-3	1.32678e-06	0.000688596	0.00136411	10	CCTGCCCCTCCCCACCCCCCCCTCCCC	GCCCCGCCCC	+
19	M0609_1.02	DNMT1	-17	1.34253e-06	0.000984073	0.00039641	10	GGGCCCCGGGGGGCGGCGGCAGCGGCGGG	GGCCGCGGGG	-
19	M6539_1.02	ZBTB7B	-9	1.3838e-06	0.00101433	0.00039641	20	GGGCCCCGGGGGGCGGCGGCAGCGGCGGG	CGGAGAGGGGGAGGGGGGGGGC	+
2	MAZ_f1	MAZ	0	1.4138e-06	0.000602277	0.000195409	17	CCCCCCCGCCCCCGCCCCCGCCGCCCCCG	CCCTCCCTCCCCCCCCC	-
2	M6552_1.02	ZNF148	-3	1.42778e-06	0.00104657	0.000227361	15	CCCCCCCGCCCCCGCCCCCGCCGCCCCCG	CCCCTCCCCCACCCC	-
1	MA0554.1	SOC1	2	1.68147e-06	0.000605329	0.00119984	19	TTTTTTTTTTTTTTTTTGTAA	TTTTTTTTTTTTTTTTTTTTT	+
11	IRF2_f1	IRF2	1	1.92999e-06	0.000822176	0.000543113	11	ACTTTCACTTT	TGCTTTCACTTTCC	-
16	SP1_f2	SP1	-5	2.20277e-06	0.000938382	0.000913211	19	CCTGCCCCTCCCCACCCCCCCCTCCCC	CCGGCCCCGCCCCCTCCCC	-
16	M2391_1.02	KLF5	-3	2.32109e-06	0.00170136	0.00111428	10	CCTGCCCCTCCCCACCCCCCCCTCCCC	GCCCCGCCCC	-
19	MA0162.2	EGR1	-14	2.51165e-06	0.000904192	0.00175561	14	GGGCCCCGGGGGGCGGCGGCAGCGGCGGG	GGCGGGGGCGGGGG	-
11	M6308_1.02	IRF2	1	2.52798e-06	0.00185301	0.000922267	11	ACTTTCACTTT	TGCTTTCACTTTCC	-
2	EGR1_f2	EGR1	-11	2.72813e-06	0.00116218	0.000323203	11	CCCCCCCGCCCCCGCCCCCGCCGCCCCCG	CCGCCCCCGCA	-
19	MA0162.2	EGR1	-14	2.80866e-06	0.00145769	0.00286824	14	GGGCCCCGGGGGGCGGCGGCAGCGGCGGG	GGCGGGGGCGGGGG	-
17	M4708_1.02	TBP	-5	3.38011e-06	0.00247762	0.00493598	10	TTTCATATGGAAATA	TATGCAAATA	+
16	M6123_1.02	(ZNF281)_(Mus_musculus)_(DBD_1.00)	-4	3.64287e-06	0.00267023	0.00131162	15	CCTGCCCCTCCCCACCCCCCCCTCCCC	CCCCTCCCCCACCCC	-
2	MA0079.3	SP1	-8	3.95975e-06	0.00142551	0.000751137	11	CCCCCCCGCCCCCGCCCCCGCCGCCCCCG	GCCCCGCCCCC	+
16	MA0162.2	EGR1	-3	4.12506e-06	0.00148502	0.00292921	14	CCTGCCCCTCCCCACCCCCCCCTCCCC	CCCCCGCCCCCGCC	+
2	M6199_1.02	EGR2	-11	4.45338e-06	0.00326433	0.000638244	11	CCCCCCCGCCCCCGCCCCCGCCGCCCCCG	CCGCCCACGCC	-
2	MA0528.1	ZNF263	-4	4.80042e-06	0.00172815	0.000751137	21	CCCCCCCGCCCCCGCCCCCGCCGCCCCCG	TCCTCCTCCCCCTCCTCCTCC	-
2	MA0469.1	E2F3	-2	5.31161e-06	0.00191218	0.000751137	15	CCCCCCCGCCCCCGCCCCCGCCGCCCCCG	CTCCCGCCCCCACTC	+
2	M6547_1.02	ZFX	-3	5.50085e-06	0.00403213	0.000716694	19	CCCCCCCGCCCCCGCCCCCGCCGCCCCCG	GGGGGCCCCAGGCCTCGGC	+
16	MA0162.2	EGR1	-3	5.57827e-06	0.00289512	0.00286762	14	CCTGCCCCTCCCCACCCCCCCCTCCCC	CCCCCGCCCCCGCC	+
19	ZBT7B_si	ZBT7B	-9	5.83066e-06	0.00248386	0.0013247	20	GGGCCCCGGGGGGCGGCGGCAGCGGCGGG	CGGAGAGGGGGCGGGGGGGGGC	+
11	IRF8_si	IRF8	1	5.85437e-06	0.00249396	0.0012356	11	ACTTTCACTTT	CAGTTTCAGTTTCTC	-
2	EGR2_si	EGR2	-11	6.31159e-06	0.00268874	0.000581573	11	CCCCCCCGCCCCCGCCCCCGCCGCCCCCG	CCGCCCACGCC	-
2	SP1_f1	SP1	-8	6.31159e-06	0.00268874	0.000581573	11	CCCCCCCGCCCCCGCCCCCGCCGCCCCCG	GCCCCGCCCCC	-
19	SP1_f2	SP1	-10	6.32929e-06	0.00269628	0.0013247	19	GGGCCCCGGGGGGCGGCGGCAGCGGCGGG	GGGGAGGGGGCGGGGCCGG	+
19	M6535_1.02	WT1	-15	6.49573e-06	0.00476137	0.00155066	13	GGGCCCCGGGGGGCGGCGGCAGCGGCGGG	GCGGGGGCGGGGG	+
39	M4612_1.02	CTCFL	3	6.65432e-06	0.00487761	0.00486303	12	GCCCCCTAGTGGCC	GGCGCCCCCTGGCGG	-
16	M4604_1.02	ZNF263	-4	6.88642e-06	0.00504774	0.00198356	21	CCTGCCCCTCCCCACCCCCCCCTCCCC	CTCCTCCCCTCCCTCCTCCCC	-
2	M6123_1.02	(ZNF281)_(Mus_musculus)_(DBD_1.00)	-3	7.02493e-06	0.00514927	0.000838991	15	CCCCCCCGCCCCCGCCCCCGCCGCCCCCG	CCCCTCCCCCACCCC	-
19	MA0469.1	E2F3	-1	7.35499e-06	0.0026478	0.00257053	15	GGGCCCCGGGGGGCGGCGGCAGCGGCGGG	GAGTGGGGGCGGGAG	-
2	MA0079.3	SP1	-8	7.66668e-06	0.00397901	0.00238625	11	CCCCCCCGCCCCCGCCCCCGCCGCCCCCG	GCCCCGCCCCC	+
2	M1906_1.02	SP1	-8	7.86217e-06	0.00576297	0.000866753	11	CCCCCCCGCCCCCGCCCCCGCCGCCCCCG	GCCCCGCCCCC	-
19	M6547_1.02	ZFX	-7	7.90385e-06	0.00579352	0.00161727	19	GGGCCCCGGGGGGCGGCGGCAGCGGCGGG	GGGGGCCCCAGGCCTCGGC	+
45	KLF1_f1	KLF1	-7	7.99598e-06	0.00340629	0.00679056	11	TCTGACCCAGGGTGTGGACAG	CAGGGTGTGGC	+
11	M6313_1.02	IRF8	1	8.2316e-06	0.00603376	0.00240247	11	ACTTTCACTTT	CAGTTTCACTTTCTC	-
2	ZN148_si	ZN148	-3	8.40166e-06	0.00357911	0.000696744	15	CCCCCCCGCCCCCGCCCCCGCCGCCCCCG	CCCCTCCCCCACCCC	-
2	MA0472.1	EGR2	-2	8.84184e-06	0.00318306	0.00104197	15	CCCCCCCGCCCCCGCCCCCGCCGCCCCCG	CCCCCGCCCACGCAC	+
2	M4640_1.02	ZBTB7A	-3	9.03711e-06	0.0066242	0.00092512	15	CCCCCCCGCCCCCGCCCCCGCCGCCCCCG	CCGAGACCCCCGCCC	-
2	MA0528.1	ZNF263	-7	9.29283e-06	0.00482298	0.00238625	21	CCCCCCCGCCCCCGCCCCCGCCGCCCCCG	TCCTCCTCCCCCTCCTCCTCC	-
17	PO2F2_si	PO2F2	-5	9.80137e-06	0.00417538	0.00492467	9	TTTCATATGGAAATA	TATGCAAAT	+
16	M6483_1.02	SP4	-1	1.02935e-05	0.0075451	0.00247077	24	CCTGCCCCTCCCCACCCCCCCCTCCCC	CGGCCCCGCCCCCCCCCTGGCCCC	-
45	M6322_1.02	KLF1	-7	1.0881e-05	0.00797575	0.0159223	11	TCTGACCCAGGGTGTGGACAG	CAGGGTGTGGC	+
43	M4619_1.02	FOSL1	-3	1.11569e-05	0.00817798	0.0162475	11	TGCCTGACTCACCCT	ATGAGTCACCC	-
17	PO5F1_do	PO5F1	2	1.1584e-05	0.00493479	0.00492467	14	TTTCATATGGAAATA	CCTTTGTTATGCAAAT	-
36	MA0559.1	PI	5	1.18297e-05	0.00425869	0.00838185	8	AGAGGAAA	CCAAAAAAGGAAAA	+
16	MA0073.1	RREB1	-4	1.20985e-05	0.00435545	0.00429557	20	CCTGCCCCTCCCCACCCCCCCCTCCCC	CCCCAAACCACCCCCCCCCC	+
4	M5322_1.02	CPEB1	-3	1.22078e-05	0.00894835	0.0177658	8	AAGAATAAAAA	AATAAAAA	-
19	M4640_1.02	ZBTB7A	-10	1.23619e-05	0.00906125	0.00221327	15	GGGCCCCGGGGGGCGGCGGCAGCGGCGGG	GGGCAGGGGTCTCGG	+
17	MA0142.1	Pou5f1::Sox2	1	1.24014e-05	0.00643631	0.0127877	14	TTTCATATGGAAATA	CTTTGTTATGCAAAT	+
2	M4536_1.02	E2F1	-11	1.25708e-05	0.00921438	0.00120107	15	CCCCCCCGCCCCCGCCCCCGCCGCCCCCG	CCGCGCGCCCTCCCC	-
17	MA0142.1	Pou5f1::Sox2	1	1.31907e-05	0.00474867	0.00949203	14	TTTCATATGGAAATA	CTTTGTTATGCAAAT	+
2	MA0123.1	abi4	-18	1.40656e-05	0.0050636	0.00142076	10	CCCCCCCGCCCCCGCCCCCGCCGCCCCCG	CGGTGCCCCC	+
19	WT1_f1	WT1	-15	1.43129e-05	0.00609729	0.00239651	13	GGGCCCCGGGGGGCGGCGGCAGCGGCGGG	GCGGGGGCGGGGG	+
19	MA0516.1	SP2	-7	1.57046e-05	0.00565365	0.00335165	15	GGGCCCCGGGGGGCGGCGGCAGCGGCGGG	GGGAGGGGGCGGGGC	-
38	M6482_1.02	SP3	1	1.59335e-05	0.0116792	0.0229474	15	CCCAGCCCTGCCCTC	CCCCGGCCCCGCCCCCCCCC	-
43	MA0490.1	JUNB	-3	1.66545e-05	0.00599563	0.00649396	11	TGCCTGACTCACCCT	ATGAGTCATCC	-
11	MA0772.1	IRF7	0	1.70649e-05	0.00885666	0.00587694	11	ACTTTCACTTT	ACTTTCGCTTTCGT	-
2	ZFX_f1	ZFX	-3	1.77965e-05	0.00758132	0.00134168	19	CCCCCCCGCCCCCGCCCCCGCCGCCCCCG	GGGGGCCCCAGGCCTCGGC	+
19	M6336_1.02	MAZ	-7	1.7853e-05	0.0130862	0.00269275	17	GGGCCCCGGGGGGCGGCGGCAGCGGCGGG	GGGGGGGGGAGGGAGGG	+
16	MA0073.1	RREB1	-4	1.87763e-05	0.0097449	0.00643489	20	CCTGCCCCTCCCCACCCCCCCCTCCCC	CCCCAAACCACCCCCCCCCC	+
19	M4536_1.02	E2F1	-10	1.87999e-05	0.0137803	0.00269275	15	GGGCCCCGGGGGGCGGCGGCAGCGGCGGG	GGGGAGGGCGCGCGG	+
19	MA0123.1	abi4	-8	1.918e-05	0.0069048	0.00335165	10	GGGCCCCGGGGGGCGGCGGCAGCGGCGGG	GGGGGCACCG	-
16	SP4_f1	SP4	-1	1.9239e-05	0.0081958	0.0053173	24	CCTGCCCCTCCCCACCCCCCCCTCCCC	CGGCCCCGCCCCCCCCCTGGCCCC	-
39	MA0531.1	CTCF	3	2.0638e-05	0.00742968	0.00737071	12	GCCCCCTAGTGGCC	GGCGCCATCTAGCGG	-
52	M4681_1.02	BACH2	-2	2.16289e-05	0.015854	0.0272522	10	AGTGACTCACCAGAT	TGACTCAGCA	-
43	MA0490.1	JUNB	-3	2.26099e-05	0.0117345	0.0113774	11	TGCCTGACTCACCCT	ATGAGTCATCC	-
2	M6325_1.02	KLF6	-11	2.31333e-05	0.0169567	0.00195022	8	CCCCCCCGCCCCCGCCCCCGCCGCCCCCG	CCGCCCCC	-
19	ZFX_f1	ZFX	-7	2.39335e-05	0.0101957	0.00333947	19	GGGCCCCGGGGGGCGGCGGCAGCGGCGGG	GGGGGCCCCAGGCCTCGGC	+
17	PO2F1_f1	PO2F1	-5	2.43101e-05	0.0103561	0.00688991	9	TTTCATATGGAAATA	TATGCAAAT	+
37	M5303_1.02	BCL6B	9	2.43968e-05	0.0178829	0.0357658	8	AGAAAGCA	TGAATTCCTAGAAAGCA	-
74	M6111_1.02	(ZNF652)_(Mus_musculus)_(DBD_1.00)	-1	2.47563e-05	0.0181464	0.0362928	13	AATAAACCCTTTAA	ATTAACCCTTTCT	-
16	M6324_1.02	KLF4	-3	2.48177e-05	0.0181914	0.00423305	10	CCTGCCCCTCCCCACCCCCCCCTCCCC	GCCCCGCCCA	-
43	MA0477.1	FOSL1	-2	2.49678e-05	0.0089884	0.00649396	11	TGCCTGACTCACCCT	CATGAGTCACC	-
16	M6442_1.02	PURA	-4	2.60946e-05	0.0191274	0.00423305	17	CCTGCCCCTCCCCACCCCCCCCTCCCC	CCCTGCCCCCCCCTTCC	+
18	M4640_1.02	ZBTB7A	-2	2.61562e-05	0.0191725	0.0383273	15	TGAGGGAGGAGACTCGGATGA	GGGCAGGGGTCTCGG	+
16	M6456_1.02	RREB1	-3	2.64529e-05	0.01939	0.00423305	22	CCTGCCCCTCCCCACCCCCCCCTCCCC	ACCCCAAACCACCCCCCCCCCC	-
52	MAFK_si	MAFK	-2	2.65361e-05	0.0113044	0.01475	10	AGTGACTCACCAGAT	TGACTCAGCA	-
43	MA0478.1	FOSL2	-3	2.7553e-05	0.00991907	0.00649396	11	TGCCTGACTCACCCT	ATGAGTCATCC	-
37	MA0731.1	BCL6B	9	2.75857e-05	0.014317	0.028634	8	AGAAAGCA	TGAATTCCTAGAAAGCA	-
31	HXC6_f1	HXC6	4	2.85201e-05	0.0121496	0.0242779	10	TTTATTCCTT	ATGATTTATTACTTT	+
2	M6442_1.02	PURA	-9	2.97866e-05	0.0218336	0.00237162	17	CCCCCCCGCCCCCGCCCCCGCCGCCCCCG	CCCTGCCCCCCCCTTCC	+
38	SP3_f1	SP3	1	3.03206e-05	0.0129166	0.025303	15	CCCAGCCCTGCCCTC	CCCCGGCCCCGCCCCCCCCC	-
16	M6552_1.02	ZNF148	-4	3.0799e-05	0.0225756	0.00443567	15	CCTGCCCCTCCCCACCCCCCCCTCCCC	CCCCTCCCCCACCCC	-
43	MA0477.1	FOSL1	-2	3.34267e-05	0.0173485	0.0113774	11	TGCCTGACTCACCCT	CATGAGTCACC	-
43	MA0478.1	FOSL2	-3	3.34267e-05	0.0173485	0.0113774	11	TGCCTGACTCACCCT	ATGAGTCATCC	-
7	MA0149.1	EWSR1-FLI1	1	3.34486e-05	0.0120415	0.0118163	17	GAGGGAGAGGAGGGAGGGGAG	GGAAGGAAGGAAGGAAGG	+
19	MA0516.1	SP2	-7	3.35805e-05	0.0174283	0.0171464	15	GGGCCCCGGGGGGCGGCGGCAGCGGCGGG	GGGAGGGGGCGGGGC	-
70	ERR3_f1	ERR3	-1	3.39523e-05	0.0144637	0.0214642	9	TTAACCTTGA	TGACCTTGA	-
11	IRF3_f1	IRF3	4	3.48971e-05	0.0148662	0.00589218	11	ACTTTCACTTT	TTTCAGTTTCGCTTTCC	-
7	M6123_1.02	(ZNF281)_(Mus_musculus)_(DBD_1.00)	-4	3.51627e-05	0.0257742	0.0170571	15	GAGGGAGAGGAGGGAGGGGAG	GGGGTGGGGGAGGGG	+
17	M5738_1.02	POU3F4	-5	3.58256e-05	0.0262602	0.0127173	9	TTTCATATGGAAATA	TATGCAAAT	-
16	MA0079.3	SP1	-3	3.93187e-05	0.0141547	0.00769796	11	CCTGCCCCTCCCCACCCCCCCCTCCCC	GCCCCGCCCCC	+
52	SMRC1_f1	SMRC1	-1	3.94895e-05	0.0168225	0.01475	9	AGTGACTCACCAGAT	GTGACTCAG	-
17	M6423_1.02	POU2F1	-5	3.9549e-05	0.0289895	0.0127173	9	TTTCATATGGAAATA	TATGCAAAT	-
1	M2283_1.02	FOXP1	-3	4.00322e-05	0.0293436	0.0489911	15	TTTTTTTTTTTTTTTTTGTAA	CTTTGTTTACTTTTG	-
16	MA0039.2	Klf4	-3	4.33626e-05	0.0156105	0.00769796	10	CCTGCCCCTCCCCACCCCCCCCTCCCC	GCCCCACCCA	-
17	M5729_1.02	POU2F3	-5	4.35433e-05	0.0319172	0.0127173	9	TTTCATATGGAAATA	TATGCAAAT	-
17	M5744_1.02	POU5F1B	-5	4.35433e-05	0.0319172	0.0127173	9	TTTCATATGGAAATA	TATGCAAAT	-
19	M2314_1.02	SP2	-7	4.5691e-05	0.0334915	0.00546915	15	GGGCCCCGGGGGGCGGCGGCAGCGGCGGG	GGGAGGGGGCGGGGC	+
19	M4604_1.02	ZNF263	-7	4.58206e-05	0.0335865	0.00546915	21	GGGCCCCGGGGGGCGGCGGCAGCGGCGGG	GGGGAGGAGGGAGGGGAGGAG	+
16	PURA_f1	PURA	-4	4.60473e-05	0.0196162	0.00954499	17	CCTGCCCCTCCCCACCCCCCCCTCCCC	CCCTGCCCCCCCCTTCC	-
70	M6216_1.02	ESRRG	-1	4.72723e-05	0.0346506	0.0488458	9	TTAACCTTGA	TGACCTTGA	+
7	MA0149.1	EWSR1-FLI1	1	4.79232e-05	0.0248722	0.0248045	17	GAGGGAGAGGAGGGAGGGGAG	GGAAGGAAGGAAGGAAGG	+
2	M6321_1.02	KLF15	-5	4.86527e-05	0.0356624	0.00366986	17	CCCCCCCGCCCCCGCCCCCGCCGCCCCCG	GCCCCCACCTCCCCGCC	-
38	M6539_1.02	ZBTB7B	2	4.93308e-05	0.0361595	0.0355231	15	CCCAGCCCTGCCCTC	GCCCCCCCCCTCCCCCTCTCCG	-
19	MAZ_f1	MAZ	-7	4.97498e-05	0.0211934	0.00594997	17	GGGCCCCGGGGGGCGGCGGCAGCGGCGGG	GGGGGGGGGAGGGAGGG	+
52	M6360_1.02	NFE2L2	0	5.08173e-05	0.037249	0.0272522	12	AGTGACTCACCAGAT	CATGACTCAGCA	+
16	MA0079.3	SP1	-3	5.10781e-05	0.0265095	0.0113691	11	CCTGCCCCTCCCCACCCCCCCCTCCCC	GCCCCGCCCCC	+
7	MA0080.3	Spi1	-4	5.20496e-05	0.0187379	0.0122583	15	GAGGGAGAGGAGGGAGGGGAG	AAAAAGAGGAAGTGA	+
52	NF2L2_si	NF2L2	0	5.26031e-05	0.0224089	0.01475	12	AGTGACTCACCAGAT	CATGACTCAGCA	-
11	M6309_1.02	IRF3	4	5.37194e-05	0.0393763	0.0130654	11	ACTTTCACTTT	TTTCAGTTTCGCTTTCC	-
1	MA0555.1	SVP	-3	5.38586e-05	0.0193891	0.016728	18	TTTTTTTTTTTTTTTTTGTAA	TTCTTTCCATTTTTGGTAAT	-
17	MA0789.1	POU3F4	-5	5.40874e-05	0.0280714	0.0222751	9	TTTCATATGGAAATA	TATGCAAAT	+
16	MA0039.2	Klf4	-3	5.52896e-05	0.0286953	0.0113691	10	CCTGCCCCTCCCCACCCCCCCCTCCCC	GCCCCACCCA	-
98	MA0145.3	TFCP2	0	5.63573e-05	0.0292494	0.0584988	10	AAACAGGTTCAGCATGT	AAACCGGTTT	+
17	M4509_1.02	POU5F1	3	5.65507e-05	0.0414516	0.0137635	14	TTTCATATGGAAATA	TCCTTTGTTATGCAAAT	-
2	KLF6_si	KLF6	-11	5.66483e-05	0.0241322	0.0036137	8	CCCCCCCGCCCCCGCCCCCGCCGCCCCCG	CCGCCCCC	-
1	FOXJ3_si	FOXJ3	-5	5.89244e-05	0.0251018	0.0189654	13	TTTTTTTTTTTTTTTTTGTAA	TTGTTTATTTTTT	+
70	STF1_f1	STF1	-1	5.89424e-05	0.0251095	0.0214642	9	TTAACCTTGA	TGACCTTGA	-
1	MA0481.1	FOXP1	-3	5.9858e-05	0.0310663	0.0620838	15	TTTTTTTTTTTTTTTTTGTAA	CTTTGTTTACTTTTG	-
45	M6326_1.02	KLF8	-7	5.98949e-05	0.043903	0.0438226	9	TCTGACCCAGGGTGTGGACAG	CAGGGGGTG	+
16	M6336_1.02	MAZ	-5	5.99459e-05	0.0439404	0.00769388	17	CCTGCCCCTCCCCACCCCCCCCTCCCC	CCCTCCCTCCCCCCCCC	-
17	SOX2_f1	SOX2	2	6.27097e-05	0.0267143	0.0133297	14	TTTCATATGGAAATA	CCATTGTTATGCAAAT	-
52	M4629_1.02	NFE2	0	6.33987e-05	0.0464712	0.0272522	15	AGTGACTCACCAGAT	CATGACTCAGCAATTTT	+
16	M0405_1.02	(KLF7)_(Mus_musculus)_(DBD_1.00)	-3	6.43298e-05	0.0471538	0.00769388	10	CCTGCCCCTCCCCACCCCCCCCTCCCC	GCCACGCCCA	-
17	MA0792.1	POU5F1B	-5	6.48061e-05	0.0336344	0.0222751	9	TTTCATATGGAAATA	TATGCAAAT	+
31	M6299_1.02	HOXC6	4	6.52898e-05	0.0478574	0.095474	10	TTTATTCCTT	ATGATTTATTACTTT	-
1	M1582_1.02	(HMG20B)_(Mus_musculus)_(DBD_0.94)	-6	6.73289e-05	0.0493521	0.0489911	11	TTTTTTTTTTTTTTTTTGTAA	TTATTATATAT	-
11	MA0537.1	BLMP-1	-1	6.88486e-05	0.0247855	0.0133854	10	ACTTTCACTTT	TTTTCACTTTT	-
16	M6420_1.02	PLAG1	-4	6.9449e-05	0.0509061	0.00769388	17	CCTGCCCCTCCCCACCCCCCCCTCCCC	CCCCTCCTGATGCCCCC	-
16	KLF4_f2	KLF4	-3	7.13118e-05	0.0303788	0.0118256	10	CCTGCCCCTCCCCACCCCCCCCTCCCC	GCCCCGCCCA	-
11	MA0051.1	IRF2	5	7.48229e-05	0.0269363	0.0133854	11	ACTTTCACTTT	GTTTTGCTTTCACTTTCC	-
52	M4619_1.02	FOSL1	-1	7.48541e-05	0.0548681	0.0272522	11	AGTGACTCACCAGAT	ATGAGTCACCC	-
19	MA0535.1	Mad	-13	7.61786e-05	0.0274243	0.0106496	15	GGGCCCCGGGGGGCGGCGGCAGCGGCGGG	CGGCGGCGGCGCCTG	-
70	M6498_1.02	NR5A1	-1	7.64005e-05	0.0560016	0.0488458	9	TTAACCTTGA	TGACCTTGA	+
70	ERR2_f1	ERR2	-1	7.64372e-05	0.0325623	0.0214642	9	TTAACCTTGA	TGACCTTGA	-
1	MA0481.1	FOXP1	-3	7.72229e-05	0.0278002	0.016728	15	TTTTTTTTTTTTTTTTTGTAA	CTTTGTTTACTTTTG	-
16	M1871_1.02	(KLF2)_(Mus_musculus)_(DBD_0.95)	-3	7.90972e-05	0.0579783	0.00813685	10	CCTGCCCCTCCCCACCCCCCCCTCCCC	GCCCCACCCA	-
11	IRF7_f1	IRF7	-2	7.98643e-05	0.0340222	0.0112372	9	ACTTTCACTTT	TTTCACTTTC	-
7	SPI1_si	SPI1	-4	8.50546e-05	0.0362333	0.0305379	17	GAGGGAGAGGAGGGAGGGGAG	AAAAAGAGGAAGTGAAA	+
52	MA0099.2	FOS::JUN	-2	8.56142e-05	0.0308211	0.0166674	7	AGTGACTCACCAGAT	TGACTCA	+
16	M1906_1.02	SP1	-3	8.56561e-05	0.0627859	0.00822413	11	CCTGCCCCTCCCCACCCCCCCCTCCCC	GCCCCGCCCCC	-
1	ARI3A_do	ARI3A	-1	8.6072e-05	0.0366667	0.0189654	20	TTTTTTTTTTTTTTTTTGTAA	TTTAATTTGATTTCGATTAATT	-
16	ZN148_si	ZN148	-4	8.72588e-05	0.0371722	0.0120584	15	CCTGCCCCTCCCCACCCCCCCCTCCCC	CCCCTCCCCCACCCC	-
11	MA0051.1	IRF2	5	8.81769e-05	0.0457638	0.0227753	11	ACTTTCACTTT	GTTTTGCTTTCACTTTCC	-
45	KLF8_f1	KLF8	-7	8.85475e-05	0.0377212	0.0375993	9	TCTGACCCAGGGTGTGGACAG	CAGGGGGTG	+
4	MA0554.1	SOC1	5	8.86943e-05	0.0319299	0.0632003	11	AAGAATAAAAA	AAAAAAAAAAAAAAAAAAAAA	-
1	FOXJ3_f2	FOXJ3	-7	8.98837e-05	0.0382904	0.0189654	13	TTTTTTTTTTTTTTTTTGTAA	TTGTTTTTGTTTA	+
1	HNF6_f1	HNF6	-1	9.24086e-05	0.0393661	0.0189654	14	TTTTTTTTTTTTTTTTTGTAA	TTTATTGATTTTTT	+
1	MA0558.1	FLC	-3	9.37711e-05	0.0337576	0.016728	18	TTTTTTTTTTTTTTTTTGTAA	TTCTTTCTATTTTTGGAAATT	-
52	M2292_1.02	JUND	0	9.46521e-05	0.06938	0.027568	11	AGTGACTCACCAGAT	GGTGACTCATC	+
3	PITX2_si	PITX2	-7	9.57518e-05	0.0407903	0.0815805	10	TCACGCCTGTAATCCCAGCACTTTGGGAGG	TTTAATCCCA	-
38	M4640_1.02	ZBTB7A	0	9.58358e-05	0.0702477	0.0387217	15	CCCAGCCCTGCCCTC	CCGAGACCCCCGCCC	-
52	MA0491.1	JUND	0	9.67799e-05	0.0348408	0.0166674	11	AGTGACTCACCAGAT	GGTGACTCATC	+
53	DLX2_f1	DLX2	0	9.76562e-05	0.0416015	0.081513	6	ATAATT	ATAATTAT	+
7	M6539_1.02	ZBTB7B	0	9.96345e-05	0.0730321	0.0292543	21	GAGGGAGAGGAGGGAGGGGAG	CGGAGAGGGGGAGGGGGGGGGC	+
70	M6215_1.02	ESRRB	-1	0.000100141	0.0734031	0.0488458	9	TTAACCTTGA	TGACCTTGA	+
11	STAT2_f1	STAT2	2	0.000100236	0.0427005	0.0120887	11	ACTTTCACTTT	TCAGTTTCGTTTTCC	-
7	M6119_1.02	SPI1	-4	0.000100511	0.0736748	0.0292543	15	GAGGGAGAGGAGGGAGGGGAG	AAAAAGAGGAAGTGG	+
17	M6475_1.02	SOX2	2	0.000101038	0.0740609	0.021078	14	TTTCATATGGAAATA	CCATTGTTATGCAAAT	-
38	SP1_f2	SP1	4	0.000101379	0.0431874	0.0407062	15	CCCAGCCCTGCCCTC	CCGGCCCCGCCCCCTCCCC	-
45	MA0493.1	Klf1	-8	0.000105573	0.0380063	0.075864	11	TCTGACCCAGGGTGTGGACAG	TGGGTGTGGCC	-
16	M0443_1.02	(KLF12)_(Mus_musculus)_(DBD_1.00)	-3	0.000107385	0.0787135	0.00916462	10	CCTGCCCCTCCCCACCCCCCCCTCCCC	GCCACGCCCA	-
38	M6483_1.02	SP4	9	0.000107545	0.0788306	0.0387217	15	CCCAGCCCTGCCCTC	CGGCCCCGCCCCCCCCCTGGCCCC	-
2	PURA_f1	PURA	-9	0.000107673	0.0458685	0.00637801	17	CCCCCCCGCCCCCGCCCCCGCCGCCCCCG	CCCTGCCCCCCCCTTCC	-
43	M6228_1.02	FOSB	-3	0.000107692	0.0789383	0.0784149	10	TGCCTGACTCACCCT	CTGACTCATC	+
16	M6535_1.02	WT1	-3	0.000108178	0.0792947	0.00916462	13	CCTGCCCCTCCCCACCCCCCCCTCCCC	CCCCCGCCCCCGC	-
89	M6397_1.02	NR6A1	0	0.00010826	0.0793547	0.158709	13	TGCAATGCAACTT	TGACCTTGAACTT	+
16	MA0516.1	SP2	-3	0.000108358	0.0390089	0.015389	15	CCTGCCCCTCCCCACCCCCCCCTCCCC	GCCCCGCCCCCTCCC	+
7	ZBT7B_si	ZBT7B	0	0.000108519	0.0462289	0.0305379	21	GAGGGAGAGGAGGGAGGGGAG	CGGAGAGGGGGCGGGGGGGGGC	+
16	RREB1_si	RREB1	-3	0.000110445	0.0470494	0.0130821	22	CCTGCCCCTCCCCACCCCCCCCTCCCC	ACCCCAAACCACCCCCCCCCCC	-
52	MA0099.2	FOS::JUN	-2	0.00011184	0.0580447	0.0311763	7	AGTGACTCACCAGAT	TGACTCA	+
52	MA0491.1	JUND	0	0.00011281	0.0585482	0.0311763	11	AGTGACTCACCAGAT	GGTGACTCATC	+
1	FOXO1_si	FOXO1	-1	0.000113107	0.0481834	0.0189654	16	TTTTTTTTTTTTTTTTTGTAA	GGTTTGTTTACTTTTT	+
15	MA0538.1	DAF-12	0	0.000113293	0.0407856	0.0815713	15	CACACACACGCTTTCACACACACAT	CACGCACACACACAC	-
52	MA0476.1	FOS	0	0.000115601	0.0416163	0.0166674	11	AGTGACTCACCAGAT	AATGAGTCACA	-
52	MA0477.1	FOSL1	0	0.000115601	0.0416163	0.0166674	11	AGTGACTCACCAGAT	GGTGACTCATG	+
52	MA0501.1	MAF::NFE2	-1	0.000117785	0.0424025	0.0166674	14	AGTGACTCACCAGAT	ATGACTCAGCAATTT	+
19	MA0146.1	Zfx	-15	0.000118034	0.0424922	0.0137507	14	GGGCCCCGGGGGGCGGCGGCAGCGGCGGG	CAGGCCTCGGCCCC	-
11	IRF9_f1	IRF9	0	0.000118763	0.0505932	0.0125328	11	ACTTTCACTTT	AGTTTCGCTTTC	-
43	FOSB_f1	FOSB	-3	0.00012418	0.0529008	0.103364	10	TGCCTGACTCACCCT	CTGACTCATC	-
89	NR6A1_do	NR6A1	0	0.000125866	0.0536191	0.107238	13	TGCAATGCAACTT	TGACCTTGAACTT	-
70	MA0643.1	Esrrg	0	0.000133742	0.0694122	0.0900934	10	TTAACCTTGA	ATGACCTTGA	-
70	ERR1_f1	ERR1	-1	0.000134395	0.0572523	0.0283044	9	TTAACCTTGA	TGACCTTGA	-
52	MA0501.1	MAF::NFE2	-1	0.00013472	0.0699197	0.0311763	14	AGTGACTCACCAGAT	ATGACTCAGCAATTT	+
52	MA0477.1	FOSL1	0	0.000134759	0.0699399	0.0311763	11	AGTGACTCACCAGAT	GGTGACTCATG	+
52	M2278_1.02	FOS	0	0.000134808	0.098814	0.0327197	11	AGTGACTCACCAGAT	AATGAGTCACA	-
2	MA0746.1	SP3	-8	0.000137238	0.0712267	0.0281925	11	CCCCCCCGCCCCCGCCCCCGCCGCCCCCG	GCCACGCCCCC	+
16	MAZ_f1	MAZ	-5	0.000137935	0.0587601	0.0136383	17	CCTGCCCCTCCCCACCCCCCCCTCCCC	CCCTCCCTCCCCCCCCC	-
39	MA0860.1	Rarg(var.2)	1	0.000140364	0.0728489	0.068441	14	GCCCCCTAGTGGCC	TGACCTTTCGTGACCTT	-
38	M4459_1.02	EGR1	1	0.000141424	0.103664	0.0407359	15	CCCAGCCCTGCCCTC	CCCCCCCCCCGCCCCCGCAC	-
11	M6314_1.02	IRF9	0	0.000141996	0.104083	0.0296021	11	ACTTTCACTTT	AGTTTCGCTTTC	-
16	M6321_1.02	KLF15	1	0.000142367	0.104355	0.011391	16	CCTGCCCCTCCCCACCCCCCCCTCCCC	GCCCCCACCTCCCCGCC	-
95	M6240_1.02	FOXI1	-4	0.000142615	0.104536	0.164732	12	ACCAGTCTGATGGGTT	CTCTGATTGGTC	-
45	MA0493.1	Klf1	-8	0.000144099	0.0747874	0.149575	11	TCTGACCCAGGGTGTGGACAG	TGGGTGTGGCC	-
16	PLAG1_f1	PLAG1	-4	0.000148037	0.0630638	0.0136383	17	CCTGCCCCTCCCCACCCCCCCCTCCCC	CCCCTCCTGATGCCCCC	-
39	MA0116.1	Znf423	1	0.000148492	0.0534571	0.0353552	14	GCCCCCTAGTGGCC	GCACCCCTGGGTGCC	-
2	MA0024.2	E2F1	-1	0.000149299	0.0537478	0.0131956	11	CCCCCCCGCCCCCGCCCCCGCCGCCCCCG	CCTCCCGCCCG	-
45	KLF3_f1	KLF3	-4	0.000149461	0.0636703	0.0423097	15	TCTGACCCAGGGTGTGGACAG	AGCCTGGGTGTGGCT	+
37	MA0463.1	Bcl6	6	0.000149561	0.0538419	0.107473	8	AGAAAGCA	TTTCCTAGAAAGCA	+
53	M6188_1.02	DLX2	0	0.000151248	0.110865	0.207057	6	ATAATT	ATAATTAT	+
52	MA0476.1	FOS	0	0.000151912	0.0788424	0.0311763	11	AGTGACTCACCAGAT	AATGAGTCACA	-
1	ONEC2_si	ONEC2	4	0.000158112	0.0673559	0.022066	17	TTTTTTTTTTTTTTTTTGTAA	GTCTTGTTATTGATTTTTTTT	+
95	FOXI1_f1	FOXI1	-4	0.000159145	0.0677958	0.066755	12	ACCAGTCTGATGGGTT	CTCTGATTGGTC	+
3	M6418_1.02	PITX2	-7	0.000161545	0.118412	0.216713	10	TCACGCCTGTAATCCCAGCACTTTGGGAGG	TTTAATCCCA	+
16	MA0516.1	SP2	-3	0.000162928	0.0845596	0.0279188	15	CCTGCCCCTCCCCACCCCCCCCTCCCC	GCCCCGCCCCCTCCC	+
16	SP1_f1	SP1	-3	0.000165938	0.0706896	0.0137587	11	CCTGCCCCTCCCCACCCCCCCCTCCCC	GCCCCGCCCCC	-
1	MA0548.1	AGL15	-6	0.000167538	0.0603135	0.0239099	15	TTTTTTTTTTTTTTTTTGTAA	TTTCCATTTTTGGAA	+
11	M6312_1.02	IRF7	-2	0.000169671	0.124369	0.03095	9	ACTTTCACTTT	TTTCACTTTC	-
70	MA0141.3	ESRRB	1	0.000173727	0.0901641	0.0900934	10	TTAACCTTGA	TATGACCTTGA	-
38	M6201_1.02	EGR4	-4	0.000173947	0.127503	0.0410592	11	CCCAGCCCTGCCCTC	GCCCTGCCGCC	-
36	MA0555.1	SVP	9	0.000174039	0.0626541	0.0401488	8	AGAGGAAA	ATTACCAAAAAAGGAAAGAA	+
53	MA0008.1	HAT5	1	0.000175378	0.063136	0.110609	6	ATAATT	AATAATTG	-
22	M2390_1.02	EHF	-13	0.000179287	0.131417	0.262714	8	TGGAACACAGACTCCTTCCTG	CCTTCCTG	-
86	FUBP1_f1	FUBP1	5	0.000180185	0.0767588	0.15161	7	TTGTTTT	TTGTGTTTTTTT	+
1	IRF4_si	IRF4	0	0.000184238	0.0784853	0.022066	16	TTTTTTTTTTTTTTTTTGTAA	TTTCATTTTCTTTTTT	-
1	M5697_1.02	ONECUT3	-1	0.000185779	0.136176	0.0532714	14	TTTTTTTTTTTTTTTTTGTAA	ATTATTGATTTTTT	+
37	MA0463.1	Bcl6	6	0.000188269	0.0977118	0.0977118	8	AGAAAGCA	TTTCCTAGAAAGCA	+
19	MA0146.2	Zfx	-15	0.000189748	0.0984793	0.064591	14	GGGCCCCGGGGGGCGGCGGCAGCGGCGGG	CAGGCCTCGGCCCC	-
39	MA0116.1	Znf423	1	0.000198346	0.102942	0.068441	14	GCCCCCTAGTGGCC	GCACCCCTGGGTGCC	-
38	ZBT7B_si	ZBT7B	2	0.00019844	0.0845356	0.0407062	15	CCCAGCCCTGCCCTC	GCCCCCCCCCTCCCCCTCTCCG	-
1	M6242_1.02	FOXJ3	-5	0.000199366	0.146135	0.0532714	13	TTTTTTTTTTTTTTTTTGTAA	TTGTTTTTGTTTA	-
36	MA0556.1	AP3	7	0.000199772	0.0719177	0.0401488	8	AGAGGAAA	TTCCAAAAATGGAAA	+
38	SP4_f1	SP4	9	0.000201697	0.0859228	0.0407062	15	CCCAGCCCTGCCCTC	CGGCCCCGCCCCCCCCCTGGCCCC	-
87	STA5A_do	STA5A	1	0.000206752	0.0880763	0.175999	11	TTCTCAGAATT	TTTCCAGGAATT	-
30	MA0609.1	Crem	0	0.000207701	0.107797	0.215594	10	TTAAATCATAT	TTACGTCATA	-
95	CEBPZ_si	CEBPZ	-5	0.000207998	0.0886074	0.066755	11	ACCAGTCTGATGGGTT	GCTGATTGGCT	+
52	JUN_f1	JUN	-1	0.000208377	0.0887685	0.0332042	9	AGTGACTCACCAGAT	ATGACTCAT	-
2	MA0741.1	KLF16	-8	0.00021074	0.109374	0.0360764	11	CCCCCCCGCCCCCGCCCCCGCCGCCCCCG	GCCACGCCCCC	+
7	M6482_1.02	SP3	-1	0.000211202	0.154811	0.0510403	20	GAGGGAGAGGAGGGAGGGGAG	GGGGGGGGGCGGGGCCGGGG	+
56	HXC6_f1	HXC6	4	0.000212315	0.0904462	0.142946	6	TAATAA	AAAGTAATAAATCAT	-
16	M6539_1.02	ZBTB7B	-4	0.000212336	0.155642	0.0160951	22	CCTGCCCCTCCCCACCCCCCCCTCCCC	GCCCCCCCCCTCCCCCTCTCCG	-
16	MA0528.1	ZNF263	1	0.000218159	0.0785372	0.0258191	20	CCTGCCCCTCCCCACCCCCCCCTCCCC	TCCTCCTCCCCCTCCTCCTCC	-
45	M6323_1.02	KLF3	-4	0.000218324	0.160032	0.106492	15	TCTGACCCAGGGTGTGGACAG	TGCCTGGGTGTGGCT	+
38	M6445_1.02	RARB	-4	0.0002198	0.161113	0.0410592	11	CCCAGCCCTGCCCTC	GCCCTGACCTC	+
95	M6174_1.02	CEBPZ	-5	0.000224737	0.164732	0.164732	11	ACCAGTCTGATGGGTT	GCTGATTGGCT	-
36	MA0548.1	AGL15	7	0.000226656	0.081596	0.0401488	8	AGAGGAAA	TTCCAAAAATGGAAA	-
95	FOS_si	FOS	-4	0.000235536	0.100338	0.066755	12	ACCAGTCTGATGGGTT	TTCTGATTGGTC	+
7	ZN148_si	ZN148	-4	0.000242643	0.103366	0.0362828	15	GAGGGAGAGGAGGGAGGGGAG	GGGGTGGGGGAGGGG	+
16	ZBT7B_si	ZBT7B	-4	0.000243437	0.103704	0.0181692	22	CCTGCCCCTCCCCACCCCCCCCTCCCC	GCCCCCCCCCTCCCCCTCTCCG	-
38	SP1_f1	SP1	-4	0.000243891	0.103897	0.0407062	11	CCCAGCCCTGCCCTC	GCCCCGCCCCC	-
43	FOSL2_f1	FOSL2	-3	0.000244875	0.104317	0.103364	11	TGCCTGACTCACCCT	ATGACTCATCC	-
38	MA0079.3	SP1	-4	0.000244902	0.0881647	0.158936	11	CCCAGCCCTGCCCTC	GCCCCGCCCCC	+
38	M6547_1.02	ZFX	1	0.000246129	0.180412	0.0410592	15	CCCAGCCCTGCCCTC	GCCGAGGCCTGGGGCCCCC	-
2	KLF15_f1	KLF15	-5	0.000253336	0.107921	0.014006	17	CCCCCCCGCCCCCGCCCCCGCCGCCCCCG	GGCCCCACCTCCCCGGC	-
87	M6491_1.02	STAT5A	1	0.000253655	0.185929	0.371858	11	TTCTCAGAATT	TTTCCAGGAATT	+
16	M2314_1.02	SP2	-3	0.000254116	0.186267	0.0182989	15	CCTGCCCCTCCCCACCCCCCCCTCCCC	GCCCCGCCCCCTCCC	-
7	PURA_f1	PURA	-2	0.000254239	0.108306	0.0362828	17	GAGGGAGAGGAGGGAGGGGAG	GGAAGGGGTGGGCAGGG	+
2	M5593_1.02	KLF16	-8	0.000255132	0.187012	0.0174117	11	CCCCCCCGCCCCCGCCCCCGCCGCCCCCG	GCCACGCCCCC	-
2	M6201_1.02	EGR4	-8	0.000255132	0.187012	0.0174117	11	CCCCCCCGCCCCCGCCCCCGCCGCCCCCG	GCCCTGCCGCC	-
36	IRF5_f1	IRF5	1	0.000257078	0.109515	0.137901	8	AGAGGAAA	GAAAGGAAAGCCAAAAGTGA	+
7	SP3_f1	SP3	-1	0.000257867	0.109851	0.0362828	20	GAGGGAGAGGAGGGAGGGGAG	GGGGGGGGGCGGGGCCGGGG	+
19	M1963_1.02	(ZFY)_(Mus_musculus)_(DBD_0.97)	-15	0.000258549	0.189516	0.0264518	14	GGGCCCCGGGGGGCGGCGGCAGCGGCGGG	CAGGCCTCGGCCCC	-
33	M1890_1.02	NFYA	0	0.00025938	0.190125	0.266738	14	TGAAACAATCAAGA	TGGACCAATCAGCACTCT	-
1	M6147_1.02	ARID3A	-1	0.000261897	0.19197	0.0532714	20	TTTTTTTTTTTTTTTTTGTAA	TTTAATTTGATTTCGATTAATT	+
52	FOSL2_f1	FOSL2	-1	0.00026749	0.113951	0.0332042	11	AGTGACTCACCAGAT	ATGACTCATCC	-
8	MA0505.1	Nr5a2	-10	0.000269136	0.139682	0.279363	15	TTGAGGTCATGAGTTTGAGATCAGCCTG	AAGTTCAAGGTCAGC	+
7	M6552_1.02	ZNF148	-4	0.000269243	0.197355	0.0510403	15	GAGGGAGAGGAGGGAGGGGAG	GGGGTGGGGGAGGGG	+
1	M6399_1.02	ONECUT2	4	0.000269675	0.197672	0.0532714	17	TTTTTTTTTTTTTTTTTGTAA	GTCTTGTTATTGATTTTTTTT	+
86	M6251_1.02	FUBP1	5	0.000271578	0.199067	0.276404	7	TTGTTTT	TTGTGTTTTTTT	+
33	MA0060.2	NFYA	0	0.000272103	0.141221	0.122839	14	TGAAACAATCAAGA	TGGACCAATCAGCACTCT	-
16	SP2_si	SP2	0	0.000276032	0.11759	0.0181692	17	CCTGCCCCTCCCCACCCCCCCCTCCCC	TTAGCCCCGCCCCCCTC	-
49	M4840_1.02	(FEZF1)_(Drosophila_melanogaster)_(DBD_0.91)	0	0.0002786	0.204214	0.408427	11	AAGTGAGCAAATCCT	AAATGCGCAAC	+
7	MA0471.1	E2F6	-7	0.000279281	0.100541	0.0493302	11	GAGGGAGAGGAGGGAGGGGAG	GGGCGGGAAGG	+
16	MA0528.1	ZNF263	1	0.000280218	0.145433	0.0411576	20	CCTGCCCCTCCCCACCCCCCCCTCCCC	TCCTCCTCCCCCTCCTCCTCC	-
38	M6321_1.02	KLF15	1	0.000281028	0.205994	0.0410592	15	CCCAGCCCTGCCCTC	GCCCCCACCTCCCCGCC	-
38	MA0079.3	SP1	-4	0.000282525	0.14663	0.196477	11	CCCAGCCCTGCCCTC	GCCCCGCCCCC	+
16	MA0472.1	EGR2	-3	0.000284688	0.102488	0.0288796	15	CCTGCCCCTCCCCACCCCCCCCTCCCC	CCCCCGCCCACGCAC	+
43	M4526_1.02	SMARCC1	-2	0.000284867	0.208807	0.13533	13	TGCCTGACTCACCCT	GATGAGTCACCCCCC	-
16	WT1_f1	WT1	-3	0.000284871	0.121355	0.0181692	13	CCTGCCCCTCCCCACCCCCCCCTCCCC	CCCCCGCCCCCGC	-
1	M6285_1.02	ONECUT1	-1	0.000291418	0.213609	0.0532714	14	TTTTTTTTTTTTTTTTTGTAA	TTTATTGATTTTTT	+
1	M6245_1.02	FOXO1	-1	0.000292845	0.214656	0.0532714	16	TTTTTTTTTTTTTTTTTGTAA	GGTTTGTTTACTTTTT	-
38	M1906_1.02	SP1	-4	0.000292881	0.214682	0.0410592	11	CCCAGCCCTGCCCTC	GCCCCGCCCCC	-
16	M4640_1.02	ZBTB7A	-10	0.000293991	0.215496	0.0201622	15	CCTGCCCCTCCCCACCCCCCCCTCCCC	CCGAGACCCCCGCCC	-
3	M6401_1.02	OTX2	-6	0.000295652	0.216713	0.216713	15	TCACGCCTGTAATCCCAGCACTTTGGGAGG	CTTTAATCCCTTAAC	+
52	MA0478.1	FOSL2	-1	0.00029603	0.106571	0.0349088	11	AGTGACTCACCAGAT	ATGAGTCATCC	-
33	MA0611.1	Dux	-4	0.000297087	0.154188	0.122839	8	TGAAACAATCAAGA	CCAATCAA	+
52	M6228_1.02	FOSB	-1	0.000298521	0.218816	0.0621043	10	AGTGACTCACCAGAT	CTGACTCATC	+
33	MA0060.2	NFYA	0	0.000301789	0.108644	0.13846	14	TGAAACAATCAAGA	TGGACCAATCAGCACTCT	-
8	MA0505.1	Nr5a2	-10	0.000302615	0.108942	0.217883	15	TTGAGGTCATGAGTTTGAGATCAGCCTG	AAGTTCAAGGTCAGC	+
7	M6442_1.02	PURA	-2	0.000309943	0.227188	0.0510403	17	GAGGGAGAGGAGGGAGGGGAG	GGAAGGGGGGGGCAGGG	-
3	OTX2_si	OTX2	-6	0.000310148	0.132123	0.125946	15	TCACGCCTGTAATCCCAGCACTTTGGGAGG	CTTTAATCCCTTAAC	-
38	M4536_1.02	E2F1	2	0.000313603	0.229871	0.0410592	13	CCCAGCCCTGCCCTC	CCGCGCGCCCTCCCC	-
7	M2273_1.02	E2F6	-7	0.000315653	0.231374	0.0510403	11	GAGGGAGAGGAGGGAGGGGAG	GGGCGGGAAGG	+
52	JUND_f1	JUND	0	0.000315798	0.13453	0.0332042	11	AGTGACTCACCAGAT	GATGACTCATC	-
16	M6199_1.02	EGR2	0	0.000325189	0.238364	0.0212881	11	CCTGCCCCTCCCCACCCCCCCCTCCCC	CCGCCCACGCC	-
2	MA0470.1	E2F4	0	0.000326146	0.117413	0.0229495	11	CCCCCCCGCCCCCGCCCCCGCCGCCCCCG	CCTTCCCGCCC	-
30	M0104_1.02	(ARID3B)_(Mus_musculus)_(DBD_0.99)	0	0.000327357	0.239952	0.37249	11	TTAAATCATAT	TTAATTAATAT	-
7	SP1_f2	SP1	0	0.00032785	0.139664	0.0389094	19	GAGGGAGAGGAGGGAGGGGAG	GGGGAGGGGGCGGGGCCGG	+
4	FOXJ3_si	FOXJ3	1	0.000329656	0.140434	0.126906	11	AAGAATAAAAA	AAAAAATAAACAA	-
52	FOSL1_f2	FOSL1	2	0.000330232	0.140679	0.0332042	12	AGTGACTCACCAGAT	AACGTGACTCAGCA	+
36	M6311_1.02	IRF5	1	0.000330237	0.242063	0.482112	8	AGAGGAAA	TAAAGGAAAGCCAAAAGTGA	+
36	NFAC1_si	NFAC1	1	0.00033151	0.141223	0.137901	8	AGAGGAAA	CAATGGAAAATT	+
40	SMRC1_f1	SMRC1	-4	0.000336465	0.143334	0.286668	9	TTCAGTGACTGAGTGCCAGATGGTTTAT	GTGACTCAG	-
52	FOSB_f1	FOSB	-1	0.000336921	0.143528	0.0332042	10	AGTGACTCACCAGAT	CTGACTCATC	-
4	FOXO1_si	FOXO1	3	0.0003373	0.14369	0.126906	11	AAGAATAAAAA	AAAAAGTAAACAAACC	-
16	KLF15_f1	KLF15	1	0.000338019	0.143996	0.020019	16	CCTGCCCCTCCCCACCCCCCCCTCCCC	GGCCCCACCTCCCCGGC	-
19	MA0131.2	HINFP	-13	0.000339025	0.175954	0.0865541	12	GGGCCCCGGGGGGCGGCGGCAGCGGCGGG	CAACGTCCGCGG	+
56	HXD13_f1	HXD13	4	0.000339432	0.144598	0.142946	6	TAATAA	TCTCTAATAAA	-
38	RARB_f1	RARB	-4	0.00034218	0.145769	0.0475926	11	CCCAGCCCTGCCCTC	GCCCTGACCTC	-
2	MA0471.1	E2F6	0	0.000354761	0.127714	0.0229495	11	CCCCCCCGCCCCCGCCCCCGCCGCCCCCG	CCTTCCCGCCC	-
52	JUNB_f1	JUNB	-1	0.00035525	0.151336	0.0332042	10	AGTGACTCACCAGAT	ATGACTCATC	-
33	MA0503.1	Nkx2-5(var.2)	-2	0.000355995	0.184761	0.122839	11	TGAAACAATCAAGA	AGCCACTCAAG	+
11	M4635_1.02	STAT2	3	0.000356484	0.261303	0.0520216	11	ACTTTCACTTT	TTCAGTTTCATTTTC	-
11	M6119_1.02	SPI1	2	0.000356484	0.261303	0.0520216	11	ACTTTCACTTT	CCACTTCCTCTTTTT	-
1	FUBP1_f1	FUBP1	-5	0.0003565	0.151869	0.0373604	12	TTTTTTTTTTTTTTTTTGTAA	TTGTGTTTTTTT	+
61	MA0769.1	Tcf7	0	0.000357863	0.185731	0.216024	8	AAACATCA	AAAGATCAAAGG	+
53	MA0075.1	Prrx2	-1	0.000358368	0.129012	0.113009	5	ATAATT	TAATT	-
7	MA0471.1	E2F6	-7	0.000359012	0.186327	0.12388	11	GAGGGAGAGGAGGGAGGGGAG	GGGCGGGAAGG	+
61	M2319_1.02	TCF7L2	0	0.000359249	0.263329	0.285308	8	AAACATCA	AAAGATCAAAGGAA	-
52	MA0478.1	FOSL2	-1	0.000365583	0.189738	0.0625227	11	AGTGACTCACCAGAT	ATGAGTCATCC	-
7	E2F6_f1	E2F6	-6	0.000368713	0.157072	0.0389094	12	GAGGGAGAGGAGGGAGGGGAG	TGGGCGGGAAGG	+
19	MA0500.1	Myog	-17	0.000371192	0.133629	0.0370657	11	GGGCCCCGGGGGGCGGCGGCAGCGGCGGG	GACAGCTGCAG	+
43	M4572_1.02	MAFF	1	0.000371715	0.272467	0.13533	14	TGCCTGACTCACCCT	TTTGCTGAGTCAGCA	-
1	MA0556.1	AP3	-6	0.000374311	0.134752	0.044516	15	TTTTTTTTTTTTTTTTTGTAA	TTTCCATTTTTGGAA	-
2	MA0470.1	E2F4	0	0.000376997	0.195662	0.0553182	11	CCCCCCCGCCCCCGCCCCCGCCGCCCCCG	CCTTCCCGCCC	-
11	MA0517.1	STAT1::STAT2	2	0.000379931	0.136775	0.054374	11	ACTTTCACTTT	TCAGTTTCATTTTCC	+
69	LEF1_f1	LEF1	-5	0.000382961	0.163141	0.326283	7	AGGCCATCAAAGCCGCACACACAGGTTCTC	ATCAAAG	-
61	M5903_1.02	TCF7L1	0	0.000389233	0.285308	0.285308	8	AAACATCA	AAAGATCAAAGG	+
2	MA0146.1	Zfx	-4	0.000389485	0.140215	0.0229495	14	CCCCCCCGCCCCCGCCCCCGCCGCCCCCG	GGGGCCGAGGCCTG	+
33	MA0503.1	Nkx2-5(var.2)	-2	0.000391344	0.140884	0.13846	11	TGAAACAATCAAGA	AGCCACTCAAG	+
11	MA0517.1	STAT1::STAT2	2	0.000391639	0.203261	0.0809256	11	ACTTTCACTTT	TCAGTTTCATTTTCC	+
16	EGR2_si	EGR2	0	0.000393839	0.167775	0.02177	11	CCTGCCCCTCCCCACCCCCCCCTCCCC	CCGCCCACGCC	-
1	SRY_f1	SRY	-3	0.000404033	0.172118	0.0376372	9	TTTTTTTTTTTTTTTTTGTAA	TTTTGTTTT	+
17	ELF5_f1	ELF5	-4	0.000407643	0.173656	0.0693197	11	TTTCATATGGAAATA	ATAAGGAAGTA	+
49	MA0205.1	Trl	0	0.000412116	0.148362	0.296723	10	AAGTGAGCAAATCCT	GAGAGAGCAA	-
36	MA0606.1	NFAT5	0	0.000415665	0.21573	0.214005	8	AGAGGAAA	AATGGAAAAT	-
61	MA0523.1	TCF7L2	0	0.00041623	0.216024	0.216024	8	AAACATCA	AAAGATCAAAGGAA	+
30	MA0601.1	Arid3b	0	0.000427779	0.222018	0.222018	11	TTAAATCATAT	TTAATTAATAT	-
16	EGR1_f2	EGR1	0	0.0004281	0.182371	0.0221848	11	CCTGCCCCTCCCCACCCCCCCCTCCCC	CCGCCCCCGCA	-
70	MA0592.2	Esrra	0	0.000430959	0.223668	0.148995	10	TTAACCTTGA	ATGACCTTGAA	-
32	TEF_f1	TEF	-3	0.000435468	0.185509	0.204864	14	AGAAGTGTCTGTAGATGTTT	TGTTTATGTAAATG	+
2	MA0443.1	btd	-10	0.000436204	0.157034	0.0237252	10	CCCCCCCGCCCCCGCCCCCGCCGCCCCCG	TCCGCCCCCT	-
61	MA0523.1	TCF7L2	0	0.000441498	0.158939	0.317879	8	AAACATCA	AAAGATCAAAGGAA	+
70	NR5A2_f1	NR5A2	-1	0.000442334	0.188434	0.0745267	9	TTAACCTTGA	TGGCCTTGAA	-
3	IKZF1_f1	IKZF1	-22	0.000443472	0.188919	0.125946	8	TCACGCCTGTAATCCCAGCACTTTGGGAGG	TTGGGAGA	+
1	MA0757.1	ONECUT3	-1	0.000444334	0.23061	0.230429	14	TTTTTTTTTTTTTTTTTGTAA	ATTATTGATTTTTT	-
56	M5557_1.02	HOXD12	1	0.00044659	0.327351	0.31832	6	TAATAA	GTAATAAAA	+
38	MA0516.1	SP2	1	0.000448572	0.161486	0.158936	14	CCCAGCCCTGCCCTC	GCCCCGCCCCCTCCC	+
38	ZFX_f1	ZFX	1	0.000451984	0.192545	0.0538841	15	CCCAGCCCTGCCCTC	GCCGAGGCCTGGGGCCCCC	-
11	SPI1_si	SPI1	4	0.000452779	0.192884	0.0424717	11	ACTTTCACTTT	TTTCACTTCCTCTTTTT	-
53	M5339_1.02	DLX1	1	0.000453538	0.332443	0.259292	6	ATAATT	GATAATTAGG	+
1	M6251_1.02	FUBP1	-5	0.000454608	0.333228	0.0719197	12	TTTTTTTTTTTTTTTTTGTAA	TTGTGTTTTTTT	+
52	NFE2_f2	NFE2	2	0.000454966	0.193815	0.0380711	12	AGTGACTCACCAGAT	AGCATGACTCAGCA	+
4	FOXJ3_f2	FOXJ3	2	0.000458184	0.195186	0.126906	11	AAGAATAAAAA	TAAACAAAAACAA	-
17	MA0507.1	POU2F2	-1	0.000461754	0.23965	0.119035	13	TTTCATATGGAAATA	TTCATTTGCATAT	+
38	M6336_1.02	MAZ	-1	0.000462745	0.339192	0.0555372	14	CCCAGCCCTGCCCTC	CCCTCCCTCCCCCCCCC	-
1	MA0559.1	PI	-5	0.000462898	0.166643	0.0471871	14	TTTTTTTTTTTTTTTTTGTAA	TTTTCCTTTTTTGG	-
17	M2306_1.02	POU2F2	-1	0.000469448	0.344105	0.0856919	13	TTTCATATGGAAATA	TTCATTTGCATAT	+
2	E2F6_f1	E2F6	0	0.000483124	0.205811	0.0250407	12	CCCCCCCGCCCCCGCCCCCGCCGCCCCCG	CCTTCCCGCCCA	-
27	NRF1_f1	NRF1	-3	0.000493818	0.210366	0.287536	12	ACTGAGCATGCCCAGTGCAG	GCGCATGCGCAG	+
1	M5322_1.02	CPEB1	-6	0.0004942	0.362248	0.0719197	8	TTTTTTTTTTTTTTTTTGTAA	TTTTTATT	+
86	SRY_f1	SRY	2	0.000494778	0.210776	0.155284	7	TTGTTTT	TTTTGTTTT	+
73	RUNX1_f1	RUNX1	-2	0.000494867	0.210814	0.25961	10	AGTATGTGGGTACATTGCT	TTTGTGGTTA	+
52	BACH1_si	BACH1	2	0.000497835	0.212078	0.0380711	12	AGTGACTCACCAGAT	ACCATGACTCAGCA	-
16	MA0746.1	SP3	-3	0.000501747	0.260407	0.0644834	11	CCTGCCCCTCCCCACCCCCCCCTCCCC	GCCACGCCCCC	+
56	M6299_1.02	HOXC6	4	0.000504073	0.369485	0.31832	6	TAATAA	AAAGTAATAAATCAT	+
19	MA0456.1	opa	-19	0.000504805	0.18173	0.0378149	10	GGGCCCCGGGGGGCGGCGGCAGCGGCGGG	CAGCGGGGGGTC	-
43	M6360_1.02	NFE2L2	-2	0.000505714	0.370689	0.147292	12	TGCCTGACTCACCCT	CATGACTCAGCA	+
30	M2289_1.02	JUN	1	0.000508171	0.37249	0.37249	11	TTAAATCATAT	ATGACATCATCTT	-
70	M6396_1.02	NR5A2	-1	0.00050981	0.373691	0.186503	9	TTAACCTTGA	TGGCCTTGAA	+
19	M6123_1.02	(ZNF281)_(Mus_musculus)_(DBD_1.00)	-10	0.00051031	0.374057	0.0439492	15	GGGCCCCGGGGGGCGGCGGCAGCGGCGGG	GGGGTGGGGGAGGGG	+
7	MA0554.1	SOC1	1	0.000512582	0.18453	0.0724312	20	GAGGGAGAGGAGGGAGGGGAG	AAAAAAAAAAAAAAAAAAAAA	-
11	IRF4_si	IRF4	4	0.000514949	0.219368	0.043473	11	ACTTTCACTTT	TTTCATTTTCTTTTTT	-
19	M6325_1.02	KLF6	-11	0.000521626	0.382352	0.0439492	8	GGGCCCCGGGGGGCGGCGGCAGCGGCGGG	GGGGGCGG	+
95	M5497_1.02	GRHL1	1	0.000524594	0.384528	0.256352	16	ACCAGTCTGATGGGTT	AACCGGTTTAACCGGTT	+
12	MA0156.1	FEV	-4	0.000524702	0.188893	0.306786	7	TGTGATTTCCT	ATTTCCTG	-
42	EOMES_f1	EOMES	-2	0.00052471	0.223526	0.447053	13	AGAGGGGATACAAAG	CGGGGATACGAAAT	+
1	FOXQ1_f1	FOXQ1	-3	0.000527442	0.22469	0.0442199	12	TTTTTTTTTTTTTTTTTGTAA	TATTGTTTATTT	+
36	MA0625.1	NFATC3	0	0.00053301	0.276632	0.214005	8	AGAGGAAA	AATGGAAAAT	-
17	MA0507.1	POU2F2	-1	0.000533396	0.192023	0.191915	13	TTTCATATGGAAATA	TTCATTTGCATAT	+
52	MA0150.2	Nfe2l2	3	0.000537312	0.193432	0.0543098	12	AGTGACTCACCAGAT	CAGCATGACTCAGCA	+
12	ETV7_si	ETV7	1	0.000551193	0.234808	0.26161	11	TGTGATTTCCT	GAGTTACTTCCTGTGGA	-
2	EGR4_f1	EGR4	-8	0.000561061	0.239012	0.0273696	11	CCCCCCCGCCCCCGCCCCCGCCGCCCCCG	TCCCCGCCGCC	-
77	M4452_1.02	BATF	2	0.000561678	0.41171	0.468846	8	AGTCATAA	TGAGTCATATCGAGA	-
19	MA0024.2	E2F1	-6	0.000564127	0.203086	0.0378149	11	GGGCCCCGGGGGGCGGCGGCAGCGGCGGG	CGGGCGGGAGG	+
31	M2267_1.02	CDX2	1	0.000564602	0.413853	0.412812	10	TTTATTCCTT	TTTTATGGCTT	+
4	MA0537.1	BLMP-1	0	0.000569118	0.204883	0.106068	11	AAGAATAAAAA	AAAAGTGAAAA	+
68	RUNX1_f1	RUNX1	0	0.000572646	0.243947	0.3948	8	TAATCACA	TAACCACAGA	-
38	M4604_1.02	ZNF263	0	0.00057393	0.420691	0.059438	15	CCCAGCCCTGCCCTC	CTCCTCCCCTCCCTCCTCCCC	-
59	MA0244.1	slbo	0	0.000579892	0.208761	0.417522	8	ATTACACA	ATTGCAAA	+
39	MA0163.1	PLAG1	-1	0.000579963	0.301001	0.150091	13	GCCCCCTAGTGGCC	CCCCCTTGGGCCCC	-
53	ALX1_si	ALX1	0	0.000582965	0.248343	0.160597	6	ATAATT	ATAATTGGATTA	+
36	MA0081.1	SPIB	0	0.00058462	0.210463	0.0828456	7	AGAGGAAA	AGAGGAA	+
26	FOXJ3_f2	FOXJ3	1	0.000586779	0.249968	0.499499	12	AAACACCAAAAAGCA	TAAACAAAAACAA	-
11	MA0080.3	Spi1	2	0.000588337	0.211801	0.0701669	11	ACTTTCACTTT	TCACTTCCTCTTTTT	-
7	M4459_1.02	EGR1	2	0.000592814	0.434533	0.0862709	18	GAGGGAGAGGAGGGAGGGGAG	GTGCGGGGGCGGGGGGGGGG	+
19	M6199_1.02	EGR2	-14	0.000596769	0.437432	0.047487	11	GGGCCCCGGGGGGCGGCGGCAGCGGCGGG	GGCGTGGGCGG	+
19	MA0500.1	Myog	-17	0.00059731	0.310004	0.121996	11	GGGCCCCGGGGGGCGGCGGCAGCGGCGGG	GACAGCTGCAG	+
52	MA0150.2	Nfe2l2	3	0.00060337	0.313149	0.0884481	12	AGTGACTCACCAGAT	CAGCATGACTCAGCA	+
2	MA0471.1	E2F6	0	0.000608071	0.315589	0.0696048	11	CCCCCCCGCCCCCGCCCCCGCCGCCCCCG	CCTTCCCGCCC	-
2	MA0146.2	Zfx	-4	0.000609894	0.316535	0.0696048	14	CCCCCCCGCCCCCGCCCCCGCCGCCCCCG	CAGGCCTCGGCCCC	-
98	MA0647.1	GRHL1	1	0.000610646	0.316925	0.183759	11	AAACAGGTTCAGCATGT	AAAACCGGTTTT	+
73	FOXO3_si	FOXO3	-2	0.000610667	0.260144	0.25961	13	AGTATGTGGGTACATTGCT	TGTTTGTTTACCT	+
38	MA0516.1	SP2	1	0.000619046	0.321285	0.196477	14	CCCAGCCCTGCCCTC	GCCCCGCCCCCTCCC	+
52	MA0490.1	JUNB	-1	0.00062133	0.223679	0.0549518	11	AGTGACTCACCAGAT	ATGAGTCATCC	-
16	M6150_1.02	ARNT2	1	0.000622024	0.455943	0.0389495	11	CCTGCCCCTCCCCACCCCCCCCTCCCC	GCCTCCCACGCC	+
38	MAZ_f1	MAZ	-1	0.000626726	0.266985	0.0653767	14	CCCAGCCCTGCCCTC	CCCTCCCTCCCCCCCCC	-
38	M5209_1.02	(SP5)_(Drosophila_melanogaster)_(DBD_0.93)	-4	0.000632947	0.46395	0.059438	11	CCCAGCCCTGCCCTC	GCCACGCCCAC	-
86	FOXJ3_f2	FOXJ3	0	0.000636428	0.271118	0.155284	7	TTGTTTT	TTGTTTTTGTTTA	+
12	FOXO3_si	FOXO3	2	0.000638194	0.271871	0.26161	11	TGTGATTTCCT	TGTTTGTTTACCT	+
43	NF2L2_si	NF2L2	-2	0.000638319	0.271924	0.14082	12	TGCCTGACTCACCCT	CATGACTCAGCA	-
43	MA0495.1	MAFF	5	0.000641134	0.230808	0.113332	13	TGCCTGACTCACCCT	AAAAATTGCTGACTCAGC	-
32	OVOL1_f1	OVOL1	-9	0.000648051	0.27607	0.204864	9	AGAAGTGTCTGTAGATGTTT	TGTAACTGT	+
19	MA0528.1	ZNF263	0	0.000649191	0.233709	0.0378149	21	GGGCCCCGGGGGGCGGCGGCAGCGGCGGG	GGAGGAGGAGGGGGAGGAGGA	+
77	HXC6_f1	HXC6	2	0.000649422	0.276654	0.33875	8	AGTCATAA	AAAGTAATAAATCAT	-
36	IRF4_si	IRF4	3	0.000651591	0.277578	0.149299	8	AGAGGAAA	AAAAAAGAAAATGAAA	+
38	MA0697.1	ZIC3	2	0.000657538	0.341262	0.196477	13	CCCAGCCCTGCCCTC	GACCCCCCGCTGCGC	+
73	MA0458.1	slp1	-5	0.000658935	0.237217	0.474433	11	AGTATGTGGGTACATTGCT	TTGTTTACATT	+
38	M0405_1.02	(KLF7)_(Mus_musculus)_(DBD_1.00)	-4	0.000660034	0.483805	0.059438	10	CCCAGCCCTGCCCTC	GCCACGCCCA	-
16	SRBP2_f1	SRBP2	-4	0.000660173	0.281234	0.0321988	13	CCTGCCCCTCCCCACCCCCCCCTCCCC	CCTCACCCCACCC	-
1	MA0082.1	squamosa	-5	0.000661586	0.238171	0.0590108	14	TTTTTTTTTTTTTTTTTGTAA	ATTTCCATTTTTGG	-
19	EGR2_si	EGR2	-14	0.000670244	0.285524	0.0701399	11	GGGCCCCGGGGGGCGGCGGCAGCGGCGGG	GGCGTGGGCGG	+
17	M6206_1.02	ELF5	-4	0.000674311	0.49427	0.109411	11	TTTCATATGGAAATA	ATAAGGAAGTA	+
79	TAL1_f1	TAL1	-5	0.000676441	0.288164	0.430152	12	GAAAGGAAGAGATTCTCTCATGATCCATC	GAACAGATGGTC	+
30	MA0488.1	JUN	1	0.000677543	0.351645	0.23443	11	TTAAATCATAT	ATGACATCATCTT	-
43	MA0495.1	MAFF	5	0.000680438	0.353147	0.125329	13	TGCCTGACTCACCCT	AAAAATTGCTGACTCAGC	-
7	M1906_1.02	SP1	-9	0.000681549	0.499576	0.0901675	11	GAGGGAGAGGAGGGAGGGGAG	GGGGGCGGGGC	+
32	MA0521.1	Tcf12	-8	0.000686035	0.246972	0.429168	11	AGAAGTGTCTGTAGATGTTT	CTGCAGCTGTT	-
38	M6324_1.02	KLF4	-4	0.000697814	0.511498	0.059438	10	CCCAGCCCTGCCCTC	GCCCCGCCCA	-
2	M6146_1.02	TFAP2D	-9	0.000700994	0.513829	0.0456655	14	CCCCCCCGCCCCCGCCCCCGCCGCCCCCG	ACGCGCCTCGGGCG	+
36	MA0081.1	SPIB	0	0.00070112	0.363881	0.214005	7	AGAGGAAA	AGAGGAA	+
38	M2314_1.02	SP2	1	0.000701601	0.514273	0.059438	14	CCCAGCCCTGCCCTC	GCCCCGCCCCCTCCC	-
7	MA0079.3	SP1	-9	0.000705893	0.254121	0.0775835	11	GAGGGAGAGGAGGGAGGGGAG	GGGGGCGGGGC	-
3	MA0212.1	bcd	-9	0.000715523	0.257588	0.246731	6	TCACGCCTGTAATCCCAGCACTTTGGGAGG	TAATCC	+
3	MA0234.1	oc	-9	0.000715523	0.257588	0.246731	6	TCACGCCTGTAATCCCAGCACTTTGGGAGG	TAATCC	+
36	ELF3_f1	ELF3	5	0.000717819	0.305791	0.149299	8	AGAGGAAA	GGCAAACAGGAAAT	+
32	PRGR_do	PRGR	0	0.000721982	0.307564	0.204864	13	AGAAGTGTCTGTAGATGTTT	AGAACAGTCTGTA	+
38	MA0039.2	Klf4	-4	0.000725489	0.261176	0.171368	10	CCCAGCCCTGCCCTC	GCCCCACCCA	-
33	FOXD3_f1	FOXD3	-2	0.000729917	0.310944	0.291433	9	TGAAACAATCAAGA	AAACAAACA	-
16	M5209_1.02	(SP5)_(Drosophila_melanogaster)_(DBD_0.93)	-3	0.000740609	0.542866	0.0444427	11	CCTGCCCCTCCCCACCCCCCCCTCCCC	GCCACGCCCAC	-
53	MA0110.1	ATHB-5	1	0.000741209	0.266835	0.155824	6	ATAATT	AATAATTGG	-
1	AIRE_f2	AIRE	-4	0.000742004	0.316094	0.0565531	17	TTTTTTTTTTTTTTTTTGTAA	ATTGGTTATATTGGTTAA	+
45	MA0098.2	Ets1	-3	0.000749137	0.269689	0.1526	15	TCTGACCCAGGGTGTGGACAG	GAGACAGGAAGTGGG	-
16	MA0741.1	KLF16	-3	0.000750301	0.389406	0.0857127	11	CCTGCCCCTCCCCACCCCCCCCTCCCC	GCCACGCCCCC	+
12	M6246_1.02	FOXO3	2	0.000754232	0.552852	0.348371	11	TGTGATTTCCT	TGTTTGTTTACCT	-
7	MA0079.3	SP1	-9	0.000755095	0.391894	0.195414	11	GAGGGAGAGGAGGGAGGGGAG	GGGGGCGGGGC	-
86	M6490_1.02	SRY	2	0.000763081	0.559338	0.276404	7	TTGTTTT	TTTTGTTTT	-
7	MA0516.1	SP2	-5	0.000768662	0.276718	0.0775835	15	GAGGGAGAGGAGGGAGGGGAG	GGGAGGGGGCGGGGC	-
53	PO6F1_f1	PO6F1	1	0.000769609	0.327854	0.160597	6	ATAATT	CATAATTTATGCA	-
52	MA0490.1	JUNB	-1	0.000776669	0.403091	0.089919	11	AGTGACTCACCAGAT	ATGAGTCATCC	-
4	M6245_1.02	FOXO1	3	0.000778707	0.570792	0.299287	11	AAGAATAAAAA	AAAAAGTAAACAAACC	+
4	M2283_1.02	FOXP1	1	0.000779989	0.571732	0.299287	11	AAGAATAAAAA	CAAAAGTAAACAAAG	+
16	E2F6_f1	E2F6	-6	0.000789004	0.336116	0.0363444	12	CCTGCCCCTCCCCACCCCCCCCTCCCC	CCTTCCCGCCCA	-
90	MA0535.1	Mad	1	0.000791113	0.284801	0.325897	14	CGCGCTCGCGCCTCTCGGGAG	CGGCGGCGGCGCCTG	-
4	MA0556.1	AP3	4	0.00079345	0.285642	0.106068	11	AAGAATAAAAA	TTCCAAAAATGGAAA	+
38	M6123_1.02	(ZNF281)_(Mus_musculus)_(DBD_1.00)	0	0.000799307	0.585892	0.0639535	15	CCCAGCCCTGCCCTC	CCCCTCCCCCACCCC	-
2	M2273_1.02	E2F6	0	0.000800088	0.586464	0.0498547	11	CCCCCCCGCCCCCGCCCCCGCCGCCCCCG	CCTTCCCGCCC	-
19	M6146_1.02	TFAP2D	-16	0.000806458	0.591133	0.0583917	13	GGGCCCCGGGGGGCGGCGGCAGCGGCGGG	CGCCCGAGGCGCGT	-
8	RARA_f1	RARA	-2	0.000807912	0.344171	0.339226	7	TTGAGGTCATGAGTTTGAGATCAGCCTG	GAGGTCA	+
77	M6299_1.02	HOXC6	2	0.000809625	0.593455	0.468846	8	AGTCATAA	AAAGTAATAAATCAT	+
45	MA0473.1	ELF1	-3	0.000810098	0.291635	0.1526	13	TCTGACCCAGGGTGTGGACAG	GAACCAGGAAGTG	+
38	KLF15_f1	KLF15	1	0.000810596	0.345314	0.0751619	15	CCCAGCCCTGCCCTC	GGCCCCACCTCCCCGGC	-
45	M2275_1.02	ELF1	-3	0.00081233	0.595438	0.297174	13	TCTGACCCAGGGTGTGGACAG	GAACCAGGAAGTG	+
19	M4612_1.02	CTCFL	-5	0.000815343	0.597646	0.0583917	15	GGGCCCCGGGGGGCGGCGGCAGCGGCGGG	CCGCCAGGGGGCGCC	+
17	MA0143.2	Sox2	2	0.000819702	0.295093	0.196619	13	TTTCATATGGAAATA	CCTTTGTTATGCAAA	+
43	JUNB_f1	JUNB	-3	0.000820598	0.349575	0.14082	10	TGCCTGACTCACCCT	ATGACTCATC	-
4	M6242_1.02	FOXJ3	2	0.000822627	0.602985	0.299287	11	AAGAATAAAAA	TAAACAAAAACAA	+
36	MA0624.1	NFATC1	0	0.000824683	0.428011	0.214005	8	AGAGGAAA	AATGGAAAAT	-
4	MA0049.1	hb	-2	0.000830159	0.298857	0.106068	9	AAGAATAAAAA	GCATAAAAAA	+
61	MA0768.1	LEF1	0	0.000830639	0.431102	0.287401	8	AAACATCA	AAAGATCAAAGGGTT	+
63	MA0261.1	lin-14	-4	0.000833517	0.300066	0.489913	6	TACTGTGTTCT	GTGTTC	-
2	MA0753.1	ZNF740	-9	0.000847056	0.439622	0.0790947	10	CCCCCCCGCCCCCGCCCCCGCCGCCCCCG	CCCCCCCCAC	+
7	M2314_1.02	SP2	-5	0.000849072	0.62237	0.0976839	15	GAGGGAGAGGAGGGAGGGGAG	GGGAGGGGGCGGGGC	+
45	MA0150.2	Nfe2l2	1	0.00084944	0.305798	0.1526	14	TCTGACCCAGGGTGTGGACAG	TGCTGAGTCATGCTG	-
16	ARNT2_si	ARNT2	1	0.000850904	0.362485	0.0371328	11	CCTGCCCCTCCCCACCCCCCCCTCCCC	GCCTCCCACGCC	-
70	MA0071.1	RORA	-1	0.000855815	0.308093	0.489939	9	TTAACCTTGA	TGACCTTGAT	-
4	MA0548.1	AGL15	4	0.000861678	0.310204	0.106068	11	AAGAATAAAAA	TTCCAAAAATGGAAA	-
4	FOXA3_f1	FOXA3	-1	0.000863078	0.367671	0.157868	10	AAGAATAAAAA	GCAAAGCAAACAA	-
28	MA0459.1	tll	0	0.000867353	0.312247	0.316231	10	GTTGATTTTCT	TTTGACTTTT	-
43	M4681_1.02	BACH2	-1	0.000869933	0.637661	0.199898	10	TGCCTGACTCACCCT	TGCTGAGTCA	+
7	M6154_1.02	ATF5	1	0.000872612	0.639624	0.0976839	11	GAGGGAGAGGAGGGAGGGGAG	TAAGGAAGAAGG	+
70	NR6A1_do	NR6A1	-1	0.000874386	0.372488	0.122767	9	TTAACCTTGA	TGACCTTGAACTT	-
89	NFAC1_si	NFAC1	-2	0.00087625	0.373282	0.373282	11	TGCAATGCAACTT	CAATGGAAAATT	+
28	MA0235.1	onecut	-1	0.000883128	0.317926	0.316231	7	GTTGATTTTCT	TTGATTT	+
39	MA0494.1	Nr1h3::Rxra	1	0.000886191	0.319029	0.158248	14	GCCCCCTAGTGGCC	TGACCTAAAGTAACCTCTG	+
43	MA0099.2	FOS::JUN	-4	0.00089182	0.321055	0.116249	7	TGCCTGACTCACCCT	TGACTCA	+
52	MA0841.1	NFE2	0	0.000893077	0.463507	0.089919	11	AGTGACTCACCAGAT	CATGACTCATC	+
33	M6237_1.02	FOXD3	-2	0.000893574	0.65499	0.266738	9	TGAAACAATCAAGA	AAACAAACA	+
86	M6242_1.02	FOXJ3	0	0.000901482	0.660786	0.276404	7	TTGTTTT	TTGTTTTTGTTTA	-
43	NFE2_f2	NFE2	-1	0.000905118	0.38558	0.14082	14	TGCCTGACTCACCCT	TGCTGAGTCATGCT	-
86	BPTF_si	BPTF	4	0.000905456	0.385724	0.155284	7	TTGTTTT	TTTGTTGTGTTC	+
56	M5551_1.02	HOXC12	1	0.000909764	0.666857	0.31832	6	TAATAA	GTAATAAAA	-
12	M6224_1.02	ETV7	1	0.000923551	0.676963	0.348371	11	TGTGATTTCCT	GTGTTACTTCCTGTGGC	-
43	MA0099.2	FOS::JUN	-4	0.000928092	0.48168	0.125329	7	TGCCTGACTCACCCT	TGACTCA	+
90	MA0506.1	NRF1	0	0.000935325	0.336717	0.325897	11	CGCGCTCGCGCCTCTCGGGAG	TGCGCAGGCGC	-
56	M6302_1.02	HOXD13	4	0.000939056	0.688328	0.31832	6	TAATAA	TCCCTAATAAA	+
16	M5593_1.02	KLF16	-3	0.000939674	0.688781	0.0541328	11	CCTGCCCCTCCCCACCCCCCCCTCCCC	GCCACGCCCCC	-
4	FOXF1_f1	FOXF1	-1	0.000949951	0.404679	0.157868	10	AAGAATAAAAA	AAAATAAACAT	-
12	M2283_1.02	FOXP1	1	0.000950043	0.696382	0.348371	11	TGTGATTTCCT	CTTTGTTTACTTTTG	-
38	MA0039.2	Klf4	-4	0.000953633	0.494936	0.196477	10	CCCAGCCCTGCCCTC	GCCCCACCCA	-
38	MA0599.1	KLF5	-4	0.000953633	0.494936	0.196477	10	CCCAGCCCTGCCCTC	GCCCCGCCCC	+
70	MA0071.1	RORA	-1	0.000954627	0.495451	0.247531	9	TTAACCTTGA	TGACCTTGAT	-
52	MA0591.1	Bach1::Mafk	2	0.000963921	0.500275	0.089919	13	AGTGACTCACCAGAT	AGGATGACTCAGCAC	+
38	M1871_1.02	(KLF2)_(Mus_musculus)_(DBD_0.95)	-4	0.000974347	0.714196	0.0738555	10	CCCAGCCCTGCCCTC	GCCCCACCCA	-
7	MA0516.1	SP2	-5	0.000983246	0.510305	0.203566	15	GAGGGAGAGGAGGGAGGGGAG	GGGAGGGGGCGGGGC	-
43	MA0491.1	JUND	-2	0.000986455	0.355124	0.116249	11	TGCCTGACTCACCCT	GATGAGTCACC	-
31	OTX2_si	OTX2	1	0.00098746	0.420658	0.420291	10	TTTATTCCTT	CTTTAATCCCTTAAC	-
19	M6552_1.02	ZNF148	-12	0.000992438	0.727457	0.0646133	15	GGGCCCCGGGGGGCGGCGGCAGCGGCGGG	GGGGTGGGGGAGGGG	+
19	EGR1_f2	EGR1	-14	0.000998581	0.425395	0.0800313	11	GGGCCCCGGGGGGCGGCGGCAGCGGCGGG	TGCGGGGGCGG	+
70	M6397_1.02	NR6A1	-1	0.00100028	0.733203	0.292744	9	TTAACCTTGA	TGACCTTGAACTT	+
53	M5740_1.02	POU4F1	4	0.00100455	0.736333	0.259292	6	ATAATT	ATGAATAATTAATG	+
2	M5977_1.02	ZNF740	-9	0.00100532	0.736903	0.0576319	10	CCCCCCCGCCCCCGCCCCCGCCGCCCCCG	CCCCCCCCAC	-
2	M6381_1.02	NR0B1	-5	0.00100532	0.736903	0.0576319	10	CCCCCCCGCCCCCGCCCCCGCCGCCCCCG	TCTCCCACGC	+
38	KLF4_f2	KLF4	-4	0.00100809	0.429447	0.084127	10	CCCAGCCCTGCCCTC	GCCCCGCCCA	-
79	ETV5_f1	ETV5	0	0.00101182	0.431037	0.430152	13	GAAAGGAAGAGATTCTCTCATGATCCATC	GACAGGAAGTAAC	+
38	MA0162.2	EGR1	1	0.00101716	0.366179	0.180198	13	CCCAGCCCTGCCCTC	CCCCCGCCCCCGCC	+
43	SMRC1_f1	SMRC1	-3	0.00102122	0.435038	0.14082	9	TGCCTGACTCACCCT	CTGAGTCAC	+
1	M6490_1.02	SRY	-3	0.00102285	0.749752	0.135321	9	TTTTTTTTTTTTTTTTTGTAA	TTTTGTTTT	-
3	MA0190.1	Gsc	-9	0.00102862	0.370304	0.246731	6	TCACGCCTGTAATCCCAGCACTTTGGGAGG	TAATCC	+
77	BATF_si	BATF	3	0.00102972	0.438663	0.33875	7	AGTCATAA	ATGAGTCATA	+
38	M2391_1.02	KLF5	-4	0.00102989	0.754912	0.0741627	10	CCCAGCCCTGCCCTC	GCCCCGCCCC	-
16	M6323_1.02	KLF3	-2	0.0010304	0.755282	0.0570762	15	CCTGCCCCTCCCCACCCCCCCCTCCCC	AGCCACACCCAGGCA	-
2	MA0535.1	Mad	-6	0.00103153	0.371349	0.0499532	15	CCCCCCCGCCCCCGCCCCCGCCGCCCCCG	CGGCGGCGGCGCCTG	-
12	M6226_1.02	FEV	-2	0.00103245	0.756785	0.348371	9	TGTGATTTCCT	TTATTTCCTG	-
43	MA0812.1	TFAP2B(var.2)	0	0.0010352	0.537271	0.125329	11	TGCCTGACTCACCCT	TGCCTGAGGCT	-
53	MA0683.1	POU4F2	4	0.00103748	0.53845	0.437569	6	ATAATT	ATGCATAATTAATGAG	+
88	MA0025.1	NFIL3	3	0.00104021	0.374477	0.194787	7	TGTAACA	TTATGTAACGT	+
77	M2267_1.02	CDX2	1	0.00104335	0.764774	0.468846	8	AGTCATAA	AAGCCATAAAA	-
88	MA0126.1	ovo	0	0.00104607	0.376583	0.194787	7	TGTAACA	AGTAACAGT	+
88	MA0239.1	prd	0	0.00104607	0.376583	0.194787	7	TGTAACA	AGTAACAGT	+
53	M5343_1.02	DLX5	0	0.00104711	0.767531	0.259292	6	ATAATT	ATAATTAC	+
11	MA0459.1	tll	-2	0.0010516	0.378576	0.1075	9	ACTTTCACTTT	TTTGACTTTT	-
19	MA0528.1	ZNF263	0	0.00105624	0.548187	0.154092	21	GGGCCCCGGGGGGCGGCGGCAGCGGCGGG	GGAGGAGGAGGGGGAGGAGGA	+
2	MA0073.1	RREB1	-8	0.00105972	0.381499	0.0499532	20	CCCCCCCGCCCCCGCCCCCGCCGCCCCCG	CCCCAAACCACCCCCCCCCC	+
43	MA0659.1	MAFG	3	0.00106216	0.551262	0.125329	15	TGCCTGACTCACCCT	AAATTGCTGAGTCAGCATATT	+
4	MA0559.1	PI	2	0.00106893	0.384815	0.106068	11	AAGAATAAAAA	CCAAAAAAGGAAAA	+
88	MA0217.1	caup	-2	0.00108276	0.389792	0.194787	5	TGTAACA	TAACA	+
39	MA0858.1	Rarb(var.2)	1	0.00108345	0.562309	0.201205	14	GCCCCCTAGTGGCC	TGACCTTTAGTTGACCT	-
33	MA0235.1	onecut	-5	0.00108445	0.390404	0.240615	7	TGAAACAATCAAGA	AAATCAA	-
12	FOXM1_f1	FOXM1	4	0.00109144	0.464953	0.26161	9	TGTGATTTCCT	TTTGTTTGTTTTC	+
33	M2301_1.02	NFYB	3	0.00109759	0.80453	0.266738	12	TGAAACAATCAAGA	AAATGGACCAATCAG	+
43	M2292_1.02	JUND	-2	0.00109813	0.80493	0.199898	11	TGCCTGACTCACCCT	GATGAGTCACC	-
56	HNF1A_f1	HNF1A	3	0.00110516	0.470797	0.310279	6	TAATAA	GGTTAATAATTAACC	+
95	NFYB_f1	NFYB	-4	0.00110639	0.471322	0.213644	12	ACCAGTCTGATGGGTT	CTCTGATTGGCTG	+
2	M1963_1.02	(ZFY)_(Mus_musculus)_(DBD_0.97)	-4	0.00111357	0.816247	0.061382	14	CCCCCCCGCCCCCGCCCCCGCCGCCCCCG	CAGGCCTCGGCCCC	-
8	MA0018.2	CREB1	-1	0.00111738	0.402255	0.402255	8	TTGAGGTCATGAGTTTGAGATCAGCCTG	TGACGTCA	+
16	M6381_1.02	NR0B1	0	0.00111903	0.820246	0.0596897	10	CCTGCCCCTCCCCACCCCCCCCTCCCC	TCTCCCACGC	+
16	MA0753.1	ZNF740	-3	0.00112274	0.582702	0.115433	10	CCTGCCCCTCCCCACCCCCCCCTCCCC	CCCCCCCCAC	+
86	FOXC2_f1	FOXC2	2	0.00112398	0.478814	0.155284	7	TTGTTTT	GTTTGTTTTGCCAGA	+
19	M6337_1.02	MBD2	-8	0.00113653	0.833075	0.0707771	11	GGGCCCCGGGGGGCGGCGGCAGCGGCGGG	GGGGCCGGAGG	+
8	RARB_f1	RARB	-2	0.00113957	0.485458	0.339226	11	TTGAGGTCATGAGTTTGAGATCAGCCTG	GAGGTCAGGGG	+
7	ATF5_si	ATF5	1	0.00114823	0.489146	0.107707	11	GAGGGAGAGGAGGGAGGGGAG	TAAGGAAGAGGG	+
38	EGR4_f1	EGR4	-4	0.00115338	0.491341	0.0875017	11	CCCAGCCCTGCCCTC	TCCCCGCCGCC	-
33	M5519_1.02	HMX2	-3	0.00115986	0.850179	0.266738	11	TGAAACAATCAAGA	ACCAATTAAAA	-
17	PO3F1_f1	PO3F1	1	0.00116006	0.494184	0.16439	13	TTTCATATGGAAATA	CATTGTAATGCAAA	+
4	MA0558.1	FLC	7	0.00116148	0.418131	0.106068	11	AAGAATAAAAA	AATTTCCAAAAATAGAAAGAA	+
33	FOXI1_f1	FOXI1	-2	0.00116299	0.495435	0.291433	12	TGAAACAATCAAGA	GACCAATCAGAG	-
39	MA0494.1	Nr1h3::Rxra	1	0.00116621	0.605262	0.201205	14	GCCCCCTAGTGGCC	TGACCTAAAGTAACCTCTG	+
59	CEBPA_do	CEBPA	0	0.00116747	0.497342	0.43506	8	ATTACACA	ATTGCACAAT	-
68	PITX2_si	PITX2	2	0.00116747	0.497342	0.3948	8	TAATCACA	TTTAATCCCA	-
2	MA0599.1	KLF5	-8	0.00117336	0.608976	0.100434	10	CCCCCCCGCCCCCGCCCCCGCCGCCCCCG	GCCCCGCCCC	+
16	MA0057.1	MZF1(var.2)	-1	0.00117474	0.422907	0.104273	10	CCTGCCCCTCCCCACCCCCCCCTCCCC	TTCCCCCTAC	-
43	FOSL1_f2	FOSL1	-1	0.00117866	0.502108	0.14082	14	TGCCTGACTCACCCT	TGCTGAGTCACGTT	-
11	MA0652.1	IRF8	0	0.00117963	0.612227	0.19287	11	ACTTTCACTTT	AGTTTCGGTTTCGA	-
4	M6238_1.02	FOXF1	-1	0.00118666	0.869825	0.345385	10	AAGAATAAAAA	AAAATAAACAT	+
12	MA0030.1	FOXF2	0	0.00119	0.617611	0.430094	11	TGTGATTTCCT	ATTGTTTACGTTTG	-
4	MA0481.1	FOXP1	1	0.00119084	0.428702	0.106068	11	AAGAATAAAAA	CAAAAGTAAACAAAG	+
12	MA0481.1	FOXP1	1	0.00119192	0.429092	0.306786	11	TGTGATTTCCT	CTTTGTTTACTTTTG	-
77	NR2E3_f1	NR2E3	2	0.00119382	0.508569	0.33875	8	AGTCATAA	AAAGTCAAAAGTCA	+
43	MA0491.1	JUND	-2	0.00119725	0.621374	0.125329	11	TGCCTGACTCACCCT	GATGAGTCACC	-
70	NR1H2_f1	NR1H2	9	0.00119769	0.510217	0.144138	10	TTAACCTTGA	CGTTGACCTTTGACCTTTA	-
37	MA0205.1	Trl	1	0.00119972	0.4319	0.365592	8	AGAAAGCA	GAGAGAGCAA	-
12	MA0481.1	FOXP1	1	0.00120188	0.623775	0.430094	11	TGTGATTTCCT	CTTTGTTTACTTTTG	-
19	KLF6_si	KLF6	-11	0.00120467	0.513191	0.0840447	8	GGGCCCCGGGGGGCGGCGGCAGCGGCGGG	GGGGGCGG	+
12	M4463_1.02	IRF4	3	0.00120858	0.885892	0.348371	11	TGTGATTTCCT	CTGACTCATTTCCACATT	-
19	MA0472.1	EGR2	-13	0.00122467	0.44088	0.0658484	15	GGGCCCCGGGGGGCGGCGGCAGCGGCGGG	GTGCGTGGGCGGGGG	-
1	M6250_1.02	FOXQ1	-3	0.00122545	0.898257	0.148614	12	TTTTTTTTTTTTTTTTTGTAA	TATTGTTTATTT	-
1	HXC6_f1	HXC6	-1	0.00123385	0.525622	0.0862036	15	TTTTTTTTTTTTTTTTTGTAA	ATGATTTATTACTTT	+
33	M5697_1.02	ONECUT3	-2	0.00123889	0.90811	0.266738	12	TGAAACAATCAAGA	AAAAAATCAATAAT	-
32	MA0045.1	HMG-I/Y	-4	0.00124321	0.447554	0.429168	16	AGAAGTGTCTGTAGATGTTT	GTTTTTCCATTTGTTG	-
12	MA0851.1	Foxj3	3	0.00124523	0.646274	0.430094	11	TGTGATTTCCT	GGGTTTGTTTACTTTTT	-
11	M4453_1.02	BCL11A	-1	0.00124656	0.913726	0.165372	10	ACTTTCACTTT	GTTTCACTTCCTCTT	-
52	MA0655.1	JDP2	-1	0.0012485	0.647972	0.0985481	9	AGTGACTCACCAGAT	ATGACTCAT	+
53	HNF1A_f1	HNF1A	5	0.00125463	0.534474	0.183259	6	ATAATT	GGTTAATAATTAACC	+
95	NFYA_f1	NFYA	-4	0.00125636	0.535208	0.213644	12	ACCAGTCTGATGGGTT	CTCTGATTGGCTG	+
33	MA0502.1	NFYB	3	0.00127113	0.659715	0.326608	12	TGAAACAATCAAGA	AAATGGACCAATCAG	+
43	MA0003.3	TFAP2A	0	0.0012869	0.667903	0.125329	11	TGCCTGACTCACCCT	TGCCTGAGGCG	-
17	MA0785.1	POU2F1	-3	0.00129667	0.672972	0.229997	12	TTTCATATGGAAATA	AATATGCAAATT	+
11	MA0080.4	SPI1	1	0.00130675	0.678203	0.19287	11	ACTTTCACTTT	TACTTCCGCTTTTT	-
8	PRGR_do	PRGR	-17	0.00133109	0.567044	0.339226	11	TTGAGGTCATGAGTTTGAGATCAGCCTG	AGAACAGTCTGTA	+
16	NR0B1_si	NR0B1	0	0.00134001	0.570844	0.0555531	10	CCTGCCCCTCCCCACCCCCCCCTCCCC	TCTCCCACGC	-
43	MAFK_si	MAFK	-1	0.00134805	0.57427	0.14082	10	TGCCTGACTCACCCT	TGCTGAGTCA	+
69	MA0053.1	MNB1A	-8	0.00135156	0.48656	0.288024	5	AGGCCATCAAAGCCGCACACACAGGTTCTC	AAAGC	+
1	M6140_1.02	AIRE	-4	0.00135353	0.992136	0.15152	17	TTTTTTTTTTTTTTTTTGTAA	ATTGGTTTTATTGGTTAA	+
33	MA0502.1	NFYB	3	0.00136015	0.489654	0.240615	12	TGAAACAATCAAGA	AAATGGACCAATCAG	+
63	MA0007.2	AR	3	0.00136087	0.489913	0.489913	11	TACTGTGTTCT	GAACATTCTGTTCTT	-
90	MA0123.1	abi4	-2	0.00136247	0.490488	0.325897	10	CGCGCTCGCGCCTCTCGGGAG	CGGTGCCCCC	+
56	M1582_1.02	(HMG20B)_(Mus_musculus)_(DBD_0.94)	5	0.00136434	1.00006	0.369984	6	TAATAA	ATATATAATAA	+
70	MA0141.1	Esrrb	-1	0.00136552	0.491586	0.489939	9	TTAACCTTGA	TGACCTTGAGCT	-
38	M6322_1.02	KLF1	1	0.00136737	1.00228	0.0937756	10	CCCAGCCCTGCCCTC	GCCACACCCTG	-
12	MA0030.1	FOXF2	0	0.00137284	0.494222	0.306786	11	TGTGATTTCCT	ATTGTTTACGTTTG	-
28	FOXA3_f1	FOXA3	3	0.0013802	0.587966	0.415486	10	GTTGATTTTCT	ATGTTTGCTTTCC	+
43	MA0814.1	TFAP2C(var.2)	0	0.00138291	0.71773	0.125329	11	TGCCTGACTCACCCT	TGCCTGAGGCT	-
38	MA0162.2	EGR1	1	0.00138763	0.720182	0.238245	13	CCCAGCCCTGCCCTC	CCCCCGCCCCCGCC	+
7	M6483_1.02	SP4	1	0.00139167	1.0201	0.144662	21	GAGGGAGAGGAGGGAGGGGAG	GGGGCCAGGGGGGGGGCGGGGCCG	+
68	DLX3_do	DLX3	2	0.0013963	0.594823	0.3948	8	TAATCACA	GATAATTACA	+
33	M6240_1.02	FOXI1	-2	0.00140991	1.03346	0.266738	12	TGAAACAATCAAGA	AACCAATCAGAG	+
52	M4526_1.02	SMARCC1	4	0.00141322	1.03589	0.192537	11	AGTGACTCACCAGAT	GGGGGGTGACTCATC	+
53	ZFHX3_f1	ZFHX3	4	0.00141364	0.60221	0.183259	6	ATAATT	ATTAATAATTA	+
53	M6141_1.02	ALX1	0	0.00142442	1.0441	0.259292	6	ATAATT	ATAATTGAATTA	-
16	M5977_1.02	ZNF740	-5	0.00142493	1.04448	0.0732925	10	CCTGCCCCTCCCCACCCCCCCCTCCCC	CCCCCCCCAC	-
16	MA0057.1	MZF1(var.2)	-1	0.00142538	0.739773	0.133227	10	CCTGCCCCTCCCCACCCCCCCCTCCCC	TTCCCCCTAC	-
70	MYBB_f1	MYBB	0	0.00143707	0.61219	0.151327	10	TTAACCTTGA	TCAACCTGCA	-
39	M6527_1.02	TWIST1	-2	0.0014376	1.05376	0.492789	10	GCCCCCTAGTGGCC	ACCCAGGTGG	+
19	AP2D_f1	AP2D	-16	0.00144311	0.614765	0.0929347	13	GGGCCCCGGGGGGCGGCGGCAGCGGCGGG	CGCCCGAGGCGCGT	+
53	MA0879.1	Dlx1	1	0.00144621	0.750583	0.437569	6	ATAATT	GATAATTAGG	-
70	M6383_1.02	NR1H2	9	0.00144794	1.06134	0.353133	10	TTAACCTTGA	CGTTGACCTTTGACCTTTA	+
39	M6420_1.02	PLAG1	1	0.00144846	1.06172	0.492789	14	GCCCCCTAGTGGCC	CCCCTCCTGATGCCCCC	-
33	M0105_1.02	(ARID3C)_(Mus_musculus)_(DBD_0.87)	-5	0.00145094	1.06354	0.266738	9	TGAAACAATCAAGA	CAATTAAAA	-
52	M5587_1.02	JDP2	-1	0.00145433	1.06602	0.192537	9	AGTGACTCACCAGAT	ATGACTCAT	+
11	M5865_1.02	SPIC	1	0.00146779	1.07589	0.178496	11	ACTTTCACTTT	TACTTCCTCTTTTT	-
2	M6337_1.02	MBD2	-17	0.00147352	1.08009	0.0697475	11	CCCCCCCGCCCCCGCCCCCGCCGCCCCCG	CCTCCGGCCCG	-
86	FOXM1_f1	FOXM1	5	0.00148275	0.63165	0.155284	7	TTGTTTT	TTTGTTTGTTTTC	+
4	FOXF2_f1	FOXF2	0	0.00148469	0.632478	0.180184	11	AAGAATAAAAA	ATAAGTAAACA	-
43	MA0841.1	NFE2	-2	0.00148566	0.771058	0.125329	11	TGCCTGACTCACCCT	CATGACTCATC	+
43	M4623_1.02	JUNB	1	0.0014902	1.09231	0.216546	14	TGCCTGACTCACCCT	AAGGATGAGTCACCG	-
7	M4536_1.02	E2F1	-6	0.00149185	1.09352	0.144737	15	GAGGGAGAGGAGGGAGGGGAG	GGGGAGGGCGCGCGG	+
56	ZFHX3_f1	ZFHX3	2	0.00150744	0.642168	0.317417	6	TAATAA	ATTAATAATTA	+
2	M0609_1.02	DNMT1	0	0.00150867	1.10585	0.0697475	10	CCCCCCCGCCCCCGCCCCCGCCGCCCCCG	CCCCGCTGCC	+
2	M2391_1.02	KLF5	-8	0.00150867	1.10585	0.0697475	10	CCCCCCCGCCCCCGCCCCCGCCGCCCCCG	GCCCCGCCCC	-
1	MA0756.1	ONECUT2	-1	0.00151174	0.784595	0.498234	14	TTTTTTTTTTTTTTTTTGTAA	ATTATCGATTTTTT	-
86	M6163_1.02	BPTF	4	0.00152558	1.11825	0.276404	7	TTGTTTT	TTTGTTGTGTTC	+
37	MA0020.1	Dof2	-2	0.00152628	0.549462	0.365592	6	AGAAAGCA	AAAGCA	+
16	M6553_1.02	ZNF219	-10	0.00152807	1.12008	0.0758873	12	CCTGCCCCTCCCCACCCCCCCCTCCCC	TCCGCCCCCCTC	-
43	MA0476.1	FOS	-2	0.00152966	0.550676	0.137054	11	TGCCTGACTCACCCT	AATGAGTCACA	-
53	DLX3_do	DLX3	1	0.00153686	0.654704	0.183259	6	ATAATT	GATAATTACA	+
43	MA0150.2	Nfe2l2	1	0.00155067	0.558242	0.137054	14	TGCCTGACTCACCCT	CAGCATGACTCAGCA	+
36	MA0546.1	PHA-4	0	0.00156109	0.561992	0.18435	8	AGAGGAAA	AAAGTAAACA	+
59	CEBPB_f1	CEBPB	0	0.0015637	0.666137	0.43506	8	ATTACACA	ATTGCACAAC	-
86	FOXD3_f1	FOXD3	2	0.00156865	0.668245	0.155284	7	TTGTTTT	TGTTTGTTT	+
86	FOXO4_f1	FOXO4	0	0.00156865	0.668245	0.155284	7	TTGTTTT	TTGTTTATT	+
33	MA0757.1	ONECUT3	-2	0.00157755	0.818747	0.326608	12	TGAAACAATCAAGA	AAAAAATCAATAAT	+
19	MA0048.2	NHLH1	-17	0.00158448	0.822344	0.202261	10	GGGCCCCGGGGGGCGGCGGCAGCGGCGGG	CGCAGCTGCG	-
19	MA0079.3	SP1	-15	0.00158595	0.570942	0.079183	11	GGGCCCCGGGGGGCGGCGGCAGCGGCGGG	GGGGGCGGGGC	-
28	FOXJ3_si	FOXJ3	2	0.00159831	0.680881	0.415486	11	GTTGATTTTCT	TTGTTTATTTTTT	+
4	M1582_1.02	(HMG20B)_(Mus_musculus)_(DBD_0.94)	0	0.00159975	1.17262	0.361523	11	AAGAATAAAAA	ATATATAATAA	+
33	HXB8_do	HXB8	-1	0.00160695	0.684559	0.291433	11	TGAAACAATCAAGA	GCATTAATCAA	-
36	ELF5_f1	ELF5	1	0.00161884	0.689627	0.269362	8	AGAGGAAA	ATAAGGAAGTA	+
7	SP4_f1	SP4	1	0.00162319	0.691477	0.137033	21	GAGGGAGAGGAGGGAGGGGAG	GGGGCCAGGGGGGGGGCGGGGCCG	+
53	M6429_1.02	POU6F1	1	0.00162774	1.19314	0.259292	6	ATAATT	CATAATTTATGCA	+
86	M1601_1.02	(SOX11)_(Mus_musculus)_(DBD_1.00)	1	0.00163361	1.19744	0.276404	7	TTGTTTT	ATTGTTCTC	+
77	M6391_1.02	NR2E3	2	0.00164855	1.20839	0.468846	8	AGTCATAA	AAAGTCAAAAGTCA	-
39	TWST1_f1	TWST1	-2	0.00165111	0.703374	0.380484	10	GCCCCCTAGTGGCC	ACCCAGGTGG	+
52	M4565_1.02	FOSL2	3	0.00165245	1.21124	0.197225	11	AGTGACTCACCAGAT	CAGGATGAGTCACC	+
86	M0736_1.02	(FOXK2)_(Mus_musculus)_(DBD_0.90)	0	0.00165857	1.21573	0.276404	7	TTGTTTT	TTGTTTAC	-
86	SOX9_f1	SOX9	4	0.00166096	0.707571	0.155284	7	TTGTTTT	CCCATTGTTCT	-
38	M0443_1.02	(KLF12)_(Mus_musculus)_(DBD_1.00)	-4	0.00168364	1.23411	0.110218	10	CCCAGCCCTGCCCTC	GCCACGCCCA	-
4	FUBP1_f1	FUBP1	0	0.00168486	0.717751	0.180184	11	AAGAATAAAAA	AAAAAAACACAA	-
12	FEV_f1	FEV	-2	0.00168637	0.718394	0.26161	9	TGTGATTTCCT	TTATTTCCTG	-
7	M4453_1.02	BCL11A	-7	0.00169389	1.24162	0.154068	14	GAGGGAGAGGAGGGAGGGGAG	AAGAGGAAGTGAAAC	+
43	M2278_1.02	FOS	-2	0.00169723	1.24407	0.216546	11	TGCCTGACTCACCCT	AATGAGTCACA	-
28	MA0020.1	Dof2	-2	0.00170061	0.612218	0.392384	6	GTTGATTTTCT	TGCTTT	-
12	M5697_1.02	ONECUT3	3	0.001705	1.24976	0.366792	11	TGTGATTTCCT	ATTATTGATTTTTT	+
17	MA0786.1	POU3F1	-4	0.00170544	0.885121	0.229997	11	TTTCATATGGAAATA	TTATGCAAATTA	+
8	RARG_f1	RARG	-2	0.001707	0.727183	0.339226	7	TTGAGGTCATGAGTTTGAGATCAGCCTG	GAGGTCA	+
12	MA0458.1	slp1	-1	0.00170771	0.614774	0.306786	10	TGTGATTTCCT	TTGTTTACATT	+
2	M5209_1.02	(SP5)_(Drosophila_melanogaster)_(DBD_0.93)	-8	0.00170894	1.25265	0.0765373	11	CCCCCCCGCCCCCGCCCCCGCCGCCCCCG	GCCACGCCCAC	-
53	M5743_1.02	POU4F3	4	0.00172093	1.26144	0.259292	6	ATAATT	ATGCATAATTAATGAG	+
77	M5547_1.02	HOXC11	0	0.00173694	1.27318	0.468846	8	AGTCATAA	GGTCGTAAAAT	+
16	M6322_1.02	KLF1	-3	0.00173813	1.27405	0.0834417	11	CCTGCCCCTCCCCACCCCCCCCTCCCC	GCCACACCCTG	-
43	M4565_1.02	FOSL2	1	0.00174034	1.27567	0.216546	13	TGCCTGACTCACCCT	CAGGATGAGTCACC	+
33	M0891_1.02	TLX2	-2	0.00175077	1.28332	0.266738	10	TGAAACAATCAAGA	AACCAATTAA	-
86	M1592_1.02	(SOX3)_(Mus_musculus)_(DBD_1.00)	1	0.00175483	1.28629	0.276404	7	TTGTTTT	ATTGTTTT	-
17	MA0787.1	POU3F2	-4	0.00178438	0.926094	0.229997	11	TTTCATATGGAAATA	TTATGCAAATTA	+
86	M6236_1.02	FOXC2	2	0.00178993	1.31202	0.276404	7	TTGTTTT	GTTTGTTTTGCCAGA	-
12	ARI3A_do	ARI3A	5	0.00180175	0.767547	0.26161	11	TGTGATTTCCT	TTTAATTTGATTTCGATTAATT	-
19	MA0079.3	SP1	-15	0.00180953	0.939146	0.205324	11	GGGCCCCGGGGGGCGGCGGCAGCGGCGGG	GGGGGCGGGGC	-
33	M6298_1.02	HOXB8	-1	0.00181455	1.33007	0.266738	11	TGAAACAATCAAGA	GCATTAATCAA	+
43	MA0150.2	Nfe2l2	1	0.00183632	0.953048	0.133934	14	TGCCTGACTCACCCT	CAGCATGACTCAGCA	+
33	M5543_1.02	HOXB5	-3	0.00184122	1.34961	0.266738	10	TGAAACAATCAAGA	ACTAATTAAG	-
11	MA0687.1	SPIC	1	0.0018476	0.958904	0.238609	11	ACTTTCACTTT	TACTTCCTCTTTTT	-
4	FOXJ2_f1	FOXJ2	-1	0.00184897	0.787662	0.180184	10	AAGAATAAAAA	TAAATAAACA	-
59	CEBPG_si	CEBPG	3	0.00185443	0.789987	0.43506	8	ATTACACA	CAGATTGCACAAT	-
95	PBX3_f2	PBX3	-4	0.00185676	0.790979	0.263119	12	ACCAGTCTGATGGGTT	CTCTGATTGGCTGG	+
38	MA0528.1	ZNF263	2	0.00185684	0.668462	0.246735	15	CCCAGCCCTGCCCTC	TCCTCCTCCCCCTCCTCCTCC	-
56	MA0174.1	CG42234	0	0.00186209	0.670354	0.177235	6	TAATAA	TAATAAA	-
2	MA0472.2	EGR2	-11	0.00186255	0.966664	0.139169	11	CCCCCCCGCCCCCGCCCCCGCCGCCCCCG	ACGCCCACGCA	+
32	P53_f2	P53	0	0.00186426	0.794176	0.396741	20	AGAAGTGTCTGTAGATGTTT	GGACATGCCCGGGCATGTCT	+
53	MA0885.1	Dlx2	0	0.00187885	0.975124	0.437569	6	ATAATT	TTAATTGC	-
86	M2313_1.02	(SOX6)_(Mus_musculus)_(DBD_1.00)	3	0.00188975	1.38518	0.276404	7	TTGTTTT	CCATTGTTTT	+
2	MA0073.1	RREB1	-8	0.00189689	0.984488	0.139169	20	CCCCCCCGCCCCCGCCCCCGCCGCCCCCG	CCCCAAACCACCCCCCCCCC	+
12	IRF4_si	IRF4	0	0.0018975	0.808337	0.26161	11	TGTGATTTCCT	TTTCATTTTCTTTTTT	-
1	LHX3_f1	LHX3	-4	0.00190072	0.809705	0.121252	13	TTTTTTTTTTTTTTTTTGTAA	ATTAATTAATTTT	-
53	M5949_1.02	VSX1	0	0.00190129	1.39364	0.259292	6	ATAATT	ATAATTAG	-
4	M6234_1.02	FOXA3	-1	0.0019017	1.39394	0.361523	10	AAGAATAAAAA	GCAAAGCAAACAA	+
2	M6150_1.02	ARNT2	-4	0.00191352	1.40261	0.0831027	12	CCCCCCCGCCCCCGCCCCCGCCGCCCCCG	GCCTCCCACGCC	+
19	M6321_1.02	KLF15	-2	0.00191386	1.40286	0.107475	17	GGGCCCCGGGGGGCGGCGGCAGCGGCGGG	GGCGGGGAGGTGGGGGC	+
19	M6420_1.02	PLAG1	-8	0.00191386	1.40286	0.107475	17	GGGCCCCGGGGGGCGGCGGCAGCGGCGGG	GGGGGCATCAGGAGGGG	+
16	MA0732.1	EGR3	-4	0.00194444	1.00916	0.166597	15	CCTGCCCCTCCCCACCCCCCCCTCCCC	CTACGCCCACGCACT	+
19	M6201_1.02	EGR4	-14	0.00195091	1.43002	0.107475	11	GGGCCCCGGGGGGCGGCGGCAGCGGCGGG	GGCGGCAGGGC	+
4	IRF4_si	IRF4	0	0.00195162	0.831392	0.180184	11	AAGAATAAAAA	AAAAAAGAAAATGAAA	+
86	FOXO1_si	FOXO1	3	0.00195319	0.83206	0.164344	7	TTGTTTT	GGTTTGTTTACTTTTT	+
38	MA0741.1	KLF16	-4	0.00195365	1.01394	0.257929	11	CCCAGCCCTGCCCTC	GCCACGCCCCC	+
33	PBX3_f2	PBX3	0	0.00195652	0.833478	0.291433	14	TGAAACAATCAAGA	CCAGCCAATCAGAG	-
43	MA0476.1	FOS	-2	0.00197327	1.02413	0.134328	11	TGCCTGACTCACCCT	AATGAGTCACA	-
38	KLF1_f1	KLF1	1	0.00197648	0.841978	0.13745	10	CCCAGCCCTGCCCTC	GCCACACCCTG	-
7	IRF4_si	IRF4	-5	0.00198517	0.845681	0.152356	16	GAGGGAGAGGAGGGAGGGGAG	AAAAAAGAAAATGAAA	+
8	RXRB_f1	RXRB	-1	0.00199486	0.849808	0.339226	10	TTGAGGTCATGAGTTTGAGATCAGCCTG	TGAGGTCACA	+
28	IRF5_f1	IRF5	6	0.00202277	0.861701	0.415486	11	GTTGATTTTCT	TCACTTTTGGCTTTCCTTTA	-
1	FOXF1_f1	FOXF1	-2	0.00202683	0.863429	0.121252	11	TTTTTTTTTTTTTTTTTGTAA	ATGTTTATTTT	+
56	M6281_1.02	HNF1A	3	0.00203427	1.49112	0.397725	6	TAATAA	GGTTAATAATTAACC	-
2	M6553_1.02	ZNF219	-16	0.00205018	1.50278	0.08395	12	CCCCCCCGCCCCCGCCCCCGCCGCCCCCG	TCCGCCCCCCTC	-
38	M6523_1.02	THRB	2	0.00205285	1.50474	0.127483	15	CCCAGCCCTGCCCTC	TGACCTGACCTGACCTC	+
39	SNAI1_f1	SNAI1	-1	0.00205623	0.875956	0.380484	8	GCCCCCTAGTGGCC	CCACCTGG	-
17	M0737_1.02	(FOXB2)_(Mus_musculus)_(DBD_0.94)	-5	0.0020669	1.51504	0.252103	10	TTTCATATGGAAATA	TATGTAAACA	+
17	M6425_1.02	POU3F1	1	0.00207165	1.51852	0.252103	13	TTTCATATGGAAATA	CATTGTAATGCAAA	-
33	HXB6_f1	HXB6	0	0.00207367	0.883384	0.291433	13	TGAAACAATCAAGA	TGCATCAATCATT	-
33	M6244_1.02	FOXM1	0	0.00209481	1.5355	0.275888	13	TGAAACAATCAAGA	AAAAACAAACAAC	+
33	MA0087.1	Sox5	-2	0.00209696	0.754905	0.296768	7	TGAAACAATCAAGA	AAACAAT	-
1	MA0040.1	Foxq1	-3	0.00210212	1.091	0.498234	11	TTTTTTTTTTTTTTTTTGTAA	TATTGTTTATT	+
59	HLF_si	HLF	2	0.00210726	0.897693	0.43506	8	ATTACACA	GGGTTACATAATC	-
16	IKZF1_f1	IKZF1	-6	0.00211214	0.899772	0.0802592	8	CCTGCCCCTCCCCACCCCCCCCTCCCC	TCTCCCAA	-
38	M5593_1.02	KLF16	-4	0.00212441	1.5572	0.127483	11	CCCAGCCCTGCCCTC	GCCACGCCCCC	-
16	KLF3_f1	KLF3	-2	0.00212954	0.907186	0.0802592	15	CCTGCCCCTCCCCACCCCCCCCTCCCC	AGCCACACCCAAGCA	-
2	M6556_1.02	ZNF350	-5	0.00213879	1.56773	0.0851455	24	CCCCCCCGCCCCCGCCCCCGCCGCCCCCG	GGGCAACAAATCCCTGCGCCCCGT	+
68	GFI1_f1	GFI1	0	0.00214256	0.912729	0.454351	8	TAATCACA	AAATCACAGC	-
16	M6326_1.02	KLF8	-1	0.00214259	1.57052	0.0995406	9	CCTGCCCCTCCCCACCCCCCCCTCCCC	CACCCCCTG	-
77	MAFG_si	MAFG	0	0.00214487	0.913714	0.456458	7	AGTCATAA	AGTCATG	-
19	MA0062.2	Gabpa	-15	0.0021452	0.77227	0.0999647	11	GGGCCCCGGGGGGCGGCGGCAGCGGCGGG	CCGGAAGTGGC	+
12	M6244_1.02	FOXM1	4	0.00214684	1.57364	0.366792	9	TGTGATTTCCT	GTTGTTTGTTTTT	-
1	FOXM1_f1	FOXM1	0	0.00216939	0.92416	0.121252	13	TTTTTTTTTTTTTTTTTGTAA	TTTGTTTGTTTTC	+
12	M6147_1.02	ARID3A	5	0.00217561	1.59472	0.366792	11	TGTGATTTCCT	TTTAATTTGATTTCGATTAATT	+
86	M1594_1.02	(SOX12)_(Mus_musculus)_(DBD_1.00)	2	0.00217732	1.59598	0.276404	7	TTGTTTT	CATTGTTTTT	+
2	MA0163.1	PLAG1	-14	0.00218403	1.13351	0.149553	14	CCCCCCCGCCCCCGCCCCCGCCGCCCCCG	CCCCCTTGGGCCCC	-
28	MA0508.1	PRDM1	4	0.0021916	0.788975	0.392384	11	GTTGATTTTCT	TCACTTTCACTTTCT	-
77	M1007_1.02	(HOXA11)_(Mus_musculus)_(DBD_1.00)	0	0.00220279	1.61464	0.468846	8	AGTCATAA	GGTCATAAA	-
69	MA0465.1	CDX2	0	0.00220629	0.794265	0.288024	11	AGGCCATCAAAGCCGCACACACAGGTTCTC	AAGCCATAAAA	+
86	M6247_1.02	FOXO4	0	0.00221657	1.62474	0.276404	7	TTGTTTT	TTGTTTATT	-
90	MA0527.1	ZBTB33	-6	0.00221682	0.798055	0.376942	15	CGCGCTCGCGCCTCTCGGGAG	CAGATCTCGCGAGAG	-
38	MA0746.1	SP3	-4	0.0022336	1.15924	0.257929	11	CCCAGCCCTGCCCTC	GCCACGCCCCC	+
77	M1157_1.02	(HOXB9)_(PBM_CONSTRUCTS)_(DBD_1.00)	0	0.00223972	1.64172	0.468846	8	AGTCATAA	GGTCATAAAA	-
16	MA0470.1	E2F4	-6	0.0022399	0.806362	0.176728	11	CCTGCCCCTCCCCACCCCCCCCTCCCC	CCTTCCCGCCC	-
53	M6546_1.02	ZFHX3	4	0.00224174	1.6432	0.259292	6	ATAATT	ATTAATAATTA	+
39	PLAG1_f1	PLAG1	1	0.00224574	0.956685	0.380484	14	GCCCCCTAGTGGCC	CCCCTCCTGATGCCCCC	-
53	M6189_1.02	DLX3	1	0.00225928	1.65605	0.259292	6	ATAATT	GATAATTACA	+
19	ZN148_si	ZN148	-12	0.00226234	0.963756	0.1289	15	GGGCCCCGGGGGGCGGCGGCAGCGGCGGG	GGGGTGGGGGAGGGG	+
19	M1906_1.02	SP1	-15	0.00226736	1.66197	0.120281	11	GGGCCCCGGGGGGCGGCGGCAGCGGCGGG	GGGGGCGGGGC	+
53	M6281_1.02	HNF1A	5	0.00227286	1.66601	0.259292	6	ATAATT	GGTTAATAATTAACC	-
12	MA0731.1	BCL6B	-2	0.00227404	1.18023	0.455141	9	TGTGATTTCCT	TGAATTCCTAGAAAGCA	-
33	MA0087.1	Sox5	-2	0.00227804	1.1823	0.393029	7	TGAAACAATCAAGA	AAACAAT	-
36	ETS1_si	ETS1	0	0.00228976	0.975439	0.282322	8	AGAGGAAA	ACAGGAAGT	+
12	M5303_1.02	BCL6B	-2	0.00229048	1.67892	0.366792	9	TGTGATTTCCT	TGAATTCCTAGAAAGCA	-
7	MA0098.2	Ets1	-2	0.00230376	0.829354	0.166314	15	GAGGGAGAGGAGGGAGGGGAG	GAGACAGGAAGTGGG	-
19	SP1_f1	SP1	-15	0.00230952	0.983854	0.1289	11	GGGCCCCGGGGGGCGGCGGCAGCGGCGGG	GGGGGCGGGGC	+
32	MA0525.1	TP63	0	0.00231776	0.834394	0.429168	20	AGAAGTGTCTGTAGATGTTT	GGGCATGTCTGGGCATGTCT	-
12	MA0757.1	ONECUT3	3	0.00232034	1.20425	0.455141	11	TGTGATTTCCT	ATTATTGATTTTTT	-
53	MA0790.1	POU4F1	4	0.00232908	1.20879	0.437569	6	ATAATT	ATGAATAATTAATG	+
86	M6237_1.02	FOXD3	2	0.00233889	1.71441	0.276404	7	TTGTTTT	TGTTTGTTT	-
33	FOXM1_f1	FOXM1	0	0.00233928	0.996533	0.291433	13	TGAAACAATCAAGA	GAAAACAAACAAC	-
11	MA0653.1	IRF9	0	0.00234965	1.21947	0.269731	11	ACTTTCACTTT	AGTTTCGGTTTCGTT	-
19	MA0499.1	Myod1	-14	0.00235334	0.847203	0.102304	13	GGGCCCCGGGGGGCGGCGGCAGCGGCGGG	AGGGACAGCTGCA	-
38	MA0528.1	ZNF263	2	0.0023696	1.22982	0.257929	15	CCCAGCCCTGCCCTC	TCCTCCTCCCCCTCCTCCTCC	-
36	FOXA1_f1	FOXA1	1	0.00237543	1.01193	0.282322	8	AGAGGAAA	CAAAGTAAACA	-
32	MA0500.1	Myog	-8	0.00238893	0.860016	0.429168	11	AGAAGTGTCTGTAGATGTTT	CTGCAGCTGTC	-
56	M6546_1.02	ZFHX3	2	0.00239225	1.75352	0.397725	6	TAATAA	ATTAATAATTA	+
17	MA0845.1	FOXB1	-5	0.00239482	1.24291	0.274382	10	TTTCATATGGAAATA	TATGTAAATAT	+
1	MA0846.1	FOXC2	-4	0.00240185	1.24656	0.498234	12	TTTTTTTTTTTTTTTTTGTAA	TTTGTTTACTTA	-
53	MA0725.1	VSX1	0	0.00240256	1.24693	0.437569	6	ATAATT	ATAATTAG	-
69	MA0064.1	PBF	-8	0.00241253	0.86851	0.288024	5	AGGCCATCAAAGCCGCACACACAGGTTCTC	AAAGC	+
38	MA0525.1	TP63	7	0.00242765	0.873953	0.246735	13	CCCAGCCCTGCCCTC	AGACATGCCCAGACATGCCC	+
7	MA0543.1	EOR-1	-4	0.0024428	0.879407	0.166314	15	GAGGGAGAGGAGGGAGGGGAG	AGAGAGACGCAGAGA	+
4	HNF6_f1	HNF6	1	0.00246905	1.05181	0.190078	11	AAGAATAAAAA	AAAAAATCAATAAA	-
86	M6478_1.02	SOX9	4	0.00247596	1.81488	0.276404	7	TTGTTTT	CCCATTGTTCT	-
19	MA0470.1	E2F4	-13	0.00248811	0.895721	0.102304	11	GGGCCCCGGGGGGCGGCGGCAGCGGCGGG	GGGCGGGAAGG	+
2	NR0B1_si	NR0B1	-5	0.0024888	1.06023	0.114663	10	CCCCCCCGCCCCCGCCCCCGCCGCCCCCG	TCTCCCACGC	-
69	MA0020.1	Dof2	-8	0.00248988	0.896358	0.288024	6	AGGCCATCAAAGCCGCACACACAGGTTCTC	AAAGCA	+
38	MA0146.1	Zfx	-1	0.00249527	0.898297	0.246735	14	CCCAGCCCTGCCCTC	GGGGCCGAGGCCTG	+
38	MA0751.1	ZIC4	2	0.0025038	1.29947	0.257929	13	CCCAGCCCTGCCCTC	GACCCCCCGCTGTGC	+
4	FOXO4_f1	FOXO4	-3	0.00251629	1.07194	0.190078	8	AAGAATAAAAA	AATAAACAA	-
56	BARX2_si	BARX2	4	0.00255212	1.0872	0.429914	6	TAATAA	CAATTAATGA	-
52	M4623_1.02	JUNB	3	0.00258911	1.89782	0.251365	12	AGTGACTCACCAGAT	AAGGATGAGTCACCG	-
45	MA0039.2	Klf4	-8	0.00258922	0.932119	0.372119	10	TCTGACCCAGGGTGTGGACAG	TGGGTGGGGC	+
70	NR2F6_f1	NR2F6	5	0.00260555	1.10996	0.231575	10	TTAACCTTGA	TCAAATGAACTTTGTCCT	-
4	M6241_1.02	FOXJ2	-1	0.00260826	1.91185	0.361523	10	AAGAATAAAAA	TAAATAAACA	+
53	MA0200.1	Pph13	0	0.00262089	0.94352	0.165148	6	ATAATT	CTAATTA	+
56	MA0182.1	CG4328	0	0.00262089	0.94352	0.177235	6	TAATAA	CAATAAA	-
90	MA0146.1	Zfx	0	0.00262645	0.945524	0.376942	14	CGCGCTCGCGCCTCTCGGGAG	GGGGCCGAGGCCTG	+
7	MA0162.2	EGR1	-6	0.00262845	0.946243	0.166314	14	GAGGGAGAGGAGGGAGGGGAG	GGCGGGGGCGGGGG	-
12	MA0631.1	Six3	3	0.00263549	1.36782	0.455141	11	TGTGATTTCCT	ATAAGTGATACCCTATC	-
4	M6239_1.02	FOXF2	0	0.0026496	1.94215	0.361523	11	AAGAATAAAAA	AAAAGTAAACA	+
19	M4427_1.02	CTCF	-5	0.00267986	1.96434	0.132359	21	GGGCCCCGGGGGGCGGCGGCAGCGGCGGG	GTGGCCACCAGGGGGCGCTGT	+
39	MA0193.1	Lag1	-5	0.00268115	0.965214	0.319185	7	GCCCCCTAGTGGCC	TTGGTAG	-
17	M5421_1.02	ETV2	-4	0.00269753	1.97729	0.303016	11	TTTCATATGGAAATA	AACCGGAAATA	+
53	NOBOX_si	NOBOX	0	0.00272009	1.15876	0.283806	6	ATAATT	TTAATTGGT	+
56	MA0448.1	H2.0	0	0.00272806	0.982103	0.177235	6	TAATAA	TAATTAA	-
4	M0728_1.02	(FOXJ1)_(Mus_musculus)_(DBD_1.00)	-1	0.00273264	2.00303	0.361523	10	AAGAATAAAAA	AATAAACAAACA	+
4	M6251_1.02	FUBP1	0	0.00273264	2.00303	0.361523	11	AAGAATAAAAA	AAAAAAACACAA	-
70	PPARA_f1	PPARA	-1	0.00274891	1.17104	0.231575	7	TTAACCTTGA	TGACCTT	-
69	MA0522.1	Tcf3	-7	0.00275008	0.990028	0.288024	11	AGGCCATCAAAGCCGCACACACAGGTTCTC	CACAGCTGCAG	+
39	THA_f2	THA	2	0.00275626	1.17417	0.380484	14	GCCCCCTAGTGGCC	CTGACCTGAAGTGACCC	-
4	FOXQ1_f1	FOXQ1	-2	0.00276612	1.17837	0.191537	9	AAGAATAAAAA	AAATAAACAATT	-
68	CRX_si	CRX	1	0.0027683	1.17929	0.469637	7	TAATCACA	CTAATCCC	-
12	GFI1_f1	GFI1	2	0.00278179	1.18504	0.298047	8	TGTGATTTCCT	GCTGTGATTT	+
79	ATF5_si	ATF5	-1	0.002783	1.18556	0.48168	12	GAAAGGAAGAGATTCTCTCATGATCCATC	TAAGGAAGAGGG	+
69	MA0237.2	pan	-5	0.00278318	1.00195	0.288024	14	AGGCCATCAAAGCCGCACACACAGGTTCTC	ATCAAAGGAGCCGA	-
38	MA0504.1	NR2C2	-1	0.00278549	1.00278	0.246735	14	CCCAGCCCTGCCCTC	TGACCTCTGACCCCT	-
36	MA0148.2	FOXA1	1	0.00278619	1.00303	0.231839	8	AGAGGAAA	CAAAGTAAACA	-
59	BRAC_si	BRAC	0	0.00279084	1.1889	0.43506	8	ATTACACA	ATTTCACACCTAGGTGTCACTATGT	-
19	GABPA_f1	GABPA	-12	0.00279143	1.18915	0.141639	13	GGGCCCCGGGGGGCGGCGGCAGCGGCGGG	GAACCGGAAGTGG	+
38	M6552_1.02	ZNF148	0	0.00279376	2.04782	0.160943	15	CCCAGCCCTGCCCTC	CCCCTCCCCCACCCC	-
7	MA0024.2	E2F1	-10	0.00280372	1.00934	0.166314	11	GAGGGAGAGGAGGGAGGGGAG	CGGGCGGGAGG	+
4	MA0013.1	br_Z4	0	0.00281412	1.01308	0.21382	11	AAGAATAAAAA	TAGTAAACAAA	+
36	MA0152.1	NFATC2	-2	0.00281644	1.01392	0.231839	6	AGAGGAAA	TGGAAAA	-
69	MA0544.1	GEI-11	-10	0.00281753	1.01431	0.288024	12	AGGCCATCAAAGCCGCACACACAGGTTCTC	AGCGGCCGACAC	-
7	MA0443.1	btd	-8	0.00282474	1.01691	0.166314	10	GAGGGAGAGGAGGGAGGGGAG	AGGGGGCGGA	+
86	M6245_1.02	FOXO1	3	0.00284573	2.08592	0.276771	7	TTGTTTT	GGTTTGTTTACTTTTT	-
33	HXB7_si	HXB7	-2	0.00285507	1.21626	0.291433	10	TGAAACAATCAAGA	CATTAATCAA	-
32	FOXJ3_si	FOXJ3	-8	0.00285829	1.21763	0.486628	12	AGAAGTGTCTGTAGATGTTT	TTGTTTATTTTTT	+
86	M6244_1.02	FOXM1	5	0.00286067	2.09687	0.276771	7	TTGTTTT	GTTGTTTGTTTTT	-
19	MBD2_si	MBD2	-8	0.00287615	1.22524	0.141639	11	GGGCCCCGGGGGGCGGCGGCAGCGGCGGG	CGGGCCGGAGG	+
19	MA0076.2	ELK4	-14	0.00288073	1.03706	0.111867	11	GGGCCCCGGGGGGCGGCGGCAGCGGCGGG	GCCGGAAGTGG	-
86	FOXO3_si	FOXO3	3	0.00288678	1.22977	0.220816	7	TTGTTTT	TGTTTGTTTACCT	+
16	ZN219_f1	ZN219	-10	0.00289713	1.23418	0.104441	12	CCTGCCCCTCCCCACCCCCCCCTCCCC	TCCGCCCCCCTC	-
38	M5965_1.02	ZIC4	2	0.00290811	2.13164	0.161087	13	CCCAGCCCTGCCCTC	GACCCCCCGCTGTGC	-
16	MA0470.1	E2F4	-6	0.002914	1.51236	0.230461	11	CCTGCCCCTCCCCACCCCCCCCTCCCC	CCTTCCCGCCC	-
43	MA0591.1	Bach1::Mafk	0	0.00293005	1.5207	0.157468	15	TGCCTGACTCACCCT	AGGATGACTCAGCAC	+
19	M6330_1.02	MAFA	-7	0.00296206	2.17119	0.137038	21	GGGCCCCGGGGGGCGGCGGCAGCGGCGGG	CGAAGGCTGCGGGGTCAGCAC	-
1	MA0040.1	Foxq1	-3	0.00296339	1.06682	0.234953	11	TTTTTTTTTTTTTTTTTGTAA	TATTGTTTATT	+
19	M6144_1.02	TFAP2B	-3	0.00296593	2.17403	0.137038	10	GGGCCCCGGGGGGCGGCGGCAGCGGCGGG	GCCCGGGGGC	-
4	MA0555.1	SVP	6	0.00300808	1.08291	0.21382	11	AAGAATAAAAA	ATTACCAAAAAAGGAAAGAA	+
36	NFAC4_f1	NFAC4	-2	0.00302417	1.2883	0.314498	6	AGAGGAAA	AGGAAAATTT	+
19	MA0062.2	Gabpa	-15	0.00304187	1.57873	0.238833	11	GGGCCCCGGGGGGCGGCGGCAGCGGCGGG	CCGGAAGTGGC	+
33	ONEC2_si	ONEC2	0	0.00306862	1.30723	0.291433	14	TGAAACAATCAAGA	AAAAAAAATCAATAACAAGAC	-
59	DBP_si	DBP	1	0.00307738	1.31096	0.43506	8	ATTACACA	TGTTACATAAC	-
53	MA0063.1	Nkx2-5	0	0.00309709	1.60739	0.437569	6	ATAATT	TTAATTG	+
19	MA0696.1	ZIC1	-17	0.00310341	1.61067	0.238833	12	GGGCCCCGGGGGGCGGCGGCAGCGGCGGG	CACAGCGGGGGGTC	-
16	M0413_1.02	(ZBTB1)_(Mus_musculus)_(DBD_0.99)	-3	0.00311002	2.27965	0.139971	10	CCTGCCCCTCCCCACCCCCCCCTCCCC	GTCCCGCAAC	-
36	MA0120.1	id1	3	0.00312133	1.12368	0.231839	8	AGAGGAAA	CGAAAAGGAAAA	-
33	M5518_1.02	HMX1	-3	0.00314298	2.30381	0.347531	11	TGAAACAATCAAGA	AGCAATTAAAA	-
2	MA0732.1	EGR3	-3	0.00314336	1.6314	0.201791	15	CCCCCCCGCCCCCGCCCCCGCCGCCCCCG	CTACGCCCACGCACT	+
12	ETV5_f1	ETV5	-1	0.00314605	1.34022	0.298047	10	TGTGATTTCCT	GTTACTTCCTGTC	-
19	M2299_1.02	(MYF5)_(Mus_musculus)_(DBD_0.90)	-14	0.00316517	2.32007	0.141673	13	GGGCCCCGGGGGGCGGCGGCAGCGGCGGG	AGGGACAGCTGCA	+
53	MA0791.1	POU4F3	4	0.0031789	1.64985	0.437569	6	ATAATT	ATGCATAATTAATGAG	+
79	ELF1_f1	ELF1	-1	0.00319256	1.36003	0.48168	10	GAAAGGAAGAGATTCTCTCATGATCCATC	ACCGGAAGTG	+
4	TBP_f1	TBP	-1	0.00323725	1.37907	0.206917	10	AAGAATAAAAA	GGTATAAATTC	+
70	COT1_f1	COT1	0	0.00325459	1.38646	0.24925	10	TTAACCTTGA	TGACCTTTGACC	-
11	LHX2_f1	LHX2	1	0.0032546	1.38646	0.249782	11	ACTTTCACTTT	CACTTTTAATTAG	+
2	MBD2_si	MBD2	-14	0.00325861	1.38817	0.135884	11	CCCCCCCGCCCCCGCCCCCGCCGCCCCCG	CCTCCGGCCCC	-
33	M6297_1.02	HOXB7	-2	0.00325926	2.38903	0.347531	10	TGAAACAATCAAGA	CATTAATCAA	+
19	MA0076.2	ELK4	-14	0.00327011	1.69719	0.238833	11	GGGCCCCGGGGGGCGGCGGCAGCGGCGGG	GCCGGAAGTGG	-
19	MA0470.1	E2F4	-13	0.00327011	1.69719	0.238833	11	GGGCCCCGGGGGGCGGCGGCAGCGGCGGG	GGGCGGGAAGG	+
19	M6513_1.02	TFAP4	-17	0.00327584	2.40119	0.142184	11	GGGCCCCGGGGGGCGGCGGCAGCGGCGGG	GCCAGCTGCGG	+
2	ZN350_f1	ZN350	-5	0.00327712	1.39605	0.135884	24	CCCCCCCGCCCCCGCCCCCGCCGCCCCCG	GGGCAACAAATCCCTGCGTCCCGT	-
90	MA0024.2	E2F1	-3	0.00328109	1.18119	0.392412	11	CGCGCTCGCGCCTCTCGGGAG	CCTCCCGCCCG	-
52	M4572_1.02	MAFF	1	0.0032811	2.40505	0.298638	14	AGTGACTCACCAGAT	TGCTGACTCAGCAAA	+
79	HXC6_f1	HXC6	-1	0.00328872	1.401	0.48168	15	GAAAGGAAGAGATTCTCTCATGATCCATC	AAAGTAATAAATCAT	-
19	MA0872.1	TFAP2A(var.3)	-2	0.00328917	1.70708	0.238833	13	GGGCCCCGGGGGGCGGCGGCAGCGGCGGG	TGCCCTGAGGGCA	+
86	M0756_1.02	(FOXN3)_(Strongylocentrotus_purpuratus)_(DBD_0.44)	1	0.00329448	2.41485	0.298173	7	TTGTTTT	TTTGTTTAC	-
4	MA0082.1	squamosa	2	0.00330079	1.18828	0.21382	11	AAGAATAAAAA	CCAAAAATGGAAAT	+
16	MA0112.2	ESR1	-7	0.00330879	1.19116	0.222107	20	CCTGCCCCTCCCCACCCCCCCCTCCCC	GGCCCAGGTCACCCTGACCT	+
38	MA0146.2	Zfx	-1	0.00332361	1.72495	0.311256	14	CCCAGCCCTGCCCTC	GGGGCCGAGGCCTG	+
56	M1018_1.02	(HLX)_(Mus_musculus)_(DBD_1.00)	0	0.00332481	2.43709	0.397725	6	TAATAA	TAATTAA	+
19	MA0521.1	Tcf12	-17	0.00332955	1.19864	0.12249	11	GGGCCCCGGGGGGCGGCGGCAGCGGCGGG	AACAGCTGCAG	+
56	MA0165.1	Abd-B	0	0.00333273	1.19978	0.177235	6	TAATAA	TCATAAA	-
2	M6456_1.02	RREB1	0	0.00333652	2.44567	0.129237	22	CCCCCCCGCCCCCGCCCCCGCCGCCCCCG	ACCCCAAACCACCCCCCCCCCC	-
33	FOXJ3_si	FOXJ3	-2	0.00335455	1.42904	0.291433	12	TGAAACAATCAAGA	AAAAAATAAACAA	-
69	MA0543.1	EOR-1	-6	0.00335618	1.20823	0.300201	15	AGGCCATCAAAGCCGCACACACAGGTTCTC	AGAGAGACGCAGAGA	+
28	IRF4_si	IRF4	0	0.0033568	1.43	0.415486	11	GTTGATTTTCT	TTTCATTTTCTTTTTT	-
1	M6238_1.02	FOXF1	-2	0.00337276	2.47223	0.350592	11	TTTTTTTTTTTTTTTTTGTAA	ATGTTTATTTT	-
86	SOX4_f1	SOX4	4	0.00337639	1.43834	0.236745	7	TTGTTTT	CGCTTTGTTCTC	-
38	M6556_1.02	ZNF350	6	0.00338229	2.47922	0.173971	15	CCCAGCCCTGCCCTC	GGGCAACAAATCCCTGCGCCCCGT	+
68	RUNX2_f1	RUNX2	2	0.00338423	1.44168	0.477259	8	TAATCACA	ACAAACCACAG	-
79	SMAD1_si	SMAD1	-4	0.00339909	1.44801	0.48168	12	GAAAGGAAGAGATTCTCTCATGATCCATC	GGCAGACAGGCT	-
16	KLF1_f1	KLF1	-3	0.0034008	1.44874	0.11749	11	CCTGCCCCTCCCCACCCCCCCCTCCCC	GCCACACCCTG	-
36	MA0558.1	FLC	10	0.00342583	1.2333	0.231839	8	AGAGGAAA	AATTTCCAAAAATAGAAAGAA	+
16	MA0450.1	hkb	-4	0.0034406	1.23862	0.222107	9	CCTGCCCCTCCCCACCCCCCCCTCCCC	TCACGCCCC	-
53	MA0063.1	Nkx2-5	0	0.00346816	1.24854	0.165148	6	ATAATT	TTAATTG	+
12	M6223_1.02	ETV5	-1	0.00347395	2.54641	0.431603	10	TGTGATTTCCT	GTTACTTCCTGTC	-
2	M6420_1.02	PLAG1	-9	0.00349819	2.56417	0.131934	17	CCCCCCCGCCCCCGCCCCCGCCGCCCCCG	CCCCTCCTGATGCCCCC	-
19	MA0499.1	Myod1	-14	0.00350808	1.82069	0.238833	13	GGGCCCCGGGGGGCGGCGGCAGCGGCGGG	AGGGACAGCTGCA	-
17	MA0762.1	ETV2	-4	0.00351074	1.82207	0.362011	11	TTTCATATGGAAATA	AACCGGAAATA	+
43	MA0496.1	MAFK	3	0.00352936	1.27057	0.226864	12	TGCCTGACTCACCCT	AAATTGCTGACTCAG	-
12	FOXC2_f1	FOXC2	1	0.00354045	1.50823	0.298047	11	TGTGATTTCCT	GTTTGTTTTGCCAGA	+
33	M6296_1.02	HOXB6	0	0.00354392	2.59769	0.347531	13	TGAAACAATCAAGA	TGCATCAATCATT	+
7	SP2_si	SP2	-6	0.00354444	1.50993	0.249358	15	GAGGGAGAGGAGGGAGGGGAG	GAGGGGGGCGGGGCTAA	+
19	EGR4_f1	EGR4	-14	0.00356777	1.51987	0.165938	11	GGGCCCCGGGGGGCGGCGGCAGCGGCGGG	GGCGGCAGGGC	+
53	M5944_1.02	VAX1	0	0.00356782	2.61521	0.316162	6	ATAATT	GTAATTAG	-
53	HXA10_f1	HXA10	1	0.00357114	1.52131	0.29377	6	ATAATT	GATAATTTATGA	+
33	M6399_1.02	ONECUT2	0	0.00359837	2.6376	0.347531	14	TGAAACAATCAAGA	AAAAAAAATCAATAACAAGAC	-
39	NDF1_f1	NDF1	1	0.00360459	1.53555	0.380484	11	GCCCCCTAGTGGCC	GGCCATCTGCCG	-
53	MA0169.1	B-H2	0	0.00360949	1.29942	0.165148	6	ATAATT	TTAATTG	+
33	MA0171.1	CG11085	-5	0.00361162	1.30018	0.346696	7	TGAAACAATCAAGA	CAATTAA	-
33	MA0192.1	Hmx	-5	0.00361162	1.30018	0.346696	7	TGAAACAATCAAGA	CAATTAA	-
1	NKX31_si	NKX31	-7	0.00363319	1.54774	0.190376	13	TTTTTTTTTTTTTTTTTGTAA	TTATATACTTATT	-
38	M2321_1.02	TP63	7	0.00365292	2.67759	0.175911	13	CCCAGCCCTGCCCTC	AGACATGCCCAGACATGCCC	+
38	M1963_1.02	(ZFY)_(Mus_musculus)_(DBD_0.97)	-1	0.00366429	2.68593	0.175911	14	CCCAGCCCTGCCCTC	GGGGCCGAGGCCTG	+
12	M0996_1.02	(HDX)_(Mus_musculus)_(DBD_0.99)	-2	0.00367057	2.69053	0.431603	7	TGTGATTTCCT	TGATTTC	-
43	MA0496.1	MAFK	3	0.00367959	1.90971	0.178917	12	TGCCTGACTCACCCT	AAATTGCTGACTCAG	-
4	FOXO3_si	FOXO3	0	0.00368593	1.5702	0.218767	11	AAGAATAAAAA	AGGTAAACAAACA	-
1	MA0537.1	BLMP-1	-6	0.00369062	1.32862	0.263351	11	TTTTTTTTTTTTTTTTTGTAA	TTTTCACTTTT	-
28	HNF6_f1	HNF6	3	0.00371892	1.58426	0.415486	11	GTTGATTTTCT	TTTATTGATTTTTT	+
11	NR2E3_f1	NR2E3	3	0.00372891	1.58851	0.262335	11	ACTTTCACTTT	TGACTTTTGACTTT	-
7	MA0470.1	E2F4	-11	0.00373489	1.34456	0.202272	10	GAGGGAGAGGAGGGAGGGGAG	GGGCGGGAAGG	+
36	MA0045.1	HMG-I/Y	5	0.00374139	1.3469	0.231839	8	AGAGGAAA	CAACAAATGGAAAAAC	+
70	PRRX1_f1	PRRX1	-1	0.00375345	1.59897	0.2635	7	TTAACCTTGA	TAACCTG	-
38	ZBTB4_si	ZBTB4	-2	0.00375528	1.59975	0.232566	13	CCCAGCCCTGCCCTC	CCCACCTGCCATCTAGG	-
53	MA0197.1	Oct	1	0.00377042	1.35735	0.165148	6	ATAATT	TTTAATTA	+
1	M6329_1.02	LHX3	-4	0.00377443	2.76665	0.366189	13	TTTTTTTTTTTTTTTTTGTAA	ATTAATTAATTTT	-
33	NFYA_f1	NFYA	-1	0.00378301	1.61156	0.291433	13	TGAAACAATCAAGA	CAGCCAATCAGAG	-
2	M6144_1.02	TFAP2B	-7	0.00379974	2.78521	0.139632	10	CCCCCCCGCCCCCGCCCCCGCCGCCCCCG	GCCCCCGGGC	+
52	BATF_si	BATF	0	0.00380374	1.62039	0.213315	10	AGTGACTCACCAGAT	TATGACTCAT	-
4	M0756_1.02	(FOXN3)_(Strongylocentrotus_purpuratus)_(DBD_0.44)	-2	0.0038201	2.80013	0.371919	9	AAGAATAAAAA	GTAAACAAA	+
53	M6380_1.02	NOBOX	0	0.00385022	2.82221	0.316162	6	ATAATT	CTAATTGGT	+
59	NFIL3_si	NFIL3	4	0.00385887	1.64388	0.467608	8	ATTACACA	ATGCATTACATAAC	-
4	M6250_1.02	FOXQ1	-2	0.00386475	2.83286	0.371919	9	AAGAATAAAAA	AAATAAACAATT	+
38	MA0504.1	NR2C2	-1	0.0038867	2.0172	0.320436	14	CCCAGCCCTGCCCTC	TGACCTCTGACCCCT	-
68	MA0483.1	Gfi1b	0	0.00389419	1.40191	0.42195	8	TAATCACA	AAATCACAGCA	+
38	THB_do	THB	2	0.00390157	1.66207	0.232566	15	CCCAGCCCTGCCCTC	TGACCTGACCTGACCTC	-
4	M6285_1.02	ONECUT1	1	0.00391361	2.86868	0.371919	11	AAGAATAAAAA	AAAAAATCAATAAA	-
43	M1581_1.02	(CIC)_(Mus_musculus)_(DBD_1.00)	1	0.00391678	2.871	0.366322	9	TGCCTGACTCACCCT	TTTGCTGACT	+
28	TBX2_f1	TBX2	0	0.00393028	1.6743	0.415486	11	GTTGATTTTCT	GTCGCATCTCACACCTCTGATGGCA	-
33	FOXJ3_f2	FOXJ3	-1	0.00393743	1.67735	0.291433	13	TGAAACAATCAAGA	TAAACAAAAACAA	-
86	M5551_1.02	HOXC12	0	0.00396782	2.90841	0.298173	7	TTGTTTT	TTTTATTAC	+
86	M5557_1.02	HOXD12	0	0.00396782	2.90841	0.298173	7	TTGTTTT	TTTTATTAC	-
2	AP2D_f1	AP2D	-9	0.00397946	1.69525	0.15715	14	CCCCCCCGCCCCCGCCCCCGCCGCCCCCG	ACGCGCCCCGGGCG	-
28	ARI3A_do	ARI3A	5	0.00398282	1.69668	0.415486	11	GTTGATTTTCT	TTTAATTTGATTTCGATTAATT	-
19	MA0815.1	TFAP2C(var.3)	-2	0.00398693	2.06922	0.239483	13	GGGCCCCGGGGGGCGGCGGCAGCGGCGGG	TGCCCTGAGGGCA	+
86	M6246_1.02	FOXO3	3	0.00399319	2.92701	0.298173	7	TTGTTTT	TGTTTGTTTACCT	-
19	M6442_1.02	PURA	-7	0.00399583	2.92895	0.168333	17	GGGCCCCGGGGGGCGGCGGCAGCGGCGGG	GGAAGGGGGGGGCAGGG	-
7	MA0474.1	Erg	-8	0.00400803	1.44289	0.202272	11	GAGGGAGAGGAGGGAGGGGAG	ACAGGAAGTGG	+
4	M2385_1.02	FOXP2	0	0.00401651	2.9441	0.371919	11	AAGAATAAAAA	AAGTAAACAAA	+
36	MA0080.3	Spi1	4	0.00402399	1.44864	0.231839	8	AGAGGAAA	AAAAAGAGGAAGTGA	+
43	M2296_1.02	MAFK	3	0.00402474	2.95013	0.366322	12	TGCCTGACTCACCCT	AAATTGCTGACTCAG	-
38	MA0597.1	THAP1	-7	0.00404374	2.0987	0.320436	8	CCCAGCCCTGCCCTC	CTGCCCGCA	+
1	M6299_1.02	HOXC6	-1	0.00404377	2.96408	0.3678	15	TTTTTTTTTTTTTTTTTGTAA	ATGATTTATTACTTT	-
12	HXC6_f1	HXC6	3	0.00404701	1.72403	0.298047	11	TGTGATTTCCT	ATGATTTATTACTTT	+
12	ETV4_f1	ETV4	-4	0.00404835	1.7246	0.298047	7	TGTGATTTCCT	ACTTCCTG	-
1	PROP1_f1	PROP1	0	0.00410074	1.74691	0.202235	15	TTTTTTTTTTTTTTTTTGTAA	TTATATTAATTTCTC	-
86	M0436_1.02	(ZNF35)_(Mus_musculus)_(DBD_0.96)	0	0.00410918	3.01203	0.298173	7	TTGTTTT	TTGTTTATTG	+
17	MA0627.1	Pou2f3	0	0.00412277	2.13972	0.386474	15	TTTCATATGGAAATA	TCTAATTTGCATACAA	-
16	MA0747.1	SP8	-3	0.00412413	2.14043	0.302871	12	CCTGCCCCTCCCCACCCCCCCCTCCCC	GCCACGCCCACT	+
4	M6247_1.02	FOXO4	-3	0.00412557	3.02404	0.371919	8	AAGAATAAAAA	AATAAACAA	+
11	MA0676.1	Nr2e1	-3	0.00414113	2.14925	0.427848	8	ACTTTCACTTT	TTGACTTTT	-
16	EGR4_f1	EGR4	-8	0.00419744	1.78811	0.139212	11	CCTGCCCCTCCCCACCCCCCCCTCCCC	TCCCCGCCGCC	-
16	M6373_1.02	NFYC	-1	0.00419845	3.07746	0.183231	14	CCTGCCCCTCCCCACCCCCCCCTCCCC	CAGCCAATCAGCGC	+
53	M5563_1.02	HOXD8	1	0.00421415	3.08897	0.316162	6	ATAATT	GCTAATTAGC	+
56	M6157_1.02	BARX2	4	0.00421415	3.08897	0.397725	6	TAATAA	CAATTAATGA	-
19	MA0163.1	PLAG1	-14	0.00422115	2.19078	0.239483	14	GGGCCCCGGGGGGCGGCGGCAGCGGCGGG	GGGGCCCAAGGGGG	+
53	MA0457.1	PHDP	0	0.00423234	1.52364	0.165148	6	ATAATT	TTAATTA	+
68	PEBB_f1	PEBB	1	0.00424458	1.80819	0.477259	8	TAATCACA	CTAACCACAGA	-
68	MA0224.1	exex	0	0.00425522	1.53188	0.42195	7	TAATCACA	TAATTAC	-
11	MA0558.1	FLC	1	0.00429528	1.5463	0.384201	11	ACTTTCACTTT	TTCTTTCTATTTTTGGAAATT	-
7	MA0482.1	Gata4	-2	0.00429928	1.54774	0.202505	11	GAGGGAGAGGAGGGAGGGGAG	GGGAGATAAGA	-
12	M6263_1.02	GFI1	2	0.00431382	3.16203	0.431603	8	TGTGATTTCCT	GCTGTGATTT	+
38	M2303_1.02	NR2C2	-1	0.00431775	3.16491	0.19821	14	CCCAGCCCTGCCCTC	TGACCTCTGACCCCT	+
12	IRF8_si	IRF8	3	0.00432357	1.84184	0.298047	11	TGTGATTTCCT	CAGTTTCAGTTTCTC	-
53	MSX2_f1	MSX2	-1	0.00434013	1.8489	0.29377	5	ATAATT	TAATTGT	+
36	MA0474.1	Erg	0	0.00435256	1.56692	0.231839	8	AGAGGAAA	ACAGGAAGTGG	+
86	M1589_1.02	(SOX30)_(Mus_musculus)_(DBD_1.00)	1	0.0043623	3.19756	0.301467	7	TTGTTTT	ATTGTTCTGC	-
11	M6328_1.02	LHX2	1	0.00436369	3.19858	0.455078	11	ACTTTCACTTT	CACTTTTAATTAG	+
52	MA0462.1	BATF::JUN	2	0.0043637	1.57093	0.199491	9	AGTGACTCACCAGAT	GAAATGACTCA	+
11	M6391_1.02	NR2E3	3	0.00436587	3.20018	0.455078	11	ACTTTCACTTT	TGACTTTTGACTTT	+
19	MA0048.1	NHLH1	-16	0.00438042	1.57695	0.147319	12	GGGCCCCGGGGGGCGGCGGCAGCGGCGGG	ACGCAGCTGCGC	-
53	M5342_1.02	DLX4	0	0.00439545	3.22186	0.316162	6	ATAATT	GTAATTGG	+
38	M6535_1.02	WT1	1	0.00440405	3.22817	0.19821	12	CCCAGCCCTGCCCTC	CCCCCGCCCCCGC	-
38	ZN148_si	ZN148	0	0.0044205	1.88313	0.244607	15	CCCAGCCCTGCCCTC	CCCCTCCCCCACCCC	-
19	MA0522.1	Tcf3	-16	0.00442597	1.59335	0.147319	11	GGGCCCCGGGGGGCGGCGGCAGCGGCGGG	CTGCAGCTGTG	-
12	M2385_1.02	FOXP2	0	0.00442662	3.24471	0.431603	11	TGTGATTTCCT	TTTGTTTACTT	-
4	M5835_1.02	SOX7	0	0.00443104	3.24795	0.371919	11	AAGAATAAAAA	AACAATGAACATTGTT	-
59	CEBPD_f1	CEBPD	0	0.00443474	1.8892	0.470216	8	ATTACACA	ATTGCACAATT	-
53	PO3F2_si	PO3F2	0	0.00443674	1.89005	0.29377	6	ATAATT	ATTATTTATG	+
2	ZN219_f1	ZN219	-10	0.00444224	1.89239	0.16017	12	CCCCCCCGCCCCCGCCCCCGCCGCCCCCG	TCCGCCCCCCTC	-
43	MA0047.2	Foxa2	-2	0.00446749	1.60829	0.242987	12	TGCCTGACTCACCCT	CCTAAGTAAACA	-
68	HXC8_f1	HXC8	6	0.00450116	1.9175	0.477259	8	TAATCACA	GGGCATCAATCAAA	-
52	MA0530.1	CNC::maf-S	0	0.00451123	1.62404	0.199491	15	AGTGACTCACCAGAT	GATGACTCGGCAAAT	+
33	M6242_1.02	FOXJ3	-1	0.00452111	3.31398	0.40936	13	TGAAACAATCAAGA	TAAACAAAAACAA	+
33	HXC8_f1	HXC8	1	0.00453132	1.93034	0.291433	13	TGAAACAATCAAGA	GGGCATCAATCAAA	-
33	FOS_si	FOS	-2	0.004538	1.93319	0.291433	12	TGAAACAATCAAGA	GACCAATCAGAA	-
7	M6356_1.02	MZF1	-12	0.0045415	3.32892	0.372961	9	GAGGGAGAGGAGGGAGGGGAG	GGTGGGGAA	+
19	PLAG1_f1	PLAG1	-8	0.00454404	1.93576	0.200221	17	GGGCCCCGGGGGGCGGCGGCAGCGGCGGG	GGGGGCATCAGGAGGGG	+
33	MA0250.1	unc-4	-5	0.00455745	1.64068	0.346696	7	TGAAACAATCAAGA	CAATTAA	-
16	PBX3_f2	PBX3	0	0.00456227	1.94353	0.144474	14	CCTGCCCCTCCCCACCCCCCCCTCCCC	CCAGCCAATCAGAG	-
1	M0635_1.02	(DMRTC2)_(Mus_musculus)_(DBD_1.00)	-7	0.00456423	3.34558	0.369012	13	TTTTTTTTTTTTTTTTTGTAA	TTTTATACATGTT	-
1	M6244_1.02	FOXM1	0	0.00456423	3.34558	0.369012	13	TTTTTTTTTTTTTTTTTGTAA	GTTGTTTGTTTTT	-
56	M1034_1.02	(DBX2)_(Mus_musculus)_(DBD_0.93)	1	0.00457804	3.35571	0.397725	6	TAATAA	GCAATTA	+
36	MA0136.1	ELF5	-1	0.00458088	1.64912	0.231839	7	AGAGGAAA	AAGGAAGTA	-
4	M6114_1.02	FOXA1	-1	0.00460018	3.37193	0.371919	10	AAGAATAAAAA	AAAGCAAACA	+
4	NR2E3_f1	NR2E3	-1	0.00460488	1.96168	0.251942	10	AAGAATAAAAA	AAAGTCAAAAGTCA	+
56	M0633_1.02	DMRT2	0	0.00460647	3.37654	0.397725	6	TAATAA	TAATACATTA	-
53	ZN333_f1	ZN333	2	0.00462133	1.96869	0.29377	6	ATAATT	CGATAATGA	+
53	MA0722.1	VAX1	0	0.00464204	2.40922	0.446574	6	ATAATT	GTAATTAG	-
86	M6476_1.02	SOX4	4	0.00464561	3.40523	0.306453	7	TTGTTTT	CGCTTTGTTCTC	-
38	M4525_1.02	TFAP2C	-5	0.00466674	3.42072	0.203668	10	CCCAGCCCTGCCCTC	CCATGCCCTGAGGCT	-
16	KLF8_f1	KLF8	-1	0.00470459	2.00415	0.144474	9	CCTGCCCCTCCCCACCCCCCCCTCCCC	CACCCCCTG	-
2	SP2_si	SP2	-11	0.00470649	2.00497	0.162628	17	CCCCCCCGCCCCCGCCCCCGCCGCCCCCG	TTAGCCCCGCCCCCCTC	-
38	PURA_f1	PURA	0	0.00471615	2.00908	0.244607	15	CCCAGCCCTGCCCTC	CCCTGCCCCCCCCTTCC	-
16	MA0056.1	MZF1	-8	0.00473013	1.70285	0.279906	6	CCTGCCCCTCCCCACCCCCCCCTCCCC	TCCCCA	-
52	M4444_1.02	RELA	0	0.00476716	3.49433	0.408372	14	AGTGACTCACCAGAT	AGGGGATTTCCCAG	+
36	SPI1_si	SPI1	4	0.00476799	2.03116	0.381207	8	AGAGGAAA	AAAAAGAGGAAGTGAAA	+
7	MA0205.1	Trl	0	0.00479503	1.72621	0.205327	10	GAGGGAGAGGAGGGAGGGGAG	GAGAGAGCAA	-
17	MA0607.1	Bhlha15	-2	0.00481961	2.50138	0.414147	8	TTTCATATGGAAATA	ACATATGG	-
4	FOXA1_f1	FOXA1	0	0.00485129	2.06665	0.251942	11	AAGAATAAAAA	CAAAGTAAACA	-
36	FOXA2_f1	FOXA2	1	0.00485308	2.06741	0.381207	8	AGAGGAAA	CTAAGTAAACAA	-
43	M4629_1.02	NFE2	4	0.00486529	3.56626	0.416779	13	TGCCTGACTCACCCT	AAAATTGCTGAGTCATG	-
53	PRRX2_f1	PRRX2	0	0.0048672	2.07343	0.29377	6	ATAATT	TTAATTG	+
7	M5865_1.02	SPIC	-1	0.00488612	3.58153	0.372961	14	GAGGGAGAGGAGGGAGGGGAG	AAAAAGAGGAAGTA	+
33	MA0169.1	B-H2	-5	0.0048995	1.76382	0.346696	7	TGAAACAATCAAGA	CAATTAA	-
33	MA0444.1	CG34031	-5	0.0048995	1.76382	0.346696	7	TGAAACAATCAAGA	CAATTAA	-
7	MA0537.1	BLMP-1	0	0.00494041	1.77855	0.205327	11	GAGGGAGAGGAGGGAGGGGAG	AAAAGTGAAAA	+
12	M0718_1.02	FOXK1	-1	0.00494181	3.62235	0.431603	10	TGTGATTTCCT	TTGTTTACAT	-
36	MA0047.2	Foxa2	2	0.00494728	1.78102	0.233691	8	AGAGGAAA	CCTAAGTAAACA	-
16	MA0056.1	MZF1	-8	0.00494901	2.56853	0.339218	6	CCTGCCCCTCCCCACCCCCCCCTCCCC	TCCCCA	-
53	M0999_1.02	(NKX6-1)_(Mus_musculus)_(DBD_1.00)	1	0.00495617	3.63287	0.316162	6	ATAATT	ATTAATTAC	+
53	MA0182.1	CG4328	0	0.00497009	1.78923	0.165148	6	ATAATT	TTTATTA	+
2	M4612_1.02	CTCFL	-6	0.00497211	3.64456	0.178147	15	CCCCCCCGCCCCCGCCCCCGCCGCCCCCG	GGCGCCCCCTGGCGG	-
38	ZN350_f1	ZN350	6	0.0049829	2.12272	0.244607	15	CCCAGCCCTGCCCTC	GGGCAACAAATCCCTGCGTCCCGT	-
12	M6299_1.02	HOXC6	3	0.00498983	3.65755	0.431603	11	TGTGATTTCCT	ATGATTTATTACTTT	-
52	MA0462.1	BATF::JUN	2	0.00502963	2.61038	0.27966	9	AGTGACTCACCAGAT	GAAATGACTCA	+
36	STAT2_f1	STAT2	3	0.00504025	2.14715	0.381207	8	AGAGGAAA	GGAAAACGAAACTGA	+
86	M5322_1.02	CPEB1	0	0.00504328	3.69673	0.318222	7	TTGTTTT	TTTTTATT	+
12	M6222_1.02	ETV4	-4	0.00504459	3.69768	0.431603	7	TGTGATTTCCT	ACTTCCTG	-
53	M1582_1.02	(HMG20B)_(Mus_musculus)_(DBD_0.94)	4	0.00505485	3.7052	0.316162	6	ATAATT	ATATATAATAA	+
2	ARNT2_si	ARNT2	-4	0.00506266	2.15669	0.167937	12	CCCCCCCGCCCCCGCCCCCGCCGCCCCCG	GCCTCCCACGCC	-
19	MA0697.1	ZIC3	-16	0.0050777	2.63533	0.247263	13	GGGCCCCGGGGGGCGGCGGCAGCGGCGGG	GCGCAGCGGGGGGTC	-
7	M6485_1.02	SPIB	-4	0.00507925	3.72309	0.372961	12	GAGGGAGAGGAGGGAGGGGAG	AAAAAGAGGAAG	+
19	M5856_1.02	SP8	-14	0.00508268	3.7256	0.207548	12	GGGCCCCGGGGGGCGGCGGCAGCGGCGGG	AGTGGGCGTGGC	+
7	SP1_f1	SP1	-9	0.00510045	2.17279	0.321883	11	GAGGGAGAGGAGGGAGGGGAG	GGGGGCGGGGC	+
1	FOXF2_f1	FOXF2	-6	0.00510512	2.17478	0.237781	11	TTTTTTTTTTTTTTTTTGTAA	TGTTTACTTAT	+
7	M5977_1.02	ZNF740	-11	0.00512564	3.75709	0.372961	10	GAGGGAGAGGAGGGAGGGGAG	GTGGGGGGGG	+
16	EPAS1_si	EPAS1	1	0.00516417	2.19994	0.152923	12	CCTGCCCCTCCCCACCCCCCCCTCCCC	CCCACGTACTCAC	-
4	HXC6_f1	HXC6	-1	0.005165	2.20029	0.252455	10	AAGAATAAAAA	AAAGTAATAAATCAT	-
19	M5425_1.02	ETV6	-9	0.00521651	3.8237	0.207548	15	GGGCCCCGGGGGGCGGCGGCAGCGGCGGG	CCGGAAGCGGAAGTG	+
11	SPIB_f1	SPIB	-1	0.00523669	2.23083	0.340071	10	ACTTTCACTTT	CTTCCTCTTTTT	-
16	MA0471.1	E2F6	-6	0.00523781	1.88561	0.286106	11	CCTGCCCCTCCCCACCCCCCCCTCCCC	CCTTCCCGCCC	-
56	MA0899.1	HOXA10	2	0.0052387	2.71889	0.42022	6	TAATAA	GGTAATAAAAA	+
43	MA0047.2	Foxa2	-2	0.00525747	2.72863	0.23341	12	TGCCTGACTCACCCT	CCTAAGTAAACA	-
17	MA0032.2	FOXC1	-5	0.00526693	2.73354	0.417772	10	TTTCATATGGAAATA	TATGTAAATAT	+
38	M6442_1.02	PURA	0	0.00527299	3.8651	0.223358	15	CCCAGCCCTGCCCTC	CCCTGCCCCCCCCTTCC	+
4	M0747_1.02	(FOXL2)_(Mus_musculus)_(DBD_0.70)	-3	0.00528212	3.87179	0.404576	8	AAGAATAAAAA	AATGTAAACA	+
16	M6547_1.02	ZFX	-8	0.00528222	3.87187	0.223749	19	CCTGCCCCTCCCCACCCCCCCCTCCCC	GCCGAGGCCTGGGGCCCCC	-
53	HNF1B_f1	HNF1B	5	0.00531724	2.26514	0.29377	6	ATAATT	GGTTAATGATTAAC	+
2	MA0747.1	SP8	-8	0.00532679	2.76461	0.321844	12	CCCCCCCGCCCCCGCCCCCGCCGCCCCCG	GCCACGCCCACT	+
12	M6236_1.02	FOXC2	1	0.0053292	3.90631	0.431603	11	TGTGATTTCCT	GTTTGTTTTGCCAGA	-
33	FUBP1_f1	FUBP1	-2	0.00533226	2.27154	0.291433	12	TGAAACAATCAAGA	AAAAAAACACAA	-
19	MA0521.1	Tcf12	-17	0.00536046	2.78208	0.247263	11	GGGCCCCGGGGGGCGGCGGCAGCGGCGGG	AACAGCTGCAG	+
19	M6553_1.02	ZNF219	-8	0.00542889	3.97938	0.21016	12	GGGCCCCGGGGGGCGGCGGCAGCGGCGGG	GAGGGGGGCGGA	+
53	M5344_1.02	DLX6	0	0.00543156	3.98133	0.316162	6	ATAATT	GTAATTGG	+
33	HNF6_f1	HNF6	-2	0.00545011	2.32175	0.291433	12	TGAAACAATCAAGA	AAAAAATCAATAAA	-
38	MA0696.1	ZIC1	2	0.00547779	2.84297	0.388154	12	CCCAGCCCTGCCCTC	GACCCCCCGCTGTG	+
43	MA0543.1	EOR-1	0	0.00553261	1.99174	0.260797	15	TGCCTGACTCACCCT	TCTCTGCGTCTCTCT	-
56	MA0878.1	CDX1	1	0.00553988	2.8752	0.42022	6	TAATAA	GCAATAAAA	+
33	FOXQ1_f1	FOXQ1	-2	0.00554843	2.36363	0.291433	12	TGAAACAATCAAGA	AAATAAACAATT	-
52	MA0489.1	JUN(var.2)	4	0.00556828	2.00458	0.231751	10	AGTGACTCACCAGAT	AGGAGATGACTCAT	+
28	NR2E3_f1	NR2E3	5	0.00558295	2.37834	0.415486	9	GTTGATTTTCT	TGACTTTTGACTTT	-
53	MA0726.1	VSX2	0	0.00559827	2.9055	0.446574	6	ATAATT	CTAATTAG	-
53	MA0880.1	Dlx3	0	0.00559827	2.9055	0.446574	6	ATAATT	GTAATTGG	-
53	MA0881.1	Dlx4	0	0.00559827	2.9055	0.446574	6	ATAATT	GTAATTGG	-
39	MA0154.2	EBF1	-2	0.00560212	2.01676	0.491186	11	GCCCCCTAGTGGCC	TCCCTGGGGAC	-
53	M1163_1.02	(NKX6-3)_(PBM_CONSTRUCTS)_(DBD_1.00)	1	0.00561679	4.11711	0.316162	6	ATAATT	ATTAATTAC	+
38	MA0747.1	SP8	-4	0.0056519	2.93334	0.388154	11	CCCAGCCCTGCCCTC	GCCACGCCCACT	+
53	HXD4_f1	HXD4	0	0.00566545	2.41348	0.29377	6	ATAATT	TTAATTGA	+
19	MA0747.1	SP8	-14	0.00567636	2.94603	0.247263	12	GGGCCCCGGGGGGCGGCGGCAGCGGCGGG	AGTGGGCGTGGC	-
7	SPIB_f1	SPIB	-4	0.0056795	2.41947	0.321883	12	GAGGGAGAGGAGGGAGGGGAG	AAAAAGAGGAAG	+
12	M4453_1.02	BCL11A	1	0.00568987	4.17068	0.431603	11	TGTGATTTCCT	GTTTCACTTCCTCTT	-
12	M6313_1.02	IRF8	3	0.00568987	4.17068	0.431603	11	TGTGATTTCCT	CAGTTTCACTTTCTC	-
4	MA0546.1	PHA-4	-1	0.00569243	2.04927	0.338018	10	AAGAATAAAAA	AAAGTAAACA	+
56	M5553_1.02	HOXC13	1	0.00569751	4.17628	0.397725	6	TAATAA	CCAATAAAAA	+
7	MZF1_f1	MZF1	-12	0.00571917	2.43637	0.321883	9	GAGGGAGAGGAGGGAGGGGAG	GGTGGGGAA	+
4	M1882_1.02	IRF1	-1	0.00572719	4.19803	0.416732	10	AAGAATAAAAA	AAAGTGAAAGTGAAAGTAAAA	+
56	MA0046.1	HNF1A	3	0.00574056	2.0666	0.177235	6	TAATAA	GGTTAATAATTAAC	+
19	MA0741.1	KLF16	-15	0.00574328	2.98076	0.247263	11	GGGCCCCGGGGGGCGGCGGCAGCGGCGGG	GGGGGCGTGGC	-
38	M5856_1.02	SP8	-4	0.00575779	4.22046	0.233757	11	CCCAGCCCTGCCCTC	GCCACGCCCACT	-
4	SRY_f1	SRY	-3	0.00578525	2.46452	0.259258	8	AAGAATAAAAA	AAAACAAAA	-
53	M6289_1.02	HOXA9	1	0.00589484	4.32092	0.316162	6	ATAATT	GATAATTTATGA	-
53	M5624_1.02	MEOX2	1	0.00593929	4.3535	0.316162	6	ATAATT	GTTAATTACT	-
38	M6199_1.02	EGR2	-2	0.00594099	4.35475	0.233757	11	CCCAGCCCTGCCCTC	CCGCCCACGCC	-
36	NFAC2_f1	NFAC2	-2	0.00594216	2.53136	0.411969	6	AGAGGAAA	TGGAAAATT	+
28	PRDM1_f1	PRDM1	4	0.00596636	2.54167	0.415486	10	GTTGATTTTCT	TCACTTTCACTTTC	-
56	MA0909.1	HOXD13	1	0.00596767	3.09722	0.42022	6	TAATAA	CCAATAAAAA	+
68	MA0038.1	Gfi1	1	0.00597496	2.15099	0.42195	8	TAATCACA	CAAATCACTG	+
7	M2391_1.02	KLF5	-10	0.00597882	4.38247	0.414325	10	GAGGGAGAGGAGGGAGGGGAG	GGGGCGGGGC	+
53	ARI3A_f1	ARI3A	1	0.00598313	2.54881	0.29377	6	ATAATT	TTTAATT	-
53	M6347_1.02	MSX2	-1	0.00598652	4.38812	0.316162	5	ATAATT	TAATTGT	+
53	M6440_1.02	PRRX2	0	0.00598652	4.38812	0.316162	6	ATAATT	TTAATTG	+
28	PRGR_f1	PRGR	-4	0.00600061	2.55626	0.415486	7	GTTGATTTTCT	CTGTTCT	-
33	MA0176.1	CG15696	-5	0.00600203	2.16073	0.353927	7	TGAAACAATCAAGA	CAATTAA	-
33	MA0196.1	NK7.1	-5	0.00600203	2.16073	0.353927	7	TGAAACAATCAAGA	CAATTAA	-
12	M1601_1.02	(SOX11)_(Mus_musculus)_(DBD_1.00)	0	0.00602261	4.41458	0.434001	9	TGTGATTTCCT	ATTGTTCTC	+
86	FOXJ3_si	FOXJ3	0	0.00603635	2.57148	0.390697	7	TTGTTTT	TTGTTTATTTTTT	+
16	M5856_1.02	SP8	-8	0.00604907	4.43397	0.242235	12	CCTGCCCCTCCCCACCCCCCCCTCCCC	GCCACGCCCACT	-
16	M1934_1.02	ESR1	-7	0.00605502	4.43833	0.242235	20	CCTGCCCCTCCCCACCCCCCCCTCCCC	GGCCCAGGTCACCCTGACCT	-
1	FOXJ2_f1	FOXJ2	-6	0.00607309	2.58713	0.255939	10	TTTTTTTTTTTTTTTTTGTAA	TGTTTATTTA	+
53	MA0046.1	HNF1A	5	0.0060966	2.19478	0.165148	6	ATAATT	GGTTAATAATTAAC	+
1	FOXA2_f1	FOXA2	-5	0.00610553	2.60096	0.255939	12	TTTTTTTTTTTTTTTTTGTAA	TTGTTTACTTAG	+
38	MA0456.1	opa	2	0.00610732	2.19864	0.410412	10	CCCAGCCCTGCCCTC	GACCCCCCGCTG	+
38	M5977_1.02	ZNF740	-5	0.00611788	4.48441	0.233757	10	CCCAGCCCTGCCCTC	CCCCCCCCAC	-
19	MA0117.1	Mafb	-15	0.00613817	2.20974	0.187509	8	GGGCCCCGGGGGGCGGCGGCAGCGGCGGG	GCGTCAGC	-
38	M6325_1.02	KLF6	-2	0.00616774	4.52095	0.233757	8	CCCAGCCCTGCCCTC	CCGCCCCC	-
53	MA0191.1	HGTX	0	0.00618062	2.22502	0.165148	6	ATAATT	TTAATTA	+
19	M4479_1.02	TCF12	-18	0.00618091	4.53061	0.232975	11	GGGCCCCGGGGGGCGGCGGCAGCGGCGGG	GCAGCAGCTGT	+
39	MA0456.1	opa	1	0.00618894	2.22802	0.491186	11	GCCCCCTAGTGGCC	GACCCCCCGCTG	+
4	FOXD3_f1	FOXD3	-2	0.00621881	2.64921	0.259258	9	AAGAATAAAAA	AAACAAACA	-
56	M5605_1.02	LMX1B	1	0.0062199	4.55919	0.397725	6	TAATAA	TTAATTAA	-
52	MA0489.1	JUN(var.2)	4	0.00626679	3.25246	0.321527	10	AGTGACTCACCAGAT	AGGAGATGACTCAT	+
36	MA0082.1	squamosa	5	0.00626917	2.2569	0.274753	8	AGAGGAAA	CCAAAAATGGAAAT	+
16	M6201_1.02	EGR4	-8	0.0062779	4.6017	0.244363	11	CCTGCCCCTCCCCACCCCCCCCTCCCC	GCCCTGCCGCC	-
38	MA0753.1	ZNF740	-5	0.00631362	3.27677	0.406499	10	CCCAGCCCTGCCCTC	CCCCCCCCAC	+
43	M6332_1.02	MAF	0	0.00632092	4.63324	0.475383	8	TGCCTGACTCACCCT	TTGCTGAC	+
11	NR6A1_do	NR6A1	3	0.00633464	2.69856	0.381988	10	ACTTTCACTTT	TGACCTTGAACTT	-
1	M0747_1.02	(FOXL2)_(Mus_musculus)_(DBD_0.70)	-6	0.00643844	4.71938	0.481327	10	TTTTTTTTTTTTTTTTTGTAA	TGTTTACATT	-
12	M0756_1.02	(FOXN3)_(Strongylocentrotus_purpuratus)_(DBD_0.44)	0	0.00644579	4.72476	0.442377	9	TGTGATTTCCT	TTTGTTTAC	-
86	M0718_1.02	FOXK1	0	0.00645133	4.72882	0.390106	7	TTGTTTT	TTGTTTACAT	-
53	M6426_1.02	POU3F2	0	0.00645502	4.73153	0.316162	6	ATAATT	ATTATTTATG	-
4	ARI3A_f1	ARI3A	-3	0.00646806	2.75539	0.259258	7	AAGAATAAAAA	AATTAAA	+
7	MA0475.1	FLI1	-8	0.00649025	2.33649	0.254754	11	GAGGGAGAGGAGGGAGGGGAG	ACAGGAAGTGG	+
33	M6285_1.02	ONECUT1	-2	0.00649131	4.75813	0.470563	12	TGAAACAATCAAGA	AAAAAATCAATAAA	-
19	MA0544.1	GEI-11	-14	0.00649878	2.33956	0.187509	12	GGGCCCCGGGGGGCGGCGGCAGCGGCGGG	AGCGGCCGACAC	-
16	M6325_1.02	KLF6	-11	0.0065013	4.76545	0.246399	8	CCTGCCCCTCCCCACCCCCCCCTCCCC	CCGCCCCC	-
56	MA0178.1	CG32105	0	0.00650706	2.34254	0.177235	6	TAATAA	TAATTAA	-
70	COT2_f1	COT2	0	0.00652328	2.77892	0.402638	10	TTAACCTTGA	TTGACCTTTG	-
53	M0894_1.02	LBX1	0	0.00652522	4.78299	0.316162	6	ATAATT	TTAATTAG	+
53	M0896_1.02	VENTX	0	0.00652522	4.78299	0.316162	6	ATAATT	CTAATTAA	-
38	MA0443.1	btd	1	0.00652525	2.34909	0.410412	9	CCCAGCCCTGCCCTC	TCCGCCCCCT	-
43	M6333_1.02	MAFG	-2	0.00652872	4.78555	0.475383	7	TGCCTGACTCACCCT	CATGACT	+
1	M6378_1.02	NKX3-1	-7	0.00661492	4.84873	0.481327	13	TTTTTTTTTTTTTTTTTGTAA	TTATATACTTATT	-
4	M6246_1.02	FOXO3	0	0.00661789	4.85091	0.458612	11	AAGAATAAAAA	AGGTAAACAAACA	+
19	M5593_1.02	KLF16	-15	0.00661908	4.85179	0.238348	11	GGGCCCCGGGGGGCGGCGGCAGCGGCGGG	GGGGGCGTGGC	+
19	TFAP4_si	TFAP4	-17	0.00665627	2.83557	0.278627	11	GGGCCCCGGGGGGCGGCGGCAGCGGCGGG	GCCAGCTGCGG	+
16	MA0471.1	E2F6	-6	0.00667582	3.46475	0.42898	11	CCTGCCCCTCCCCACCCCCCCCTCCCC	CCTTCCCGCCC	-
53	MA0135.1	Lhx3	2	0.00668402	3.46901	0.446574	6	ATAATT	GATTAATTAATTT	-
70	PPARG_f1	PPARG	1	0.00669133	2.85051	0.402638	10	TTAACCTTGA	GTGACCTTTGACCTACTT	-
19	MA0471.1	E2F6	-13	0.00670643	2.41432	0.187509	11	GGGCCCCGGGGGGCGGCGGCAGCGGCGGG	GGGCGGGAAGG	+
16	M6212_1.02	EPAS1	1	0.00672457	4.92911	0.248327	12	CCTGCCCCTCCCCACCCCCCCCTCCCC	CCCACGTACGCAC	+
33	M6300_1.02	HOXC8	1	0.00673696	4.93819	0.470563	13	TGAAACAATCAAGA	GGGCATCAATCAAA	+
19	M6270_1.02	NHLH1	-12	0.00676109	4.95588	0.238348	17	GGGCCCCGGGGGGCGGCGGCAGCGGCGGG	TGGGGAGCAGCTGCGTCCCT	-
52	MA0103.2	ZEB1	-4	0.0067637	2.43493	0.265865	9	AGTGACTCACCAGAT	CCTCACCTG	+
38	P73_si	P73	-2	0.00678212	2.88918	0.285465	12	CCCAGCCCTGCCCTC	CAGACCTGCCCC	-
7	ZN219_f1	ZN219	-6	0.00679742	2.8957	0.358658	12	GAGGGAGAGGAGGGAGGGGAG	GAGGGGGGCGGA	+
38	SP2_si	SP2	4	0.00684143	2.91445	0.285465	13	CCCAGCCCTGCCCTC	TTAGCCCCGCCCCCCTC	-
36	MA0537.1	BLMP-1	3	0.00684619	2.46463	0.274753	8	AGAGGAAA	AAAAGTGAAAA	+
38	MA0155.1	INSM1	-1	0.00687271	2.47418	0.410412	12	CCCAGCCCTGCCCTC	CGCCCCCTGACA	-
16	MA0137.2	STAT1	-5	0.00688205	2.47754	0.348741	15	CCTGCCCCTCCCCACCCCCCCCTCCCC	CATTTCCCGGAAACC	+
4	ONEC2_si	ONEC2	3	0.00689333	2.93656	0.259258	11	AAGAATAAAAA	AAAAAAAATCAATAACAAGAC	-
53	MA0706.1	MEOX2	1	0.00692005	3.59151	0.446574	6	ATAATT	GTTAATTACT	-
53	M6555_1.02	ZNF333	2	0.00692838	5.07851	0.316162	6	ATAATT	CGATAATGA	+
38	MA0123.1	abi4	-5	0.00694996	2.50199	0.410412	10	CCCAGCCCTGCCCTC	CGGTGCCCCC	+
7	M6553_1.02	ZNF219	-6	0.00695309	5.09661	0.459939	12	GAGGGAGAGGAGGGAGGGGAG	GAGGGGGGCGGA	+
36	MA0156.1	FEV	-1	0.0069799	2.51276	0.274753	7	AGAGGAAA	CAGGAAAT	+
86	M5553_1.02	HOXC13	1	0.00698155	5.11748	0.396205	7	TTGTTTT	TTTTTATTGG	-
19	MA0531.1	CTCF	-14	0.00698998	2.51639	0.18792	15	GGGCCCCGGGGGGCGGCGGCAGCGGCGGG	GGCGCCATCTAGCGG	-
28	FOXF1_f1	FOXF1	2	0.00702063	2.99079	0.415486	9	GTTGATTTTCT	ATGTTTATTTT	+
4	BPTF_si	BPTF	1	0.00702621	2.99317	0.259258	11	AAGAATAAAAA	GAAAACAACAAA	-
33	M5349_1.02	DUXA	1	0.00702897	5.15224	0.470563	12	TGAAACAATCAAGA	CTAATTTAATCAA	+
2	AP2B_f1	AP2B	-7	0.00706932	3.01153	0.215606	10	CCCCCCCGCCCCCGCCCCCGCCGCCCCCG	GCCCCCGGGC	-
36	SPIB_f1	SPIB	4	0.00706968	3.01168	0.42691	8	AGAGGAAA	AAAAAGAGGAAG	+
53	MA0135.1	Lhx3	2	0.00708002	2.54881	0.165148	6	ATAATT	GATTAATTAATTT	-
33	M6250_1.02	FOXQ1	-2	0.00708645	5.19437	0.470563	12	TGAAACAATCAAGA	AAATAAACAATT	+
33	M6251_1.02	FUBP1	-2	0.00708645	5.19437	0.470563	12	TGAAACAATCAAGA	AAAAAAACACAA	-
53	MA0882.1	DLX6	0	0.00709277	3.68115	0.446574	6	ATAATT	GTAATTGG	-
86	M0719_1.02	FOXG1	0	0.00709822	5.20299	0.396205	7	TTGTTTT	TTGTTTAC	-
2	M5856_1.02	SP8	-8	0.00712909	5.22562	0.249199	12	CCCCCCCGCCCCCGCCCCCGCCGCCCCCG	GCCACGCCCACT	-
33	M5553_1.02	HOXC13	-4	0.00714596	5.23799	0.470563	10	TGAAACAATCAAGA	CCAATAAAAA	+
2	GABPA_f1	GABPA	-11	0.00716456	3.0521	0.215606	13	CCCCCCCGCCCCCGCCCCCGCCGCCCCCG	CCACTTCCGGTTC	-
4	PO2F1_f1	PO2F1	-3	0.00717624	3.05708	0.259258	8	AAGAATAAAAA	TATGCAAAT	+
56	MA0650.1	HOXA13	1	0.00717885	3.72582	0.42022	6	TAATAA	CCAATAAAAA	+
36	ETV4_f1	ETV4	-1	0.00718394	3.06036	0.42691	7	AGAGGAAA	CAGGAAGT	+
16	M2273_1.02	E2F6	-6	0.00718446	5.26621	0.258677	11	CCTGCCCCTCCCCACCCCCCCCTCCCC	CCTTCCCGCCC	-
56	M5604_1.02	LMX1A	1	0.00723078	5.30016	0.397725	6	TAATAA	TTAATTAA	+
53	MA0172.1	CG11294	-1	0.00723905	2.60606	0.165148	5	ATAATT	TAATTAA	-
53	MA0188.1	Dr	-1	0.00723905	2.60606	0.165148	5	ATAATT	TAATTGG	-
53	MA0194.1	Lim1	-1	0.00723905	2.60606	0.165148	5	ATAATT	TAATTAA	-
53	MA0196.1	NK7.1	0	0.00723905	2.60606	0.165148	6	ATAATT	TTAATTG	+
53	MA0208.1	al	-1	0.00723905	2.60606	0.165148	5	ATAATT	TAATTAA	+
53	MA0224.1	exex	-1	0.00723905	2.60606	0.165148	5	ATAATT	TAATTAC	-
56	MA0224.1	exex	1	0.00723905	2.60606	0.177235	6	TAATAA	GTAATTA	+
12	ERG_f1	ERG	-2	0.00725104	3.08894	0.422627	9	TGTGATTTCCT	GGATTTCCGGT	-
43	MA0501.1	MAF::NFE2	3	0.00727469	2.61889	0.302572	12	TGCCTGACTCACCCT	AAATTGCTGAGTCAT	-
1	FOXO4_f1	FOXO4	-7	0.00738245	3.14493	0.29473	9	TTTTTTTTTTTTTTTTTGTAA	TTGTTTATT	+
28	REL_do	REL	1	0.00738676	3.14676	0.415486	11	GTTGATTTTCT	TGGGGATTTCCC	+
53	MA0618.1	LBX1	0	0.00741558	3.84869	0.446574	6	ATAATT	TTAATTAG	+
19	M6556_1.02	ZNF350	-7	0.00741904	5.43816	0.247127	22	GGGCCCCGGGGGGCGGCGGCAGCGGCGGG	ACGGGGCGCAGGGATTTGTTGCCC	-
43	BACH1_si	BACH1	0	0.00742186	3.16171	0.414299	14	TGCCTGACTCACCCT	ACCATGACTCAGCA	-
52	MA0103.2	ZEB1	-4	0.00743018	3.85626	0.363064	9	AGTGACTCACCAGAT	CCTCACCTG	+
38	M6476_1.02	SOX4	-3	0.00743333	5.44863	0.274194	12	CCCAGCCCTGCCCTC	CGCTTTGTTCTC	-
12	M6213_1.02	ERG	-2	0.00745465	5.46426	0.48836	9	TGTGATTTCCT	GGATTTCCGGT	-
16	MA0146.1	Zfx	-5	0.00746976	2.68911	0.348741	14	CCTGCCCCTCCCCACCCCCCCCTCCCC	GGGGCCGAGGCCTG	+
2	MA0740.1	KLF14	-7	0.00747693	3.88053	0.426657	14	CCCCCCCGCCCCCGCCCCCGCCGCCCCCG	GGCCACGCCCCCTT	+
43	MAFG_si	MAFG	-2	0.00748131	3.18704	0.414299	7	TGCCTGACTCACCCT	CATGACT	+
4	FOXA2_f1	FOXA2	0	0.00748889	3.19027	0.25928	11	AAGAATAAAAA	CTAAGTAAACAA	-
28	STAT2_f1	STAT2	4	0.00751931	3.20323	0.415486	11	GTTGATTTTCT	TCAGTTTCGTTTTCC	-
2	PLAG1_f1	PLAG1	-9	0.00752391	3.20519	0.215606	17	CCCCCCCGCCCCCGCCCCCGCCGCCCCCG	CCCCTCCTGATGCCCCC	-
38	M6548_1.02	ZIC1	-4	0.00761543	5.58211	0.274194	9	CCCAGCCCTGCCCTC	GACCACCCC	-
19	M6355_1.02	MYOG	-16	0.00763492	5.5964	0.248538	13	GGGCCCCGGGGGGCGGCGGCAGCGGCGGG	TGACAGCTGCTGC	+
86	FOXQ1_f1	FOXQ1	2	0.00768978	3.27585	0.407467	7	TTGTTTT	TATTGTTTATTT	+
86	TEAD4_f1	TEAD4	5	0.00768978	3.27585	0.407467	7	TTGTTTT	AGGGCTATTTTT	+
12	ELF2_f1	ELF2	0	0.007706	3.28276	0.422627	11	TGTGATTTCCT	AGTCACTTCCTGCTA	-
43	MAF_f1	MAF	0	0.00771321	3.28583	0.414299	8	TGCCTGACTCACCCT	TTGCTGAC	+
53	BARX2_si	BARX2	3	0.00771836	3.28802	0.349928	6	ATAATT	TTATTAATTG	+
7	M2277_1.02	FLI1	-8	0.00773706	5.67126	0.489546	11	GAGGGAGAGGAGGGAGGGGAG	ACAGGAAGTGG	+
28	FOXM1_f1	FOXM1	0	0.00773742	3.29614	0.415486	11	GTTGATTTTCT	TTTGTTTGTTTTC	+
56	M0104_1.02	(ARID3B)_(Mus_musculus)_(DBD_0.99)	4	0.00774101	5.67416	0.397725	6	TAATAA	ATATTAATTAA	+
2	M6324_1.02	KLF4	-8	0.00776949	5.69504	0.265118	10	CCCCCCCGCCCCCGCCCCCGCCGCCCCCG	GCCCCGCCCA	-
56	MA0702.1	LMX1A	1	0.00778204	4.03888	0.42022	6	TAATAA	TTAATTAA	+
56	MA0703.1	LMX1B	1	0.00778204	4.03888	0.42022	6	TAATAA	TTAATTAA	+
86	M0728_1.02	(FOXJ1)_(Mus_musculus)_(DBD_1.00)	3	0.00778706	5.70792	0.418556	7	TTGTTTT	TGTTTGTTTATT	-
19	MAFA_f1	MAFA	-7	0.00780375	3.3244	0.311104	21	GGGCCCCGGGGGGCGGCGGCAGCGGCGGG	GGAAGGCTGCGGCGTCAGCAG	-
4	MA0050.2	IRF1	-1	0.00782789	2.81804	0.429066	10	AAGAATAAAAA	AAAGTGAAAGTGAAAGTAAAA	-
16	MA0493.1	Klf1	-2	0.00785783	2.82882	0.348741	11	CCTGCCCCTCCCCACCCCCCCCTCCCC	GGCCACACCCA	+
16	NFYC_f1	NFYC	-1	0.00788519	3.35909	0.225447	14	CCTGCCCCTCCCCACCCCCCCCTCCCC	CAGCCAATCAGCGC	-
19	MA0213.1	brk	-14	0.00788547	2.83877	0.204143	8	GGGCCCCGGGGGGCGGCGGCAGCGGCGGG	GGCGCCAG	-
19	M4522_1.02	ELK4	-15	0.00788903	5.78266	0.249806	10	GGGCCCCGGGGGGCGGCGGCAGCGGCGGG	CCGGAAGTGG	+
86	FOXJ2_f1	FOXJ2	3	0.00789093	3.36154	0.407467	7	TTGTTTT	TGTTTATTTA	+
2	AP2C_f1	AP2C	-13	0.00789759	3.36437	0.218314	9	CCCCCCCGCCCCCGCCCCCGCCGCCCCCG	GCCCCAGGC	-
43	MA0501.1	MAF::NFE2	3	0.00794011	4.12091	0.311834	12	TGCCTGACTCACCCT	AAATTGCTGAGTCAT	-
53	M5543_1.02	HOXB5	1	0.00794992	5.82729	0.333844	6	ATAATT	ACTAATTAAG	-
2	M6330_1.02	MAFA	-8	0.00797101	5.84275	0.265669	21	CCCCCCCGCCCCCGCCCCCGCCGCCCCCG	GTGCTGACCCCGCAGCCTTCG	+
28	FOXA1_f1	FOXA1	2	0.0079729	3.39645	0.415486	9	GTTGATTTTCT	TGTTTACTTTG	+
28	IRF8_si	IRF8	3	0.00802463	3.41849	0.415486	11	GTTGATTTTCT	CAGTTTCAGTTTCTC	-
70	PAX6_f1	PAX6	1	0.00802711	3.41955	0.447761	10	TTAACCTTGA	TTCACGCTTGA	-
56	MA0183.1	CG7056	2	0.00808951	2.91222	0.177235	6	TAATAA	TTTAATTA	+
19	M4462_1.02	GABPA	-13	0.00811029	5.94484	0.249806	11	GGGCCCCGGGGGGCGGCGGCAGCGGCGGG	CGCCGGAAGTG	+
2	MA0506.1	NRF1	-10	0.00811124	2.92005	0.306796	11	CCCCCCCGCCCCCGCCCCCGCCGCCCCCG	TGCGCAGGCGC	-
68	MA0187.1	Dll	0	0.00814658	2.93277	0.42195	7	TAATCACA	TAATTAC	+
86	M2283_1.02	FOXP1	2	0.00815945	5.98088	0.422909	7	TTGTTTT	CTTTGTTTACTTTTG	-
43	MA0112.2	ESR1	0	0.0081657	2.93965	0.320762	15	TGCCTGACTCACCCT	GGCCCAGGTCACCCTGACCT	+
33	PKNX1_si	PKNX1	-2	0.00823661	3.5088	0.399151	12	TGAAACAATCAAGA	CATCAATCAATCT	-
53	M0905_1.02	(HOXA4)_(Mus_musculus)_(DBD_1.00)	1	0.00828459	6.07261	0.333844	6	ATAATT	GGTAATTAA	-
53	M5427_1.02	EVX1	1	0.00829132	6.07754	0.333844	6	ATAATT	GGTAATTAGC	-
43	JUN_f1	JUN	-3	0.00834269	3.55399	0.414299	9	TGCCTGACTCACCCT	ATGAGTCAT	+
53	MA0178.1	CG32105	0	0.00836841	3.01263	0.165148	6	ATAATT	TTAATTA	+
53	MA0187.1	Dll	-1	0.00836841	3.01263	0.165148	5	ATAATT	TAATTAC	+
53	MA0226.1	hbn	0	0.00836841	3.01263	0.165148	6	ATAATT	TTAATTA	+
53	MA0241.1	ro	-1	0.00836841	3.01263	0.165148	5	ATAATT	TAATTAG	-
56	MA0172.1	CG11294	1	0.00836841	3.01263	0.177235	6	TAATAA	TTAATTA	+
56	MA0184.1	CG9876	0	0.00836841	3.01263	0.177235	6	TAATAA	TAATTAG	-
56	MA0194.1	Lim1	1	0.00836841	3.01263	0.177235	6	TAATAA	TTAATTA	+
86	ONEC2_si	ONEC2	14	0.00838358	3.57141	0.407467	7	TTGTTTT	GTCTTGTTATTGATTTTTTTT	+
43	MA0489.1	JUN(var.2)	-3	0.00847618	4.39914	0.320558	12	TGCCTGACTCACCCT	ATGAGTCATCTCCT	-
33	MA0255.1	z	-2	0.00848051	3.05298	0.39114	10	TGAAACAATCAAGA	AATCACTCAA	-
4	SOX4_f1	SOX4	-2	0.00849971	3.62088	0.282506	9	AAGAATAAAAA	GAGAACAAAGCG	+
52	MA0496.1	MAFK	-1	0.0085074	3.06266	0.316805	14	AGTGACTCACCAGAT	CTGAGTCAGCAATTT	+
2	MA0697.1	ZIC3	-9	0.00851303	4.41826	0.460212	15	CCCCCCCGCCCCCGCCCCCGCCGCCCCCG	GACCCCCCGCTGCGC	+
2	AP2A_f2	AP2A	-13	0.00851692	3.62821	0.227839	9	CCCCCCCGCCCCCGCCCCCGCCGCCCCCG	GCCTCAGGC	-
33	NFYB_f1	NFYB	-1	0.00854911	3.64192	0.399151	13	TGAAACAATCAAGA	CAGCCAATCAGAG	-
68	MA0212.1	bcd	0	0.00855218	3.07879	0.42195	6	TAATCACA	TAATCC	+
11	NR1H2_f1	NR1H2	6	0.00855569	3.64473	0.481526	11	ACTTTCACTTT	CGTTGACCTTTGACCTTTA	-
19	E2F6_f1	E2F6	-12	0.00856004	3.64658	0.325743	12	GGGCCCCGGGGGGCGGCGGCAGCGGCGGG	TGGGCGGGAAGG	+
38	MA0065.2	Pparg::Rxra	-1	0.00858189	3.08948	0.456563	14	CCCAGCCCTGCCCTC	TGACCTTTGCCCTAC	-
70	COT1_si	COT1	0	0.00861	3.66786	0.447761	9	TTAACCTTGA	TGACCTTTG	-
2	MA0213.1	brk	-17	0.00861523	3.10148	0.306796	8	CCCCCCCGCCCCCGCCCCCGCCGCCCCCG	CTGGCGCC	+
19	MA0471.1	E2F6	-13	0.00862291	4.47529	0.338685	11	GGGCCCCGGGGGGCGGCGGCAGCGGCGGG	GGGCGGGAAGG	+
19	MA0746.1	SP3	-15	0.00862291	4.47529	0.338685	11	GGGCCCCGGGGGGCGGCGGCAGCGGCGGG	GGGGGCGTGGC	-
43	MA0489.1	JUN(var.2)	-3	0.00865185	3.11466	0.321972	12	TGCCTGACTCACCCT	ATGAGTCATCTCCT	-
28	FOXO1_si	FOXO1	1	0.00866369	3.69073	0.422187	11	GTTGATTTTCT	GGTTTGTTTACTTTTT	+
2	MA0076.2	ELK4	-11	0.00866546	3.11956	0.306796	11	CCCCCCCGCCCCCGCCCCCGCCGCCCCCG	CCACTTCCGGC	+
38	WT1_f1	WT1	1	0.00866755	3.69237	0.344439	12	CCCAGCCCTGCCCTC	CCCCCGCCCCCGC	-
2	MA0039.2	Klf4	-8	0.00867794	3.12406	0.306796	10	CCCCCCCGCCCCCGCCCCCGCCGCCCCCG	GCCCCACCCA	-
12	FOXD1_si	FOXD1	1	0.0087313	3.71953	0.422627	11	TGTGATTTCCT	CTTTGTTTACTTAAG	+
56	M6238_1.02	FOXF1	1	0.00877157	6.42956	0.397725	6	TAATAA	AAAATAAACAT	+
86	FOXF1_f1	FOXF1	4	0.00882828	3.76085	0.407467	7	TTGTTTT	ATGTTTATTTT	+
12	SPI1_si	SPI1	0	0.00891853	3.79929	0.422627	11	TGTGATTTCCT	TTTCACTTCCTCTTTTT	-
36	FOXA3_f1	FOXA3	2	0.0089937	3.83132	0.478757	8	AGAGGAAA	GCAAAGCAAACAA	-
53	M6282_1.02	HNF1B	5	0.00901893	6.61087	0.335977	6	ATAATT	GGTTAATGATTAAC	-
56	M6282_1.02	HNF1B	3	0.00901893	6.61087	0.397725	6	TAATAA	GGTTAATGATTAAC	-
53	M0891_1.02	TLX2	0	0.0090362	6.62354	0.335977	6	ATAATT	TTAATTGGTT	+
56	M1157_1.02	(HOXB9)_(PBM_CONSTRUCTS)_(DBD_1.00)	2	0.0090362	6.62354	0.397725	6	TAATAA	GGTCATAAAA	-
19	MA0139.1	CTCF	-6	0.009053	3.25908	0.225998	19	GGGCCCCGGGGGGCGGCGGCAGCGGCGGG	TGGCCACCAGGGGGCGCTA	+
33	MA0168.1	B-H1	-5	0.00905348	3.25925	0.39114	7	TGAAACAATCAAGA	CAATTAA	-
52	ATF3_f1	ATF3	-1	0.00907986	3.86802	0.477377	9	AGTGACTCACCAGAT	GTGACGCCA	+
2	M4481_1.02	USF2	-4	0.00911008	6.67769	0.293632	15	CCCCCCCGCCCCCGCCCCCGCCGCCCCCG	CCGGGCCACGTGACC	-
36	MA0481.1	FOXP1	2	0.00911127	3.28006	0.339775	8	AGAGGAAA	CAAAAGTAAACAAAG	+
19	PURA_f1	PURA	-7	0.0091127	3.88201	0.328513	17	GGGCCCCGGGGGGCGGCGGCAGCGGCGGG	GGAAGGGGTGGGCAGGG	+
56	M1007_1.02	(HOXA11)_(Mus_musculus)_(DBD_1.00)	2	0.00913513	6.69605	0.397725	6	TAATAA	GGTCATAAA	-
52	MA0496.1	MAFK	-1	0.00915068	4.7492	0.426809	14	AGTGACTCACCAGAT	CTGAGTCAGCAATTT	+
2	M5592_1.02	KLF14	-7	0.00921976	6.75808	0.293632	14	CCCCCCCGCCCCCGCCCCCGCCGCCCCCG	GGCCACGCCCCCTT	-
33	MSX2_f1	MSX2	-4	0.00925654	3.94329	0.409433	7	TGAAACAATCAAGA	ACAATTA	-
1	ZFHX3_f1	ZFHX3	-4	0.00926632	3.94745	0.353124	11	TTTTTTTTTTTTTTTTTGTAA	ATTAATAATTA	+
19	M2273_1.02	E2F6	-13	0.00926946	6.79452	0.276601	11	GGGCCCCGGGGGGCGGCGGCAGCGGCGGG	GGGCGGGAAGG	+
4	FOXC1_f1	FOXC1	1	0.00930178	3.96256	0.297273	11	AAGAATAAAAA	CTTAAGTAAACAACG	-
36	FOXF2_f1	FOXF2	1	0.00936228	3.98833	0.478757	8	AGAGGAAA	ATAAGTAAACA	-
70	RXRG_f1	RXRG	1	0.00938209	3.99677	0.447761	10	TTAACCTTGA	GTGACCTTTGACC	-
19	HEN1_si	HEN1	-12	0.00941763	4.01191	0.328513	17	GGGCCCCGGGGGGCGGCGGCAGCGGCGGG	TGGGGAGCAGCTGCGTCCCC	+
53	M5428_1.02	EVX2	1	0.00944075	6.92007	0.335977	6	ATAATT	GGTAATTAGC	-
19	MA0751.1	ZIC4	0	0.00944345	4.90115	0.357177	15	GGGCCCCGGGGGGCGGCGGCAGCGGCGGG	GCACAGCGGGGGGTC	-
43	MA0098.2	Ets1	5	0.00951199	3.42432	0.336282	10	TGCCTGACTCACCCT	CCCACTTCCTGTCTC	+
38	MA0058.2	MAX	-5	0.00951693	3.42609	0.456563	10	CCCAGCCCTGCCCTC	CCATGTGCTT	-
86	M5530_1.02	HOMEZ	5	0.00953196	6.98693	0.477011	7	TTGTTTT	TATAATCGTTTT	+
33	MA0175.1	CG13424	-5	0.00955411	3.43948	0.39114	7	TGAAACAATCAAGA	CAATTAA	-
53	MA0167.1	Awh	-1	0.00956111	3.442	0.165148	5	ATAATT	TAATTAA	-
53	MA0236.1	otp	-1	0.00956111	3.442	0.165148	5	ATAATT	TAATTAA	-
53	MA0240.1	repo	-1	0.00956111	3.442	0.165148	5	ATAATT	TAATTAA	-
53	MA0248.1	tup	0	0.00956111	3.442	0.165148	6	ATAATT	TTAATTG	+
56	MA0206.1	abd-A	0	0.00956111	3.442	0.177235	6	TAATAA	TAATTAA	-
56	MA0208.1	al	0	0.00956111	3.442	0.177235	6	TAATAA	TAATTAA	+
56	MA0240.1	repo	0	0.00956111	3.442	0.177235	6	TAATAA	TAATTAA	-
56	MA0241.1	ro	0	0.00956111	3.442	0.177235	6	TAATAA	TAATTAG	-
56	MA0601.1	Arid3b	4	0.00961109	4.98816	0.42022	6	TAATAA	ATATTAATTAA	+
53	MA0232.1	lbl	-1	0.00962554	3.4652	0.165148	5	ATAATT	TAATTA	+
16	MA0088.1	znf143	-5	0.00969683	3.49086	0.387144	20	CCTGCCCCTCCCCACCCCCCCCTCCCC	GATTTCCCATAATGCCTTGC	+
33	PRRX2_f1	PRRX2	-5	0.00974974	4.15339	0.409686	7	TGAAACAATCAAGA	CAATTAA	-
33	MA0084.1	SRY	0	0.00975105	3.51038	0.39114	9	TGAAACAATCAAGA	GTAAACAAT	+
70	NR2C2_f1	NR2C2	0	0.00977566	4.16443	0.447761	10	TTAACCTTGA	TGACCTTTGACCT	-
7	MA0057.1	MZF1(var.2)	-12	0.00979685	3.52687	0.364305	9	GAGGGAGAGGAGGGAGGGGAG	GGAGGGGGAA	+
38	MA0073.1	RREB1	1	0.00983567	3.54084	0.456563	15	CCCAGCCCTGCCCTC	CCCCAAACCACCCCCCCCCC	+
53	M5945_1.02	VAX2	0	0.00983794	7.21121	0.335977	6	ATAATT	GTAATTAG	-
56	M0894_1.02	LBX1	1	0.00983794	7.21121	0.397725	6	TAATAA	TTAATTAG	+
12	FOXF2_f1	FOXF2	-2	0.00990716	4.22045	0.422627	9	TGTGATTTCCT	TGTTTACTTAT	+
12	GFI1B_f1	GFI1B	3	0.00990716	4.22045	0.422627	8	TGTGATTTCCT	TGCAGTGATTT	+
86	FOXA3_f1	FOXA3	4	0.00992477	4.22795	0.407467	7	TTGTTTT	ATGTTTGCTTTCC	+
28	PBX3_f2	PBX3	1	0.0099979	4.2591	0.460137	11	GTTGATTTTCT	CTCTGATTGGCTGG	+
36	ERG_f1	ERG	0	0.0100093	4.26398	0.478757	8	AGAGGAAA	ACCGGAAATCC	+
86	SOX5_f1	SOX5	2	0.010025	4.27064	0.407467	6	TTGTTTT	TATTGTTA	-
56	MA0726.1	VSX2	1	0.0100262	5.20359	0.42022	6	TAATAA	CTAATTAG	+
33	MA0468.1	DUX4	0	0.0100547	3.6197	0.39114	11	TGAAACAATCAAGA	TAATTTAATCA	+
12	HNF6_f1	HNF6	3	0.010063	4.28682	0.422627	11	TGTGATTTCCT	TTTATTGATTTTTT	+
33	MA0248.1	tup	-5	0.0100739	3.62659	0.39114	7	TGAAACAATCAAGA	CAATTAA	-
86	SOX18_f1	SOX18	7	0.0101696	4.33223	0.407467	7	TTGTTTT	GAACCCATTGTTCTCGTCC	-
43	TGIF1_f1	TGIF1	1	0.010217	4.35243	0.479188	15	TGCCTGACTCACCCT	TGTCAGGTGTCACCTG	+
16	MA0443.1	btd	1	0.010235	3.68461	0.387144	9	CCTGCCCCTCCCCACCCCCCCCTCCCC	TCCGCCCCCT	-
86	M6250_1.02	FOXQ1	2	0.010293	7.54478	0.497927	7	TTGTTTT	TATTGTTTATTT	-
53	M5291_1.02	ARX	0	0.010308	7.55577	0.335977	6	ATAATT	TTAATTAAATTAA	-
19	MA0098.2	Ets1	-11	0.0103168	3.71405	0.248667	15	GGGCCCCGGGGGGCGGCGGCAGCGGCGGG	GAGACAGGAAGTGGG	-
53	M5635_1.02	MNX1	1	0.010345	7.58288	0.335977	6	ATAATT	TTTAATTACC	+
53	M5746_1.02	POU6F2	0	0.010345	7.58288	0.335977	6	ATAATT	ATAATGAGCT	+
2	RREB1_si	RREB1	0	0.0103587	4.4128	0.268449	22	CCCCCCCGCCCCCGCCCCCGCCGCCCCCG	ACCCCAAACCACCCCCCCCCCC	-
16	MA0155.1	INSM1	-1	0.0103587	3.72914	0.387144	12	CCTGCCCCTCCCCACCCCCCCCTCCCC	CGCCCCCTGACA	-
68	MA0235.1	onecut	0	0.0103734	3.73441	0.42195	7	TAATCACA	AAATCAA	-
53	M0975_1.02	(LHX5)_(Mus_musculus)_(DBD_1.00)	-1	0.0103781	7.60716	0.335977	5	ATAATT	TAATTAATT	+
2	MA0450.1	hkb	-9	0.0103853	3.7387	0.349672	9	CCCCCCCGCCCCCGCCCCCGCCGCCCCCG	TCACGCCCC	-
38	M6221_1.02	ETS2	-4	0.0104598	7.66706	0.367421	11	CCCAGCCCTGCCCTC	CCACTTCCCGC	-
70	NR4A1_f1	NR4A1	0	0.0104707	4.46051	0.447761	9	TTAACCTTGA	GTGACCTTT	-
68	MA0242.1	run::Bgb	0	0.0104827	3.77377	0.42195	8	TAATCACA	TAACCGCAA	+
33	MA0536.1	pnr	-3	0.0105024	3.78087	0.39114	11	TGAAACAATCAAGA	AACTATCGATA	-
36	MA0098.2	Ets1	3	0.0105949	3.81417	0.36982	8	AGAGGAAA	GAGACAGGAAGTGGG	-
70	PPARA_f2	PPARA	0	0.0106303	4.52851	0.447761	10	TTAACCTTGA	TGACCTTTGACCT	-
86	HXA13_f1	HXA13	2	0.0106584	4.54048	0.407642	7	TTGTTTT	GATTTTATTGG	+
53	MA0125.1	Nobox	-1	0.0106616	3.83818	0.165148	5	ATAATT	TAATTGGT	+
12	IRF5_f1	IRF5	6	0.0106794	4.54941	0.422627	11	TGTGATTTCCT	TCACTTTTGGCTTTCCTTTA	-
53	MA0124.1	NKX3-1	0	0.010752	3.87073	0.165148	6	ATAATT	ATACTTA	+
53	MA0192.1	Hmx	0	0.010752	3.87073	0.165148	6	ATAATT	TTAATTG	+
53	MA0245.1	slou	0	0.010752	3.87073	0.165148	6	ATAATT	TTAATTA	+
56	MA0181.1	Vsx1	1	0.010752	3.87073	0.177235	6	TAATAA	TTAATTA	+
56	MA0186.1	Dfd	1	0.010752	3.87073	0.177235	6	TAATAA	TTAATGA	+
56	MA0236.1	otp	0	0.010752	3.87073	0.177235	6	TAATAA	TAATTAA	-
68	MA0094.2	Ubx	0	0.01081	3.8916	0.42195	8	TAATCACA	TAATTAAA	-
53	M5623_1.02	MEOX1	1	0.0108517	7.95429	0.335977	6	ATAATT	GTTAATTAGC	-
53	MA0887.1	EVX1	1	0.0108659	5.63942	0.489817	6	ATAATT	GGTAATTAGC	+
52	MA0659.1	MAFG	5	0.0108793	5.64637	0.485374	15	AGTGACTCACCAGAT	AAATTGCTGAGTCAGCATATT	+
36	NFAC3_f1	NFAC3	-2	0.0108843	4.63669	0.478757	6	AGAGGAAA	TGGAAAACT	+
38	KLF6_si	KLF6	-2	0.0108846	4.63685	0.369017	8	CCCAGCCCTGCCCTC	CCGCCCCC	-
2	M0405_1.02	(KLF7)_(Mus_musculus)_(DBD_1.00)	-8	0.0109241	8.00737	0.340349	10	CCCCCCCGCCCCCGCCCCCGCCGCCCCCG	GCCACGCCCA	-
38	ZIC1_f1	ZIC1	-4	0.0109518	4.66546	0.369017	9	CCCAGCCCTGCCCTC	GACCACCCC	-
36	MA0475.1	FLI1	0	0.0109608	3.9459	0.36982	8	AGAGGAAA	ACAGGAAGTGG	+
53	M0943_1.02	(OTP)_(Mus_musculus)_(DBD_1.00)	-1	0.010965	8.03737	0.335977	5	ATAATT	TAATTAGC	-
56	M5949_1.02	VSX1	1	0.010965	8.03737	0.397725	6	TAATAA	CTAATTAT	+
38	MA0014.2	PAX5	4	0.0110007	3.96023	0.456563	15	CCCAGCCCTGCCCTC	GTCACGCTTGGCTGCCCTC	-
12	ETS1_si	ETS1	-4	0.0110231	4.69584	0.422627	7	TGTGATTTCCT	ACTTCCTGT	-
38	MA0469.1	E2F3	3	0.0110769	3.98769	0.456563	12	CCCAGCCCTGCCCTC	CTCCCGCCCCCACTC	+
4	ARI5B_f1	ARI5B	0	0.011081	4.72051	0.333405	11	AAGAATAAAAA	CACAATACTAACC	-
56	M5740_1.02	POU4F1	3	0.0111168	8.14865	0.397725	6	TAATAA	CATTAATTATTCAT	-
53	LHX3_f1	LHX3	0	0.0111378	4.74472	0.442944	6	ATAATT	AAAATTAATTAAT	+
53	VSX2_si	VSX2	-1	0.011144	4.74734	0.442944	5	ATAATT	TAATTAGCTAA	+
16	ZFX_f1	ZFX	-8	0.011156	4.75247	0.308332	19	CCTGCCCCTCCCCACCCCCCCCTCCCC	GCCGAGGCCTGGGGCCCCC	-
4	FOXC2_f1	FOXC2	3	0.0112348	4.78604	0.333405	11	AAGAATAAAAA	TCTGACAAAACAAAC	-
53	MA0180.1	Vsx2	1	0.0112471	4.04897	0.165148	6	ATAATT	TTTAATTAG	+
56	MA0010.1	br_Z1	1	0.0112687	4.05672	0.177235	6	TAATAA	GTAATAAACAAATC	+
53	MA0793.1	POU6F2	0	0.0113106	5.87021	0.489817	6	ATAATT	ATAATGAGCT	-
53	MA0894.1	HESX1	1	0.0113106	5.87021	0.489817	6	ATAATT	GCTAATTGGC	+
56	MA0901.1	HOXB13	1	0.0113106	5.87021	0.42022	6	TAATAA	CCAATAAAAC	+
56	MA0913.1	Hoxd9	1	0.0113106	5.87021	0.42022	6	TAATAA	GCAATAAAAA	+
53	M6157_1.02	BARX2	3	0.0114058	8.36048	0.335977	6	ATAATT	TCATTAATTG	+
53	M5335_1.02	CUX2	4	0.0114163	8.36813	0.335977	6	ATAATT	ATCGATAATTTTATCGAT	+
1	FOXD3_f1	FOXD3	-3	0.0114206	4.86516	0.416296	9	TTTTTTTTTTTTTTTTTGTAA	TGTTTGTTT	+
33	MA0040.1	Foxq1	-3	0.0114544	4.12358	0.395697	11	TGAAACAATCAAGA	AATAAACAATA	-
16	MA0469.1	E2F3	-4	0.0115144	4.14519	0.40882	15	CCTGCCCCTCCCCACCCCCCCCTCCCC	CTCCCGCCCCCACTC	+
53	M0931_1.02	(LHX1)_(Mus_musculus)_(DBD_1.00)	-1	0.0115348	8.45499	0.335977	5	ATAATT	TAATTAATT	+
70	RXRA_f1	RXRA	0	0.0115779	4.93219	0.454545	10	TTAACCTTGA	TGACCTTTGACCT	-
36	FEV_f1	FEV	-1	0.0115915	4.93798	0.478757	7	AGAGGAAA	CAGGAAATAA	+
56	MA0618.1	LBX1	1	0.0116212	6.0314	0.42022	6	TAATAA	TTAATTAG	+
56	MA0725.1	VSX1	1	0.0116212	6.0314	0.42022	6	TAATAA	CTAATTAT	+
86	FOXP3_f1	FOXP3	2	0.0116225	4.95119	0.425189	7	TTGTTTT	AATTTGTTT	+
38	MA0475.1	FLI1	0	0.011641	4.19077	0.456563	11	CCCAGCCCTGCCCTC	CCACTTCCTGT	-
19	M6150_1.02	ARNT2	-2	0.0116603	8.54697	0.340842	12	GGGCCCCGGGGGGCGGCGGCAGCGGCGGG	GGCGTGGGAGGC	-
68	MA0234.1	oc	0	0.0117088	4.21516	0.42195	6	TAATCACA	TAATCC	+
33	MA0245.1	slou	-5	0.0117432	4.22754	0.395697	7	TGAAACAATCAAGA	CAATTAA	-
53	MA0888.1	EVX2	1	0.0117933	6.12073	0.489817	6	ATAATT	GGTAATTAGC	+
53	MA0910.1	Hoxd8	3	0.011802	6.12521	0.489817	6	ATAATT	TAAATAATTAATGGCTA	+
38	P63_si	P63	-2	0.0118608	5.05269	0.369017	11	CCCAGCCCTGCCCTC	GAGACATGTTC	-
70	COT2_f2	COT2	1	0.0118705	5.05683	0.454545	10	TTAACCTTGA	TTGACCTTTGACCTT	-
12	CEBPZ_si	CEBPZ	0	0.011877	5.05961	0.422627	11	TGTGATTTCCT	GCTGATTGGCT	+
53	MA0181.1	Vsx1	-1	0.0119095	4.28743	0.165148	5	ATAATT	TAATTAA	-
53	MA0184.1	CG9876	-1	0.0119095	4.28743	0.165148	5	ATAATT	TAATTAG	-
53	MA0195.1	Lim3	-1	0.0119095	4.28743	0.165148	5	ATAATT	TAATTAA	-
53	MA0202.1	Rx	0	0.0119095	4.28743	0.165148	6	ATAATT	CTAATTA	+
4	FOXD1_si	FOXD1	3	0.0119553	5.09295	0.342551	11	AAGAATAAAAA	CTTAAGTAAACATAG	-
38	M1889_1.02	MAX	-5	0.0119687	8.77305	0.410412	10	CCCAGCCCTGCCCTC	CCATGTGCTT	-
56	M5743_1.02	POU4F3	5	0.0119823	8.78302	0.397725	6	TAATAA	CTCATTAATTATGCAT	-
2	MA0456.1	opa	-11	0.0119967	4.31882	0.360871	12	CCCCCCCGCCCCCGCCCCCGCCGCCCCCG	GACCCCCCGCTG	+
33	HXD4_f1	HXD4	-4	0.0120962	5.15298	0.484081	8	TGAAACAATCAAGA	ACAATTAA	-
56	M0896_1.02	VENTX	1	0.0121148	8.88017	0.397725	6	TAATAA	CTAATTAA	-
56	M5322_1.02	CPEB1	2	0.0121148	8.88017	0.397725	6	TAATAA	AATAAAAA	-
56	M5705_1.02	PAX4	1	0.0121148	8.88017	0.397725	6	TAATAA	CTAATTAG	+
52	MA0498.1	Meis1	3	0.0121403	4.37052	0.429487	12	AGTGACTCACCAGAT	AGCTGTCACTCACCT	+
19	MA0753.1	ZNF740	-6	0.0121694	6.31592	0.442302	10	GGGCCCCGGGGGGCGGCGGCAGCGGCGGG	GTGGGGGGGG	-
56	MA0008.1	HAT5	-1	0.0121864	4.38712	0.177235	5	TAATAA	AATAATTG	-
56	MA0542.1	ELT-3	0	0.0121864	4.38712	0.177235	6	TAATAA	TGATAAGA	-
36	ELK3_f1	ELK3	1	0.0122323	5.21094	0.478757	8	AGAGGAAA	CCCAGGAAGTGC	+
38	PAX5_f1	PAX5	4	0.0122384	5.21354	0.369017	15	CCCAGCCCTGCCCTC	GTCACGCTTCACTGCCCTC	-
2	MA0016.1	usp	-9	0.012249	4.40963	0.360871	10	CCCCCCCGCCCCCGCCCCCGCCGCCCCCG	CCGTGACCCC	-
53	MA0707.1	MNX1	1	0.0123287	6.39861	0.489817	6	ATAATT	TTTAATTACC	-
36	MA0523.1	TCF7L2	7	0.012389	4.46004	0.399006	7	AGAGGAAA	AAAGATCAAAGGAA	+
12	SOX18_f1	SOX18	6	0.0124956	5.32311	0.422627	11	TGTGATTTCCT	GAACCCATTGTTCTCGTCC	-
38	M1458_1.02	(RORB)_(Tetraodon_nigroviridis)_(DBD_1.00)	-6	0.0125071	9.16771	0.418901	9	CCCAGCCCTGCCCTC	ACTGACCTCG	+
38	SOX4_f1	SOX4	-3	0.0125249	5.33563	0.369017	12	CCCAGCCCTGCCCTC	CGCTTTGTTCTC	-
56	M5972_1.02	ZNF410	9	0.012527	9.18227	0.397725	6	TAATAA	TCCATCCCATAATACTC	-
12	SRY_f1	SRY	1	0.0125479	5.34542	0.422627	8	TGTGATTTCCT	TTTTGTTTT	+
19	MA0139.1	CTCF	-6	0.0125603	6.5188	0.442302	19	GGGCCCCGGGGGGCGGCGGCAGCGGCGGG	TGGCCACCAGGGGGCGCTA	+
56	MA0232.1	lbl	0	0.0126335	4.54807	0.177235	6	TAATAA	TAATTA	-
36	ETV5_f1	ETV5	1	0.0126601	5.39319	0.478757	8	AGAGGAAA	GACAGGAAGTAAC	+
36	NFAC1_do	NFAC1	-1	0.0126601	5.39319	0.478757	7	AGAGGAAA	ATGGAAATTTCCA	-
16	KLF6_si	KLF6	0	0.0128612	5.47886	0.343993	8	CCTGCCCCTCCCCACCCCCCCCTCCCC	CCGCCCCC	-
38	EGR2_si	EGR2	-2	0.0128756	5.48499	0.369017	11	CCCAGCCCTGCCCTC	CCGCCCACGCC	-
38	ETS2_f1	ETS2	-4	0.0128756	5.48499	0.369017	11	CCCAGCCCTGCCCTC	CCACTTCCCGC	-
38	MA0472.1	EGR2	0	0.0128796	4.63667	0.456563	15	CCCAGCCCTGCCCTC	CCCCCGCCCACGCAC	+
56	M0897_1.02	HOXB13	2	0.0129102	9.46317	0.397725	6	TAATAA	GCCCATAAAA	-
53	MA0661.1	MEOX1	1	0.0129364	6.71399	0.489817	6	ATAATT	GTTAATTAGC	-
2	M4427_1.02	CTCF	-8	0.01298	9.51435	0.395798	21	CCCCCCCGCCCCCGCCCCCGCCGCCCCCG	ACAGCGCCCCCTGGTGGCCAC	-
1	PO3F2_si	PO3F2	-8	0.0129925	5.53479	0.453861	10	TTTTTTTTTTTTTTTTTGTAA	ATTATTTATG	+
53	MA0176.1	CG15696	0	0.0130652	4.70346	0.165148	6	ATAATT	TTAATTA	+
53	MA0177.1	CG18599	-1	0.0130652	4.70346	0.165148	5	ATAATT	TAATTAA	-
56	MA0189.1	E5	1	0.0130652	4.70346	0.177235	6	TAATAA	TTAATTA	+
56	MA0200.1	Pph13	0	0.0130652	4.70346	0.177235	6	TAATAA	TAATTAG	-
56	MA0457.1	PHDP	0	0.0130652	4.70346	0.177235	6	TAATAA	TAATTAA	-
36	MA0517.1	STAT1::STAT2	3	0.0131307	4.72705	0.404507	8	AGAGGAAA	GGAAAATGAAACTGA	-
38	P53_f2	P53	7	0.0131397	5.59753	0.369017	13	CCCAGCCCTGCCCTC	AGACATGCCCGGGCATGTCC	-
56	MA0013.1	br_Z4	0	0.0131582	4.73694	0.177235	6	TAATAA	TAGTAAACAAA	+
53	HMGA2_f1	HMGA2	9	0.0132403	5.64038	0.443849	6	ATAATT	ATATTCGCGATTATT	-
38	SRBP2_f1	SRBP2	1	0.0132657	5.65121	0.369017	12	CCCAGCCCTGCCCTC	CCTCACCCCACCC	-
56	M0943_1.02	(OTP)_(Mus_musculus)_(DBD_1.00)	0	0.0132859	9.73859	0.397725	6	TAATAA	TAATTAGC	-
56	MA0790.1	POU4F1	3	0.0133637	6.93578	0.42022	6	TAATAA	CATTAATTATTCAT	-
12	ELF5_f1	ELF5	-3	0.0133723	5.69662	0.422627	8	TGTGATTTCCT	TACTTCCTTAT	-
16	MA0123.1	abi4	-1	0.0133989	4.82361	0.453076	10	CCTGCCCCTCCCCACCCCCCCCTCCCC	CGGTGCCCCC	+
16	M6548_1.02	ZIC1	-4	0.0134351	9.84796	0.464332	9	CCTGCCCCTCCCCACCCCCCCCTCCCC	GACCACCCC	-
12	STAT6_do	STAT6	-3	0.0134602	5.73406	0.422627	8	TGTGATTTCCT	AAATTCCTGGGAA	-
53	MA0125.1	Nobox	-1	0.0134736	6.99281	0.489817	5	ATAATT	TAATTGGT	+
53	MA0723.1	VAX2	0	0.0134736	6.99281	0.489817	6	ATAATT	GTAATTAG	-
56	MA0068.2	PAX4	1	0.0134736	6.99281	0.42022	6	TAATAA	CTAATTAG	+
38	MA0098.2	Ets1	1	0.0135383	4.87379	0.45684	14	CCCAGCCCTGCCCTC	CCCACTTCCTGTCTC	+
2	MA0098.2	Ets1	-10	0.013566	4.88377	0.383686	15	CCCCCCCGCCCCCGCCCCCGCCGCCCCCG	CCCACTTCCTGTCTC	+
33	MA0226.1	hbn	-5	0.0136166	4.90197	0.437968	7	TGAAACAATCAAGA	TAATTAA	-
38	M6326_1.02	KLF8	-1	0.0136433	10.0006	0.446571	9	CCCAGCCCTGCCCTC	CACCCCCTG	-
19	KLF15_f1	KLF15	-2	0.0137285	5.84832	0.442049	17	GGGCCCCGGGGGGCGGCGGCAGCGGCGGG	GGCTGGGAGGTGGGGGG	+
16	M6306_1.02	INSM1	-1	0.0137495	10.0784	0.464332	12	CCTGCCCCTCCCCACCCCCCCCTCCCC	TGCCCCCTGACA	-
53	NKX31_si	NKX31	4	0.0137512	5.85799	0.443849	6	ATAATT	TTATATACTTATT	-
56	MA0094.2	Ubx	0	0.0138045	4.96961	0.177235	6	TAATAA	TAATTAAA	-
86	HNF6_f1	HNF6	4	0.0138107	5.88337	0.459595	7	TTGTTTT	TTTATTGATTTTTT	+
53	CDX1_f1	CDX1	2	0.0138255	5.88967	0.443849	6	ATAATT	ACATAAAT	-
16	M1963_1.02	(ZFY)_(Mus_musculus)_(DBD_0.97)	-5	0.0138635	10.162	0.464332	14	CCTGCCCCTCCCCACCCCCCCCTCCCC	GGGGCCGAGGCCTG	+
86	FOXC1_f1	FOXC1	2	0.0140136	5.96981	0.459595	7	TTGTTTT	CATTGTTTACTTAAG	+
2	KLF4_f2	KLF4	-8	0.0140522	5.98626	0.352246	10	CCCCCCCGCCCCCGCCCCCGCCGCCCCCG	GCCCCGCCCA	-
16	MA0456.1	opa	-3	0.0140974	5.07507	0.455027	12	CCTGCCCCTCCCCACCCCCCCCTCCCC	GACCCCCCGCTG	+
4	NKX31_si	NKX31	3	0.0141445	6.02555	0.385984	10	AAGAATAAAAA	AATAAGTATATAA	+
86	FOXP2_si	FOXP2	0	0.0142016	6.0499	0.459595	7	TTGTTTT	TTGTTTACT	+
53	MA0206.1	abd-A	-1	0.0142268	5.12166	0.165148	5	ATAATT	TAATTAA	-
53	MA0209.1	ap	-1	0.0142268	5.12166	0.165148	5	ATAATT	TAATTAG	-
53	MA0251.1	unpg	-1	0.0142268	5.12166	0.165148	5	ATAATT	TAATTAA	-
56	MA0167.1	Awh	0	0.0142268	5.12166	0.177235	6	TAATAA	TAATTAA	-
56	MA0177.1	CG18599	0	0.0142268	5.12166	0.177235	6	TAATAA	TAATTAA	-
56	MA0195.1	Lim3	0	0.0142268	5.12166	0.177235	6	TAATAA	TAATTAA	-
56	MA0752.1	ZNF410	9	0.0142626	7.4023	0.42022	6	TAATAA	TCCATCCCATAATACTC	+
33	MA0179.1	CG32532	-5	0.0142883	5.1438	0.438008	7	TGAAACAATCAAGA	TAATTAA	-
38	M6549_1.02	ZIC2	-4	0.0142893	10.4741	0.450582	9	CCCAGCCCTGCCCTC	GACCACCCC	-
56	M0906_1.02	(VTN)_(Mus_musculus)_(DBD_0.79)	3	0.0142973	10.4799	0.397725	6	TAATAA	AATTAATTAG	+
56	M6304_1.02	HOXD9	0	0.0142973	10.4799	0.397725	6	TAATAA	CAATTAAACT	+
12	ELK3_f1	ELK3	-2	0.0143051	6.09399	0.422627	9	TGTGATTTCCT	GCACTTCCTGGG	-
12	FOXI1_f1	FOXI1	1	0.0143051	6.09399	0.422627	11	TGTGATTTCCT	CTCTGATTGGTC	+
19	M6354_1.02	MYOD1	-17	0.0143608	10.5265	0.40332	9	GGGCCCCGGGGGGCGGCGGCAGCGGCGGG	GACAGCTGC	+
38	M6514_1.02	TFCP2	0	0.0143916	10.549	0.450582	15	CCCAGCCCTGCCCTC	GCCTGAACTGGCCAGA	+
4	SOX18_f1	SOX18	2	0.0144002	6.13448	0.385984	11	AAGAATAAAAA	GGAAAAGAACAATGGGTGC	+
2	SRBP2_f1	SRBP2	-9	0.0144417	6.15215	0.352246	13	CCCCCCCGCCCCCGCCCCCGCCGCCCCCG	CCTCACCCCACCC	-
53	M5705_1.02	PAX4	0	0.0144962	10.6257	0.381031	6	ATAATT	CTAATTAG	-
2	M5425_1.02	ETV6	-6	0.0146487	10.7375	0.43419	15	CCCCCCCGCCCCCGCCCCCGCCGCCCCCG	CACTTCCGCTTCCGG	-
38	M4612_1.02	CTCFL	1	0.0147459	10.8087	0.451852	14	CCCAGCCCTGCCCTC	GGCGCCCCCTGGCGG	-
53	MA0621.1	mix-a	2	0.0147762	7.66883	0.489817	6	ATAATT	AATTAATTAGT	+
19	M6267_1.02	GLIS3	-21	0.0148188	10.8622	0.408179	8	GGGCCCCGGGGGGCGGCGGCAGCGGCGGG	GTGGGGGGTA	+
16	M6192_1.02	E2F3	-5	0.0148411	10.8785	0.485776	10	CCTGCCCCTCCCCACCCCCCCCTCCCC	CGCGCGAAAC	+
2	M2305_1.02	NRF1	-10	0.014845	10.8814	0.43419	11	CCCCCCCGCCCCCGCCCCCGCCGCCCCCG	TGCGCAGGCGC	+
38	MA0535.1	Mad	0	0.01495	5.38199	0.481545	15	CCCAGCCCTGCCCTC	CGGCGGCGGCGCCTG	-
86	MEF2D_f1	MEF2D	2	0.0150302	6.40285	0.466241	7	TTGTTTT	GCTATTTTTAGC	+
68	MA0232.1	lbl	0	0.0150403	5.41452	0.42195	6	TAATCACA	TAATTA	+
12	FOXC1_f1	FOXC1	1	0.0151204	6.44129	0.423979	11	TGTGATTTCCT	CATTGTTTACTTAAG	+
56	MA0791.1	POU4F3	5	0.0151609	7.86852	0.42022	6	TAATAA	CTCATTAATTATGCAT	-
19	ZN350_f1	ZN350	-7	0.0151998	6.47511	0.456671	22	GGGCCCCGGGGGGCGGCGGCAGCGGCGGG	ACGGGGCGCAGGGGTTTGTGGCCC	+
53	MA0675.1	NKX6-2	0	0.0153229	7.95257	0.489817	6	ATAATT	TTAATTAG	-
53	MA0153.1	HNF1B	3	0.0153343	5.52035	0.165148	6	ATAATT	TTAATATTTAAC	+
12	ELF3_f1	ELF3	-4	0.015376	6.55016	0.423979	7	TGTGATTTCCT	ATTTCCTGTTTGCC	-
53	MA0171.1	CG11085	0	0.015406	5.54616	0.165148	6	ATAATT	TTAATTG	+
53	MA0444.1	CG34031	0	0.015406	5.54616	0.165148	6	ATAATT	TTAATTG	+
56	MA0191.1	HGTX	0	0.015406	5.54616	0.177235	6	TAATAA	TAATTAA	-
56	MA0209.1	ap	0	0.015406	5.54616	0.177235	6	TAATAA	TAATTAG	-
56	MA0251.1	unpg	0	0.015406	5.54616	0.177235	6	TAATAA	TAATTAA	-
53	M5714_1.02	PHOX2A	-1	0.0154358	11.3144	0.381031	5	ATAATT	TAATTAAATTA	-
53	M6534_1.02	VSX2	-1	0.0154358	11.3144	0.381031	5	ATAATT	TAATTAGCTAA	-
86	SOX2_f1	SOX2	3	0.0155153	6.6095	0.466241	7	TTGTTTT	CCATTGTTATGCAAAT	-
53	PDX1_do	PDX1	1	0.015556	6.62684	0.449217	6	ATAATT	GGTAATTAG	+
38	TFCP2_f1	TFCP2	0	0.0156167	6.65272	0.420401	15	CCCAGCCCTGCCCTC	GCCTGACCTGGCCAGA	+
33	MA0063.1	Nkx2-5	-5	0.0157141	5.65706	0.438008	7	TGAAACAATCAAGA	CAATTAA	-
19	ZN219_f1	ZN219	-8	0.0157268	6.69962	0.456671	12	GGGCCCCGGGGGGCGGCGGCAGCGGCGGG	GAGGGGGGCGGA	+
56	M5944_1.02	VAX1	1	0.0157377	11.5357	0.397725	6	TAATAA	GTAATTAG	-
53	M0958_1.02	(LHX4)_(Mus_musculus)_(DBD_1.00)	-1	0.0157443	11.5406	0.381031	5	ATAATT	TAATTAG	-
56	M0958_1.02	(LHX4)_(Mus_musculus)_(DBD_1.00)	1	0.0157443	11.5406	0.397725	6	TAATAA	CTAATTA	+
68	MA0183.1	CG7056	0	0.0157555	5.67196	0.42195	8	TAATCACA	TAATTAAA	-
68	MA0229.1	inv	0	0.0157555	5.67196	0.42195	8	TAATCACA	TAATTAGA	-
56	M6415_1.02	PDX1	2	0.0157858	11.571	0.397725	6	TAATAA	GGTAATTAG	-
38	M2277_1.02	FLI1	0	0.0158143	11.5919	0.47134	11	CCCAGCCCTGCCCTC	CCACTTCCTGT	-
19	CTCF_f2	CTCF	-6	0.015819	6.7389	0.456671	19	GGGCCCCGGGGGGCGGCGGCAGCGGCGGG	TGGCCACCAGGGGGCGCTA	+
19	M6346_1.02	MLXIPL	-7	0.0159019	11.6561	0.42179	19	GGGCCCCGGGGGGCGGCGGCAGCGGCGGG	CCACGGCGGTGTCACATGC	+
56	M5635_1.02	MNX1	2	0.0159342	11.6798	0.397725	6	TAATAA	GGTAATTAAA	-
4	FOXM1_f1	FOXM1	-2	0.0159481	6.79387	0.414115	9	AAGAATAAAAA	GAAAACAAACAAC	-
12	DLX3_do	DLX3	0	0.0159509	6.79508	0.425645	10	TGTGATTTCCT	TGTAATTAGC	-
33	MA0041.1	Foxd3	-2	0.0160372	5.77341	0.438008	12	TGAAACAATCAAGA	AAACAAACATTC	-
38	M6150_1.02	ARNT2	0	0.0160847	11.7901	0.47134	12	CCCAGCCCTGCCCTC	GCCTCCCACGCC	+
68	MA0481.1	FOXP1	6	0.0161417	5.81101	0.42195	8	TAATCACA	CAAAAGTAAACAAAG	+
2	M1871_1.02	(KLF2)_(Mus_musculus)_(DBD_0.95)	-8	0.0162284	11.8955	0.465161	10	CCCCCCCGCCCCCGCCCCCGCCGCCCCCG	GCCCCACCCA	-
38	M6389_1.02	NR2C1	0	0.0163637	11.9946	0.47134	13	CCCAGCCCTGCCCTC	CTGACCTCTGGCC	+
19	MA0443.1	btd	-10	0.0164637	5.92692	0.383598	10	GGGCCCCGGGGGGCGGCGGCAGCGGCGGG	AGGGGGCGGA	+
33	MA0214.1	bsh	-5	0.0164786	5.9323	0.438008	7	TGAAACAATCAAGA	CAATTAA	-
53	M6329_1.02	LHX3	0	0.0165005	12.0949	0.381031	6	ATAATT	AAAATTAATTAAT	+
53	MA0168.1	B-H1	0	0.0165976	5.97515	0.165148	6	ATAATT	TTAATTG	+
53	MA0179.1	CG32532	0	0.0165976	5.97515	0.165148	6	ATAATT	TTAATTA	+
53	MA0228.1	ind	-1	0.0165976	5.97515	0.165148	5	ATAATT	TAATTAG	-
53	MA0230.1	lab	-1	0.0165976	5.97515	0.165148	5	ATAATT	TAATTAA	-
56	MA0203.1	Scr	1	0.0165976	5.97515	0.177235	6	TAATAA	TTAATGA	+
19	M5965_1.02	ZIC4	-16	0.0166778	12.2248	0.434328	13	GGGCCCCGGGGGGCGGCGGCAGCGGCGGG	GCACAGCGGGGGGTC	+
33	MA0529.1	BEAF-32	1	0.0167128	6.01661	0.438008	14	TGAAACAATCAAGA	TCGAAACTATCGATA	+
53	NFAC2_f1	NFAC2	3	0.0167199	7.12268	0.449217	6	ATAATT	TGGAAAATT	+
19	AP2B_f1	AP2B	-3	0.0167487	7.13493	0.462066	10	GGGCCCCGGGGGGCGGCGGCAGCGGCGGG	GCCCGGGGGC	+
2	MAFA_f1	MAFA	-5	0.0167519	7.13629	0.39692	21	CCCCCCCGCCCCCGCCCCCGCCGCCCCCG	CTGCTGACCCCGCAGCCTTCC	+
68	MA0511.1	RUNX2	1	0.0167963	6.04667	0.42195	8	TAATCACA	CAAACCACAAACCCC	-
53	M5605_1.02	LMX1B	0	0.0170028	12.4631	0.381031	6	ATAATT	TTAATTAA	+
12	FOXA3_f1	FOXA3	3	0.0170483	7.26256	0.440711	10	TGTGATTTCCT	ATGTTTGCTTTCC	+
53	M0104_1.02	(ARID3B)_(Mus_musculus)_(DBD_0.99)	3	0.0170521	12.4992	0.381031	6	ATAATT	ATATTAATTAA	+
53	M5518_1.02	HMX1	2	0.0170521	12.4992	0.381031	6	ATAATT	TTTTAATTGCT	+
53	M5715_1.02	PHOX2B	-1	0.0170521	12.4992	0.381031	5	ATAATT	TAATTAAATTA	-
53	MA0674.1	NKX6-1	0	0.0170676	8.85808	0.489817	6	ATAATT	TTAATTAC	-
19	MYOG_f1	MYOG	-16	0.0171097	7.28875	0.462066	13	GGGCCCCGGGGGGCGGCGGCAGCGGCGGG	TGACAGCTGCTGC	+
56	MA0853.1	Alx4	9	0.0171427	8.89708	0.42022	6	TAATAA	CGCATTAATTAATTACC	+
53	M5287_1.02	ALX4	0	0.0173061	12.6854	0.381031	6	ATAATT	CTAATTAAATTAA	+
53	MA0132.1	Pdx1	0	0.017373	6.2543	0.165148	6	ATAATT	CTAATT	+
53	GATA5_f1	GATA5	6	0.0175066	7.45783	0.449217	6	ATAATT	TAAGAGATAACTTAGAT	+
56	MA0465.1	CDX2	3	0.0176027	9.1358	0.42022	6	TAATAA	AAGCCATAAAA	+
56	MA0621.1	mix-a	3	0.0176027	9.1358	0.42022	6	TAATAA	AATTAATTAGT	+
53	M0906_1.02	(VTN)_(Mus_musculus)_(DBD_0.79)	2	0.0176663	12.9494	0.381031	6	ATAATT	AATTAATTAG	+
53	NFAC4_f1	NFAC4	3	0.01776	7.56576	0.449217	6	ATAATT	AGGAAAATTT	+
53	MA0175.1	CG13424	0	0.0178061	6.41018	0.165148	6	ATAATT	TTAATTG	+
53	MA0250.1	unc-4	0	0.0178061	6.41018	0.165148	6	ATAATT	TTAATTG	+
53	MA0257.1	zen2	-1	0.0178061	6.41018	0.165148	5	ATAATT	TAATTAA	-
56	MA0202.1	Rx	1	0.0178061	6.41018	0.177235	6	TAATAA	CTAATTA	+
56	MA0228.1	ind	0	0.0178061	6.41018	0.177235	6	TAATAA	TAATTAG	-
56	MA0230.1	lab	0	0.0178061	6.41018	0.177235	6	TAATAA	TAATTAA	-
56	MA0256.1	zen	1	0.0178061	6.41018	0.177235	6	TAATAA	CTAATGA	+
16	E2F3_si	E2F3	-5	0.0179973	7.66683	0.452917	10	CCTGCCCCTCCCCACCCCCCCCTCCCC	CCCGCGAAAC	+
53	M0900_1.02	SHOX	0	0.018292	13.4081	0.381031	6	ATAATT	TTAATTGG	+
53	M5604_1.02	LMX1A	0	0.018292	13.4081	0.381031	6	ATAATT	TTAATTAA	-
53	M6303_1.02	HOXD4	0	0.018292	13.4081	0.381031	6	ATAATT	TTAATTGA	+
56	M5945_1.02	VAX2	1	0.018292	13.4081	0.397725	6	TAATAA	GTAATTAG	-
56	M6188_1.02	DLX2	1	0.018292	13.4081	0.397725	6	TAATAA	ATAATTAT	+
16	INSM1_f1	INSM1	-1	0.0183728	7.8268	0.452917	12	CCTGCCCCTCCCCACCCCCCCCTCCCC	TGCCCCCTGACA	-
38	MYC_f1	MYC	-4	0.018471	7.86863	0.481698	11	CCCAGCCCTGCCCTC	GCCACGTGCTC	-
53	MA0183.1	CG7056	-1	0.018634	6.70823	0.165476	5	ATAATT	TAATTAAA	-
53	MA0229.1	inv	-1	0.018634	6.70823	0.165476	5	ATAATT	TAATTAGA	-
16	ZIC1_f1	ZIC1	-4	0.0186981	7.96537	0.452917	9	CCTGCCCCTCCCCACCCCCCCCTCCCC	GACCACCCC	-
56	MA0704.1	Lhx4	1	0.0187239	9.7177	0.42022	6	TAATAA	TTAATTAA	-
4	SOX2_f1	SOX2	2	0.0187847	8.00226	0.46198	11	AAGAATAAAAA	ATTTGCATAACAATGG	+
4	HMGA1_f1	HMGA1	-1	0.0189033	8.05282	0.46198	7	AAGAATAAAAA	AAAATAC	-
56	M2267_1.02	CDX2	3	0.0189683	13.9037	0.397725	6	TAATAA	AAGCCATAAAA	-
56	M6534_1.02	VSX2	0	0.0189683	13.9037	0.397725	6	TAATAA	TAATTAGCTAA	-
56	MA0215.1	btn	1	0.0190271	6.84976	0.177235	6	TAATAA	TTAATGA	+
56	MA0257.1	zen2	0	0.0190271	6.84976	0.177235	6	TAATAA	TAATTAA	-
12	ZEP1_f1	ZEP1	0	0.019096	8.1349	0.471483	11	TGTGATTTCCT	GGGGATTTCCCA	-
16	PAX5_f1	PAX5	-3	0.0191186	8.14451	0.452917	19	CCTGCCCCTCCCCACCCCCCCCTCCCC	GTCACGCTTCACTGCCCTC	-
53	M6378_1.02	NKX3-1	4	0.0191661	14.0487	0.381031	6	ATAATT	TTATATACTTATT	-
56	M6328_1.02	LHX2	6	0.0191661	14.0487	0.397725	6	TAATAA	CACTTTTAATTAG	+
38	SMAD1_si	SMAD1	-4	0.0192027	8.18034	0.485605	11	CCCAGCCCTGCCCTC	ACCCTGTCTGCC	+
19	M0422_1.02	(ZIC5)_(Mus_musculus)_(DBD_0.99)	-1	0.0193821	14.2071	0.49574	10	GGGCCCCGGGGGGCGGCGGCAGCGGCGGG	GACCCCCCGG	-
53	HMGA1_f1	HMGA1	0	0.0194301	8.27724	0.477006	6	ATAATT	AAAATAC	-
56	M5388_1.02	EMX2	2	0.0194431	14.2518	0.397725	6	TAATAA	GCTAATTAGC	+
53	MA0453.1	nub	0	0.0195994	7.05578	0.165476	6	ATAATT	CTAATTTGCATA	-
56	MA0153.1	HNF1B	1	0.0195994	7.05578	0.177235	6	TAATAA	TTAATATTTAAC	+
53	M6280_1.02	HMGA2	9	0.0196562	14.408	0.381031	6	ATAATT	ATATTCGCGATTATT	-
68	MA0190.1	Gsc	0	0.0197477	7.10919	0.42195	6	TAATCACA	TAATCC	+
38	SRBP1_f2	SRBP1	0	0.0199777	8.51052	0.490347	11	CCCAGCCCTGCCCTC	CTCACCCCACC	-
56	MA0180.1	Vsx2	2	0.0201151	7.24144	0.177235	6	TAATAA	TTTAATTAG	+
4	SOX5_f1	SOX5	1	0.0201297	8.57525	0.477895	7	AAGAATAAAAA	TAACAATA	+
19	MA0138.2	REST	4	0.0201833	7.26598	0.440872	17	GGGCCCCGGGGGGCGGCGGCAGCGGCGGG	TTCAGCACCATGGACAGCGCC	+
53	MA0094.2	Ubx	1	0.0202368	7.28527	0.165476	6	ATAATT	TTTAATTA	+
56	MA0229.1	inv	2	0.0202368	7.28527	0.177235	6	TAATAA	TCTAATTA	+
53	MA0220.1	en	0	0.0202761	7.29938	0.165476	6	ATAATT	TTAATTA	+
56	MA0166.1	Antp	1	0.0202761	7.29938	0.177235	6	TAATAA	TTAATGA	+
12	PBX2_f1	PBX2	3	0.0203126	8.65318	0.471483	11	TGTGATTTCCT	TAAATTGATTGATTG	+
53	MA0068.2	PAX4	0	0.0203375	10.5552	0.489817	6	ATAATT	CTAATTAG	+
53	HXC6_f1	HXC6	6	0.0203559	8.67163	0.485456	6	ATAATT	AAAGTAATAAATCAT	-
53	M1039_1.02	(ENSG00000229544)_(Mus_musculus)_(DBD_1.00)	1	0.0203995	14.9528	0.381031	6	ATAATT	GCTAATTGG	+
56	M0607_1.02	KDM2B	3	0.0203995	14.9528	0.397725	6	TAATAA	GCGTAAATA	+
53	M1034_1.02	(DBX2)_(Mus_musculus)_(DBD_0.93)	-1	0.0205888	15.0916	0.381031	5	ATAATT	TAATTGC	-
12	NFAC3_f1	NFAC3	-2	0.0207466	8.83805	0.471483	9	TGTGATTTCCT	AGTTTTCCA	-
53	M1125_1.02	(NKX1-1)_(Mus_musculus)_(DBD_1.00)	1	0.0212518	15.5776	0.381031	6	ATAATT	GCTAATTGGC	+
12	STAT1_f2	STAT1	-3	0.021524	9.16922	0.471483	8	TGTGATTTCCT	CATTTCCCGGAAATG	-
53	MA0231.1	lbe	-1	0.0215257	7.74925	0.165476	5	ATAATT	TAACTA	+
56	MA0231.1	lbe	0	0.0215257	7.74925	0.177235	6	TAATAA	TAACTA	+
56	MA0238.1	pb	1	0.0215516	7.75859	0.177235	6	TAATAA	TTAATTA	+
56	MA0707.1	MNX1	2	0.0215942	11.2074	0.42022	6	TAATAA	GGTAATTAAA	+
53	CDX2_f1	CDX2	2	0.0217272	9.25579	0.49015	6	ATAATT	CCATAAAT	-
56	MA0197.1	Oct	0	0.0218703	7.8733	0.177235	6	TAATAA	TAATTAAA	-
56	MA0722.1	VAX1	1	0.021938	11.3858	0.42022	6	TAATAA	GTAATTAG	-
53	M1012_1.02	(HOXB4)_(Mus_musculus)_(DBD_1.00)	1	0.0220131	16.1356	0.381031	6	ATAATT	GGTCATTAA	-
12	FOXP2_si	FOXP2	-2	0.0220503	9.39343	0.471483	9	TGTGATTTCCT	TTGTTTACT	+
12	FOXP3_f1	FOXP3	2	0.0220503	9.39343	0.471483	7	TGTGATTTCCT	AATTTGTTT	+
53	MA0460.1	ttk	4	0.0221385	7.96985	0.165476	5	ATAATT	AAGGATAAT	+
56	MA0110.1	ATHB-5	-1	0.0221385	7.96985	0.177235	5	TAATAA	AATAATTGG	-
68	MA0231.1	lbe	0	0.0221975	7.9911	0.42195	6	TAATCACA	TAACTA	+
56	MA0127.1	PEND	2	0.0222367	8.00522	0.177235	6	TAATAA	AATAAGAAGT	-
53	M1025_1.02	(HOXD1)_(Mus_musculus)_(DBD_0.98)	-1	0.0222519	16.3107	0.381031	5	ATAATT	TAATTAGC	-
53	MA0601.1	Arid3b	3	0.0223277	11.5881	0.489817	6	ATAATT	ATATTAATTAA	+
53	MA0681.1	Phox2b	-1	0.0223277	11.5881	0.489817	5	ATAATT	TAATTAAATTA	-
53	MA0713.1	PHOX2A	-1	0.0223277	11.5881	0.489817	5	ATAATT	TAATTAAATTA	-
53	MA0715.1	PROP1	-1	0.0223277	11.5881	0.489817	5	ATAATT	TAATTAAATTA	-
56	M5584_1.02	ISX	6	0.0225386	16.5208	0.397725	6	TAATAA	TTAATCTAATTAA	+
56	M6329_1.02	LHX3	5	0.0225386	16.5208	0.397725	6	TAATAA	AAAATTAATTAAT	+
12	FUBP1_f1	FUBP1	1	0.0226096	9.63171	0.471483	11	TGTGATTTCCT	TTGTGTTTTTTT	+
56	M6438_1.02	PROP1	7	0.0226816	16.6256	0.397725	6	TAATAA	GAGTAATTAATATAA	+
12	PROP1_f1	PROP1	4	0.0227983	9.71207	0.471483	11	TGTGATTTCCT	TTATATTAATTTCTC	-
53	MA0189.1	E5	-1	0.0228265	8.21755	0.165476	5	ATAATT	TAATTAA	-
53	MA0238.1	pb	0	0.0228265	8.21755	0.165476	6	ATAATT	TTAATTA	+
56	MA0220.1	en	0	0.0228265	8.21755	0.177235	6	TAATAA	TAATTAA	-
56	MA0226.1	hbn	1	0.0228265	8.21755	0.177235	6	TAATAA	TTAATTA	+
53	M5394_1.02	EN2	1	0.0231198	16.9468	0.381031	6	ATAATT	GTTAATTGGA	+
53	M5771_1.02	RAX	1	0.0231198	16.9468	0.381031	6	ATAATT	GTTAATTGGC	+
56	M5284_1.02	ALX3	2	0.0231198	16.9468	0.397725	6	TAATAA	GCTAATTAGC	+
53	MA0046.2	HNF1A	5	0.0234476	12.1693	0.489817	6	ATAATT	AGTTAATGATTAACT	+
56	MA0046.2	HNF1A	3	0.0234476	12.1693	0.42022	6	TAATAA	AGTTAATGATTAACT	+
53	MA0132.2	PDX1	0	0.023527	12.2105	0.489817	6	ATAATT	GTAATTAG	+
53	MA0630.1	SHOX	0	0.023527	12.2105	0.489817	6	ATAATT	TTAATTGG	+
53	MA0702.1	LMX1A	0	0.023527	12.2105	0.489817	6	ATAATT	TTAATTAA	-
56	MA0674.1	NKX6-1	1	0.023527	12.2105	0.42022	6	TAATAA	TTAATTAC	-
56	MA0465.1	CDX2	3	0.0235526	8.47893	0.177235	6	TAATAA	AAGCCATAAAA	+
53	M6167_1.02	CDX1	2	0.0235874	17.2896	0.381031	6	ATAATT	ACATAAAT	+
53	M6415_1.02	PDX1	0	0.0236568	17.3404	0.381031	6	ATAATT	CTAATTACC	+
4	PO2F2_si	PO2F2	-3	0.0239539	10.2044	0.495966	8	AAGAATAAAAA	TATGCAAAT	+
4	LHX3_f1	LHX3	0	0.0239853	10.2177	0.495966	11	AAGAATAAAAA	AAAATTAATTAAT	+
4	GATA5_f1	GATA5	-1	0.0240116	10.2289	0.495966	10	AAGAATAAAAA	TAAGAGATAACTTAGAT	+
12	ONEC2_si	ONEC2	8	0.0240571	10.2483	0.485381	11	TGTGATTTCCT	GTCTTGTTATTGATTTTTTTT	+
53	MA0170.1	C15	0	0.0241142	8.6811	0.167126	6	ATAATT	TTAATTA	+
56	MA0176.1	CG15696	0	0.0241142	8.6811	0.177235	6	TAATAA	CAATTAA	-
56	MA0187.1	Dll	0	0.0241142	8.6811	0.177235	6	TAATAA	TAATTAC	+
56	MA0225.1	ftz	1	0.0241142	8.6811	0.177235	6	TAATAA	TTAATGA	+
4	HXA13_f1	HXA13	-1	0.024207	10.3122	0.495966	10	AAGAATAAAAA	CCAATAAAACC	-
56	MA0628.1	POU6F1	2	0.0244423	12.6855	0.42022	6	TAATAA	ATTAATTAAT	+
56	MA0886.1	EMX2	2	0.0244423	12.6855	0.42022	6	TAATAA	GCTAATTAGC	-
4	TEAD3_si	TEAD3	0	0.0245144	10.4431	0.495966	11	AAGAATAAAAA	TAGAGCAGAAATATC	+
53	M6257_1.02	GATA5	6	0.0246484	18.0673	0.381031	6	ATAATT	TAAGAGATAACTTAGAT	+
56	M6440_1.02	PRRX2	0	0.0247114	18.1135	0.397725	6	TAATAA	CAATTAA	-
68	MA0197.1	Oct	0	0.0249039	8.96539	0.42195	8	TAATCACA	TAATTAAA	-
53	M5807_1.02	SHOX2	0	0.0249328	18.2757	0.381031	6	ATAATT	TTAATTGG	+
56	M5348_1.02	DRGX	6	0.0250083	18.3311	0.397725	6	TAATAA	CTAATCTAATTAA	+
56	M5623_1.02	MEOX1	2	0.0250391	18.3537	0.397725	6	TAATAA	GCTAATTAAC	+
56	M5672_1.02	NOTO	2	0.0250391	18.3537	0.397725	6	TAATAA	GCTAATTAGC	-
56	MA0723.1	VAX2	1	0.0251015	13.0277	0.42022	6	TAATAA	CTAATTAC	+
68	MA0194.1	Lim1	1	0.0251565	9.05635	0.42195	6	TAATCACA	TTAATTA	+
68	MA0240.1	repo	0	0.0251565	9.05635	0.42195	7	TAATCACA	TAATTAA	-
56	M0108_1.02	(ARID5A)_(Mus_musculus)_(DBD_0.97)	2	0.0252106	18.4793	0.397725	6	TAATAA	GATAATATTGA	+
53	M0961_1.02	(BARHL1)_(Mus_musculus)_(DBD_1.00)	0	0.0253282	18.5655	0.381031	6	ATAATT	CTAATTGGT	+
53	M6363_1.02	NFATC2	3	0.0253282	18.5655	0.381031	6	ATAATT	TGGAAAATT	-
4	CEBPG_si	CEBPG	0	0.0253865	10.8146	0.495966	11	AAGAATAAAAA	CAGATTGCACAAT	-
56	MA0179.1	CG32532	0	0.0254148	9.14932	0.180498	6	TAATAA	TAATTAA	-
4	FOXP2_si	FOXP2	-3	0.0255072	10.8661	0.495966	8	AAGAATAAAAA	AGTAAACAA	-
56	MA0135.1	Lhx3	3	0.0258296	13.4056	0.42022	6	TAATAA	GATTAATTAATTT	-
19	MA0475.1	FLI1	-14	0.0259169	9.33008	0.489612	11	GGGCCCCGGGGGGCGGCGGCAGCGGCGGG	ACAGGAAGTGG	+
53	M5602_1.02	LHX9	0	0.0262849	19.2669	0.384996	6	ATAATT	TTAATTGG	+
56	M5343_1.02	DLX5	1	0.0262849	19.2669	0.397725	6	TAATAA	ATAATTAC	+
56	M6477_1.02	SOX5	0	0.0262849	19.2669	0.397725	6	TAATAA	TAACAATA	+
4	HXD10_f1	HXD10	-3	0.0264041	11.2482	0.495966	8	AAGAATAAAAA	AATTAAAGCA	-
53	MA0654.1	ISX	0	0.0266661	13.8397	0.489817	6	ATAATT	TTAATTAG	-
53	MA0703.1	LMX1B	0	0.0266661	13.8397	0.489817	6	ATAATT	TTAATTAA	-
56	MA0132.2	PDX1	1	0.0266661	13.8397	0.42022	6	TAATAA	GTAATTAG	+
53	M5637_1.02	MSX1	10	0.0266748	19.5527	0.384996	6	ATAATT	TAATTGGTTTTTAATTGC	+
4	BCL6_f1	BCL6	4	0.0267097	11.3783	0.495966	11	AAGAATAAAAA	TTCCTAGAAAGCTTTT	-
4	PIT1_f1	PIT1	3	0.0268597	11.4422	0.495966	10	AAGAATAAAAA	CTCATGAATATAT	+
56	M0949_1.02	(AC012531.1)_(Mus_musculus)_(DBD_1.00)	1	0.0268999	19.7176	0.397725	6	TAATAA	TTAATGA	+
68	MA0172.1	CG11294	1	0.0269311	9.69519	0.42195	6	TAATCACA	TTAATTA	+
68	MA0201.1	Ptx1	1	0.0269311	9.69519	0.42195	6	TAATCACA	TTAATCC	+
68	MA0208.1	al	1	0.0269311	9.69519	0.42195	6	TAATCACA	TTAATTA	-
68	MA0180.1	Vsx2	1	0.0269921	9.71714	0.42195	8	TAATCACA	CTAATTAAA	-
53	M6365_1.02	NFATC4	3	0.0269978	19.7894	0.384996	6	ATAATT	AGGAAAATTT	-
56	M0893_1.02	ZFHX2	2	0.0269978	19.7894	0.397725	6	TAATAA	GTTAATTAAC	+
56	M5427_1.02	EVX1	2	0.0269978	19.7894	0.397725	6	TAATAA	GGTAATTAGC	-
56	MA0658.1	LHX6	2	0.0271424	14.0869	0.42022	6	TAATAA	GCTAATTAGT	-
68	MA0058.2	MAX	-1	0.0273912	9.86083	0.42195	7	TAATCACA	AAGCACATGG	+
56	MA0135.1	Lhx3	3	0.0275982	9.93536	0.191697	6	TAATAA	GATTAATTAATTT	-
56	M0395_1.02	(ZNF187)_(Mus_musculus)_(DBD_0.88)	1	0.02764	20.2601	0.397725	6	TAATAA	GTACTAAT	+
56	M0999_1.02	(NKX6-1)_(Mus_musculus)_(DBD_1.00)	1	0.0287165	21.0492	0.397725	6	TAATAA	GTAATTAAT	-
68	MA0468.1	DUX4	5	0.0287807	10.3611	0.42195	6	TAATCACA	TAATTTAATCA	+
68	MA0200.1	Pph13	1	0.0288385	10.3818	0.42195	6	TAATCACA	CTAATTA	+
68	MA0251.1	unpg	0	0.0288385	10.3818	0.42195	7	TAATCACA	TAATTAA	-
56	M0892_1.02	EMX1	2	0.0289922	21.2513	0.397725	6	TAATAA	CCTAATTACC	+
56	M5428_1.02	EVX2	2	0.0289922	21.2513	0.397725	6	TAATAA	GGTAATTAGC	-
56	M5541_1.02	HOXB2	2	0.0289922	21.2513	0.397725	6	TAATAA	AGTAATTAAC	-
56	MA0087.1	Sox5	0	0.029019	15.0609	0.42022	6	TAATAA	AAACAAT	-
53	MA0869.1	Sox11	1	0.029072	15.0884	0.489817	6	ATAATT	AACAATTTCAGTGTT	+
53	M6279_1.02	HMGA1	0	0.029149	21.3662	0.393228	6	ATAATT	AAAATAC	+
56	MA0087.1	Sox5	0	0.0293654	10.5716	0.19746	6	TAATAA	AAACAAT	-
56	MA0221.1	eve	1	0.0293654	10.5716	0.19746	6	TAATAA	CTAATGA	+
68	MA0075.1	Prrx2	0	0.029458	10.6049	0.42195	5	TAATCACA	TAATT	-
56	M5714_1.02	PHOX2A	5	0.0296568	21.7385	0.397725	6	TAATAA	TAATTTAATTA	+
56	MA0049.1	hb	3	0.0296775	10.6839	0.19746	6	TAATAA	GCATAAAAAA	+
53	MA0718.1	RAX	1	0.0297086	15.4188	0.489817	6	ATAATT	GTTAATTGGC	-
56	MA0700.1	LHX2	2	0.0297086	15.4188	0.42022	6	TAATAA	ACTAATTAAC	+
53	MA0716.1	PRRX1	0	0.0297732	15.4523	0.489817	6	ATAATT	TTAATTAG	-
56	MA0683.1	POU4F2	5	0.0298006	15.4665	0.42022	6	TAATAA	ATGCATAATTAATGAG	+
53	M2287_1.02	(HOXC9)_(Mus_musculus)_(DBD_0.98)	4	0.0303337	22.2346	0.393228	6	ATAATT	GGCCATAAATCAC	+
53	M5772_1.02	RAX2	0	0.030388	22.2744	0.393228	6	ATAATT	TTAATTGG	+
53	M1027_1.02	(HOXA6)_(Mus_musculus)_(DBD_1.00)	0	0.030424	22.3008	0.393228	6	ATAATT	TTAATTACC	+
53	M1070_1.02	(HOXC5)_(Mus_musculus)_(DBD_1.00)	1	0.030424	22.3008	0.393228	6	ATAATT	GGTCATTAA	-
56	M0975_1.02	(LHX5)_(Mus_musculus)_(DBD_1.00)	0	0.030424	22.3008	0.397725	6	TAATAA	TAATTAATT	+
53	MA0225.1	ftz	0	0.0307167	11.058	0.200277	6	ATAATT	TTAATGA	+
56	MA0219.1	ems	1	0.0307167	11.058	0.201276	6	TAATAA	TTAATGA	+
68	MA0236.1	otp	1	0.0308274	11.0979	0.42195	6	TAATCACA	TTAATTA	+
56	MA0075.1	Prrx2	-1	0.0308879	11.1196	0.201276	5	TAATAA	AATTA	+
53	M6299_1.02	HOXC6	6	0.0310112	22.7312	0.393228	6	ATAATT	AAAGTAATAAATCAT	+
53	M5541_1.02	HOXB2	1	0.031022	22.7391	0.393228	6	ATAATT	AGTAATTAAC	-
56	M5339_1.02	DLX1	2	0.031022	22.7391	0.397725	6	TAATAA	GATAATTAGG	+
56	M5502_1.02	GSX1	2	0.031022	22.7391	0.397725	6	TAATAA	TTTAATTAGG	+
56	M5746_1.02	POU6F2	1	0.031022	22.7391	0.397725	6	TAATAA	ATAATGAGCT	+
68	MA0254.1	vvl	0	0.0312648	11.2553	0.42195	6	TAATCACA	TATGCA	+
56	M6315_1.02	ISL1	2	0.0314714	23.0685	0.397725	5	TAATAA	GTTAATG	+
56	M6342_1.02	MEF2D	2	0.0316679	23.2126	0.397725	6	TAATAA	GCTAAAAATAGC	+
56	M0890_1.02	LHX6	1	0.0318012	23.3103	0.397725	6	TAATAA	GTAATCAA	+
56	M0900_1.02	SHOX	1	0.0318012	23.3103	0.397725	6	TAATAA	TTAATTGG	+
53	MA0867.1	SOX4	2	0.0319184	16.5656	0.489817	6	ATAATT	GAACAATTGCAGTGTT	+
56	M6298_1.02	HOXB8	4	0.0319572	23.4246	0.397725	6	TAATAA	GCATTAATCAA	+
53	MA0448.1	H2.0	0	0.0320728	11.5462	0.200277	6	ATAATT	TTAATTA	+
53	M5782_1.02	RHOXF1	2	0.0321427	23.5606	0.400763	6	ATAATT	GGATAATCC	+
56	MA0661.1	MEOX1	2	0.0322071	16.7155	0.42022	6	TAATAA	GCTAATTAAC	+
56	MA0710.1	NOTO	2	0.0322071	16.7155	0.42022	6	TAATAA	GCTAATTAGC	+
53	MA0701.1	LHX9	0	0.0328487	17.0485	0.489817	6	ATAATT	TTAATTGG	-
68	MA0241.1	ro	1	0.0328812	11.8372	0.42195	6	TAATCACA	CTAATTA	+
53	M6301_1.02	HOXD10	4	0.0330708	24.2409	0.400763	6	ATAATT	TGCTTTAATT	-
56	M6189_1.02	DLX3	2	0.0330708	24.2409	0.397725	6	TAATAA	GATAATTACA	+
56	M5349_1.02	DUXA	6	0.0330802	24.2478	0.397725	6	TAATAA	CTAATTTAATCAA	+
56	M5941_1.02	UNCX	6	0.0330802	24.2478	0.397725	6	TAATAA	CTAATTTAATTAG	+
56	M1592_1.02	(SOX3)_(Mus_musculus)_(DBD_1.00)	1	0.0332481	24.3709	0.397725	6	TAATAA	AAAACAAT	+
53	M5972_1.02	ZNF410	8	0.0334198	24.4967	0.401327	6	ATAATT	TCCATCCCATAATACTC	-
56	MA0245.1	slou	0	0.0334418	12.0391	0.210333	6	TAATAA	CAATTAA	-
53	MA0485.1	Hoxc9	4	0.03365	17.4644	0.489817	6	ATAATT	GGCCATAAATCAC	+
56	M1163_1.02	(NKX6-3)_(PBM_CONSTRUCTS)_(DBD_1.00)	1	0.0338715	24.8278	0.397725	6	TAATAA	GTAATTAAT	-
53	M5519_1.02	HMX2	2	0.0342985	25.1408	0.404777	6	ATAATT	TTTTAATTGGT	+
53	M5520_1.02	HMX3	2	0.0342985	25.1408	0.404777	6	ATAATT	TGTTAATTGCT	+
53	MA0704.1	Lhx4	0	0.0343984	17.8528	0.489817	6	ATAATT	TTAATTAA	+
53	MA0720.1	Shox2	0	0.0343984	17.8528	0.489817	6	ATAATT	TTAATTAG	-
56	MA0675.1	NKX6-2	1	0.0343984	17.8528	0.42022	6	TAATAA	TTAATTAG	-
56	MA0721.1	UNCX	1	0.0343984	17.8528	0.42022	6	TAATAA	CTAATTAA	+
53	MA0700.1	LHX2	1	0.0346859	18.002	0.489817	6	ATAATT	ACTAATTAAC	+
56	MA0612.1	EMX1	2	0.0346859	18.002	0.42022	6	TAATAA	GGTAATTAGG	-
56	MA0793.1	POU6F2	1	0.0346859	18.002	0.42022	6	TAATAA	ATAATGAGCT	-
56	M5807_1.02	SHOX2	1	0.0347264	25.4544	0.397725	6	TAATAA	TTAATTGG	+
53	MA0752.1	ZNF410	8	0.0347564	18.0385	0.489817	6	ATAATT	TCCATCCCATAATACTC	+
68	MA0178.1	CG32105	1	0.0349974	12.599	0.42195	6	TAATCACA	TTAATTA	+
68	MA0195.1	Lim3	1	0.0349974	12.599	0.42195	6	TAATCACA	TTAATTA	+
68	MA0221.1	eve	1	0.0349974	12.599	0.42195	6	TAATCACA	CTAATGA	+
56	MA0199.1	Optix	0	0.0357337	12.8641	0.21718	5	TAATAA	TGATA	+
53	M5348_1.02	DRGX	0	0.0359139	26.3249	0.413155	6	ATAATT	TTAATTAGATTAG	-
56	MA0654.1	ISX	1	0.0359629	18.6648	0.42022	6	TAATAA	CTAATTAA	+
56	MA0716.1	PRRX1	1	0.0359629	18.6648	0.42022	6	TAATAA	CTAATTAA	+
56	M1071_1.02	(HOXD3)_(Mus_musculus)_(DBD_1.00)	1	0.0362311	26.5574	0.397725	6	TAATAA	TTAATGAC	+
56	M5772_1.02	RAX2	1	0.0362311	26.5574	0.397725	6	TAATAA	TTAATTGG	+
56	M6289_1.02	HOXA9	0	0.0368912	27.0413	0.397725	6	TAATAA	TCATAAATCATC	+
68	MA0547.1	SKN-1	4	0.0369565	13.3044	0.42195	8	TAATCACA	AAAATGATGACAATT	+
68	MA0167.1	Awh	1	0.0371698	13.3811	0.42195	6	TAATCACA	TTAATTA	+
68	MA0177.1	CG18599	1	0.0371698	13.3811	0.42195	6	TAATCACA	CTAATTA	+
68	MA0184.1	CG9876	1	0.0371698	13.3811	0.42195	6	TAATCACA	CTAATTA	+
68	MA0186.1	Dfd	1	0.0371698	13.3811	0.42195	6	TAATCACA	TTAATGA	+
53	M5284_1.02	ALX3	1	0.0372128	27.2769	0.417571	6	ATAATT	GCTAATTAGC	+
53	M5481_1.02	GBX2	1	0.0372128	27.2769	0.417571	6	ATAATT	GCTAATTGGT	+
56	M5624_1.02	MEOX2	2	0.0372128	27.2769	0.397725	6	TAATAA	AGTAATTAAC	+
56	M0931_1.02	(LHX1)_(Mus_musculus)_(DBD_1.00)	0	0.0373464	27.3749	0.397725	6	TAATAA	TAATTAATT	+
56	M1027_1.02	(HOXA6)_(Mus_musculus)_(DBD_1.00)	2	0.0373464	27.3749	0.397725	6	TAATAA	GGTAATTAA	-
53	MA0709.1	Msx3	0	0.0375358	19.4811	0.489817	6	ATAATT	TTAATTGG	-
56	MA0027.2	EN1	1	0.0375358	19.4811	0.42022	6	TAATAA	CTAATTAG	-
56	MA0630.1	SHOX	1	0.0375358	19.4811	0.42022	6	TAATAA	TTAATTGG	+
56	MA0705.1	Lhx8	1	0.0375358	19.4811	0.42022	6	TAATAA	CTAATTAG	+
56	MA0720.1	Shox2	1	0.0375358	19.4811	0.42022	6	TAATAA	TTAATTAG	-
53	MA0214.1	bsh	0	0.0375953	13.5343	0.219624	6	ATAATT	TTAATTG	+
53	MA0897.1	Hmx2	5	0.0382905	19.8728	0.489817	6	ATAATT	ATTCTTTAATTGCTTGT	-
56	MA0874.1	Arx	6	0.0382905	19.8728	0.42022	6	TAATAA	GTCCATTAATTAATGGA	+
53	MA0485.1	Hoxc9	4	0.0385763	13.8875	0.219624	6	ATAATT	GGCCATAAATCAC	+
56	M6427_1.02	POU4F2	8	0.0388267	28.46	0.397725	5	TAATAA	CAGCTCATTAATA	+
68	MA0485.1	Hoxc9	6	0.0389848	14.0345	0.42195	7	TAATCACA	GGCCATAAATCAC	+
53	MA0166.1	Antp	0	0.0390017	14.0406	0.219624	6	ATAATT	TTAATGA	+
53	MA0215.1	btn	0	0.0390017	14.0406	0.219624	6	ATAATT	TTAATGA	+
53	MA0219.1	ems	0	0.0390017	14.0406	0.219624	6	ATAATT	TTAATGA	+
53	MA0221.1	eve	-1	0.0390017	14.0406	0.219624	5	ATAATT	TCATTAG	-
53	M0108_1.02	(ARID5A)_(Mus_musculus)_(DBD_0.97)	1	0.039089	28.6523	0.419392	6	ATAATT	GATAATATTGA	+
53	M6171_1.02	CEBPD	5	0.039089	28.6523	0.419392	6	ATAATT	ATTGCACAATT	-
56	M5715_1.02	PHOX2B	5	0.039089	28.6523	0.397725	6	TAATAA	TAATTTAATTA	+
56	M6555_1.02	ZNF333	3	0.0391128	28.6697	0.397725	6	TAATAA	CGATAATGA	+
56	M5503_1.02	GSX2	2	0.0392994	28.8065	0.397725	6	TAATAA	TTTAATTAGT	+
56	M6297_1.02	HOXB7	3	0.0392994	28.8065	0.397725	6	TAATAA	CATTAATCAA	+
56	M5344_1.02	DLX6	1	0.0393057	28.8111	0.397725	6	TAATAA	GTAATTGG	+
68	MA0203.1	Scr	1	0.0393961	14.1826	0.42195	6	TAATCACA	TTAATGA	+
68	MA0256.1	zen	1	0.0393961	14.1826	0.42195	6	TAATCACA	CTAATGA	+
56	MA0902.1	HOXB2	2	0.0395919	20.5482	0.42022	6	TAATAA	AGTAATTAAC	+
56	MA0217.1	caup	0	0.0401976	14.4711	0.230096	5	TAATAA	TAACA	+
53	M0949_1.02	(AC012531.1)_(Mus_musculus)_(DBD_1.00)	-1	0.0402717	29.5191	0.419392	5	ATAATT	TCATTAA	-
53	MA0717.1	RAX2	0	0.0407291	21.1384	0.489817	6	ATAATT	TTAATTGG	-
56	M5602_1.02	LHX9	1	0.0408732	29.9601	0.401259	6	TAATAA	TTAATTGG	+
56	MA0713.1	PHOX2A	5	0.0409975	21.2777	0.42022	6	TAATAA	TAATTTAATTA	+
53	M5388_1.02	EMX2	1	0.0413989	30.3454	0.419392	6	ATAATT	GCTAATTAGC	+
53	M5480_1.02	GBX1	1	0.0413989	30.3454	0.419392	6	ATAATT	GCTAATTAGT	+
53	M5503_1.02	GSX2	1	0.0413989	30.3454	0.419392	6	ATAATT	TTTAATTAGT	+
53	M5672_1.02	NOTO	1	0.0413989	30.3454	0.419392	6	ATAATT	GCTAATTAGC	-
56	M5563_1.02	HOXD8	2	0.0413989	30.3454	0.401259	6	TAATAA	GCTAATTAGC	-
56	M5631_1.02	MIXL1	2	0.0413989	30.3454	0.401259	6	TAATAA	GTTAATTAGA	+
68	MA0191.1	HGTX	0	0.0416765	15.0036	0.42195	7	TAATCACA	TAATTAA	-
68	MA0202.1	Rx	1	0.0416765	15.0036	0.42195	6	TAATCACA	CTAATTA	+
68	MA0257.1	zen2	0	0.0416765	15.0036	0.42195	7	TAATCACA	TAATTAA	-
53	M6296_1.02	HOXB6	1	0.0418001	30.6395	0.419392	6	ATAATT	AATGATTGATGCA	-
56	MA0170.1	C15	0	0.0418112	15.052	0.235967	6	TAATAA	TAATTAA	-
53	MA0902.1	HOXB2	1	0.0420182	21.8074	0.489817	6	ATAATT	AGTAATTAAC	+
56	MA0706.1	MEOX2	2	0.0420182	21.8074	0.42022	6	TAATAA	GTTAATTACT	-
56	MA0887.1	EVX1	2	0.0420182	21.8074	0.42022	6	TAATAA	GGTAATTAGC	+
56	MA0888.1	EVX2	2	0.0420182	21.8074	0.42022	6	TAATAA	GGTAATTAGC	+
53	MA0027.2	EN1	0	0.0423573	21.9834	0.489817	6	ATAATT	CTAATTAG	-
53	MA0708.1	MSX2	0	0.0423573	21.9834	0.489817	6	ATAATT	TTAATTGG	-
56	M1073_1.02	(HOXA3)_(Mus_musculus)_(DBD_1.00)	1	0.0427568	31.3407	0.401259	6	TAATAA	TTAATGACC	+
53	M6147_1.02	ARID3A	1	0.0427944	31.3683	0.419392	6	ATAATT	TTTAATTTGATTTCGATTAATT	+
56	MA0196.1	NK7.1	1	0.0432349	15.5646	0.241842	6	TAATAA	TTAATTG	+
53	MA0896.1	Hmx1	5	0.043394	22.5215	0.489817	6	ATAATT	ATTCATTAATTGCTTGT	-
53	MA0898.1	Hmx3	5	0.043394	22.5215	0.489817	6	ATAATT	ATTCTTTAATTGCTTGT	-
56	MA0854.1	Alx1	5	0.043394	22.5215	0.42022	6	TAATAA	CGAATTAATTAATCACC	+
56	MA0910.1	Hoxd8	7	0.043394	22.5215	0.42022	6	TAATAA	TAGCCATTAATTAATTA	-
53	M0892_1.02	EMX1	1	0.0435021	31.887	0.419392	6	ATAATT	CCTAATTACC	+
53	M0893_1.02	ZFHX2	1	0.0435021	31.887	0.419392	6	ATAATT	GTTAATTAAC	+
53	M5631_1.02	MIXL1	1	0.0435021	31.887	0.419392	6	ATAATT	GTTAATTAGA	+
56	M5542_1.02	HOXB3	2	0.0435021	31.887	0.401259	6	TAATAA	ACTAATTAGC	-
56	M5543_1.02	HOXB5	2	0.0435021	31.887	0.401259	6	TAATAA	TTTAATTAGT	+
56	M5555_1.02	HOXD11	4	0.0435021	31.887	0.401259	6	TAATAA	GTCGTAAAAA	+
53	MA0787.1	POU3F2	-1	0.0439329	22.8012	0.489817	5	ATAATT	TAATTTGCATAA	-
56	M6290_1.02	HOXA13	1	0.043954	32.2183	0.402688	6	TAATAA	CCAATAAAACC	+
53	MA0075.2	Prrx2	0	0.0439956	22.8337	0.489817	6	ATAATT	TTAATTGG	-
53	MA0705.1	Lhx8	0	0.0439956	22.8337	0.489817	6	ATAATT	CTAATTAG	+
53	MA0721.1	UNCX	0	0.0439956	22.8337	0.489817	6	ATAATT	TTAATTAG	-
56	MA0717.1	RAX2	1	0.0439956	22.8337	0.42022	6	TAATAA	CCAATTAA	+
68	MA0176.1	CG15696	0	0.0440102	15.8437	0.42195	7	TAATCACA	CAATTAA	-
68	MA0181.1	Vsx1	1	0.0440102	15.8437	0.42195	6	TAATCACA	TTAATTA	+
68	MA0209.1	ap	1	0.0440102	15.8437	0.42195	6	TAATCACA	CTAATTA	+
68	MA0215.1	btn	1	0.0440102	15.8437	0.42195	6	TAATCACA	TTAATGA	+
68	MA0230.1	lab	1	0.0440102	15.8437	0.42195	6	TAATCACA	TTAATTA	+
68	MA0457.1	PHDP	1	0.0440102	15.8437	0.42195	6	TAATCACA	TTAATTA	+
53	MA0658.1	LHX6	1	0.044433	23.0607	0.489817	6	ATAATT	ACTAATTAGC	+
53	MA0890.1	GBX2	1	0.044433	23.0607	0.489817	6	ATAATT	GCTAATTGGT	-
56	MA0634.1	ALX3	2	0.044433	23.0607	0.42022	6	TAATAA	TCTAATTAAA	+
56	M6258_1.02	GATA6	1	0.0444651	32.5929	0.404636	6	TAATAA	AAGATAA	+
56	MA0175.1	CG13424	1	0.044693	16.0895	0.247806	6	TAATAA	TTAATTG	+
56	M0436_1.02	(ZNF35)_(Mus_musculus)_(DBD_0.96)	0	0.0456174	33.4376	0.405246	6	TAATAA	CAATAAACAA	-
56	M5342_1.02	DLX4	1	0.0457275	33.5183	0.405246	6	TAATAA	GTAATTGG	+
68	MA0070.1	PBX1	4	0.0458094	16.4914	0.42195	8	TAATCACA	CCATCAATCAAA	+
53	MA0153.2	HNF1B	4	0.0459556	23.8509	0.489817	6	ATAATT	GTTAATGATTAAC	+
56	MA0153.2	HNF1B	2	0.0459556	23.8509	0.42022	6	TAATAA	GTTAATGATTAAC	+
56	MA0884.1	DUXA	6	0.0459556	23.8509	0.42022	6	TAATAA	CTAATTTAATCAA	+
68	MA0542.1	ELT-3	0	0.0461256	16.6052	0.42195	8	TAATCACA	TGATAAGA	-
56	MA0235.1	onecut	0	0.0461881	16.6277	0.253868	6	TAATAA	AAATCAA	-
68	MA0166.1	Antp	1	0.0463984	16.7034	0.42195	6	TAATCACA	TTAATGA	+
68	MA0206.1	abd-A	1	0.0463984	16.7034	0.42195	6	TAATCACA	TTAATTA	+
68	MA0228.1	ind	1	0.0463984	16.7034	0.42195	6	TAATCACA	CTAATTA	+
68	MA0238.1	pb	1	0.0463984	16.7034	0.42195	6	TAATCACA	TTAATTA	+
56	M5697_1.02	ONECUT3	7	0.046684	34.2194	0.410678	6	TAATAA	AAAAAATCAATAAT	-
53	MA0594.1	Hoxa9	3	0.0467562	24.2665	0.489817	6	ATAATT	GCCATAAATCA	+
56	MA0715.1	PROP1	0	0.0467562	24.2665	0.42022	6	TAATAA	TAATTAAATTA	-
53	MA0628.1	POU6F1	1	0.0468338	24.3068	0.489817	6	ATAATT	ATTAATTAAT	+
56	MA0879.1	Dlx1	2	0.0468338	24.3068	0.42022	6	TAATAA	CCTAATTATC	+
56	MA0701.1	LHX9	1	0.0472888	24.5429	0.42022	6	TAATAA	TTAATTGG	-
56	MA0885.1	Dlx2	1	0.0472888	24.5429	0.42022	6	TAATAA	GCAATTAA	+
53	MA0547.1	SKN-1	7	0.047676	17.1634	0.252678	6	ATAATT	AATTGTCATCATTTT	-
53	M5390_1.02	EN1	1	0.0477591	35.0074	0.443114	6	ATAATT	GCTAATTGGG	+
56	M5544_1.02	HOXC10	4	0.0477591	35.0074	0.410678	6	TAATAA	CCCATAAAAA	-
56	M6250_1.02	FOXQ1	0	0.0478549	35.0776	0.410678	6	TAATAA	AAATAAACAATT	+
53	M5594_1.02	LBX2	-1	0.0479048	35.1142	0.443114	5	ATAATT	TAATTAGGTCGAG	-
68	MA0199.1	Optix	-1	0.0483167	17.394	0.42195	5	TAATCACA	TATCA	-
56	M6475_1.02	SOX2	7	0.0485404	35.5801	0.413941	6	TAATAA	ATTTGCATAACAATGG	+
56	M2270_1.02	DUX4	5	0.0488676	35.82	0.414127	6	TAATAA	TAATTTAATCA	+
56	MA0075.2	Prrx2	1	0.0489498	25.4049	0.42022	6	TAATAA	CCAATTAA	+
53	M1071_1.02	(HOXD3)_(Mus_musculus)_(DBD_1.00)	0	0.0490834	35.9782	0.447669	6	ATAATT	TTAATGAC	+
53	MA0710.1	NOTO	1	0.0492169	25.5436	0.489817	6	ATAATT	GCTAATTAGC	+
53	MA0889.1	GBX1	1	0.0492169	25.5436	0.489817	6	ATAATT	GCTAATTAGT	-
56	MA0892.1	GSX1	2	0.0492169	25.5436	0.42022	6	TAATAA	CCTAATTAAA	+
56	MA0900.1	HOXA2	2	0.0492169	25.5436	0.42022	6	TAATAA	CCTAATTACC	+
56	M5480_1.02	GBX1	2	0.0499421	36.6076	0.415939	6	TAATAA	ACTAATTAGC	-
56	M6285_1.02	ONECUT1	7	0.0500441	36.6823	0.415939	6	TAATAA	AAAAAATCAATAAA	-
68	MA0458.1	slp1	4	0.0500541	18.0195	0.42195	7	TAATCACA	AATGTAAACAA	-
53	M1018_1.02	(HLX)_(Mus_musculus)_(DBD_1.00)	-1	0.0506022	37.0914	0.447669	5	ATAATT	TAATTAA	+
53	MA0875.1	BARX1	0	0.0506242	26.274	0.489817	6	ATAATT	CTAATTGC	-
56	MA0882.1	DLX6	1	0.0506242	26.274	0.42022	6	TAATAA	GTAATTGG	-
56	M5616_1.02	MEF2B	2	0.050648	37.125	0.415939	6	TAATAA	GCTATAAATAGC	+
56	M5815_1.02	SOX14	1	0.050648	37.125	0.415939	6	TAATAA	ACAATAACATTG	+
68	MA0255.1	z	-1	0.0508073	18.2906	0.42195	7	TAATCACA	AATCACTCAA	-
53	M5584_1.02	ISX	5	0.0510133	37.3927	0.447669	6	ATAATT	TTAATCTAATTAA	+
68	MA0219.1	ems	1	0.0513026	18.4689	0.42195	6	TAATCACA	TTAATGA	+
68	MA0225.1	ftz	1	0.0513026	18.4689	0.42195	6	TAATCACA	TTAATGA	+
68	MA0226.1	hbn	1	0.0513026	18.4689	0.42195	6	TAATCACA	TTAATTA	+
53	M6438_1.02	PROP1	5	0.051543	37.781	0.449437	6	ATAATT	TTATATTAATTTCTC	-
56	M1884_1.02	MEF2A	3	0.051543	37.781	0.415939	6	TAATAA	AGCTAAAAATAGCAT	+
53	MA0699.1	LBX2	1	0.0515926	26.7766	0.489817	6	ATAATT	GCTAATTGGC	-
56	MA0870.1	Sox1	2	0.0518798	26.9256	0.42022	6	TAATAA	AACAATAACATTGTT	+
56	MA0040.1	Foxq1	-1	0.0524359	27.2142	0.42022	5	TAATAA	AATAAACAATA	-
56	MA0681.1	Phox2b	5	0.0524359	27.2142	0.42022	6	TAATAA	TAATTTAATTA	+
56	M0905_1.02	(HOXA4)_(Mus_musculus)_(DBD_1.00)	1	0.0524559	38.4501	0.415939	6	TAATAA	TTAATTACC	+
56	M1012_1.02	(HOXB4)_(Mus_musculus)_(DBD_1.00)	1	0.0524559	38.4501	0.415939	6	TAATAA	TTAATGACC	+
68	MA0526.1	USF2	-1	0.0538128	19.3726	0.42195	7	TAATCACA	GGTCACATGAC	-
53	MA0786.1	POU3F1	-1	0.053867	27.957	0.489817	5	ATAATT	TAATTTGCATAA	-
68	MA0046.1	HNF1A	6	0.0539582	19.425	0.42195	8	TAATCACA	GGTTAATAATTAAC	+
53	MA0612.1	EMX1	1	0.0539835	28.0174	0.489817	6	ATAATT	CCTAATTACC	+
53	MA0886.1	EMX2	1	0.0539835	28.0174	0.489817	6	ATAATT	GCTAATTAGC	-
56	MA0662.1	MIXL1	2	0.0539835	28.0174	0.42022	6	TAATAA	TCTAATTAAC	+
56	MA0908.1	HOXD11	4	0.0539835	28.0174	0.42022	6	TAATAA	GTCGTAAAAA	+
68	MA0151.1	Arid3a	-2	0.0540154	19.4455	0.42195	6	TAATCACA	ATTAAA	+
53	MA0174.1	CG42234	0	0.0540474	19.4571	0.274896	6	ATAATT	TTTATTA	+
56	M5291_1.02	ARX	6	0.0541502	39.6921	0.419477	6	TAATAA	TTAATTTAATTAA	+
53	M5542_1.02	HOXB3	1	0.0544489	39.911	0.458691	6	ATAATT	ACTAATTAGC	-
56	M5394_1.02	EN2	2	0.0544489	39.911	0.419477	6	TAATAA	GTTAATTGGA	+
56	M6292_1.02	HOXA5	3	0.0544489	39.911	0.419477	6	TAATAA	CATTAATCAA	+
53	MA0845.1	FOXB1	0	0.0552513	28.6754	0.489817	6	ATAATT	ATATTTACATA	-
56	MA0880.1	Dlx3	1	0.055721	28.9192	0.42022	6	TAATAA	CCAATTAC	+
56	MA0444.1	CG34031	1	0.0557371	20.0654	0.298565	6	TAATAA	TTAATTG	+
68	MA0467.1	Crx	1	0.0557498	20.0699	0.42195	8	TAATCACA	CTAATCCTCTT	-
56	M1025_1.02	(HOXD1)_(Mus_musculus)_(DBD_0.98)	2	0.0562181	41.2079	0.423504	6	TAATAA	GCTAATTA	+
53	M5530_1.02	HOMEZ	1	0.0562782	41.2519	0.458691	6	ATAATT	TATAATCGTTTT	+
68	MA0220.1	en	1	0.0563439	20.2838	0.42195	6	TAATCACA	TTAATTA	+
53	MA0877.1	Barhl1	1	0.0563957	29.2694	0.489817	6	ATAATT	GCTAATTGCT	+
56	MA0040.1	Foxq1	-1	0.0564259	20.3133	0.299714	5	TAATAA	AATAAACAATA	-
56	M0887_1.02	HOXA2	2	0.0565333	41.4389	0.423504	6	TAATAA	CCTAATGAG	+
56	M6247_1.02	FOXO4	-1	0.0565333	41.4389	0.423504	5	TAATAA	AATAAACAA	+
56	MA0904.1	Hoxb5	4	0.0567513	29.4539	0.42022	6	TAATAA	ACGGTAATTAGCTCAT	+
56	MA0912.1	Hoxd3	6	0.0567513	29.4539	0.42022	6	TAATAA	TTGAGTTAATTAACCT	+
53	M5502_1.02	GSX1	1	0.056764	41.608	0.458691	6	ATAATT	TTTAATTAGG	+
53	MA0911.1	Hoxa11	6	0.0571281	29.6495	0.489817	6	ATAATT	GGTCGTAAAATT	+
56	MA0052.3	MEF2A	2	0.0571281	29.6495	0.42022	6	TAATAA	TCTAAAAATAGA	+
53	M5735_1.02	POU3F3	8	0.0572951	41.9973	0.458691	5	ATAATT	AAATTAGCATAAT	+
53	MA0666.1	MSX1	0	0.057444	29.8134	0.489817	6	ATAATT	CTAATTGG	-
56	MA0125.1	Nobox	2	0.057444	29.8134	0.42022	6	TAATAA	ACCAATTA	-
56	MA0881.1	Dlx4	1	0.057444	29.8134	0.42022	6	TAATAA	CCAATTAC	+
68	MA0013.1	br_Z4	3	0.0577271	20.7817	0.421971	8	TAATCACA	TAGTAAACAAA	+
68	MA0157.1	FOXO3	2	0.0578635	20.8309	0.421971	6	TAATCACA	TGTAAACA	+
56	MA0125.1	Nobox	2	0.0583978	21.0232	0.305061	6	TAATAA	ACCAATTA	-
53	M1073_1.02	(HOXA3)_(Mus_musculus)_(DBD_1.00)	0	0.0586189	42.9676	0.461197	6	ATAATT	TTAATGACC	+
56	M1070_1.02	(HOXC5)_(Mus_musculus)_(DBD_1.00)	1	0.0586189	42.9676	0.435608	6	TAATAA	TTAATGACC	+
53	MA0662.1	MIXL1	1	0.0588193	30.5272	0.491637	6	ATAATT	GTTAATTAGA	-
53	MA0900.1	HOXA2	1	0.0588193	30.5272	0.491637	6	ATAATT	CCTAATTACC	+
56	MA0889.1	GBX1	2	0.0588193	30.5272	0.42022	6	TAATAA	ACTAATTAGC	+
56	MA0893.1	GSX2	2	0.0588193	30.5272	0.42022	6	TAATAA	TTTAATTAGT	-
53	M1507_1.02	(LCOR)_(Meleagris_gallopavo)_(DBD_1.00)	4	0.0591128	43.3297	0.462425	6	ATAATT	AGCCAAAATT	-
56	M5771_1.02	RAX	2	0.0591128	43.3297	0.435608	6	TAATAA	GTTAATTGGC	+
53	MA0256.1	zen	-1	0.0592823	21.3416	0.299109	5	ATAATT	TCATTAG	-
56	MA0216.2	CAD	2	0.059627	21.4657	0.308929	6	TAATAA	GGCCATAAAAA	+
[truncated: 97 more rows]

## Sheet: PANC-1 specific enhancer NDRs
Query ID	Target ID	TF ID	Optimal offset	p-value	E-value	q-value	Overlap	Query consensus sequence	Target consensus sequence	Orientation
5	M6483_1.02	SP4	0	5.32662e-13	3.90442e-10	7.60181e-10	24	GCCGCGGCGGGGGGCGCGGCGCGGGGGGCG	GGGGCCAGGGGGGGGGCGGGGCCG	+
5	M6482_1.02	SP3	-7	1.39192e-12	1.02028e-09	9.93227e-10	20	GCCGCGGCGGGGGGCGCGGCGCGGGGGGCG	GGGGGGGGGCGGGGCCGGGG	+
6	MA0139.1	CTCF	-10	6.60446e-11	2.37761e-08	4.67816e-08	16	TCTGGGTCGCTACTGCCCCCTCGTGG	TAGCGCCCCCTGGTGGCCA	-
6	MA0139.1	CTCF	-10	9.17582e-11	4.76225e-08	9.5245e-08	16	TCTGGGTCGCTACTGCCCCCTCGTGG	TAGCGCCCCCTGGTGGCCA	-
8	MA0538.1	DAF-12	0	9.45971e-09	3.4055e-06	6.81099e-06	15	GTGTGTGTGTGTGTG	GTGTGTGTGTGCGTG	+
5	M4459_1.02	EGR1	-7	1.56453e-08	1.1468e-05	7.44266e-06	20	GCCGCGGCGGGGGGCGCGGCGCGGGGGGCG	GTGCGGGGGCGGGGGGGGGG	+
6	M4427_1.02	CTCF	-9	2.56792e-08	1.88228e-05	3.75252e-05	17	TCTGGGTCGCTACTGCCCCCTCGTGG	ACAGCGCCCCCTGGTGGCCAC	-
5	M6539_1.02	ZBTB7B	-7	2.68088e-08	1.96508e-05	9.56493e-06	22	GCCGCGGCGGGGGGCGCGGCGCGGGGGGCG	CGGAGAGGGGGAGGGGGGGGGC	+
5	MA0516.1	SP2	-5	5.92501e-08	2.133e-05	4.16546e-05	15	GCCGCGGCGGGGGGCGCGGCGCGGGGGGCG	GGGAGGGGGCGGGGC	-
5	MA0516.1	SP2	-5	9.89884e-08	5.1375e-05	0.000101575	15	GCCGCGGCGGGGGGCGCGGCGCGGGGGGCG	GGGAGGGGGCGGGGC	-
5	M2314_1.02	SP2	-5	1.39161e-07	0.000102005	3.97202e-05	15	GCCGCGGCGGGGGGCGCGGCGCGGGGGGCG	GGGAGGGGGCGGGGC	+
5	M4536_1.02	E2F1	-13	2.85817e-07	0.000209504	6.79832e-05	15	GCCGCGGCGGGGGGCGCGGCGCGGGGGGCG	GGGGAGGGCGCGCGG	+
6	M4612_1.02	CTCFL	-11	3.36436e-07	0.000246607	0.000245818	15	TCTGGGTCGCTACTGCCCCCTCGTGG	GGCGCCCCCTGGCGG	-
5	M6336_1.02	MAZ	-10	7.44735e-07	0.000545891	0.000151834	17	GCCGCGGCGGGGGGCGCGGCGCGGGGGGCG	GGGGGGGGGAGGGAGGG	+
5	M6547_1.02	ZFX	-12	1.31966e-06	0.000967314	0.000235417	18	GCCGCGGCGGGGGGCGCGGCGCGGGGGGCG	GCCGAGGCCTGGGGCCCCC	-
5	M4640_1.02	ZBTB7A	-4	1.50158e-06	0.00110066	0.000238107	15	GCCGCGGCGGGGGGCGCGGCGCGGGGGGCG	GGGCAGGGGTCTCGG	+
6	MA0531.1	CTCF	-11	1.96064e-06	0.000705832	0.000694395	15	TCTGGGTCGCTACTGCCCCCTCGTGG	GGCGCCATCTAGCGG	-
5	MA0162.2	EGR1	-5	4.78081e-06	0.00172109	0.00168053	14	GCCGCGGCGGGGGGCGCGGCGCGGGGGGCG	GGCGGGGGCGGGGG	-
5	M6552_1.02	ZNF148	-6	7.36014e-06	0.00539499	0.000954902	15	GCCGCGGCGGGGGGCGCGGCGCGGGGGGCG	GGGGTGGGGGAGGGG	+
64	MA0025.1	NFIL3	0	8.136e-06	0.00292896	0.00585465	11	ATATTACATAA	ATGTTACATAA	-
64	MA0025.1	NFIL3	0	8.4891e-06	0.00440584	0.00869595	11	ATATTACATAA	ATGTTACATAA	-
5	MA0162.2	EGR1	-5	9.30119e-06	0.00482732	0.00477212	14	GCCGCGGCGGGGGGCGCGGCGCGGGGGGCG	GGCGGGGGCGGGGG	-
5	M4604_1.02	ZNF263	-5	9.63052e-06	0.00705917	0.00112363	21	GCCGCGGCGGGGGGCGCGGCGCGGGGGGCG	GGGGAGGAGGGAGGGGAGGAG	+
5	M6535_1.02	WT1	0	1.02353e-05	0.00750246	0.00112363	13	GCCGCGGCGGGGGGCGCGGCGCGGGGGGCG	GCGGGGGCGGGGG	+
9	MA0528.1	ZNF263	13	1.50402e-05	0.00541449	0.0107927	8	CCTCCTCC	TCCTCCTCCCCCTCCTCCTCC	-
5	MA0535.1	Mad	-15	2.21007e-05	0.00795627	0.00517917	15	GCCGCGGCGGGGGGCGCGGCGCGGGGGGCG	CAGGCGCCGCCGCCG	+
10	M6245_1.02	FOXO1	-1	2.39865e-05	0.0175821	0.0349311	10	AAAAAAAAAAA	AAAAAGTAAACAAACC	+
9	MA0528.1	ZNF263	13	2.98783e-05	0.0155068	0.0310137	8	CCTCCTCC	TCCTCCTCCCCCTCCTCCTCC	-
8	MA0472.1	EGR2	0	3.29613e-05	0.0118661	0.0118661	15	GTGTGTGTGTGTGTG	GTGCGTGGGCGGGGG	-
5	M1906_1.02	SP1	-9	3.3145e-05	0.0242953	0.00337875	11	GCCGCGGCGGGGGGCGCGGCGCGGGGGGCG	GGGGGCGGGGC	+
34	M6500_1.02	TAL1	-6	3.35379e-05	0.0245833	0.0491666	12	CTGAGAGACAATCTGCTCTGT	GACCATCTGTTC	+
5	MA0079.3	SP1	-9	3.65662e-05	0.0131638	0.00642679	11	GCCGCGGCGGGGGGCGCGGCGCGGGGGGCG	GGGGGCGGGGC	-
9	M4604_1.02	ZNF263	11	4.12241e-05	0.0302172	0.0603653	8	CCTCCTCC	CTCCTCCCCTCCCTCCTCCCC	-
5	M6123_1.02	(ZNF281)_(Mus_musculus)_(DBD_1.00)	-6	4.36801e-05	0.0320175	0.00415583	15	GCCGCGGCGGGGGGCGCGGCGCGGGGGGCG	GGGGTGGGGGAGGGG	+
60	M6316_1.02	TCF4	-8	4.6913e-05	0.0343872	0.067858	9	GCAGAAAGCGCACCTGCCGCA	TGCACCTGG	-
32	MA0099.2	FOS::JUN	-4	4.96744e-05	0.0178828	0.0354244	7	TCTATGACTCACCTCATGGCAGAAGAGAT	TGACTCA	+
5	MA0079.3	SP1	-9	5.08979e-05	0.026416	0.0174093	11	GCCGCGGCGGGGGGCGCGGCGCGGGGGGCG	GGGGGCGGGGC	-
26	M6299_1.02	HOXC6	0	5.1324e-05	0.0376205	0.074605	15	AGAATTTATCACTTA	ATGATTTATTACTTT	-
22	MA0514.1	Sox3	-11	5.23707e-05	0.0188535	0.0374754	10	GAGAATATCCCAGAACAAAGGATAATCCTG	AAAACAAAGG	-
22	MA0514.1	Sox3	-11	5.63172e-05	0.0292286	0.033398	10	GAGAATATCCCAGAACAAAGGATAATCCTG	AAAACAAAGG	-
12	MA0537.1	BLMP-1	-1	5.82064e-05	0.0209543	0.0416512	11	CCTCTCTCTTTCCCT	TTTTCACTTTT	-
32	MA0099.2	FOS::JUN	-4	6.33042e-05	0.0328549	0.0528827	7	TCTATGACTCACCTCATGGCAGAAGAGAT	TGACTCA	+
22	MA0143.3	Sox2	-13	6.47148e-05	0.033587	0.033398	8	GAGAATATCCCAGAACAAAGGATAATCCTG	AACAAAGG	-
5	MA0146.1	Zfx	-9	7.47275e-05	0.0269019	0.0105071	14	GCCGCGGCGGGGGGCGCGGCGCGGGGGGCG	GGGGCCGAGGCCTG	+
48	MA0870.1	Sox1	0	7.79086e-05	0.0404345	0.0808691	11	AACAATAATAT	AACAATAACATTGTT	+
7	MA0734.1	GLI2	-1	7.85742e-05	0.04078	0.08156	12	CCAGGGTGGTCTCAAACTCCTGACCTCGAG	CAGTGTGGTCGC	-
56	M6326_1.02	KLF8	-4	7.97395e-05	0.0584491	0.0753683	9	TCCCCACCCCTTGTT	CACCCCCTG	-
40	M5445_1.02	FOXD2	4	0.000101538	0.0744276	0.148787	8	AATATTTA	AAAAAATATTTACT	-
60	MA0745.1	SNAI2	-9	0.000102747	0.0533258	0.0997531	9	GCAGAAAGCGCACCTGCCGCA	ACACCTGTT	-
56	M2391_1.02	KLF5	0	0.000104356	0.076493	0.0753683	10	TCCCCACCCCTTGTT	GCCCCGCCCC	-
5	MA0146.2	Zfx	-9	0.000105087	0.05454	0.0269582	14	GCCGCGGCGGGGGGCGCGGCGCGGGGGGCG	GGGGCCGAGGCCTG	+
10	MA0559.1	PI	3	0.000110948	0.0399411	0.0421684	11	AAAAAAAAAAA	CCAAAAAAGGAAAA	+
60	MA0086.1	sna	-10	0.000111345	0.0400842	0.0794521	6	GCAGAAAGCGCACCTGCCGCA	CACCTG	-
11	M6228_1.02	FOSB	1	0.000111467	0.0817056	0.0773769	9	TGACTCATCTGCATT	CTGACTCATC	+
64	M6186_1.02	DBP	-1	0.000117421	0.0860697	0.171942	10	ATATTACATAA	TGTTACATAAC	+
32	MA0477.1	FOSL1	-2	0.000117861	0.0424298	0.0420251	11	TCTATGACTCACCTCATGGCAGAAGAGAT	CATGAGTCACC	-
10	MA0554.1	SOC1	1	0.000118524	0.0426687	0.0421684	11	AAAAAAAAAAA	AAAAAAAAAAAAAAAAAAAAA	-
5	MA0123.1	abi4	-20	0.000122791	0.0442046	0.0143876	10	GCCGCGGCGGGGGGCGCGGCGCGGGGGGCG	GGGGGCACCG	-
56	MA0599.1	KLF5	0	0.000137749	0.0714915	0.140731	10	TCCCCACCCCTTGTT	GCCCCGCCCC	+
7	M6264_1.02	GLI1	-1	0.000138815	0.101752	0.147985	11	CCAGGGTGGTCTCAAACTCCTGACCTCGAG	CTGGGTGGTCT	+
5	M1963_1.02	(ZFY)_(Mus_musculus)_(DBD_0.97)	-9	0.000144457	0.105887	0.012885	14	GCCGCGGCGGGGGGCGCGGCGCGGGGGGCG	GGGGCCGAGGCCTG	+
32	MA0477.1	FOSL1	-2	0.000145252	0.0753858	0.0528827	11	TCTATGACTCACCTCATGGCAGAAGAGAT	CATGAGTCACC	-
67	M6257_1.02	GATA5	6	0.000150311	0.110178	0.217874	10	ATAACTTAAA	TAAGAGATAACTTAGAT	+
32	MA0655.1	JDP2	-3	0.000154608	0.0802416	0.0528827	9	TCTATGACTCACCTCATGGCAGAAGAGAT	ATGACTCAT	+
8	M6212_1.02	EPAS1	-2	0.000161284	0.118221	0.236443	13	GTGTGTGTGTGTGTG	GTGCGTACGTGGG	-
37	MA0173.1	CG11617	-5	0.000163942	0.0590191	0.112662	7	AAAGAATGTCAAGTA	ATGTTAA	-
53	M0633_1.02	DMRT2	1	0.000165915	0.121616	0.239356	8	AATTTATT	TAATGTATTA	+
5	M6321_1.02	KLF15	1	0.000168915	0.123815	0.0141803	16	GCCGCGGCGGGGGGCGCGGCGCGGGGGGCG	GGCGGGGAGGTGGGGGC	+
34	M6516_1.02	TCF3	-6	0.000175605	0.128719	0.128719	11	CTGAGAGACAATCTGCTCTGT	GACCATCTGGT	+
11	M5587_1.02	JDP2	1	0.000180283	0.132147	0.0773769	8	TGACTCATCTGCATT	ATGACTCAT	+
50	M4545_1.02	ZNF683	-8	0.000181374	0.132947	0.14285	14	TGACTAAGACAAAGTCACTTTT	TCACTTTCACTTTCT	-
48	M0108_1.02	(ARID5A)_(Mus_musculus)_(DBD_0.97)	-1	0.000191084	0.140065	0.238665	10	AACAATAATAT	TCAATATTATC	-
50	M2307_1.02	PRDM1	-8	0.000194885	0.14285	0.14285	14	TGACTAAGACAAAGTCACTTTT	TCACTTTCACTTTCT	-
7	M1458_1.02	(RORB)_(Tetraodon_nigroviridis)_(DBD_1.00)	-18	0.000202399	0.148358	0.147985	10	CCAGGGTGGTCTCAAACTCCTGACCTCGAG	ACTGACCTCG	+
58	M5303_1.02	BCL6B	-2	0.000203438	0.14912	0.297142	17	TCTGCCGTTCTAAAAAGAAAACAAT	TGAATTCCTAGAAAGCA	-
5	MA0528.1	ZNF263	-7	0.000206598	0.0743752	0.0207492	21	GCCGCGGCGGGGGGCGCGGCGCGGGGGGCG	GGAGGAGGAGGGGGAGGAGGA	+
3	MA0162.2	EGR1	-16	0.00020682	0.0744553	0.14681	14	GGATTACAGGCGTGAGCCACCGCGCCCGGC	CCCCCGCCCCCGCC	+
40	MA0153.1	HNF1B	2	0.000210358	0.075729	0.145986	8	AATATTTA	TTAATATTTAAC	+
5	M0609_1.02	DNMT1	-2	0.000210498	0.154295	0.0166894	10	GCCGCGGCGGGGGGCGCGGCGCGGGGGGCG	GGCCGCGGGG	-
11	M2292_1.02	JUND	2	0.00021224	0.155572	0.0773769	9	TGACTCATCTGCATT	GGTGACTCATC	+
11	MA0655.1	JDP2	1	0.000227694	0.118173	0.0781864	8	TGACTCATCTGCATT	ATGACTCAT	+
11	MA0099.2	FOS::JUN	0	0.000236865	0.0852716	0.0990146	7	TGACTCATCTGCATT	TGAGTCA	-
12	MA0528.1	ZNF263	1	0.000243277	0.0875799	0.0599375	15	CCTCTCTCTTTCCCT	TCCTCCTCCCCCTCCTCCTCC	-
12	MA0543.1	EOR-1	0	0.000251283	0.0904619	0.0599375	15	CCTCTCTCTTTCCCT	TCTCTGCGTCTCTCT	-
5	M6199_1.02	EGR2	-17	0.000261854	0.191939	0.0196685	11	GCCGCGGCGGGGGGCGCGGCGCGGGGGGCG	GGCGTGGGCGG	+
36	M0437_1.02	(ZNF32)_(Mus_musculus)_(DBD_0.99)	0	0.000264701	0.194026	0.388052	9	TATATAGATTTA	TATATATAT	+
11	MA0099.2	FOS::JUN	0	0.000266266	0.138192	0.0781864	7	TGACTCATCTGCATT	TGAGTCA	-
58	MA0731.1	BCL6B	-2	0.000268411	0.139305	0.277313	17	TCTGCCGTTCTAAAAAGAAAACAAT	TGAATTCCTAGAAAGCA	-
60	MA0048.2	NHLH1	-8	0.000269738	0.139994	0.0997531	10	GCAGAAAGCGCACCTGCCGCA	CGCAGCTGCG	+
12	MA0528.1	ZNF263	1	0.000272692	0.141527	0.283054	15	CCTCTCTCTTTCCCT	TCCTCCTCCCCCTCCTCCTCC	-
11	MA0491.1	JUND	2	0.000279092	0.100473	0.0990146	9	TGACTCATCTGCATT	GGTGACTCATC	+
50	MA0508.1	PRDM1	-8	0.000279742	0.145186	0.290372	14	TGACTAAGACAAAGTCACTTTT	TCACTTTCACTTTCT	-
11	MA0841.1	NFE2	2	0.000281037	0.145858	0.0781864	9	TGACTCATCTGCATT	CATGACTCATC	+
5	MA0528.1	ZNF263	-7	0.000290289	0.15066	0.0595748	21	GCCGCGGCGGGGGGCGCGGCGCGGGGGGCG	GGAGGAGGAGGGGGAGGAGGA	+
60	MA0830.1	TCF4	-8	0.000291925	0.151509	0.0997531	10	GCAGAAAGCGCACCTGCCGCA	CGCACCTGCT	+
3	MA0162.2	EGR1	-16	0.000292561	0.151839	0.301676	14	GGATTACAGGCGTGAGCCACCGCGCCCGGC	CCCCCGCCCCCGCC	+
2	MA0162.2	EGR1	-3	0.000292697	0.105371	0.164153	14	TTACTGCAGCCTCCGCCTCCC	CCCCCGCCCCCGCC	+
50	MA0508.1	PRDM1	-8	0.000296296	0.106667	0.213333	14	TGACTAAGACAAAGTCACTTTT	TCACTTTCACTTTCT	-
11	MA0491.1	JUND	2	0.000304782	0.158182	0.0781864	9	TGACTCATCTGCATT	GGTGACTCATC	+
24	MA0474.1	Erg	-1	0.000308237	0.110965	0.179742	11	GAGAGGCATGGGCTG	ACAGGAAGTGG	+
5	M4612_1.02	CTCFL	-3	0.00031423	0.230331	0.0215966	15	GCCGCGGCGGGGGGCGCGGCGCGGGGGGCG	CCGCCAGGGGGCGCC	+
29	M6279_1.02	HMGA1	-10	0.000316691	0.232134	0.464269	7	ACAGATGTTTGTATTTTATAAAGATGAGTA	GTATTTT	-
5	M6144_1.02	TFAP2B	-18	0.00031779	0.23294	0.0215966	10	GCCGCGGCGGGGGGCGCGGCGCGGGGGGCG	GCCCGGGGGC	-
52	M1583_1.02	(BBX)_(Mus_musculus)_(DBD_0.99)	-12	0.000320598	0.234998	0.469996	8	TGATACTGGGATTAAATGAA	TCAATGAA	-
22	MA0519.1	Stat5a::Stat5b	-4	0.00032896	0.118426	0.0792572	11	GAGAATATCCCAGAACAAAGGATAATCCTG	ATTTCCAAGAA	+
34	MA0091.1	TAL1::TCF3	-5	0.000339429	0.122195	0.244389	12	CTGAGAGACAATCTGCTCTGT	CGACCATCTGTT	+
10	M6251_1.02	FUBP1	0	0.000342154	0.250799	0.140003	11	AAAAAAAAAAA	AAAAAAACACAA	-
10	M6490_1.02	SRY	-2	0.000343084	0.25148	0.140003	9	AAAAAAAAAAA	AAAACAAAA	+
64	M0104_1.02	(ARID3B)_(Mus_musculus)_(DBD_0.99)	0	0.000347153	0.254463	0.254172	11	ATATTACATAA	ATATTAATTAA	+
26	MA0631.1	Six3	1	0.000358481	0.186051	0.264852	15	AGAATTTATCACTTA	GATAGGGTATCACTAAT	+
26	M0629_1.02	DMRT3	-2	0.000367343	0.269263	0.2664	11	AGAATTTATCACTTA	AATGTATCAAT	+
60	M6353_1.02	MYF6	-10	0.000373015	0.27342	0.19864	7	GCAGAAAGCGCACCTGCCGCA	CAGCTGC	-
56	M6322_1.02	KLF1	-2	0.000373617	0.273861	0.0982454	11	TCCCCACCCCTTGTT	GCCACACCCTG	-
2	MA0162.2	EGR1	-3	0.000373892	0.19405	0.207013	14	TTACTGCAGCCTCCGCCTCCC	CCCCCGCCCCCGCC	+
5	MA0024.2	E2F1	-17	0.000378547	0.136277	0.02957	11	GCCGCGGCGGGGGGCGCGGCGCGGGGGGCG	CGGGCGGGAGG	+
22	MA0519.1	Stat5a::Stat5b	-4	0.000381518	0.198008	0.106744	11	GAGAATATCCCAGAACAAAGGATAATCCTG	ATTTCCAAGAA	+
10	M5322_1.02	CPEB1	-2	0.000384548	0.281874	0.140003	8	AAAAAAAAAAA	AATAAAAA	-
30	M6471_1.02	SOX13	-1	0.000385551	0.282609	0.499495	8	TCATTGTTCAGAGTTAACAA	CATTGTTC	+
48	M5335_1.02	CUX2	0	0.000390764	0.28643	0.238665	11	AACAATAATAT	ATCGATAAAATTATCGAT	-
34	MA0091.1	TAL1::TCF3	-5	0.00039158	0.20323	0.396691	12	CTGAGAGACAATCTGCTCTGT	CGACCATCTGTT	+
12	MA0554.1	SOC1	2	0.000394619	0.142063	0.0697565	15	CCTCTCTCTTTCCCT	TTTTTTTTTTTTTTTTTTTTT	+
6	M6358_1.02	NEUROD1	-13	0.000404523	0.296515	0.197044	12	TCTGGGTCGCTACTGCCCCCTCGTGG	GGCCATCTGCCG	-
17	M6359_1.02	NFE2L1	-3	0.000405685	0.297367	0.418585	7	TGTAATGACTTAGT	AATGACT	+
23	MA0463.1	Bcl6	-1	0.000405712	0.146056	0.292113	14	AGGCCTCCCAGGGTC	TGCTTTCTAGGAAA	-
40	M6426_1.02	POU3F2	0	0.00043166	0.316407	0.230226	8	AATATTTA	ATTATTTATG	-
56	MA0443.1	btd	-2	0.000432568	0.155725	0.10837	10	TCCCCACCCCTTGTT	TCCGCCCCCT	-
22	MA0143.2	Sox2	-6	0.000433697	0.156131	0.0792572	15	GAGAATATCCCAGAACAAAGGATAATCCTG	TTTGCATAACAAAGG	-
56	M6549_1.02	ZIC2	-1	0.00043571	0.319375	0.0982454	9	TCCCCACCCCTTGTT	GACCACCCC	-
5	M6146_1.02	TFAP2D	-17	0.00043768	0.32082	0.0272907	13	GCCGCGGCGGGGGGCGCGGCGCGGGGGGCG	CGCCCGAGGCGCGT	-
32	M5587_1.02	JDP2	-3	0.000439593	0.322222	0.269871	9	TCTATGACTCACCTCATGGCAGAAGAGAT	ATGACTCAT	+
5	M6442_1.02	PURA	-9	0.000439823	0.32239	0.0272907	17	GCCGCGGCGGGGGGCGCGGCGCGGGGGGCG	GGAAGGGGGGGGCAGGG	-
22	MA0460.1	ttk	-17	0.000443039	0.159494	0.0792572	9	GAGAATATCCCAGAACAAAGGATAATCCTG	AAGGATAAT	+
64	MA0601.1	Arid3b	0	0.000454829	0.236056	0.186985	11	ATATTACATAA	ATATTAATTAA	+
56	MA0056.1	MZF1	0	0.000466347	0.167885	0.10837	6	TCCCCACCCCTTGTT	TCCCCA	-
22	M2313_1.02	(SOX6)_(Mus_musculus)_(DBD_1.00)	-11	0.000467477	0.342661	0.219558	10	GAGAATATCCCAGAACAAAGGATAATCCTG	AAAACAATGG	-
12	MA0149.1	EWSR1-FLI1	1	0.000487414	0.175469	0.0697565	15	CCTCTCTCTTTCCCT	CCTTCCTTCCTTCCTTCC	-
15	M6141_1.02	ALX1	-16	0.000490748	0.359719	0.261613	12	TTTCTTCACAAATTTTAAATTTAATTTTT	TAATCCAATTAT	+
40	M6281_1.02	HNF1A	4	0.000492342	0.360887	0.230226	8	AATATTTA	GGTTAATAATTAACC	-
5	MA0469.1	E2F3	-5	0.000493639	0.17771	0.0347043	15	GCCGCGGCGGGGGGCGCGGCGCGGGGGGCG	GAGTGGGGGCGGGAG	-
60	MA0103.2	ZEB1	-7	0.000505204	0.181873	0.128351	9	GCAGAAAGCGCACCTGCCGCA	CCTCACCTG	+
22	MA0486.2	HSF1	-2	0.00050979	0.264581	0.106744	13	GAGAATATCCCAGAACAAAGGATAATCCTG	GAACGTTCTAGAA	-
26	MA0610.1	DMRT3	-2	0.000516082	0.267847	0.264852	11	AGAATTTATCACTTA	AATGTATCAAT	+
56	M6548_1.02	ZIC1	-1	0.000516626	0.378687	0.0982454	9	TCCCCACCCCTTGTT	GACCACCCC	-
32	M4681_1.02	BACH2	-4	0.00053444	0.391744	0.269871	10	TCTATGACTCACCTCATGGCAGAAGAGAT	TGACTCAGCA	-
58	M6234_1.02	FOXA3	-11	0.000538186	0.39449	0.393039	13	TCTGCCGTTCTAAAAAGAAAACAAT	GCAAAGCAAACAA	+
41	M6241_1.02	FOXJ2	1	0.000538467	0.394696	0.405026	8	AAATAAAT	TAAATAAACA	+
60	MA0048.1	NHLH1	-7	0.000539616	0.194262	0.128351	12	GCAGAAAGCGCACCTGCCGCA	ACGCAGCTGCGC	-
60	M4479_1.02	TCF12	-9	0.000539747	0.395635	0.19864	11	GCAGAAAGCGCACCTGCCGCA	ACAGCTGCTGC	-
56	M5591_1.02	KLF13	2	0.000548379	0.401962	0.0982454	15	TCCCCACCCCTTGTT	ATGCCACGCCCCTTTTTG	-
22	MA0770.1	HSF2	-2	0.000551253	0.2861	0.106744	13	GAGAATATCCCAGAACAAAGGATAATCCTG	GAACGTTCTAGAA	-
56	M6324_1.02	KLF4	0	0.000551322	0.404119	0.0982454	10	TCCCCACCCCTTGTT	GCCCCGCCCA	-
45	M2270_1.02	DUX4	-1	0.000559669	0.410237	0.463459	10	ATGATGAAATT	TGATTAAATTA	-
10	M6299_1.02	HOXC6	0	0.000573804	0.420598	0.167124	11	AAAAAAAAAAA	AAAGTAATAAATCAT	+
60	M1926_1.02	ZEB1	-7	0.000583757	0.427894	0.19864	9	GCAGAAAGCGCACCTGCCGCA	CCTCACCTG	-
56	MA0657.1	KLF13	2	0.000588191	0.305271	0.173861	15	TCCCCACCCCTTGTT	ATGCCACGCCCCTTTTTG	+
48	M6412_1.02	PBX1	3	0.000591465	0.433544	0.238665	11	AACAATAATAT	CCCATCAATCAAATT	+
26	M0633_1.02	DMRT2	-1	0.000591778	0.433773	0.2664	10	AGAATTTATCACTTA	TAATGTATTA	+
56	M1906_1.02	SP1	0	0.000592945	0.434628	0.0982454	11	TCCCCACCCCTTGTT	GCCCCGCCCCC	-
22	MA0515.1	Sox6	-11	0.000594956	0.214184	0.0851475	10	GAGAATATCCCAGAACAAAGGATAATCCTG	AAAACAATGG	-
56	MA0079.3	SP1	0	0.000605554	0.217999	0.10837	11	TCCCCACCCCTTGTT	GCCCCGCCCCC	+
10	MA0011.1	br_Z2	-1	0.000607084	0.21855	0.0874991	8	AAAAAAAAAAA	AAATAGTA	-
64	MA0843.1	TEF	-1	0.000607826	0.315461	0.186985	10	ATATTACATAA	TATTACGTAACA	+
56	M6356_1.02	MZF1	1	0.000612144	0.448702	0.0982454	8	TCCCCACCCCTTGTT	TTCCCCACC	-
22	MA0515.1	Sox6	-11	0.000620507	0.322043	0.106744	10	GAGAATATCCCAGAACAAAGGATAATCCTG	AAAACAATGG	-
6	MA0123.1	abi4	-10	0.000620999	0.22356	0.146625	10	TCTGGGTCGCTACTGCCCCCTCGTGG	CGGTGCCCCC	+
10	MA0555.1	SVP	7	0.000624993	0.224997	0.0874991	11	AAAAAAAAAAA	ATTACCAAAAAAGGAAAGAA	+
56	MA0056.1	MZF1	0	0.00062669	0.325252	0.173861	6	TCCCCACCCCTTGTT	TCCCCA	-
12	MA0149.1	EWSR1-FLI1	1	0.000627786	0.325821	0.325821	15	CCTCTCTCTTTCCCT	CCTTCCTTCCTTCCTTCC	-
15	M2307_1.02	PRDM1	-14	0.000631189	0.462661	0.261613	15	TTTCTTCACAAATTTTAAATTTAATTTTT	TCACTTTCACTTTCT	-
5	MA0697.1	ZIC3	-15	0.000632154	0.328088	0.085991	15	GCCGCGGCGGGGGGCGCGGCGCGGGGGGCG	GCGCAGCGGGGGGTC	-
22	M5782_1.02	RHOXF1	-19	0.000637386	0.467204	0.219558	9	GAGAATATCCCAGAACAAAGGATAATCCTG	GGATTATCC	-
18	MA0559.1	PI	-4	0.00064041	0.230548	0.417907	14	TACAGTAAAAGAGGATAA	CCAAAAAAGGAAAA	+
56	MA0098.2	Ets1	-2	0.000645015	0.232205	0.10837	13	TCCCCACCCCTTGTT	CCCACTTCCTGTCTC	+
36	M5967_1.02	ZNF232	6	0.00064517	0.472909	0.40604	12	TATATAGATTTA	ATGTTAAATGTAGATTAAG	+
20	MA0482.1	Gata4	-9	0.000647629	0.233146	0.273713	11	GTGCTGCTGTCTTCTCTCTCAGCCCACCCC	TCTTATCTCCC	+
24	MA0475.1	FLI1	-1	0.000650068	0.234024	0.179742	11	GAGAGGCATGGGCTG	ACAGGAAGTGG	+
60	MA0103.2	ZEB1	-7	0.000653495	0.339164	0.155568	9	GCAGAAAGCGCACCTGCCGCA	CCTCACCTG	+
48	M5815_1.02	SOX14	-1	0.000654058	0.479424	0.238665	10	AACAATAATAT	ACAATAACATTG	+
10	MA0082.1	squamosa	3	0.000663247	0.238769	0.0874991	11	AAAAAAAAAAA	CCAAAAATGGAAAT	+
1	M6251_1.02	FUBP1	-18	0.000669786	0.490953	0.361861	12	AGAGCGAGACTCTGTCTCAAAAAAAAAAAA	AAAAAAACACAA	-
5	MA0753.1	ZNF740	-6	0.00067041	0.347943	0.085991	10	GCCGCGGCGGGGGGCGCGGCGCGGGGGGCG	GTGGGGGGGG	-
22	M6478_1.02	SOX9	-11	0.00067228	0.492782	0.219558	11	GAGAATATCCCAGAACAAAGGATAATCCTG	AGAACAATGGG	+
40	M0108_1.02	(ARID5A)_(Mus_musculus)_(DBD_0.97)	3	0.000674162	0.494161	0.230226	8	AATATTTA	GATAATATTGA	+
7	MA0505.1	Nr5a2	-4	0.000679882	0.244757	0.489515	15	CCAGGGTGGTCTCAAACTCCTGACCTCGAG	GCTGACCTTGAACTT	-
30	M6472_1.02	SOX15	-1	0.000681752	0.499725	0.499495	7	TCATTGTTCAGAGTTAACAA	CATTGTT	+
7	MA0505.1	Nr5a2	-4	0.000682774	0.35436	0.35436	15	CCAGGGTGGTCTCAAACTCCTGACCTCGAG	GCTGACCTTGAACTT	-
60	M6270_1.02	NHLH1	-3	0.000686639	0.503307	0.19864	18	GCAGAAAGCGCACCTGCCGCA	AGGGACGCAGCTGCTCCCCA	+
1	M6242_1.02	FOXJ3	-16	0.000687885	0.50422	0.361861	13	AGAGCGAGACTCTGTCTCAAAAAAAAAAAA	TAAACAAAAACAA	+
32	MA0491.1	JUND	-2	0.000692673	0.249362	0.164656	11	TCTATGACTCACCTCATGGCAGAAGAGAT	GATGAGTCACC	-
5	M5977_1.02	ZNF740	-6	0.000694862	0.509334	0.0396665	10	GCCGCGGCGGGGGGCGCGGCGCGGGGGGCG	GTGGGGGGGG	+
11	MA0462.1	BATF::JUN	0	0.000695737	0.250465	0.115277	11	TGACTCATCTGCATT	TGAGTCATTTC	-
2	M4604_1.02	ZNF263	-1	0.000695867	0.510071	0.229263	20	TTACTGCAGCCTCCGCCTCCC	CTCCTCCCCTCCCTCCTCCCC	-
15	MA0508.1	PRDM1	-14	0.000702471	0.364583	0.367674	15	TTTCTTCACAAATTTTAAATTTAATTTTT	TCACTTTCACTTTCT	-
10	M6242_1.02	FOXJ3	2	0.000717174	0.525688	0.174068	11	AAAAAAAAAAA	TAAACAAAAACAA	+
64	MA0606.1	NFAT5	0	0.00073015	0.378948	0.186985	10	ATATTACATAA	ATTTTCCATT	+
56	MA0079.3	SP1	0	0.000731171	0.379478	0.173861	11	TCCCCACCCCTTGTT	GCCCCGCCCCC	+
26	M6257_1.02	GATA5	2	0.000733073	0.537343	0.2664	15	AGAATTTATCACTTA	ATCTAAGTTATCTCTTA	-
64	M6368_1.02	NFIL3	2	0.000736327	0.539728	0.359406	11	ATATTACATAA	ATGCATTACATAAC	+
9	M6123_1.02	(ZNF281)_(Mus_musculus)_(DBD_1.00)	2	0.000737095	0.540291	0.37865	8	CCTCCTCC	CCCCTCCCCCACCCC	-
7	M6266_1.02	GLI3	-1	0.000741197	0.543297	0.235585	11	CCAGGGTGGTCTCAAACTCCTGACCTCGAG	TTGGGTGGTCC	+
22	M6472_1.02	SOX15	-13	0.000750388	0.550035	0.219558	7	GAGAATATCCCAGAACAAAGGATAATCCTG	AACAATG	-
10	MA0558.1	FLC	8	0.000750568	0.270205	0.0874991	11	AAAAAAAAAAA	AATTTCCAAAAATAGAAAGAA	+
7	M6216_1.02	ESRRG	-20	0.000752159	0.551332	0.235585	9	CCAGGGTGGTCTCAAACTCCTGACCTCGAG	TGACCTTGA	+
56	MA0039.2	Klf4	0	0.000759816	0.273534	0.10837	10	TCCCCACCCCTTGTT	GCCCCACCCA	-
20	MA0205.1	Trl	-10	0.00076074	0.273866	0.273713	10	GTGCTGCTGTCTTCTCTCTCAGCCCACCCC	TTGCTCTCTC	+
34	MA0696.1	ZIC1	-6	0.000764338	0.396691	0.396691	14	CTGAGAGACAATCTGCTCTGT	GACCCCCCGCTGTG	+
5	M6556_1.02	ZNF350	-6	0.000768463	0.563283	0.0421808	24	GCCGCGGCGGGGGGCGCGGCGCGGGGGGCG	ACGGGGCGCAGGGATTTGTTGCCC	-
11	M4681_1.02	BACH2	0	0.00077691	0.569475	0.200587	10	TGACTCATCTGCATT	TGACTCAGCA	-
45	MA0468.1	DUX4	-1	0.000790517	0.284586	0.33053	10	ATGATGAAATT	TGATTAAATTA	-
24	MA0098.2	Ets1	2	0.000798408	0.287427	0.179742	13	GAGAGGCATGGGCTG	GAGACAGGAAGTGGG	-
32	M2292_1.02	JUND	-2	0.000806164	0.590918	0.269871	11	TCTATGACTCACCTCATGGCAGAAGAGAT	GATGAGTCACC	-
2	M6336_1.02	MAZ	-4	0.000808049	0.5923	0.229263	17	TTACTGCAGCCTCCGCCTCCC	CCCTCCCTCCCCCCCCC	-
2	MA0079.3	SP1	-9	0.000809863	0.291551	0.164153	11	TTACTGCAGCCTCCGCCTCCC	GCCCCGCCCCC	+
5	M6325_1.02	KLF6	-11	0.000811344	0.594715	0.0428851	8	GCCGCGGCGGGGGGCGCGGCGCGGGGGGCG	GGGGGCGG	+
32	MA0491.1	JUND	-2	0.000817384	0.424222	0.209686	11	TCTATGACTCACCTCATGGCAGAAGAGAT	GATGAGTCACC	-
56	M1871_1.02	(KLF2)_(Mus_musculus)_(DBD_0.95)	0	0.000823136	0.603359	0.118897	10	TCCCCACCCCTTGTT	GCCCCACCCA	-
2	M6325_1.02	KLF6	-12	0.00082614	0.605561	0.229263	8	TTACTGCAGCCTCCGCCTCCC	CCGCCCCC	-
12	MA0205.1	Trl	0	0.00083086	0.29911	0.0990908	10	CCTCTCTCTTTCCCT	TTGCTCTCTC	+
36	M6285_1.02	ONECUT1	0	0.000830915	0.609061	0.40604	12	TATATAGATTTA	TTTATTGATTTTTT	+
1	M6236_1.02	FOXC2	-10	0.000831584	0.609551	0.361861	15	AGAGCGAGACTCTGTCTCAAAAAAAAAAAA	TCTGGCAAAACAAAC	+
17	M6333_1.02	MAFG	-3	0.000844115	0.618737	0.418585	7	TGTAATGACTTAGT	CATGACT	+
22	M6327_1.02	LEF1	-13	0.000844384	0.618933	0.219558	7	GAGAATATCCCAGAACAAAGGATAATCCTG	ATCAAAG	-
2	M6553_1.02	ZNF219	-11	0.000848386	0.621867	0.229263	10	TTACTGCAGCCTCCGCCTCCC	TCCGCCCCCCTC	-
56	MA0039.2	Klf4	0	0.000850883	0.441608	0.173861	10	TCCCCACCCCTTGTT	GCCCCACCCA	-
15	M5714_1.02	PHOX2A	-16	0.000857902	0.628842	0.261613	11	TTTCTTCACAAATTTTAAATTTAATTTTT	TAATTTAATTA	+
10	MA0537.1	BLMP-1	0	0.000860779	0.30988	0.0874991	11	AAAAAAAAAAA	AAAAGTGAAAA	+
2	M1906_1.02	SP1	-9	0.000888496	0.651267	0.229263	11	TTACTGCAGCCTCCGCCTCCC	GCCCCGCCCCC	-
2	MA0079.3	SP1	-9	0.000893743	0.463852	0.207013	11	TTACTGCAGCCTCCGCCTCCC	GCCCCGCCCCC	+
2	MA0814.1	TFAP2C(var.2)	-7	0.000893743	0.463852	0.207013	11	TTACTGCAGCCTCCGCCTCCC	TGCCTGAGGCT	-
11	MA0489.1	JUN(var.2)	1	0.000895657	0.322437	0.115277	13	TGACTCATCTGCATT	ATGAGTCATCTCCT	-
2	MA0443.1	btd	-11	0.000901174	0.324423	0.164153	10	TTACTGCAGCCTCCGCCTCCC	TCCGCCCCCT	-
11	M4629_1.02	NFE2	2	0.000902697	0.661677	0.200587	15	TGACTCATCTGCATT	CATGACTCAGCAATTTT	+
50	MA0676.1	Nr2e1	-13	0.000912042	0.47335	0.47335	9	TGACTAAGACAAAGTCACTTTT	TTGACTTTT	-
45	MA0547.1	SKN-1	3	0.000918651	0.330714	0.33053	11	ATGATGAAATT	AAAATGATGACAATT	+
11	MA0462.1	BATF::JUN	0	0.000920932	0.477964	0.124125	11	TGACTCATCTGCATT	TGAGTCATTTC	-
41	M6238_1.02	FOXF1	1	0.000921142	0.675197	0.405026	8	AAATAAAT	AAAATAAACAT	+
5	M5593_1.02	KLF16	-11	0.000924141	0.677396	0.0471027	11	GCCGCGGCGGGGGGCGCGGCGCGGGGGGCG	GGGGGCGTGGC	+
9	M6552_1.02	ZNF148	2	0.000931878	0.683067	0.37865	8	CCTCCTCC	CCCCTCCCCCACCCC	-
5	MA0741.1	KLF16	-11	0.000939239	0.487465	0.107087	11	GCCGCGGCGGGGGGCGCGGCGCGGGGGGCG	GGGGGCGTGGC	-
2	M6482_1.02	SP3	-4	0.000941333	0.689997	0.229263	17	TTACTGCAGCCTCCGCCTCCC	CCCCGGCCCCGCCCCCCCCC	-
7	M6445_1.02	RARB	-16	0.000945234	0.692857	0.235585	11	CCAGGGTGGTCTCAAACTCCTGACCTCGAG	GCCCTGACCTC	+
22	M5567_1.02	HSF4	-2	0.000952939	0.698504	0.219558	13	GAGAATATCCCAGAACAAAGGATAATCCTG	GAACGTTCTAGAA	+
60	M5805_1.02	SCRT2	-9	0.000958594	0.702649	0.21448	12	GCAGAAAGCGCACCTGCCGCA	CCACCTGTTGCAT	-
11	M2278_1.02	FOS	2	0.000962843	0.705764	0.200587	9	TGACTCATCTGCATT	TGTGACTCATT	+
2	MA0146.1	Zfx	-5	0.000966838	0.348062	0.164153	14	TTACTGCAGCCTCCGCCTCCC	GGGGCCGAGGCCTG	+
15	MA0715.1	PROP1	-16	0.000969251	0.503041	0.367674	11	TTTCTTCACAAATTTTAAATTTAATTTTT	TAATTTAATTA	+
17	MA0462.1	BATF::JUN	-1	0.000973453	0.505222	0.434378	11	TGTAATGACTTAGT	GAAATGACTCA	+
60	MA0744.1	SCRT2	-9	0.000976885	0.507003	0.166723	12	GCAGAAAGCGCACCTGCCGCA	CCACCTGTTGCAT	-
11	MA0489.1	JUN(var.2)	1	0.000979296	0.508254	0.124125	13	TGACTCATCTGCATT	ATGAGTCATCTCCT	-
1	M6490_1.02	SRY	-18	0.000989152	0.725048	0.361861	9	AGAGCGAGACTCTGTCTCAAAAAAAAAAAA	AAAACAAAA	+
23	MA0154.2	EBF1	-3	0.000989659	0.356277	0.356277	11	AGGCCTCCCAGGGTC	GTCCCCAGGGA	+
24	MA0081.1	SPIB	-1	0.00100192	0.360692	0.179742	7	GAGAGGCATGGGCTG	AGAGGAA	+
5	M6201_1.02	EGR4	-11	0.00100619	0.737541	0.0495164	11	GCCGCGGCGGGGGGCGCGGCGCGGGGGGCG	GGCGGCAGGGC	+
22	MA0771.1	HSF4	-2	0.00101504	0.526804	0.149669	13	GAGAATATCCCAGAACAAAGGATAATCCTG	GAACGTTCTAGAA	-
45	M5292_1.02	ATF4	2	0.00102923	0.754427	0.463459	11	ATGATGAAATT	GGATGATGCAATA	+
32	M6228_1.02	FOSB	-3	0.00103158	0.756148	0.269871	10	TCTATGACTCACCTCATGGCAGAAGAGAT	CTGACTCATC	+
15	M5715_1.02	PHOX2B	-16	0.001033	0.757186	0.261613	11	TTTCTTCACAAATTTTAAATTTAATTTTT	TAATTTAATTA	+
11	MA0476.1	FOS	2	0.00103316	0.371939	0.115277	9	TGACTCATCTGCATT	TGTGACTCATT	+
60	M5571_1.02	ID4	-8	0.00103795	0.760817	0.21448	10	GCAGAAAGCGCACCTGCCGCA	TACACCTGTC	-
17	MA0462.1	BATF::JUN	-1	0.00104243	0.375273	0.394618	11	TGTAATGACTTAGT	GAAATGACTCA	+
5	MA0073.1	RREB1	-8	0.0010515	0.378539	0.0672031	20	GCCGCGGCGGGGGGCGCGGCGCGGGGGGCG	TGGGGGGGGGTGGTTTGGGG	-
15	MA0713.1	PHOX2A	-16	0.00106348	0.551944	0.367674	11	TTTCTTCACAAATTTTAAATTTAATTTTT	TAATTTAATTA	+
15	M4545_1.02	ZNF683	-14	0.00106407	0.779962	0.261613	15	TTTCTTCACAAATTTTAAATTTAATTTTT	TCACTTTCACTTTCT	-
9	MA0516.1	SP2	6	0.00107049	0.385376	0.366253	8	CCTCCTCC	GCCCCGCCCCCTCCC	+
6	M4511_1.02	RXRA	-13	0.0011037	0.809011	0.402182	8	TCTGGGTCGCTACTGCCCCCTCGTGG	TGACCTCT	+
32	M4619_1.02	FOSL1	-3	0.00110655	0.811098	0.269871	11	TCTATGACTCACCTCATGGCAGAAGAGAT	ATGAGTCACCC	-
7	M6265_1.02	GLI2	-1	0.00110881	0.812755	0.235585	11	CCAGGGTGGTCTCAAACTCCTGACCTCGAG	GTGGGTGGTCT	+
2	MA0812.1	TFAP2B(var.2)	-7	0.00110919	0.575669	0.207013	11	TTACTGCAGCCTCCGCCTCCC	AGCCTCAGGCA	+
15	M0975_1.02	(LHX5)_(Mus_musculus)_(DBD_1.00)	-18	0.00112805	0.826861	0.261613	9	TTTCTTCACAAATTTTAAATTTAATTTTT	AATTAATTA	-
60	MA0824.1	ID4	-8	0.00113845	0.590858	0.166723	10	GCAGAAAGCGCACCTGCCGCA	TACACCTGTC	+
10	M2283_1.02	FOXP1	-1	0.00114583	0.839891	0.227232	10	AAAAAAAAAAA	CAAAAGTAAACAAAG	+
11	MA0476.1	FOS	2	0.00115066	0.597191	0.124125	9	TGACTCATCTGCATT	TGTGACTCATT	+
11	M4565_1.02	FOSL2	2	0.00115609	0.847415	0.21074	12	TGACTCATCTGCATT	GGTGACTCATCCTG	-
56	MA0753.1	ZNF740	-1	0.00115765	0.600822	0.197119	10	TCCCCACCCCTTGTT	CCCCCCCCAC	+
9	M6336_1.02	MAZ	5	0.00116054	0.850679	0.37865	8	CCTCCTCC	CCCTCCCTCCCCCCCCC	-
18	MA0467.1	Crx	-8	0.00116085	0.417907	0.417907	10	TACAGTAAAAGAGGATAA	AAGAGGATTAG	+
57	MA0503.1	Nkx2-5(var.2)	0	0.0011715	0.42174	0.386535	11	AACCACACAGCA	AGCCACTCAAG	+
64	MA0639.1	DBP	-1	0.00119052	0.617882	0.192378	10	ATATTACATAA	TGTTACGTAATA	-
58	M1601_1.02	(SOX11)_(Mus_musculus)_(DBD_1.00)	-16	0.00119771	0.877922	0.464163	9	TCTGCCGTTCTAAAAAGAAAACAAT	GAAAACAAT	-
5	M4481_1.02	USF2	-11	0.00120439	0.882821	0.0572945	15	GCCGCGGCGGGGGGCGCGGCGCGGGGGGCG	GGTCACGTGGCCCGG	+
11	MA0490.1	JUNB	1	0.00120475	0.433708	0.115277	10	TGACTCATCTGCATT	ATGAGTCATCC	-
58	MA0087.1	Sox5	-18	0.00120777	0.626835	0.462171	7	TCTGCCGTTCTAAAAAGAAAACAAT	AAACAAT	-
56	M5977_1.02	ZNF740	-1	0.0012133	0.889349	0.159322	10	TCCCCACCCCTTGTT	CCCCCCCCAC	-
2	MA0057.1	MZF1(var.2)	-10	0.00123648	0.445133	0.164153	10	TTACTGCAGCCTCCGCCTCCC	TTCCCCCTAC	-
10	M5697_1.02	ONECUT3	2	0.00124829	0.914995	0.227232	11	AAAAAAAAAAA	AAAAAATCAATAAT	-
15	M0931_1.02	(LHX1)_(Mus_musculus)_(DBD_1.00)	-18	0.00125491	0.919851	0.261613	9	TTTCTTCACAAATTTTAAATTTAATTTTT	AATTAATTA	-
68	MA0013.1	br_Z4	0	0.00125875	0.45315	0.430054	10	TTAGTTTAAA	TTTGTTTACTA	-
41	M6299_1.02	HOXC6	4	0.00127685	0.935928	0.405026	8	AAATAAAT	AAAGTAATAAATCAT	+
2	MA0146.2	Zfx	-5	0.00127986	0.664245	0.207013	14	TTACTGCAGCCTCCGCCTCCC	GGGGCCGAGGCCTG	+
64	MA0609.1	Crem	-1	0.00128563	0.66724	0.192378	10	ATATTACATAA	TATGACGTAA	+
9	M2314_1.02	SP2	6	0.00129292	0.947711	0.37865	8	CCTCCTCC	GCCCCGCCCCCTCCC	-
5	M6337_1.02	MBD2	0	0.00129399	0.948494	0.0595709	11	GCCGCGGCGGGGGGCGCGGCGCGGGGGGCG	GGGGCCGGAGG	+
7	M6521_1.02	THRA	-19	0.00129752	0.951079	0.235585	10	CCAGGGTGGTCTCAAACTCCTGACCTCGAG	CTGACCTGAG	+
22	M6287_1.02	HSF2	-1	0.00129828	0.95164	0.236822	14	GAGAATATCCCAGAACAAAGGATAATCCTG	AGAATGTTCTAGAA	+
11	MA0477.1	FOSL1	2	0.00129972	0.4679	0.115277	9	TGACTCATCTGCATT	GGTGACTCATG	+
10	MA0548.1	AGL15	5	0.00130136	0.468491	0.115749	10	AAAAAAAAAAA	TTCCAAAAATGGAAA	-
58	MA0087.1	Sox5	-18	0.00131149	0.472136	0.380897	7	TCTGCCGTTCTAAAAAGAAAACAAT	AAACAAT	-
11	MA0477.1	FOSL1	2	0.00133061	0.690585	0.124125	9	TGACTCATCTGCATT	GGTGACTCATG	+
11	MA0490.1	JUNB	1	0.00133061	0.690585	0.124125	10	TGACTCATCTGCATT	ATGAGTCATCC	-
7	M6549_1.02	ZIC2	-2	0.00133713	0.980114	0.235585	9	CCAGGGTGGTCTCAAACTCCTGACCTCGAG	GGGGTGGTC	+
2	MA0073.1	RREB1	-2	0.00138028	0.4969	0.164153	19	TTACTGCAGCCTCCGCCTCCC	CCCCAAACCACCCCCCCCCC	+
2	M1963_1.02	(ZFY)_(Mus_musculus)_(DBD_0.97)	-5	0.00139346	1.02141	0.290897	14	TTACTGCAGCCTCCGCCTCCC	GGGGCCGAGGCCTG	+
5	M5209_1.02	(SP5)_(Drosophila_melanogaster)_(DBD_0.93)	-11	0.00140551	1.03024	0.0609192	11	GCCGCGGCGGGGGGCGCGGCGCGGGGGGCG	GTGGGCGTGGC	+
10	M6238_1.02	FOXF1	0	0.00141942	1.04044	0.229676	11	AAAAAAAAAAA	AAAATAAACAT	+
58	M0728_1.02	(FOXJ1)_(Mus_musculus)_(DBD_1.00)	-11	0.00142694	1.04595	0.464163	12	TCTGCCGTTCTAAAAAGAAAACAAT	AATAAACAAACA	+
7	M6443_1.02	RARA	-20	0.00144994	1.06281	0.235585	7	CCAGGGTGGTCTCAAACTCCTGACCTCGAG	TGACCTC	+
60	MA0522.1	Tcf3	-8	0.00145315	0.523135	0.207385	11	GCAGAAAGCGCACCTGCCGCA	CACAGCTGCAG	+
5	MA0163.1	PLAG1	0	0.00148207	0.769196	0.136875	14	GCCGCGGCGGGGGGCGCGGCGCGGGGGGCG	GGGGCCCAAGGGGG	+
60	M6469_1.02	SNAI2	-10	0.00148563	1.08897	0.268614	7	GCAGAAAGCGCACCTGCCGCA	CACCTGA	-
53	M6329_1.02	LHX3	2	0.001495	1.09584	0.39221	8	AATTTATT	AAAATTAATTAAT	+
11	MA0478.1	FOSL2	1	0.00150988	0.543556	0.119037	10	TGACTCATCTGCATT	ATGAGTCATCC	-
3	MA0805.1	TBX1	-7	0.00151864	0.788175	0.325013	8	GGATTACAGGCGTGAGCCACCGCGCCCGGC	AGGTGTGA	+
32	MA0489.1	JUN(var.2)	-3	0.00152004	0.547213	0.270996	14	TCTATGACTCACCTCATGGCAGAAGAGAT	ATGAGTCATCTCCT	-
15	MA0681.1	Phox2b	-16	0.00152944	0.793779	0.396578	11	TTTCTTCACAAATTTTAAATTTAATTTTT	TAATTTAATTA	+
5	MA0746.1	SP3	-11	0.00153487	0.796597	0.136875	11	GCCGCGGCGGGGGGCGCGGCGCGGGGGGCG	GGGGGCGTGGC	-
6	M6322_1.02	KLF1	-14	0.00155506	1.13986	0.402182	11	TCTGGGTCGCTACTGCCCCCTCGTGG	GCCACACCCTG	-
2	MA0057.1	MZF1(var.2)	-10	0.00156548	0.812482	0.207013	10	TTACTGCAGCCTCCGCCTCCC	TTCCCCCTAC	-
5	M0422_1.02	(ZIC5)_(Mus_musculus)_(DBD_0.99)	-20	0.00157582	1.15508	0.0642547	10	GCCGCGGCGGGGGGCGCGGCGCGGGGGGCG	CCGGGGGGTC	+
5	M6422_1.02	PLAGL1	-7	0.00157582	1.15508	0.0642547	10	GCCGCGGCGGGGGGCGCGGCGCGGGGGGCG	CGGGGGGCCC	+
58	M6114_1.02	FOXA1	-13	0.00158894	1.16469	0.464163	10	TCTGCCGTTCTAAAAAGAAAACAAT	AAAGCAAACA	+
22	M6475_1.02	SOX2	-5	0.0015945	1.16877	0.237306	16	GAGAATATCCCAGAACAAAGGATAATCCTG	ATTTGCATAACAATGG	+
5	MA0073.1	RREB1	-8	0.00160068	0.830752	0.136875	20	GCCGCGGCGGGGGGCGCGGCGCGGGGGGCG	TGGGGGGGGGTGGTTTGGGG	-
2	MA0073.1	RREB1	-2	0.00160606	0.833547	0.207013	19	TTACTGCAGCCTCCGCCTCCC	CCCCAAACCACCCCCCCCCC	+
45	M5349_1.02	DUXA	0	0.0016238	1.19024	0.463459	11	ATGATGAAATT	TTGATTAAATTAG	-
22	M4509_1.02	POU5F1	-5	0.00162617	1.19198	0.237306	17	GAGAATATCCCAGAACAAAGGATAATCCTG	ATTTGCATAACAAAGGA	+
3	MA0801.1	MGA	-7	0.00163235	0.847187	0.325013	8	GGATTACAGGCGTGAGCCACCGCGCCCGGC	AGGTGTGA	+
3	MA0806.1	TBX4	-7	0.00163235	0.847187	0.325013	8	GGATTACAGGCGTGAGCCACCGCGCCCGGC	AGGTGTGA	+
57	MA0511.1	RUNX2	2	0.00163485	0.588545	0.386535	12	AACCACACAGCA	CAAACCACAAACCCC	-
20	MA0035.3	Gata1	-8	0.00164322	0.591559	0.394152	11	GTGCTGCTGTCTTCTCTCTCAGCCCACCCC	TTCTTATCTGT	+
11	MA0478.1	FOSL2	1	0.00164696	0.854773	0.140833	10	TGACTCATCTGCATT	ATGAGTCATCC	-
22	MA0077.1	SOX9	-12	0.00164721	0.854902	0.212523	9	GAGAATATCCCAGAACAAAGGATAATCCTG	GAACAATGG	-
5	M6553_1.02	ZNF219	-8	0.00165731	1.21481	0.0657003	12	GCCGCGGCGGGGGGCGCGGCGCGGGGGGCG	GAGGGGGGCGGA	+
57	MA0147.2	Myc	0	0.00165992	0.597571	0.386535	10	AACCACACAGCA	AAGCACATGG	-
64	MA0043.2	HLF	-1	0.00166224	0.862704	0.212843	10	ATATTACATAA	CATTACGTAACC	+
32	MA0489.1	JUN(var.2)	-3	0.00169583	0.880134	0.286097	14	TCTATGACTCACCTCATGGCAGAAGAGAT	ATGAGTCATCTCCT	-
45	M2289_1.02	JUN	3	0.00169604	1.2432	0.463459	10	ATGATGAAATT	AAGATGATGTCAT	+
48	M1582_1.02	(HMG20B)_(Mus_musculus)_(DBD_0.94)	0	0.00170142	1.24714	0.444606	11	AACAATAATAT	ATATATAATAA	+
17	M6285_1.02	ONECUT1	0	0.00170374	1.24884	0.418585	14	TGTAATGACTTAGT	TTTATTGATTTTTT	+
24	MA0525.1	TP63	1	0.00172163	0.619785	0.247084	15	GAGAGGCATGGGCTG	GGGCATGTCTGGGCATGTCT	-
9	M6539_1.02	ZBTB7B	5	0.00173198	1.26954	0.422696	8	CCTCCTCC	GCCCCCCCCCTCCCCCTCTCCG	-
58	MA0463.1	Bcl6	-5	0.00173893	0.626016	0.380897	14	TCTGCCGTTCTAAAAAGAAAACAAT	TTTCCTAGAAAGCA	+
10	MA0556.1	AP3	5	0.00174349	0.627656	0.137844	10	AAAAAAAAAAA	TTCCAAAAATGGAAA	+
68	MA0218.1	ct	-3	0.00175145	0.630521	0.430054	6	TTAGTTTAAA	GTTCAA	-
41	M6250_1.02	FOXQ1	0	0.0017556	1.28685	0.405026	8	AAATAAAT	AAATAAACAATT	+
9	MA0079.3	SP1	3	0.00176823	0.636562	0.366253	8	CCTCCTCC	GCCCCGCCCCC	+
58	MA0463.1	Bcl6	-5	0.00176829	0.917741	0.462171	14	TCTGCCGTTCTAAAAAGAAAACAAT	TTTCCTAGAAAGCA	+
2	MA0003.3	TFAP2A	-7	0.0018091	0.938922	0.207274	11	TTACTGCAGCCTCCGCCTCCC	CGCCTCAGGCA	+
7	M6461_1.02	RXRB	-18	0.0018105	1.32709	0.264751	10	CCAGGGTGGTCTCAAACTCCTGACCTCGAG	TGTGACCTCA	+
53	M6299_1.02	HOXC6	2	0.00181774	1.3324	0.39221	8	AATTTATT	ATGATTTATTACTTT	-
48	M5697_1.02	ONECUT3	5	0.00182765	1.33967	0.444606	9	AACAATAATAT	AAAAAATCAATAAT	-
6	M6468_1.02	SNAI1	-15	0.00183686	1.34642	0.402182	8	TCTGGGTCGCTACTGCCCCCTCGTGG	CCACCTGG	-
10	M6244_1.02	FOXM1	1	0.00184261	1.35063	0.267148	11	AAAAAAAAAAA	AAAAACAAACAAC	+
58	MA0846.1	FOXC2	-13	0.00184835	0.959294	0.462171	12	TCTGCCGTTCTAAAAAGAAAACAAT	TAAGTAAACAAA	+
45	M6141_1.02	ALX1	0	0.00186637	1.36805	0.463459	11	ATGATGAAATT	ATAATTGAATTA	-
5	MA0747.1	SP8	-10	0.00187084	0.970967	0.147671	12	GCCGCGGCGGGGGGCGCGGCGCGGGGGGCG	AGTGGGCGTGGC	-
2	M6539_1.02	ZBTB7B	-1	0.00188364	1.38071	0.344072	20	TTACTGCAGCCTCCGCCTCCC	GCCCCCCCCCTCCCCCTCTCCG	-
5	MA0456.1	opa	-4	0.00188481	0.678531	0.101929	12	GCCGCGGCGGGGGGCGCGGCGCGGGGGGCG	CAGCGGGGGGTC	-
3	MA0803.1	TBX15	-7	0.00189164	0.981759	0.325013	8	GGATTACAGGCGTGAGCCACCGCGCCCGGC	AGGTGTGA	+
45	M2268_1.02	CEBPB	0	0.001899	1.39197	0.463459	11	ATGATGAAATT	ATTGTGCAATA	-
41	M6167_1.02	CDX1	0	0.00190963	1.39976	0.405026	8	AAATAAAT	ACATAAAT	+
64	M2268_1.02	CEBPB	-1	0.00191867	1.40639	0.477598	10	ATATTACATAA	TATTGCACAAT	+
5	M5856_1.02	SP8	-10	0.00192913	1.41406	0.0724509	12	GCCGCGGCGGGGGGCGCGGCGCGGGGGGCG	AGTGGGCGTGGC	+
40	MA0046.1	HNF1A	4	0.00193245	0.695682	0.467281	8	AATATTTA	GGTTAATAATTAAC	+
2	MA0528.1	ZNF263	1	0.00194656	0.700762	0.198429	20	TTACTGCAGCCTCCGCCTCCC	TCCTCCTCCCCCTCCTCCTCC	-
60	M6354_1.02	MYOD1	-9	0.00196983	1.44389	0.311244	9	GCAGAAAGCGCACCTGCCGCA	GCAGCTGTC	-
22	MA0077.1	SOX9	-12	0.00197217	0.709981	0.235207	9	GAGAATATCCCAGAACAAAGGATAATCCTG	GAACAATGG	-
3	MA0212.1	bcd	0	0.00198146	0.713325	0.317155	6	GGATTACAGGCGTGAGCCACCGCGCCCGGC	GGATTA	-
10	MA0481.1	FOXP1	-1	0.0020105	0.723779	0.143058	10	AAAAAAAAAAA	CAAAAGTAAACAAAG	+
10	M6250_1.02	FOXQ1	-1	0.0020179	1.47912	0.267148	10	AAAAAAAAAAA	AAATAAACAATT	+
40	MA0124.1	NKX3-1	-1	0.00201998	0.727193	0.467281	7	AATATTTA	ATACTTA	+
6	M6325_1.02	KLF6	-12	0.00202664	1.48553	0.402182	8	TCTGGGTCGCTACTGCCCCCTCGTGG	CCGCCCCC	-
58	M1592_1.02	(SOX3)_(Mus_musculus)_(DBD_1.00)	-17	0.00202718	1.48592	0.493485	8	TCTGCCGTTCTAAAAAGAAAACAAT	AAAACAAT	+
9	MA0057.1	MZF1(var.2)	2	0.00204158	0.734967	0.366253	8	CCTCCTCC	TTCCCCCTAC	-
5	M6150_1.02	ARNT2	-8	0.00207991	1.52458	0.0761107	12	GCCGCGGCGGGGGGCGCGGCGCGGGGGGCG	GGCGTGGGAGGC	-
11	MA0507.1	POU2F2	-3	0.00208364	0.750112	0.142187	12	TGACTCATCTGCATT	TTCATTTGCATAT	+
56	MA0820.1	FIGLA	-5	0.00209918	1.08948	0.306376	10	TCCCCACCCCTTGTT	ACCACCTGTT	+
11	M2306_1.02	POU2F2	-3	0.00214748	1.5741	0.347962	12	TGACTCATCTGCATT	TTCATTTGCATAT	+
11	MA0507.1	POU2F2	-3	0.00214864	1.11514	0.169599	12	TGACTCATCTGCATT	TTCATTTGCATAT	+
60	M6358_1.02	NEUROD1	-7	0.00215176	1.57724	0.311244	12	GCAGAAAGCGCACCTGCCGCA	GGCCATCTGCCG	-
57	MA0060.2	NFYA	2	0.00215463	0.775668	0.386535	12	AACCACACAGCA	TGGACCAATCAGCACTCT	-
9	M1906_1.02	SP1	3	0.00215484	1.5795	0.450769	8	CCTCCTCC	GCCCCGCCCCC	-
3	MA0190.1	Gsc	0	0.00219754	0.791113	0.317155	6	GGATTACAGGCGTGAGCCACCGCGCCCGGC	GGATTA	-
3	MA0234.1	oc	0	0.00219754	0.791113	0.317155	6	GGATTACAGGCGTGAGCCACCGCGCCCGGC	GGATTA	-
7	M6532_1.02	VDR	-20	0.00220084	1.61322	0.292574	7	CCAGGGTGGTCTCAAACTCCTGACCTCGAG	TGACCTC	+
6	M6355_1.02	MYOG	-13	0.00220177	1.6139	0.402182	13	TCTGGGTCGCTACTGCCCCCTCGTGG	TGACAGCTGCTGC	+
11	MA0501.1	MAF::NFE2	1	0.00220429	0.793546	0.142187	14	TGACTCATCTGCATT	ATGACTCAGCAATTT	+
68	MA0012.1	br_Z3	3	0.0022248	0.800927	0.430054	8	TTAGTTTAAA	CTTTTAGTTTA	-
41	M6285_1.02	ONECUT1	3	0.00224019	1.64206	0.405026	8	AAATAAAT	AAAAAATCAATAAA	-
2	MA0528.1	ZNF263	1	0.00224994	1.16772	0.210912	20	TTACTGCAGCCTCCGCCTCCC	TCCTCCTCCCCCTCCTCCTCC	-
5	M6420_1.02	PLAG1	-9	0.00225664	1.65412	0.0805133	17	GCCGCGGCGGGGGGCGCGGCGCGGGGGGCG	GGGGGCATCAGGAGGGG	+
41	M6329_1.02	LHX3	1	0.00226455	1.65991	0.405026	8	AAATAAAT	AAAATTAATTAAT	+
5	MA0472.1	EGR2	-11	0.00230502	0.829808	0.109345	15	GCCGCGGCGGGGGGCGCGGCGCGGGGGGCG	GTGCGTGGGCGGGGG	-
5	MA0470.1	E2F4	-1	0.002333	0.839879	0.109345	11	GCCGCGGCGGGGGGCGCGGCGCGGGGGGCG	GGGCGGGAAGG	+
17	M2278_1.02	FOS	-3	0.00235459	1.72591	0.418585	11	TGTAATGACTTAGT	AATGAGTCACA	-
45	MA0488.1	JUN	3	0.00236892	0.852812	0.445144	10	ATGATGAAATT	AAGATGATGTCAT	+
56	M5430_1.02	FIGLA	-5	0.00237143	1.73826	0.277436	10	TCCCCACCCCTTGTT	ACCACCTGTT	+
56	MA0516.1	SP2	0	0.00238506	0.858623	0.283477	15	TCCCCACCCCTTGTT	GCCCCGCCCCCTCCC	+
68	MA0084.1	SRY	0	0.00239387	0.861792	0.430054	9	TTAGTTTAAA	ATTGTTTAC	-
5	MA0751.1	ZIC4	-15	0.002398	1.24456	0.175761	15	GCCGCGGCGGGGGGCGCGGCGCGGGGGGCG	GCACAGCGGGGGGTC	-
22	M6470_1.02	SOX10	-14	0.00240899	1.76579	0.296625	7	GAGAATATCCCAGAACAAAGGATAATCCTG	ACAAAGA	-
41	M5697_1.02	ONECUT3	3	0.00242916	1.78057	0.405026	8	AAATAAAT	AAAAAATCAATAAT	-
53	M6429_1.02	POU6F1	3	0.00244517	1.79231	0.39221	8	AATTTATT	CATAATTTATGCA	+
2	MA0131.1	HINFP	-6	0.00246478	0.887321	0.219849	10	TTACTGCAGCCTCCGCCTCCC	TAACGTCCGC	+
45	MA0466.1	CEBPB	0	0.0024744	0.890785	0.445144	11	ATGATGAAATT	ATTGTGCAATA	-
3	MA0783.1	PKNOX2	-3	0.00247765	1.2859	0.325013	12	GGATTACAGGCGTGAGCCACCGCGCCCGGC	TGACAGGTGTCA	+
64	M0633_1.02	DMRT2	-1	0.00248742	1.82328	0.477598	10	ATATTACATAA	TAATACATTA	-
10	M1582_1.02	(HMG20B)_(Mus_musculus)_(DBD_0.94)	1	0.00248879	1.82428	0.302032	10	AAAAAAAAAAA	ATATATAATAA	+
60	MA0449.1	h	-8	0.00252056	0.907401	0.256941	10	GCAGAAAGCGCACCTGCCGCA	GGCACGTGCC	+
22	M1594_1.02	(SOX12)_(Mus_musculus)_(DBD_1.00)	-10	0.0025321	1.85603	0.296625	10	GAGAATATCCCAGAACAAAGGATAATCCTG	AAGAACAATG	-
32	MA0841.1	NFE2	-2	0.00254808	1.32246	0.286097	11	TCTATGACTCACCTCATGGCAGAAGAGAT	CATGACTCATC	+
41	M6249_1.02	FOXP3	0	0.0025493	1.86864	0.405026	8	AAATAAAT	AAACAAATT	+
15	M0594_1.02	(LIN54)_(Gallus_gallus)_(DBD_0.98)	-11	0.00255961	1.8762	0.389896	9	TTTCTTCACAAATTTTAAATTTAATTTTT	AATTCAAAT	-
64	M0898_1.02	ZHX1	-3	0.00256261	1.8784	0.477598	8	ATATTACATAA	TTACGTAA	-
32	MA0813.1	TFAP2B(var.3)	-8	0.00257934	1.33868	0.286097	13	TCTATGACTCACCTCATGGCAGAAGAGAT	TGCCCTGAGGGCA	+
64	M6277_1.02	HLF	0	0.00258211	1.89269	0.477598	11	ATATTACATAA	CTGTTACGTAATC	+
3	MA0076.2	ELK4	-19	0.00259628	0.93466	0.317155	11	GGATTACAGGCGTGAGCCACCGCGCCCGGC	CCACTTCCGGC	+
64	M5972_1.02	ZNF410	1	0.00260925	1.91258	0.477598	11	ATATTACATAA	TCCATCCCATAATACTC	-
6	M6527_1.02	TWIST1	-15	0.00261064	1.9136	0.423883	10	TCTGGGTCGCTACTGCCCCCTCGTGG	CCACCTGGGG	-
22	MA0442.1	SOX10	-14	0.00262589	1.36284	0.301149	6	GAGAATATCCCAGAACAAAGGATAATCCTG	ACAAAG	-
11	MA0501.1	MAF::NFE2	1	0.00263287	1.36646	0.181657	14	TGACTCATCTGCATT	ATGACTCAGCAATTT	+
22	M5903_1.02	TCF7L1	-9	0.00264245	1.93692	0.296625	12	GAGAATATCCCAGAACAAAGGATAATCCTG	AAAGATCAAAGG	+
3	MA0513.1	SMAD2::SMAD3::SMAD4	-7	0.00268077	0.965078	0.317155	13	GGATTACAGGCGTGAGCCACCGCGCCCGGC	AGGTGACAGACAG	-
3	MA0830.1	TCF4	-4	0.0027005	1.40156	0.325013	10	GGATTACAGGCGTGAGCCACCGCGCCCGGC	AGCAGGTGCG	-
56	M6553_1.02	ZNF219	0	0.00270162	1.98029	0.277436	12	TCCCCACCCCTTGTT	TCCGCCCCCCTC	-
53	M0906_1.02	(VTN)_(Mus_musculus)_(DBD_0.79)	0	0.00270387	1.98194	0.39221	8	AATTTATT	AATTAATTAG	+
15	M5518_1.02	HMX1	-18	0.00272074	1.9943	0.389896	11	TTTCTTCACAAATTTTAAATTTAATTTTT	TTTTAATTGCT	+
3	MA0807.1	TBX5	-7	0.00273292	1.41839	0.325013	8	GGATTACAGGCGTGAGCCACCGCGCCCGGC	AGGTGTGA	+
32	MA0490.1	JUNB	-3	0.00274295	0.987461	0.350102	11	TCTATGACTCACCTCATGGCAGAAGAGAT	ATGAGTCATCC	-
57	MA0058.2	MAX	0	0.00274861	0.989499	0.394474	10	AACCACACAGCA	AAGCACATGG	+
56	MA0516.1	SP2	0	0.00274991	1.4272	0.351181	15	TCCCCACCCCTTGTT	GCCCCGCCCCCTCCC	+
9	MA0553.1	SMZ	0	0.00276675	0.99603	0.397077	8	CCTCCTCC	CCTCGTAC	+
17	MA0186.1	Dfd	-1	0.0027711	0.997594	0.394618	7	TGTAATGACTTAGT	TTAATGA	+
53	M6249_1.02	FOXP3	0	0.00279675	2.05002	0.39221	8	AATTTATT	AATTTGTTT	-
58	MA0084.1	SRY	-16	0.00280088	1.45366	0.462171	9	TCTGCCGTTCTAAAAAGAAAACAAT	GTAAACAAT	+
11	M6330_1.02	MAFA	4	0.00284835	2.08784	0.377612	15	TGACTCATCTGCATT	GTGCTGACCCCGCAGCCTTCG	+
56	M6338_1.02	NR3C2	-1	0.00285373	2.09178	0.277436	14	TCCCCACCCCTTGTT	TACAACAACCTGTTCTT	+
58	MA0084.1	SRY	-16	0.00285691	1.02849	0.380897	9	TCTGCCGTTCTAAAAAGAAAACAAT	GTAAACAAT	+
60	M5509_1.02	HEY1	-8	0.00285985	2.09627	0.376061	10	GCAGAAAGCGCACCTGCCGCA	GACACGTGCC	-
15	M6329_1.02	LHX3	-16	0.00286463	2.09978	0.389896	13	TTTCTTCACAAATTTTAAATTTAATTTTT	AAAATTAATTAAT	+
60	MA0464.2	BHLHE40	-8	0.00287173	1.49043	0.282879	10	GCAGAAAGCGCACCTGCCGCA	ATCACGTGAC	+
56	M2314_1.02	SP2	0	0.00290512	2.12945	0.277436	15	TCCCCACCCCTTGTT	GCCCCGCCCCCTCCC	-
32	MA0476.1	FOS	-2	0.00294561	1.06042	0.350102	11	TCTATGACTCACCTCATGGCAGAAGAGAT	AATGAGTCACA	-
58	MA0052.2	MEF2A	-7	0.00295197	1.06271	0.380897	15	TCTGCCGTTCTAAAAAGAAAACAAT	AGCTAAAAATAGCAT	+
2	M5425_1.02	ETV6	-1	0.0029548	2.16586	0.479762	15	TTACTGCAGCCTCCGCCTCCC	CACTTCCGCTTCCGG	-
3	MA0513.1	SMAD2::SMAD3::SMAD4	-7	0.00295784	1.53512	0.325013	13	GGATTACAGGCGTGAGCCACCGCGCCCGGC	AGGTGACAGACAG	-
24	MA0062.2	Gabpa	-2	0.00299689	1.07888	0.358422	11	GAGAGGCATGGGCTG	CCGGAAGTGGC	+
6	MA0443.1	btd	-11	0.0029996	1.07986	0.431537	10	TCTGGGTCGCTACTGCCCCCTCGTGG	TCCGCCCCCT	-
17	MA0476.1	FOS	-3	0.00301168	1.56306	0.434378	11	TGTAATGACTTAGT	AATGAGTCACA	-
17	MA0621.1	mix-a	-3	0.00301168	1.56306	0.434378	11	TGTAATGACTTAGT	AATTAATTAGT	+
17	MA0476.1	FOS	-3	0.00302081	1.08749	0.394618	11	TGTAATGACTTAGT	AATGAGTCACA	-
15	M6147_1.02	ARID3A	-2	0.00306851	2.24922	0.389896	22	TTTCTTCACAAATTTTAAATTTAATTTTT	AATTAATCGAAATCAAATTAAA	-
56	M6123_1.02	(ZNF281)_(Mus_musculus)_(DBD_1.00)	-1	0.00307314	2.25261	0.277436	14	TCCCCACCCCTTGTT	CCCCTCCCCCACCCC	-
2	MA0131.2	HINFP	-6	0.00307813	1.59755	0.264502	12	TTACTGCAGCCTCCGCCTCCC	CAACGTCCGCGG	+
60	MA0823.1	HEY1	-8	0.00308407	1.60063	0.282879	10	GCAGAAAGCGCACCTGCCGCA	GACACGTGCC	+
32	MA0815.1	TFAP2C(var.3)	-8	0.0031327	1.62587	0.286097	13	TCTATGACTCACCTCATGGCAGAAGAGAT	TGCCCTGAGGGCA	+
22	MA0025.1	NFIL3	-4	0.00313273	1.62589	0.323348	11	GAGAATATCCCAGAACAAAGGATAATCCTG	ATGTTACATAA	-
32	MA0490.1	JUNB	-3	0.00314684	1.63321	0.286097	11	TCTATGACTCACCTCATGGCAGAAGAGAT	ATGAGTCATCC	-
3	MA0076.2	ELK4	-19	0.00315193	1.63585	0.325013	11	GGATTACAGGCGTGAGCCACCGCGCCCGGC	CCACTTCCGGC	+
5	MA0599.1	KLF5	-12	0.00316542	1.64285	0.216543	10	GCCGCGGCGGGGGGCGCGGCGCGGGGGGCG	GGGGCGGGGC	-
10	MA0049.1	hb	-1	0.00316714	1.14017	0.204873	10	AAAAAAAAAAA	GCATAAAAAA	+
11	M4619_1.02	FOSL1	3	0.00319992	2.34554	0.388868	8	TGACTCATCTGCATT	GGGTGACTCAT	+
15	M0942_1.02	(IRX4)_(Mus_musculus)_(DBD_1.00)	-18	0.00320617	2.35012	0.389896	8	TTTCTTCACAAATTTTAAATTTAATTTTT	TTGTAATT	+
22	MA0025.1	NFIL3	-4	0.00329063	1.18463	0.31754	11	GAGAATATCCCAGAACAAAGGATAATCCTG	ATGTTACATAA	-
58	MA0041.1	Foxd3	-14	0.00331258	1.19253	0.380897	11	TCTGCCGTTCTAAAAAGAAAACAAT	AAACAAACATTC	-
32	MA0872.1	TFAP2A(var.3)	-8	0.00334019	1.73356	0.286097	13	TCTATGACTCACCTCATGGCAGAAGAGAT	TGCCCTGAGGGCA	+
5	M2391_1.02	KLF5	-12	0.00337181	2.47153	0.117366	10	GCCGCGGCGGGGGGCGCGGCGCGGGGGGCG	GGGGCGGGGC	+
32	MA0476.1	FOS	-2	0.00337274	1.75045	0.286097	11	TCTATGACTCACCTCATGGCAGAAGAGAT	AATGAGTCACA	-
64	MA0862.1	GMEB2	-3	0.00339888	1.76402	0.268261	8	ATATTACATAA	TTACGTAA	+
2	M6535_1.02	WT1	-9	0.00340891	2.49873	0.484385	12	TTACTGCAGCCTCCGCCTCCC	CCCCCGCCCCCGC	-
58	MA0030.1	FOXF2	-11	0.00341916	1.77454	0.462171	14	TCTGCCGTTCTAAAAAGAAAACAAT	CAAACGTAAACAAT	+
58	MA0030.1	FOXF2	-11	0.00345081	1.24229	0.380897	14	TCTGCCGTTCTAAAAAGAAAACAAT	CAAACGTAAACAAT	+
53	M6413_1.02	PBX2	2	0.00347557	2.54759	0.39221	8	AATTTATT	TAAATTGATTGATGG	-
15	M5503_1.02	GSX2	-19	0.00347562	2.54763	0.390151	10	TTTCTTCACAAATTTTAAATTTAATTTTT	TTTAATTAGT	+
10	M6399_1.02	ONECUT2	1	0.00347932	2.55034	0.35884	11	AAAAAAAAAAA	AAAAAAAATCAATAACAAGAC	-
17	MA0215.1	btn	-1	0.00350109	1.26039	0.394618	7	TGTAATGACTTAGT	TTAATGA	+
17	MA0853.1	Alx4	0	0.00350123	1.81714	0.434378	14	TGTAATGACTTAGT	GGTAATTAATTAATGCG	-
60	MA0499.1	Myod1	-8	0.00350515	1.26185	0.282781	13	GCAGAAAGCGCACCTGCCGCA	TGCAGCTGTCCCT	+
5	MA0696.1	ZIC1	-2	0.00353291	1.83358	0.226577	14	GCCGCGGCGGGGGGCGCGGCGCGGGGGGCG	CACAGCGGGGGGTC	-
60	MA0522.2	TCF3	-8	0.00354679	1.84078	0.282879	10	GCAGAAAGCGCACCTGCCGCA	AACACCTGCT	+
60	MA0649.1	HEY2	-8	0.00354679	1.84078	0.282879	10	GCAGAAAGCGCACCTGCCGCA	GGCACGTGTC	-
60	MA0816.1	Ascl2	-8	0.00354679	1.84078	0.282879	10	GCAGAAAGCGCACCTGCCGCA	AGCAGCTGCT	+
22	MA0144.2	STAT3	-5	0.00355003	1.27801	0.31754	11	GAGAATATCCCAGAACAAAGGATAATCCTG	TTTCCCAGAAG	-
58	MA0041.1	Foxd3	-14	0.0035541	1.84458	0.462171	11	TCTGCCGTTCTAAAAAGAAAACAAT	AAACAAACATTC	-
64	MA0625.1	NFATC3	0	0.00356569	1.8506	0.268261	10	ATATTACATAA	ATTTTCCATT	+
56	M6535_1.02	WT1	0	0.00356661	2.61432	0.302707	13	TCCCCACCCCTTGTT	CCCCCGCCCCCGC	-
60	MA0500.1	Myog	-7	0.00356662	1.28398	0.282781	11	GCAGAAAGCGCACCTGCCGCA	CTGCAGCTGTC	-
60	M6314_1.02	IRF9	-3	0.00362486	2.65702	0.401016	12	GCAGAAAGCGCACCTGCCGCA	GAAAGCGAAACT	+
2	M6199_1.02	EGR2	-6	0.00364622	2.67268	0.484385	11	TTACTGCAGCCTCCGCCTCCC	CCGCCCACGCC	-
10	M6247_1.02	FOXO4	-2	0.00367444	2.69337	0.35884	9	AAAAAAAAAAA	AATAAACAA	+
41	M5291_1.02	ARX	2	0.00367677	2.69507	0.477946	8	AAATAAAT	TTAATTAAATTAA	-
41	M5941_1.02	UNCX	2	0.00367677	2.69507	0.477946	8	AAATAAAT	CTAATTAAATTAG	-
53	M5291_1.02	ARX	2	0.00367677	2.69507	0.39221	8	AATTTATT	TTAATTTAATTAA	+
53	M5941_1.02	UNCX	2	0.00367677	2.69507	0.39221	8	AATTTATT	CTAATTTAATTAG	+
12	MA0080.3	Spi1	0	0.0036788	1.32437	0.376067	15	CCTCTCTCTTTCCCT	TCACTTCCTCTTTTT	-
5	M6330_1.02	MAFA	-7	0.00369703	2.70992	0.125623	21	GCCGCGGCGGGGGGCGCGGCGCGGGGGGCG	CGAAGGCTGCGGGGTCAGCAC	-
58	MA0546.1	PHA-4	-13	0.00372605	1.34138	0.380897	10	TCTGCCGTTCTAAAAAGAAAACAAT	AAAGTAAACA	+
64	MA0752.1	ZNF410	1	0.0037531	1.94786	0.268261	11	ATATTACATAA	TCCATCCCATAATACTC	+
17	MA0478.1	FOSL2	-2	0.0037549	1.94879	0.434378	11	TGTAATGACTTAGT	GGATGACTCAT	+
6	MA0057.1	MZF1(var.2)	-13	0.00375759	1.35273	0.431537	10	TCTGGGTCGCTACTGCCCCCTCGTGG	TTCCCCCTAC	-
17	MA0478.1	FOSL2	-2	0.00376714	1.35617	0.394618	11	TGTAATGACTTAGT	GGATGACTCAT	+
56	M6442_1.02	PURA	3	0.00377219	2.76502	0.302707	14	TCCCCACCCCTTGTT	CCCTGCCCCCCCCTTCC	+
10	M6285_1.02	ONECUT1	2	0.00385331	2.82448	0.35884	11	AAAAAAAAAAA	AAAAAATCAATAAA	-
60	M6275_1.02	HIF1A	-7	0.00386213	2.83094	0.401016	12	GCAGAAAGCGCACCTGCCGCA	CCGCACGTACGC	-
5	MA0470.1	E2F4	-1	0.00387959	2.01351	0.234175	11	GCCGCGGCGGGGGGCGCGGCGCGGGGGGCG	GGGCGGGAAGG	+
22	MA0144.2	STAT3	-5	0.00392197	2.0355	0.36801	11	GAGAATATCCCAGAACAAAGGATAATCCTG	TTTCCCAGAAG	-
64	MA0624.1	NFATC1	0	0.0039282	2.03873	0.268261	10	ATATTACATAA	ATTTTCCATT	+
64	MA0755.1	CUX2	-1	0.0039282	2.03873	0.268261	10	ATATTACATAA	TAATCGATAA	+
10	M0104_1.02	(ARID3B)_(Mus_musculus)_(DBD_0.99)	0	0.00394254	2.88988	0.35884	11	AAAAAAAAAAA	ATATTAATTAA	+
53	M0975_1.02	(LHX5)_(Mus_musculus)_(DBD_1.00)	1	0.00394985	2.89524	0.39221	8	AATTTATT	TAATTAATT	+
2	MA0469.1	E2F3	-3	0.00395288	1.42304	0.313406	15	TTACTGCAGCCTCCGCCTCCC	CTCCCGCCCCCACTC	+
5	M6381_1.02	NR0B1	-6	0.0039646	2.90605	0.128591	10	GCCGCGGCGGGGGGCGCGGCGCGGGGGGCG	GCGTGGGAGA	-
60	MA0500.1	Myog	-7	0.00399303	2.07238	0.282879	11	GCAGAAAGCGCACCTGCCGCA	CTGCAGCTGTC	-
56	M4604_1.02	ZNF263	-1	0.0040063	2.93662	0.304572	14	TCCCCACCCCTTGTT	CTCCTCCCCTCCCTCCTCCCC	-
3	MA0066.1	PPARG	-10	0.00403219	1.45159	0.40889	20	GGATTACAGGCGTGAGCCACCGCGCCCGGC	AGTAGGTCACCGTGACCTAC	-
60	MA0517.1	STAT1::STAT2	-2	0.00403369	1.45213	0.287831	15	GCAGAAAGCGCACCTGCCGCA	GGAAAATGAAACTGA	-
17	MA0854.1	Alx1	0	0.00410366	2.1298	0.434378	14	TGTAATGACTTAGT	GGTGATTAATTAATTCG	-
53	M0931_1.02	(LHX1)_(Mus_musculus)_(DBD_1.00)	1	0.00411542	3.0166	0.39221	8	AATTTATT	TAATTAATT	+
60	MA0652.1	IRF8	-1	0.00411792	2.1372	0.282879	14	GCAGAAAGCGCACCTGCCGCA	TCGAAACCGAAACT	+
15	M5543_1.02	HOXB5	-19	0.0041352	3.0311	0.431034	10	TTTCTTCACAAATTTTAAATTTAATTTTT	TTTAATTAGT	+
17	M6415_1.02	PDX1	-1	0.00413689	3.03234	0.418585	9	TGTAATGACTTAGT	CTAATTACC	+
53	M6304_1.02	HOXD9	1	0.00418022	3.0641	0.39221	8	AATTTATT	AATTTTATGA	-
10	M6163_1.02	BPTF	1	0.00425278	3.11729	0.364308	11	AAAAAAAAAAA	GAAAACAACAAA	-
5	M6456_1.02	RREB1	-6	0.00427858	3.1362	0.135691	22	GCCGCGGCGGGGGGCGCGGCGCGGGGGGCG	GGGGGGGGGGGTGGTTTGGGGT	+
58	MA0497.1	MEF2C	-6	0.00429305	2.22809	0.462171	15	TCTGCCGTTCTAAAAAGAAAACAAT	ATGCTAAAAATAGAA	+
58	MA0684.1	RUNX3	-11	0.00430337	2.23345	0.462171	10	TCTGCCGTTCTAAAAAGAAAACAAT	AAACCGCAAA	+
17	M1073_1.02	(HOXA3)_(Mus_musculus)_(DBD_1.00)	-1	0.00435442	3.19179	0.418585	9	TGTAATGACTTAGT	TTAATGACC	+
58	MA0497.1	MEF2C	-6	0.00442384	1.59258	0.3957	15	TCTGCCGTTCTAAAAAGAAAACAAT	ATGCTAAAAATAGAA	+
60	MA0499.1	Myod1	-8	0.00443264	2.30054	0.282879	13	GCAGAAAGCGCACCTGCCGCA	TGCAGCTGTCCCT	+
32	MA0591.1	Bach1::Mafk	0	0.00444794	2.30848	0.286097	15	TCTATGACTCACCTCATGGCAGAAGAGAT	AGGATGACTCAGCAC	+
58	MA0627.1	Pou2f3	-8	0.00447335	2.32167	0.462171	16	TCTGCCGTTCTAAAAAGAAAACAAT	TCTAATTTGCATACAA	-
11	M6439_1.02	PRRX1	-4	0.00448261	3.28575	0.444272	7	TGACTCATCTGCATT	TAATCTG	+
56	MA0474.1	Erg	-3	0.00448579	1.61488	0.399869	11	TCCCCACCCCTTGTT	CCACTTCCTGT	-
56	MA0475.1	FLI1	-3	0.00448579	1.61488	0.399869	11	TCCCCACCCCTTGTT	CCACTTCCTGT	-
56	M5116_1.02	(ATOH8)_(Drosophila_melanogaster)_(DBD_0.70)	-5	0.00452215	3.31474	0.3266	9	TCCCCACCCCTTGTT	ACCACCTGT	+
2	MA0112.2	ESR1	-3	0.00452337	1.62841	0.322773	18	TTACTGCAGCCTCCGCCTCCC	GGCCCAGGTCACCCTGACCT	+
53	M6289_1.02	HOXA9	3	0.00456914	3.34918	0.39221	8	AATTTATT	GATAATTTATGA	-
11	M4623_1.02	JUNB	3	0.00456979	3.34966	0.444272	12	TGACTCATCTGCATT	CGGTGACTCATCCTT	+
3	MA0782.1	PKNOX1	-3	0.00457813	2.37605	0.412035	12	GGATTACAGGCGTGAGCCACCGCGCCCGGC	TGACAGGTGTCA	+
5	M5965_1.02	ZIC4	-15	0.00464851	3.40736	0.144219	15	GCCGCGGCGGGGGGCGCGGCGCGGGGGGCG	GCACAGCGGGGGGTC	+
12	MA0508.1	PRDM1	-4	0.00467242	1.68207	0.417935	11	CCTCTCTCTTTCCCT	TCACTTTCACTTTCT	-
22	M6506_1.02	TCF7	-11	0.00467798	3.42896	0.487612	12	GAGAATATCCCAGAACAAAGGATAATCCTG	AGAACAAAGCGC	-
60	M5627_1.02	MESP1	-8	0.00470748	3.45058	0.401016	10	GCAGAAAGCGCACCTGCCGCA	AACACCTGTG	-
17	M5542_1.02	HOXB3	0	0.0047126	3.45434	0.418585	10	TGTAATGACTTAGT	GCTAATTAGT	+
60	MA0517.1	STAT1::STAT2	-2	0.00473444	2.45717	0.282879	15	GCAGAAAGCGCACCTGCCGCA	GGAAAATGAAACTGA	-
32	MA0482.1	Gata4	-17	0.00473979	2.45995	0.286097	11	TCTATGACTCACCTCATGGCAGAAGAGAT	GGGAGATAAGA	-
41	M5714_1.02	PHOX2A	1	0.00474063	3.47488	0.488934	8	AAATAAAT	TAATTAAATTA	-
53	M5714_1.02	PHOX2A	1	0.00474063	3.47488	0.39221	8	AATTTATT	TAATTTAATTA	+
41	M0633_1.02	DMRT2	0	0.00476462	3.49247	0.488934	8	AAATAAAT	TAATACATTA	-
53	M6426_1.02	POU3F2	2	0.00476462	3.49247	0.39221	8	AATTTATT	ATTATTTATG	-
32	MA0482.1	Gata4	-17	0.0047885	1.72386	0.38933	11	TCTATGACTCACCTCATGGCAGAAGAGAT	GGGAGATAAGA	-
3	MA0066.1	PPARG	-10	0.00479502	2.48862	0.412035	20	GGATTACAGGCGTGAGCCACCGCGCCCGGC	AGTAGGTCACCGTGACCTAC	-
5	MA0471.1	E2F6	-18	0.00492402	1.77265	0.216359	11	GCCGCGGCGGGGGGCGCGGCGCGGGGGGCG	GGGCGGGAAGG	+
10	MA0010.1	br_Z1	2	0.00493951	1.77823	0.276036	11	AAAAAAAAAAA	GTAATAAACAAATC	+
60	M2299_1.02	(MYF5)_(Mus_musculus)_(DBD_0.90)	-8	0.00500348	3.66755	0.401016	13	GCAGAAAGCGCACCTGCCGCA	TGCAGCTGTCCCT	-
41	M6237_1.02	FOXD3	0	0.00503663	3.69185	0.488934	8	AAATAAAT	AAACAAACA	+
56	M6552_1.02	ZNF148	5	0.00504389	3.69717	0.335617	10	TCCCCACCCCTTGTT	CCCCTCCCCCACCCC	-
56	M6539_1.02	ZBTB7B	5	0.00528107	3.87102	0.335617	15	TCCCCACCCCTTGTT	GCCCCCCCCCTCCCCCTCTCCG	-
17	M6329_1.02	LHX3	-1	0.00530449	3.88819	0.418585	13	TGTAATGACTTAGT	AAAATTAATTAAT	+
60	M0198_1.02	(SOHLH2)_(Mus_musculus)_(DBD_0.84)	-8	0.00539719	3.95614	0.401016	10	GCAGAAAGCGCACCTGCCGCA	CGCACGGGCT	-
60	M4553_1.02	BHLHE40	-9	0.00539719	3.95614	0.401016	10	GCAGAAAGCGCACCTGCCGCA	GCACGTGACC	-
56	M2277_1.02	FLI1	-3	0.00544054	3.98791	0.335617	11	TCCCCACCCCTTGTT	CCACTTCCTGT	-
53	M5335_1.02	CUX2	7	0.00544581	3.99178	0.39221	8	AATTTATT	ATCGATAATTTTATCGAT	+
41	M0975_1.02	(LHX5)_(Mus_musculus)_(DBD_1.00)	1	0.00545523	3.99869	0.488934	8	AAATAAAT	TAATTAATT	+
17	M0633_1.02	DMRT2	-2	0.0056341	4.12979	0.418585	10	TGTAATGACTTAGT	TAATGTATTA	+
10	MA0040.1	Foxq1	0	0.00565041	2.03415	0.276036	11	AAAAAAAAAAA	AATAAACAATA	-
6	MA0474.1	Erg	-15	0.00570392	2.05341	0.431537	11	TCTGGGTCGCTACTGCCCCCTCGTGG	CCACTTCCTGT	-
6	MA0475.1	FLI1	-15	0.00570392	2.05341	0.431537	11	TCTGGGTCGCTACTGCCCCCTCGTGG	CCACTTCCTGT	-
56	MA0452.2	KR	-1	0.00571405	2.05706	0.452763	14	TCCCCACCCCTTGTT	TTTAACCCTTTTTC	+
56	M5838_1.02	SOX8	1	0.00574497	4.21106	0.335617	15	TCCCCACCCCTTGTT	AACACTGCACATTGTT	-
17	M6360_1.02	NFE2L2	-3	0.00574893	4.21397	0.418585	11	TGTAATGACTTAGT	CATGACTCAGCA	+
5	M4427_1.02	CTCF	-6	0.00576457	4.22543	0.175039	21	GCCGCGGCGGGGGGCGCGGCGCGGGGGGCG	GTGGCCACCAGGGGGCGCTGT	+
10	MA0041.1	Foxd3	0	0.00576877	2.07676	0.276036	11	AAAAAAAAAAA	AAACAAACATTC	-
11	MA0698.1	ZBTB18	-2	0.00580737	3.01403	0.305714	13	TGACTCATCTGCATT	GAACATCTGGATG	-
10	MA0045.1	HMG-I/Y	3	0.00581897	2.09483	0.276036	11	AAAAAAAAAAA	CAACAAATGGAAAAAC	+
5	MA0131.2	HINFP	-7	0.00583728	3.02955	0.332767	12	GCCGCGGCGGGGGGCGCGGCGCGGGGGGCG	CAACGTCCGCGG	+
6	MA0147.2	Myc	-15	0.0058412	2.10283	0.431537	10	TCTGGGTCGCTACTGCCCCCTCGTGG	CCATGTGCTT	+
10	M6279_1.02	HMGA1	0	0.00584499	4.28438	0.451781	7	AAAAAAAAAAA	AAAATAC	+
53	M5709_1.02	PAX7	1	0.00586542	4.29935	0.39221	8	AATTTATT	TAATCGATTA	-
56	M0405_1.02	(KLF7)_(Mus_musculus)_(DBD_1.00)	0	0.0058932	4.31971	0.335617	10	TCCCCACCCCTTGTT	GCCACGCCCA	-
10	M6241_1.02	FOXJ2	0	0.00589435	4.32056	0.451781	10	AAAAAAAAAAA	TAAATAAACA	+
5	M6339_1.02	MECP2	-5	0.00595321	4.3637	0.177001	7	GCCGCGGCGGGGGGCGCGGCGCGGGGGGCG	CCCGGAG	-
5	MA0112.2	ESR1	-10	0.00595586	2.14411	0.24348	20	GCCGCGGCGGGGGGCGCGGCGCGGGGGGCG	AGGTCAGGGTGACCTGGGCC	-
11	MA0495.1	MAFF	2	0.00595859	3.09251	0.305714	15	TGACTCATCTGCATT	GCTGAGTCAGCAATTTTT	+
12	MA0050.2	IRF1	4	0.00600608	2.16219	0.477536	15	CCTCTCTCTTTCCCT	TTTTACTTTCACTTTCACTTT	+
17	MA0903.1	HOXB3	0	0.00602692	3.12797	0.434378	10	TGTAATGACTTAGT	GCTAATTAGT	-
53	M6293_1.02	HOXA7	3	0.00609485	4.46753	0.39221	8	AATTTATT	TCCAATCTATTGATT	+
2	MA0516.1	SP2	-9	0.00609709	2.19495	0.395517	12	TTACTGCAGCCTCCGCCTCCC	GCCCCGCCCCCTCCC	+
17	M1012_1.02	(HOXB4)_(Mus_musculus)_(DBD_1.00)	-1	0.00624934	4.58077	0.418585	9	TGTAATGACTTAGT	TTAATGACC	+
17	M2267_1.02	CDX2	0	0.00626561	4.59269	0.418585	11	TGTAATGACTTAGT	TTTTATGGCTT	+
56	M0443_1.02	(KLF12)_(Mus_musculus)_(DBD_1.00)	0	0.00630236	4.61963	0.335617	10	TCCCCACCCCTTGTT	GCCACGCCCA	-
6	MA0461.1	Atoh1	-14	0.00631755	2.27432	0.431537	8	TCTGGGTCGCTACTGCCCCCTCGTGG	GCCATCTG	-
17	MA0232.1	lbl	-2	0.00632059	2.27541	0.394618	6	TGTAATGACTTAGT	TAATTA	+
60	M0199_1.02	(HES2)_(Mus_musculus)_(DBD_0.83)	-4	0.00634591	4.65155	0.401016	13	GCAGAAAGCGCACCTGCCGCA	TAACGACACGTGC	+
17	MA0490.1	JUNB	-2	0.00636706	2.29214	0.394618	11	TGTAATGACTTAGT	GGATGACTCAT	+
11	MA0495.1	MAFF	2	0.00638579	2.29888	0.302068	15	TGACTCATCTGCATT	GCTGAGTCAGCAATTTTT	+
17	M5541_1.02	HOXB2	0	0.00641979	4.70571	0.418585	10	TGTAATGACTTAGT	GTTAATTACT	+
17	M5635_1.02	MNX1	0	0.00641979	4.70571	0.418585	10	TGTAATGACTTAGT	TTTAATTACC	+
41	M5715_1.02	PHOX2B	1	0.00645642	4.73255	0.488934	8	AAATAAAT	TAATTAAATTA	-
53	M5715_1.02	PHOX2B	1	0.00645642	4.73255	0.39221	8	AATTTATT	TAATTTAATTA	+
32	MA0501.1	MAF::NFE2	-3	0.00647461	2.33086	0.38933	15	TCTATGACTCACCTCATGGCAGAAGAGAT	ATGACTCAGCAATTT	+
64	MA0786.1	POU3F1	1	0.00652253	3.38519	0.381421	11	ATATTACATAA	TAATTTGCATAA	-
56	M6325_1.02	KLF6	-3	0.00654781	4.79955	0.335617	8	TCCCCACCCCTTGTT	CCGCCCCC	-
5	MA0506.1	NRF1	-17	0.00655565	2.36003	0.24348	11	GCCGCGGCGGGGGGCGCGGCGCGGGGGGCG	TGCGCAGGCGC	-
60	M6330_1.02	MAFA	2	0.0065622	4.81009	0.401016	19	GCAGAAAGCGCACCTGCCGCA	GTGCTGACCCCGCAGCCTTCG	+
5	MA0443.1	btd	-10	0.00658026	2.36889	0.24348	10	GCCGCGGCGGGGGGCGCGGCGCGGGGGGCG	AGGGGGCGGA	+
5	MA0872.1	TFAP2A(var.3)	-17	0.00659448	3.42253	0.343499	13	GCCGCGGCGGGGGGCGCGGCGCGGGGGGCG	TGCCCTGAGGGCA	+
60	M5980_1.02	ZNF784	-9	0.00660241	4.83956	0.401016	10	GCAGAAAGCGCACCTGCCGCA	GTACCTACCT	-
64	MA0486.2	HSF1	2	0.00662628	3.43904	0.381421	11	ATATTACATAA	GAACGTTCTAGAA	-
17	M2296_1.02	MAFK	2	0.00665956	4.88146	0.418585	13	TGTAATGACTTAGT	AAATTGCTGACTCAG	-
60	M6468_1.02	SNAI1	-9	0.00667156	4.89025	0.401016	8	GCAGAAAGCGCACCTGCCGCA	CCACCTGG	-
17	M5503_1.02	GSX2	0	0.0067015	4.9122	0.418585	10	TGTAATGACTTAGT	TTTAATTAGT	+
5	M6548_1.02	ZIC1	-8	0.0067261	4.93023	0.195899	9	GCCGCGGCGGGGGGCGCGGCGCGGGGGGCG	GGGGTGGTC	+
56	M6483_1.02	SP4	6	0.00673097	4.9338	0.335617	15	TCCCCACCCCTTGTT	CGGCCCCGCCCCCCCCCTGGCCCC	-
11	MA0453.1	nub	-3	0.00683209	2.45955	0.302981	12	TGACTCATCTGCATT	CTAATTTGCATA	-
17	MA0604.1	Atf1	-4	0.00684786	3.55404	0.434378	8	TGTAATGACTTAGT	ATGACGTA	+
56	M5512_1.02	HIC2	1	0.00688391	5.04591	0.335617	8	TCCCCACCCCTTGTT	ATGCCCACC	-
41	M5348_1.02	DRGX	2	0.00692714	5.07759	0.488934	8	AAATAAAT	TTAATTAGATTAG	-
53	M5348_1.02	DRGX	2	0.00692714	5.07759	0.39221	8	AATTTATT	CTAATCTAATTAA	+
5	MA0471.1	E2F6	-18	0.00693401	3.59875	0.343499	11	GCCGCGGCGGGGGGCGCGGCGCGGGGGGCG	GGGCGGGAAGG	+
41	M0931_1.02	(LHX1)_(Mus_musculus)_(DBD_1.00)	1	0.00694573	5.09122	0.488934	8	AAATAAAT	TAATTAATT	+
60	M6392_1.02	NR2F6	1	0.00695038	5.09463	0.401016	17	GCAGAAAGCGCACCTGCCGCA	AGGACAAAGTTCACTTGA	-
17	MA0490.1	JUNB	-2	0.00695109	3.60761	0.434378	11	TGTAATGACTTAGT	GGATGACTCAT	+
10	M6438_1.02	PROP1	3	0.00698495	5.11997	0.489037	11	AAAAAAAAAAA	GAGTAATTAATATAA	+
6	MA0522.1	Tcf3	-14	0.00698647	2.51513	0.431537	11	TCTGGGTCGCTACTGCCCCCTCGTGG	CACAGCTGCAG	+
56	M6201_1.02	EGR4	0	0.0069933	5.12609	0.335617	11	TCCCCACCCCTTGTT	GCCCTGCCGCC	-
2	MA0028.1	ELK1	-9	0.00700815	2.52293	0.416732	10	TTACTGCAGCCTCCGCCTCCC	CTTCCGGCTC	-
5	MA0815.1	TFAP2C(var.3)	-17	0.00702979	3.64846	0.343499	13	GCCGCGGCGGGGGGCGCGGCGCGGGGGGCG	TGCCCTGAGGGCA	+
10	M6329_1.02	LHX3	1	0.00705206	5.16916	0.489037	11	AAAAAAAAAAA	AAAATTAATTAAT	+
60	MA0616.1	Hes2	-4	0.00708473	3.67697	0.382249	13	GCAGAAAGCGCACCTGCCGCA	TAACGACACGTGC	+
5	MA0016.1	usp	-9	0.00709039	2.55254	0.249238	10	GCCGCGGCGGGGGGCGCGGCGCGGGGGGCG	GGGGTCACGG	+
32	MA0462.1	BATF::JUN	-4	0.00715533	2.57592	0.38933	11	TCTATGACTCACCTCATGGCAGAAGAGAT	TGAGTCATTTC	-
32	MA0478.1	FOSL2	-1	0.00715533	2.57592	0.38933	11	TCTATGACTCACCTCATGGCAGAAGAGAT	GGATGACTCAT	+
56	M6336_1.02	MAZ	7	0.00720287	5.2797	0.335617	10	TCCCCACCCCTTGTT	CCCTCCCTCCCCCCCCC	-
17	MA0465.1	CDX2	0	0.00726253	3.76926	0.434378	11	TGTAATGACTTAGT	TTTTATGGCTT	-
60	M6513_1.02	TFAP4	-7	0.00729136	5.34457	0.401016	11	GCAGAAAGCGCACCTGCCGCA	CCGCAGCTGGC	-
41	M6251_1.02	FUBP1	0	0.00729292	5.34571	0.488934	8	AAATAAAT	AAAAAAACACAA	-
17	M5624_1.02	MEOX2	0	0.00729674	5.34851	0.418585	10	TGTAATGACTTAGT	GTTAATTACT	-
17	MA0707.1	MNX1	0	0.00741284	3.84726	0.434378	10	TGTAATGACTTAGT	TTTAATTACC	-
[truncated: 275 more rows]

## Sheet: PANC-1 specific promoter NDRs
Query ID	Target ID	TF ID	Optimal offset	p-value	E-value	q-value	Overlap	Query consensus sequence	Target consensus sequence	Orientation
[truncated: 2,174 more rows]
